# Supplementary material for: Syntheses and crystal structures of 4-benzyl-1-ethyl-1,2,4-triazolium bromide and its corresponding NHC complexes of rhodium and iridium
Source: Acta Crystallogr E Crystallogr Commun. 2025 Mar 27;81(Pt 4):350–7. doi: 10.1107/S2056989025002671 (PMC11974332; doi:10.1107/S2056989025002671)
Supplement: Supplementary file 1 [file e-81-00350-sup1.cif]

##############################################################################
#                                                                            #
# This CIF contains the data in a paper accepted for publication in          #
# Acta Crystallographica Section E. It conforms to the requirements of       #
# Notes for Authors for Acta Crystallographica Section E, and has been       #
# peer reviewed under the auspices of the IUCr Commission on Journals.       #
#                                                                            #
# Full details of the Crystallographic Information File format               #
# are given in the paper "The Crystallographic Information File (CIF):       #
# a New Standard Archive File for Crystallography" by S. R. Hall, F. H.      #
# Allen and I. D. Brown [Acta Cryst. (1991), A47, 655-685].                  #
#                                                                            #
# The current version of the core CIF dictionary is obtainable from          #
# ftp://ftp.iucr.org/pub/cif_core.dic.                                       #
#                                                                            #
# Software is freely available for graphical display of the structure(s)     #
# in this CIF. For information consult the CIF software page                 #
# http://www.iucr.org/resources/cif/software.                                #
#                                                                            #
# This file may be used for bona fide research purposes within the           #
# scientific community so long as proper attribution is given to the journal # 
# article from which it was obtained.                                        #
#                                                                            #
##############################################################################
data_2
_audit_creation_method
;
Olex2 1.3
(compiled 2020.11.12 svn.r5f609507 for OlexSys, GUI svn.r6408)
;
_journal_data_validation_number     ?
_journal_date_recd_electronic     2025-03-19
_journal_date_accepted     2025-03-24
_journal_name_full     'Acta Crystallographica, Section E'
_journal_year     2025
_journal_volume     81
_journal_issue      1
_journal_page_first     0
_journal_page_last     0
_journal_paper_category     GM
_journal_paper_doi     10.1107/S2056989025002671
_journal_coeditor_code     HB8128
_publ_contact_author_name     'Edward Rajaseelan'
_publ_contact_author_address
;
Department of Chemistry, Millersville University, Millersville, PA 17551, USA
;
_publ_contact_author_email     'edward.rajaseelan@millersville.edu'
_publ_contact_author_fax     ?
_publ_contact_author_phone     '717-871-7395'
_publ_section_title
;
Syntheses and crystal structures of 4-benzyl-1-ethyl-1,2,4-triazolium bromide
and its corresponding NHC complexes of rhodium and iridium
;
_publ_section_title_footnote     .
loop_
    _publ_author_name
    _publ_author_footnote
    _publ_author_address
    'Lerch, Timothy G.' .
;
Department of Chemistry, Millersville University, Millersville, PA 17551,
USA
;
    'Albert, Daniel R.' .
;
Department of Chemistry, Millersville University, Millersville, PA 17551,
USA
;
    'Gau, Michael' .
;
Department of Chemistry, University of Pennsylvania, Philadelphia, PA 19104,
USA
;
    'Rajaseelan, Edward' .
;
Department of Chemistry, Millersville University, Millersville, PA 17551,
USA
;
_publ_section_synopsis
;\
The syntheses and crystal structures of a triazolium salt,
4-benzyl-1-ethyl-1,2,4-triazolium bromide and the corresponding N-heterocyclic
carbene complexes,
(4-benzyl-1-ethyl-1,2,4-triazol-5-ylidene)chlorido[(1,2,5,6-\h)-cycloocta-1,\
5-diene]rhodium(I),
(4-benzyl-1-ethyl-1,2,4-triazol-5-ylidene)[(1,2,5,6-\h)-cycloocta-1,5-diene]\
(triphenylphosphane)iridium(I) tetrafluoridoborate and
(4-benzyl-1-ethyl-1,2,4-triazol-5-ylidene)[(1,2,5,6-\h)-cycloocta-1,5-diene]\
(tricyclohexylphosphane)iridium(I) tetrafluoridoborate dicholoromethane
sesquisolvate are presented. All structures exhibit non-classical
hydrogen-bonding interactions with the most acidic hydrogen atoms in two of
them playing critical roles in the orientations of structural units.
;
_chemical_name_systematic
;
4-Benzyl-1-ethyl-1,2,4-triazolium bromide
;
_chemical_name_common     ?
_chemical_formula_moiety     'C11 H14 N3 +, Br -'
_chemical_formula_sum     'C11 H14 Br N3'
_chemical_formula_iupac     'C11 H14 N3 +, Br -'
_chemical_formula_weight     268.16
_chemical_melting_point     ?
_space_group_crystal_system     monoclinic
_space_group_name_H-M_alt     'P 1 21/c 1'
_space_group_name_Hall     '-P 2ybc'
loop_
    _space_group_symop_operation_xyz
    'x, y, z'
    '-x, y+1/2, -z+1/2'
    '-x, -y, -z'
    'x, -y-1/2, z-1/2'
_cell_length_a     19.6908(10)
_cell_length_b     4.7431(2)
_cell_length_c     12.6482(5)
_cell_angle_alpha     90
_cell_angle_beta     100.400(4)
_cell_angle_gamma     90
_cell_volume     1161.88(9)
_cell_formula_units_Z     4
_cell_measurement_reflns_used     7642
_cell_measurement_theta_min     2.0890
_cell_measurement_theta_max     28.1790
_cell_measurement_temperature     100
_exptl_crystal_description     plate
_exptl_crystal_colour     colourless
_exptl_crystal_size_max     0.38
_exptl_crystal_size_mid     0.19
_exptl_crystal_size_min     0.02
_exptl_crystal_density_diffrn     1.533
_exptl_crystal_density_meas     ?
_exptl_crystal_density_method     ?
_exptl_crystal_F_000     544
_exptl_absorpt_coefficient_mu     3.510
_exptl_absorpt_correction_type     multi-scan
_exptl_absorpt_process_details
;
(SCALE3 ABSPACK; Rigaku OD, 2024)
;
_exptl_absorpt_correction_T_min     0.64082
_exptl_absorpt_correction_T_max     1.00000
_diffrn_ambient_temperature     100.15
_diffrn_source     ?
_diffrn_radiation_type     MoK\a
_diffrn_radiation_wavelength     0.71073
_diffrn_measurement_device_type     'Rigaku XtaLAB Synergy-S'
_diffrn_measurement_device     '\k-geometry diffractometer'
_diffrn_measurement_method     '\w scans'
_diffrn_detector_area_resol_mean     10.0
_diffrn_reflns_number     22182
_diffrn_reflns_av_R_equivalents     0.0710
_diffrn_reflns_av_unetI/netI     0.0435
_diffrn_reflns_theta_min     2.103
_diffrn_reflns_theta_max     28.282
_diffrn_reflns_theta_full     25.242
_diffrn_measured_fraction_theta_max     0.999
_diffrn_measured_fraction_theta_full     1.000
_diffrn_reflns_limit_h_min     -26
_diffrn_reflns_limit_h_max     26
_diffrn_reflns_limit_k_min     -5
_diffrn_reflns_limit_k_max     6
_diffrn_reflns_limit_l_min     -16
_diffrn_reflns_limit_l_max     16
_refine_special_details     ?
_reflns_number_total     2883
_reflns_number_gt     2356
_reflns_threshold_expression     'I > 2\s(I)'
_refine_ls_structure_factor_coef     Fsqd
_refine_ls_matrix_type     full
_refine_ls_R_factor_all     0.0535
_refine_ls_R_factor_gt     0.0383
_refine_ls_wR_factor_gt     0.0697
_refine_ls_wR_factor_ref     0.0738
_refine_ls_goodness_of_fit_ref     1.053
_refine_ls_restrained_S_all     1.053
_refine_ls_number_reflns     2883
_refine_ls_number_parameters     137
_refine_ls_number_restraints     0
_refine_ls_hydrogen_treatment     constr
_refine_ls_weighting_scheme     calc
_refine_ls_weighting_details
              'w=1/[\s^2^(Fo^2^)+(0.0242P)^2^+1.9068P] where P=(Fo^2^+2Fc^2^)/3'
_atom_sites_solution_hydrogens     geom
_atom_sites_solution_primary     ?
_atom_sites_solution_secondary     ?
_refine_ls_shift/su_max     0.001
_refine_ls_shift/su_mean     0.000
_refine_diff_density_max     1.396
_refine_diff_density_min     -0.576
_refine_ls_extinction_method     none
_refine_ls_extinction_coef     .
loop_
    _atom_type_symbol
    _atom_type_description
    _atom_type_scat_dispersion_real
    _atom_type_scat_dispersion_imag
    _atom_type_scat_source
    'C' 'C' 0.0033 0.0016
                         'International Tables Vol C Tables 4.2.6.8 and 6.1.1.4'
    'H' 'H' 0.0000 0.0000
                         'International Tables Vol C Tables 4.2.6.8 and 6.1.1.4'
    'Br' 'Br' -0.2901 2.4595
                         'International Tables Vol C Tables 4.2.6.8 and 6.1.1.4'
    'N' 'N' 0.0061 0.0033
                         'International Tables Vol C Tables 4.2.6.8 and 6.1.1.4'
_computing_data_collection
;
CrysAlisPro 1.171.43.142a (Rigaku OD, 2024)
;
_computing_cell_refinement
;
CrysAlisPro 1.171.43.142a (Rigaku OD, 2024)
;
_computing_data_reduction
;
CrysAlisPro 1.171.43.142a (Rigaku OD, 2024)
;
_computing_structure_solution
;
SHELXT2018/2 (Sheldrick, 2015a)
;
_computing_structure_refinement
;
SHELXL2018/3 (Sheldrick, 2015b)
;
_computing_molecular_graphics
;
Olex2 1.3 (Dolomanov <i>et al.</i>,  2009)
;
_computing_publication_material
;
publCIF (Westrip, 2010)
;
loop_
    _atom_site_type_symbol
    _atom_site_label
    _atom_site_fract_x
    _atom_site_fract_y
    _atom_site_fract_z
    _atom_site_U_iso_or_equiv
    _atom_site_adp_type
    _atom_site_calc_flag
    _atom_site_occupancy
    _atom_site_disorder_assembly
    _atom_site_disorder_group
    Br Br1 0.27593(2) 1.08223(5) 0.65553(2) 0.01623(9) Uani d 1 . .
    N N1 0.37156(11) 0.6097(5) 0.48270(16) 0.0137(4) Uani d 1 . .
    N N2 0.39368(12) 0.7913(5) 0.41081(18) 0.0187(5) Uani d 1 . .
    N N3 0.27987(11) 0.7978(4) 0.39526(17) 0.0133(5) Uani d 1 . .
    C C1 0.30403(14) 0.6171(5) 0.4744(2) 0.0135(5) Uani d 1 . .
    H H1 0.277417 0.513698 0.516732 0.016 Uiso calc 1 . .
    C C2 0.33630(14) 0.8980(6) 0.3585(2) 0.0174(6) Uani d 1 . .
    H H2 0.334033 1.030051 0.301532 0.021 Uiso calc 1 . .
    C C3 0.42177(14) 0.4623(6) 0.5637(2) 0.0177(6) Uani d 1 . .
    H H3A 0.455642 0.362518 0.528078 0.021 Uiso calc 1 . .
    H H3B 0.397652 0.320393 0.600822 0.021 Uiso calc 1 . .
    C C4 0.45923(16) 0.6703(6) 0.6452(2) 0.0228(6) Uani d 1 . .
    H H4A 0.482324 0.812772 0.608167 0.034 Uiso calc 1 . .
    H H4B 0.493647 0.569756 0.697392 0.034 Uiso calc 1 . .
    H H4C 0.425887 0.762499 0.682781 0.034 Uiso calc 1 . .
    C C5 0.20775(14) 0.8951(6) 0.3593(2) 0.0170(6) Uani d 1 . .
    H H5A 0.201490 0.950344 0.282680 0.020 Uiso calc 1 . .
    H H5B 0.199664 1.064231 0.401177 0.020 Uiso calc 1 . .
    C C6 0.15510(14) 0.6741(5) 0.3724(2) 0.0145(5) Uani d 1 . .
    C C7 0.13942(14) 0.6194(6) 0.4741(2) 0.0182(6) Uani d 1 . .
    H H7 0.163016 0.718389 0.535103 0.022 Uiso calc 1 . .
    C C8 0.08942(15) 0.4206(7) 0.4862(2) 0.0225(6) Uani d 1 . .
    H H8 0.079519 0.382201 0.555547 0.027 Uiso calc 1 . .
    C C9 0.05407(14) 0.2786(6) 0.3975(2) 0.0207(6) Uani d 1 . .
    H H9 0.019573 0.144551 0.405767 0.025 Uiso calc 1 . .
    C C10 0.06910(14) 0.3324(6) 0.2964(2) 0.0195(6) Uani d 1 . .
    H H10 0.044887 0.234676 0.235544 0.023 Uiso calc 1 . .
    C C11 0.11936(14) 0.5285(6) 0.2838(2) 0.0176(6) Uani d 1 . .
    H H11 0.129458 0.563655 0.214295 0.021 Uiso calc 1 . .
loop_
    _atom_site_aniso_label
    _atom_site_aniso_U_11
    _atom_site_aniso_U_22
    _atom_site_aniso_U_33
    _atom_site_aniso_U_12
    _atom_site_aniso_U_13
    _atom_site_aniso_U_23
    Br1 0.02611(15) 0.01224(13) 0.01118(12) -0.00239(12) 0.00559(9) -0.00042(11)
    N1 0.0198(12) 0.0125(11) 0.0091(10) -0.0007(9) 0.0036(9) 0.0015(9)
    N2 0.0229(13) 0.0208(12) 0.0131(11) -0.0032(10) 0.0052(10) 0.0042(10)
    N3 0.0194(12) 0.0101(11) 0.0107(11) 0.0003(9) 0.0036(9) -0.0002(9)
    C1 0.0198(13) 0.0098(12) 0.0114(12) 0.0008(11) 0.0041(10) -0.0013(10)
    C2 0.0255(15) 0.0161(13) 0.0106(12) -0.0040(12) 0.0037(11) 0.0018(11)
    C3 0.0193(14) 0.0159(14) 0.0178(13) 0.0031(11) 0.0032(11) 0.0063(11)
    C4 0.0247(16) 0.0265(16) 0.0161(14) 0.0026(12) 0.0010(12) 0.0029(12)
    C5 0.0181(14) 0.0160(13) 0.0155(13) 0.0010(11) -0.0013(10) 0.0020(11)
    C6 0.0169(14) 0.0135(13) 0.0130(13) 0.0058(10) 0.0028(11) 0.0006(10)
    C7 0.0211(14) 0.0189(14) 0.0149(13) 0.0032(12) 0.0038(11) -0.0015(11)
    C8 0.0237(15) 0.0284(16) 0.0168(13) 0.0026(14) 0.0070(11) 0.0044(13)
    C9 0.0178(14) 0.0166(14) 0.0282(16) 0.0005(12) 0.0054(12) 0.0026(12)
    C10 0.0179(14) 0.0183(14) 0.0212(14) 0.0020(11) 0.0009(12) -0.0039(11)
    C11 0.0193(14) 0.0187(14) 0.0155(13) 0.0033(11) 0.0046(11) 0.0016(11)
_geom_special_details
;
 All esds (except the esd in the dihedral angle between two l.s. planes)
 are estimated using the full covariance matrix.  The cell esds are taken
 into account individually in the estimation of esds in distances, angles
 and torsion angles; correlations between esds in cell parameters are only
 used when they are defined by crystal symmetry.  An approximate (isotropic)
 treatment of cell esds is used for estimating esds involving l.s. planes.
;
loop_
    _geom_bond_atom_site_label_1
    _geom_bond_atom_site_label_2
    _geom_bond_site_symmetry_2
    _geom_bond_distance
    _geom_bond_publ_flag
    N1 N2 . 1.379(3) ?
    N1 C1 . 1.315(3) y
    N1 C3 . 1.466(3) ?
    N2 C2 . 1.304(4) ?
    N3 C1 . 1.339(3) y
    N3 C2 . 1.365(3) ?
    N3 C5 . 1.484(3) ?
    C1 H1 . 0.9500 ?
    C2 H2 . 0.9500 ?
    C3 H3A . 0.9900 ?
    C3 H3B . 0.9900 ?
    C3 C4 . 1.519(4) ?
    C4 H4A . 0.9800 ?
    C4 H4B . 0.9800 ?
    C4 H4C . 0.9800 ?
    C5 H5A . 0.9900 ?
    C5 H5B . 0.9900 ?
    C5 C6 . 1.504(4) ?
    C6 C7 . 1.401(4) ?
    C6 C11 . 1.394(4) ?
    C7 H7 . 0.9500 ?
    C7 C8 . 1.391(4) ?
    C8 H8 . 0.9500 ?
    C8 C9 . 1.384(4) ?
    C9 H9 . 0.9500 ?
    C9 C10 . 1.387(4) ?
    C10 H10 . 0.9500 ?
    C10 C11 . 1.388(4) ?
    C11 H11 . 0.9500 ?
loop_
    _geom_angle_atom_site_label_1
    _geom_angle_atom_site_label_2
    _geom_angle_atom_site_label_3
    _geom_angle_site_symmetry_1
    _geom_angle_site_symmetry_3
    _geom_angle
    _geom_angle_publ_flag
    N2 N1 C3 . . 120.3(2) ?
    C1 N1 N2 . . 111.5(2) ?
    C1 N1 C3 . . 127.8(2) ?
    C2 N2 N1 . . 103.2(2) ?
    C1 N3 C2 . . 106.0(2) ?
    C1 N3 C5 . . 128.3(2) ?
    C2 N3 C5 . . 125.5(2) ?
    N1 C1 N3 . . 107.1(2) y
    N1 C1 H1 . . 126.4 ?
    N3 C1 H1 . . 126.4 ?
    N2 C2 N3 . . 112.1(2) ?
    N2 C2 H2 . . 123.9 ?
    N3 C2 H2 . . 123.9 ?
    N1 C3 H3A . . 109.6 ?
    N1 C3 H3B . . 109.6 ?
    N1 C3 C4 . . 110.4(2) ?
    H3A C3 H3B . . 108.1 ?
    C4 C3 H3A . . 109.6 ?
    C4 C3 H3B . . 109.6 ?
    C3 C4 H4A . . 109.5 ?
    C3 C4 H4B . . 109.5 ?
    C3 C4 H4C . . 109.5 ?
    H4A C4 H4B . . 109.5 ?
    H4A C4 H4C . . 109.5 ?
    H4B C4 H4C . . 109.5 ?
    N3 C5 H5A . . 109.0 ?
    N3 C5 H5B . . 109.0 ?
    N3 C5 C6 . . 113.0(2) ?
    H5A C5 H5B . . 107.8 ?
    C6 C5 H5A . . 109.0 ?
    C6 C5 H5B . . 109.0 ?
    C7 C6 C5 . . 120.0(2) ?
    C11 C6 C5 . . 121.0(2) ?
    C11 C6 C7 . . 118.9(3) ?
    C6 C7 H7 . . 119.9 ?
    C8 C7 C6 . . 120.3(3) ?
    C8 C7 H7 . . 119.9 ?
    C7 C8 H8 . . 119.9 ?
    C9 C8 C7 . . 120.2(3) ?
    C9 C8 H8 . . 119.9 ?
    C8 C9 H9 . . 120.1 ?
    C8 C9 C10 . . 119.9(3) ?
    C10 C9 H9 . . 120.1 ?
    C9 C10 H10 . . 119.8 ?
    C9 C10 C11 . . 120.3(3) ?
    C11 C10 H10 . . 119.8 ?
    C6 C11 H11 . . 119.8 ?
    C10 C11 C6 . . 120.4(3) ?
    C10 C11 H11 . . 119.8 ?
loop_
    _geom_torsion_atom_site_label_1
    _geom_torsion_atom_site_label_2
    _geom_torsion_atom_site_label_3
    _geom_torsion_atom_site_label_4
    _geom_torsion_site_symmetry_1
    _geom_torsion_site_symmetry_2
    _geom_torsion_site_symmetry_3
    _geom_torsion_site_symmetry_4
    _geom_torsion
    _geom_torsion_publ_flag
    N1 N2 C2 N3 . . . . 1.3(3) ?
    N2 N1 C1 N3 . . . . 1.6(3) ?
    N2 N1 C3 C4 . . . . 67.8(3) ?
    N3 C5 C6 C7 . . . . 77.2(3) ?
    N3 C5 C6 C11 . . . . -105.3(3) ?
    C1 N1 N2 C2 . . . . -1.8(3) ?
    C1 N1 C3 C4 . . . . -104.3(3) ?
    C1 N3 C2 N2 . . . . -0.4(3) ?
    C1 N3 C5 C6 . . . . -32.3(4) ?
    C2 N3 C1 N1 . . . . -0.7(3) ?
    C2 N3 C5 C6 . . . . 153.9(2) ?
    C3 N1 N2 C2 . . . . -175.0(2) ?
    C3 N1 C1 N3 . . . . 174.2(2) ?
    C5 N3 C1 N1 . . . . -175.4(2) ?
    C5 N3 C2 N2 . . . . 174.5(2) ?
    C5 C6 C7 C8 . . . . 178.3(3) ?
    C5 C6 C11 C10 . . . . -177.6(2) ?
    C6 C7 C8 C9 . . . . -1.0(4) ?
    C7 C6 C11 C10 . . . . 0.0(4) ?
    C7 C8 C9 C10 . . . . 0.7(4) ?
    C8 C9 C10 C11 . . . . -0.1(4) ?
    C9 C10 C11 C6 . . . . -0.2(4) ?
    C11 C6 C7 C8 . . . . 0.6(4) ?
loop_
    _geom_hbond_atom_site_label_D
    _geom_hbond_atom_site_label_H
    _geom_hbond_atom_site_label_A
    _geom_hbond_site_symmetry_A
    _geom_hbond_distance_DH
    _geom_hbond_distance_HA
    _geom_hbond_distance_DA
    _geom_hbond_angle_DHA
    _geom_hbond_publ_flag
    C1 H1 Br1 1_545 0.95 2.70 3.528(3) 146 yes
    C2 H2 Br1 4_585 0.95 2.71 3.603(3) 157 yes
_shelx_space_group_comment
;
The symmetry employed for this shelxl refinement is uniquely defined
by the following loop, which should always be used as a source of
symmetry information in preference to the above space-group names.
They are only intended as comments.
;
_shelx_estimated_absorpt_T_min     ?
_shelx_estimated_absorpt_T_max     ?
_shelx_hkl_file
;
   0   0   2  159.78    9.29
   0   0   2  171.27   10.78
   0   0  -2  165.40   11.01
   0   0  -2  205.18   10.86
   0   0   2  170.23   10.58
   0   0   3    2.18    4.42
   0   0  -3   -3.96    6.71
   0   0   3    5.68    6.04
   0   0  -4 3702.55  175.20
   0   0   4 3848.17  175.24
   0   0  -4 3970.79  178.18
   0   0   4 4070.33  177.37
   0   0   5   -3.17    9.00
   0   0  -5    0.98    7.31
   0   0   5    5.27    6.72
   0   0  -5    6.57    9.92
   0   0   6 3399.17  154.11
   0   0  -6 3235.90  154.45
   0   0  -6 3489.54  158.72
   0   0   6 3323.58  157.00
   0   0  -6 3415.69  157.27
   0   0  -7   -3.92   13.76
   0   0   7    1.78    8.80
   0   0  -7   -4.83    9.52
   0   0  -7    5.56   13.53
   0   0   7   -1.11   12.23
   0   0  -8  431.32   27.55
   0   0  -8  485.44   34.40
   0   0   8  497.76   27.56
   0   0   8  410.24   30.93
   0   0  -8  490.07   32.60
   0   0   8  441.78   31.43
   0   0  -9  -10.16   18.34
   0   0   9  -10.56   16.09
   0   0  -9  -15.01   19.60
   0   0   9    9.51   12.27
   0   0  -9  -22.36   13.25
   0   0   9    1.43   16.91
   0   0  10  924.00   54.49
   0   0 -10  946.26   58.43
   0   0 -10  923.98   54.79
   0   0 -10  872.13   56.02
   0   0  10  932.29   48.45
   0   0  10  803.31   53.61
   0   0 -11   -9.03   26.10
   0   0  11    8.71   16.31
   0   0  11    7.54   20.73
   0   0 -11   -8.20   27.26
   0   0  11  -15.80   22.35
   0   0 -11   12.60   23.89
   0   0 -12  298.70   37.13
   0   0  12  238.92   33.36
   0   0  12  320.68   34.92
   0   0 -12  322.61   35.45
   0   0  13   45.31   26.12
   0   0  13   24.74   26.73
   0   0 -13   63.81   29.97
   0   0  14  435.60   44.45
   0   0  14  398.82   42.64
   0   0 -14  467.41   44.82
   0   0  15    2.62   32.18
   0   0  15   16.62   32.62
   0   0  16 1012.33   73.81
   0   0  16 1117.51   74.03
   0  -1   0   -2.10    4.51
   0  -1   0    1.62    4.24
   0  -1   0    0.72    3.54
   0   1   1   74.55    8.49
   0  -1  -1   75.91    8.76
   0  -1   1   84.08    5.65
   0  -1  -1   72.35    7.99
   0  -1  -1   88.33    8.49
   0  -1  -1   81.58    5.78
   0  -1   1   69.98    6.90
   0  -1  -2 3827.91  171.00
   0   1  -2 3752.51  169.53
   0  -1   2 3790.64  169.21
   0  -1  -2 3708.67  171.78
   0  -1  -2 3714.39  170.39
   0   1   2 3654.49  171.95
   0  -1  -2 3774.04  171.94
   0   1  -3 8734.03  380.98
   0  -1  -3 7744.35  383.65
   0   1   3 8870.15  384.38
   0   1  -3 6944.87  382.54
   0  -1   3 8922.08  381.87
   0  -1  -3 8562.18  384.39
   0   1   3 8700.67  384.74
   0  -1   3 8878.59  380.73
   0   1  -3 8151.99  383.30
   0  -1  -3 8636.42  383.28
   0   1  -3 8476.96  382.03
   0  -1   4   21.20    6.25
   0   1   4   31.11   10.04
   0  -1   4   17.09    6.14
   0   1  -4   17.37    7.52
   0  -1  -4   16.97    9.76
   0   1  -4   20.64    6.50
   0   1   4   25.40    8.98
   0   1  -4   27.63   10.03
   0  -1  -4   20.66    8.48
   0   1  -5  564.84   30.64
   0  -1   5  499.17   27.90
   0  -1   5  489.15   26.83
   0   1  -5  518.40   27.80
   0  -1  -5  507.79   30.93
   0   1   5  464.94   30.54
   0  -1  -5  517.90   29.88
   0   1  -5  576.73   31.20
   0  -1  -5  511.52   30.12
   0   1  -5  474.17   24.07
   0   1   5  595.60   30.41
   0  -1  -6  272.74   21.12
   0   1   6  339.75   21.85
   0   1  -6  254.98   14.85
   0   1  -6  273.70   22.10
   0   1  -6  309.63   20.02
   0  -1  -6  318.84   24.07
   0   1   6  294.36   23.30
   0  -1   6  284.22   18.90
   0  -1  -6  281.62   22.50
   0   1  -6  333.18   23.48
   0  -1   6  251.27   19.60
   0  -1  -7 1488.69   75.02
   0   1   7 1610.15   75.58
   0   1  -7 1393.25   69.16
   0   1  -7 1636.11   78.13
   0   1  -7 1514.77   74.25
   0  -1   7 1462.93   73.07
   0   1   7 1487.52   77.44
   0  -1  -7 1565.24   77.00
   0   1  -7 1543.09   77.47
   0  -1   7 1596.71   75.39
   0   1  -8  607.79   34.05
   0  -1  -8  648.93   40.41
   0   1   8  759.17   41.54
   0   1  -8  778.32   45.09
   0   1  -8  749.76   40.90
   0  -1   8  721.57   39.45
   0   1   8  748.62   44.06
   0   1  -8  698.48   43.75
   0  -1  -8  724.34   43.48
   0  -1   8  736.87   42.01
   0  -1  -9 1178.22   67.11
   0   1   9 1327.81   67.91
   0   1  -9 1311.13   72.25
   0   1  -9 1286.96   67.88
   0   1   9 1374.46   71.71
   0  -1   9 1281.40   66.77
   0  -1  -9 1260.48   70.25
   0   1  -9 1305.02   70.98
   0  -1   9 1231.45   68.50
   0  -1  10    3.14   18.59
   0   1 -10   30.37   22.77
   0   1  10   -7.46   21.70
   0  -1  10   13.81   17.54
   0   1 -10   15.17   19.79
   0  -1 -10   -7.39   23.10
   0  -1 -10    5.42   22.04
   0   1 -10  -15.07   23.75
   0   1  10    6.39   18.30
   0  -1  11   36.87   21.42
   0   1 -11   51.25   24.81
   0  -1  11   82.50   21.30
   0   1  11   95.36   27.24
   0  -1 -11   73.07   25.51
   0   1 -11   44.72   23.01
   0   1  11   56.42   23.91
   0  -1 -11   59.91   23.97
   0   1 -11   45.58   25.18
   0   1  11   36.13   20.95
   0  -1  12   83.55   26.22
   0   1  12   83.19   28.38
   0  -1  12   74.54   24.16
   0   1 -12   68.68   29.76
   0  -1 -12   47.47   31.39
   0  -1 -12  108.23   30.72
   0   1 -12   77.99   25.91
   0   1  12   84.89   23.89
   0   1 -12   92.53   31.02
   0  -1 -12  100.05   28.73
   0   1  12   77.27   26.65
   0  -1 -13  801.75   58.07
   0   1 -13  774.14   53.38
   0   1 -13  709.10   58.63
   0  -1 -13  787.40   59.85
   0   1  13  835.27   57.45
   0   1  13  805.76   57.37
   0  -1  13  746.08   51.58
   0  -1  13  734.35   54.46
   0   1  13  808.01   50.99
   0   1  14  268.93   32.97
   0   1  14  308.40   40.63
   0  -1  14  246.63   34.42
   0   1  14  243.74   38.14
   0   1 -14  332.37   39.12
   0  -1 -14  312.01   44.25
   0   1 -14  330.05   44.20
   0  -1  14  323.15   38.22
   0  -1 -15  100.84   40.22
   0   1 -15  136.68   39.81
   0   1 -15  207.90   39.53
   0   1  15  126.82   39.23
   0  -1  15  136.25   33.43
   0  -1  15  110.18   37.31
   0   1  15  161.44   38.05
   0  -1  16   39.06   35.76
   0   1  16   17.77   38.63
   0   1  16   58.96   39.26
   0   1 -16   46.53   39.52
   0  -1 -16   26.91   42.60
   0   2   0  444.12   25.11
   0  -2   0  457.97   24.13
   0  -2   0  412.01   23.11
   0   2   0  407.54   23.28
   0  -2   0  444.14   23.45
   0   2   0  432.16   26.42
   0  -2  -1 3899.91  166.83
   0   2   1 3589.25  167.17
   0  -2  -1 3537.81  169.97
   0   2  -1 3581.67  170.63
   0   2  -1 3858.65  169.98
   0   2   1 3736.59  170.77
   0  -2  -1 3887.36  169.86
   0   2  -1 3593.69  167.41
   0   2   1 3301.23  169.84
   0   2  -1 3705.24  167.21
   0  -2   1 3533.77  169.57
   0   2  -1 3892.24  167.70
   0   2  -2  127.06    9.72
   0  -2  -2  119.05    9.59
   0  -2  -2  123.95    7.87
   0   2  -2  147.51    8.88
   0   2  -2  149.44   13.19
   0   2   2  158.05   13.46
   0  -2  -2  116.36   14.14
   0  -2  -2  124.66   14.21
   0   2  -2  131.89    8.85
   0   2  -2  141.85   12.55
   0   2   2  115.39   13.55
   0   2  -2  124.28   12.16
   0   2  -3   85.86   11.93
   0  -2   3  101.12    8.37
   0  -2  -3  108.49   14.06
   0  -2  -3   87.45   14.13
   0   2  -3   73.40    8.41
   0   2  -3   83.13   10.32
   0  -2  -3   93.42   10.51
   0   2  -3  101.26    9.19
   0   2   3   94.66   14.38
   0  -2  -3   84.31   14.97
   0   2  -3   86.38   10.50
   0   2   3  103.53   14.04
   0  -2  -4   81.06   11.17
   0  -2   4   83.76    8.02
   0   2  -4   78.02   13.19
   0  -2  -4   72.28   13.91
   0   2  -4   85.69   10.37
   0  -2  -4   52.48   14.11
   0   2  -4   48.34    8.62
   0   2  -4   79.05   11.68
   0  -2  -4   81.39   15.59
   0   2  -4   75.38    9.20
   0   2   4   77.40   15.35
   0   2  -5 4486.97  206.19
   0  -2  -5 4627.20  207.88
   0   2  -5 4660.06  209.02
   0  -2   5 4576.10  203.85
   0  -2  -5 4588.10  209.45
   0   2  -5 4053.56  202.34
   0   2   5 4829.90  210.15
   0  -2  -5 4760.70  206.98
   0   2  -5 4710.89  207.45
   0   2  -6 1216.59   55.48
   0  -2  -6 1063.41   56.18
   0  -2   6 1141.86   52.04
   0   2  -6 1135.47   57.93
   0  -2  -6 1161.01   58.47
   0   2   6 1192.77   58.21
   0  -2  -6 1121.69   55.11
   0   2  -6 1207.59   56.45
   0  -2  -7   58.37   17.82
   0   2   7   81.26   18.76
   0   2  -7   82.21   16.31
   0  -2   7   56.61   13.04
   0  -2  -7   57.03   19.47
   0   2  -7   80.57   12.61
   0  -2   7   76.40    9.97
   0   2  -7   61.41   17.33
   0  -2  -7   85.68   16.45
   0  -2  -8   25.30   18.98
   0   2   8    4.62   17.94
   0   2  -8   31.95   18.41
   0  -2  -8   16.56   17.28
   0   2  -8   24.04   19.15
   0  -2  -8   40.99   21.51
   0   2  -8   24.99   13.08
   0  -2   8   14.57   10.56
   0   2   8   14.48   20.89
   0  -2   8   33.00   15.18
   0  -2  -9  199.29   25.04
   0   2  -9  195.80   26.29
   0   2  -9  228.26   20.92
   0   2   9  136.50   25.19
   0   2  -9  225.15   26.83
   0   2   9  161.35   27.11
   0  -2   9  173.35   17.53
   0  -2  -9  265.42   30.70
   0  -2   9  198.34   22.30
   0   2 -10  667.86   40.10
   0  -2 -10  725.84   49.44
   0  -2  10  642.26   41.91
   0   2  10  639.19   47.50
   0  -2  10  592.16   36.91
   0   2 -10  705.73   47.26
   0   2 -10  611.60   45.71
   0  -2 -10  601.85   44.01
   0   2  10  672.36   45.73
   0   2 -11 1370.23   70.23
   0   2 -11 1373.05   78.11
   0   2 -11 1300.67   76.77
   0  -2 -11 1288.68   75.27
   0  -2  11 1274.54   67.33
   0   2  11 1397.22   78.78
   0   2  11 1296.23   74.89
   0  -2  11 1265.27   72.36
   0  -2  12   51.83   24.88
   0   2  12  122.11   30.10
   0   2 -12   85.76   29.87
   0  -2 -12   50.10   30.55
   0  -2 -12   71.13   27.89
   0   2 -12  122.26   25.18
   0   2  12  181.70   32.41
   0  -2  12   76.08   20.43
   0   2 -12   97.68   30.78
   0   2  12   55.73   29.56
   0  -2  13   34.14   27.10
   0  -2  13  -10.91   22.32
   0   2  13   10.46   32.12
   0   2  13   -7.85   31.51
   0   2  13   19.42   30.07
   0  -2 -13   19.32   35.15
   0   2 -13   83.79   34.82
   0  -2  14  107.10   32.50
   0   2  14  157.20   38.76
   0   2  14  216.73   38.69
   0   2  14  161.49   35.16
   0  -2 -14  209.50   41.29
   0   2 -14  246.63   41.49
   0  -2  15  379.41   45.19
   0   2  15  417.84   49.96
   0   2 -15  460.55   52.55
   0  -2 -15  433.01   53.43
   0   2  15  473.43   45.65
   0   2  15  481.23   51.37
   0  -3   0   -3.70   10.61
   0   3   0  -23.66   15.09
   0  -3   0    3.89   12.00
   0   3   0   -1.12   14.47
   0  -3   0    2.94    9.24
   0   3   0   -3.34    9.88
   0   3  -1   28.07    8.17
   0  -3   1   15.70   10.23
   0  -3  -1   13.09    9.67
   0   3   1   30.49   14.24
   0   3  -1   24.09   13.49
   0  -3  -1   40.96   12.99
   0   3  -1   23.51    6.02
   0  -3  -1   29.43    5.87
   0   3   1   17.18   11.90
   0   3  -1   28.17    8.32
   0  -3  -1   44.10   13.12
   0   3   1   26.78   15.10
   0   3  -1   34.43   14.49
   0   3  -2 3098.62  146.79
   0  -3  -2 3155.27  146.44
   0   3  -2 3240.62  146.52
   0  -3  -2 3173.27  145.86
   0   3   2 3224.98  147.06
   0   3  -2 3025.39  141.46
   0   3   2 3049.93  146.91
   0   3  -2 3078.31  141.72
   0   3  -3    8.45   12.71
   0  -3  -3  -12.80   15.31
   0   3  -3   -9.06   13.12
   0  -3  -3   -4.56   15.05
   0   3  -3   -1.18    7.12
   0   3  -3   -6.88    7.51
   0  -3  -3   -0.44    7.89
   0   3  -3   -3.14    7.02
   0   3   3   15.88   15.18
   0   3  -3   -0.63    9.86
   0   3  -4  865.85   46.10
   0  -3  -4  977.60   47.88
   0   3  -4  989.99   47.85
   0  -3  -4  988.11   54.23
   0  -3  -4  946.05   45.49
   0   3  -4  941.32   46.38
   0  -3  -4  827.41   53.00
   0   3  -4  968.03   52.91
   0   3   4  898.12   53.44
   0   3  -4  982.37   50.33
   0   3  -4 1025.63   52.58
   0   3   4 1028.54   56.89
   0   3  -4  958.71   49.53
   0   3  -5  150.81   16.49
   0  -3  -5  135.20   15.89
   0   3   5  151.98   23.06
   0   3  -5  115.48   14.51
   0   3  -5  140.04   13.73
   0  -3  -5  145.13   22.69
   0  -3  -5   98.75   22.19
   0   3  -5  145.75   20.02
   0   3   5  151.73   22.61
   0  -3   6  151.29   14.81
   0   3  -6  126.97   17.71
   0  -3  -6  143.68   18.18
   0   3   6   85.33   22.00
   0   3  -6  123.70   13.98
   0   3  -6  153.55   16.43
   0  -3  -6  115.69   23.63
   0  -3  -6  144.54   24.27
   0   3  -6  167.53   21.33
   0   3   6  167.25   24.25
   0  -3   7  102.98   14.87
   0   3  -7   90.12   18.78
   0  -3  -7  115.27   19.22
   0   3   7  110.12   24.90
   0   3  -7   92.48   10.68
   0   3  -7  130.56   18.14
   0  -3  -7  103.98   24.70
   0  -3  -7   83.14   23.99
   0   3   7  143.49   26.39
   0   3  -7  125.74   22.13
   0  -3  -8 2541.55  122.72
   0   3  -8 2459.11  122.82
   0  -3  -8 2435.62  126.59
   0   3  -8 2496.23  121.54
   0  -3  -8 2490.93  125.24
   0   3   8 2572.36  128.24
   0  -3   8 2438.46  118.18
   0   3  -8 2471.47  125.82
   0   3   8 2595.75  127.47
   0  -3   9  -16.71   17.93
   0   3  -9   -6.41   21.75
   0  -3  -9   41.23   21.61
   0   3   9   28.39   25.20
   0   3  -9   23.49   19.56
   0  -3  -9   14.64   26.63
   0  -3  -9    1.80   25.79
   0   3  -9   34.50   24.38
   0   3   9  -15.83   28.92
   0   3 -10  -14.40   24.65
   0  -3 -10   28.69   24.08
   0   3  10   52.53   29.17
   0   3 -10   -1.69   23.30
   0  -3 -10   -2.02   24.91
   0  -3 -10   42.98   29.86
   0  -3 -10   34.03   31.20
   0  -3  10   21.72   19.33
   0   3 -10   -2.24   26.15
   0  -3 -11   40.72   25.27
   0  -3 -11   51.06   33.82
   0  -3 -11   13.52   29.41
   0   3 -11   30.64   27.45
   0   3 -11    1.98   26.91
   0   3  11  -41.61   30.41
   0  -3  11   26.08   21.75
   0  -3 -12  570.71   52.53
   0   3 -12  687.26   51.22
   0   3  12  650.36   52.12
   0   3 -12  620.47   50.84
   0  -3  12  595.39   44.66
   0   3  13  -29.24   38.45
   0   3  13  -26.06   33.93
   0   3  13   28.11   34.80
   0   3 -13   21.26   30.95
   0  -3 -13   56.14   34.83
   0   3  14  520.71   54.51
   0   3  14  486.61   53.75
   0   3  14  474.99   50.56
   0   3 -14  500.23   50.86
   0  -3 -14  511.70   52.33
   0   4   0 1008.18   56.55
   0   4   0  899.62   49.06
   0   4   0  924.08   56.26
   0   4   1  442.77   34.48
   0  -4  -1  446.94   31.18
   0   4   1  442.81   30.26
   0   4  -1  457.42   24.79
   0   4  -1  327.31   33.02
   0   4  -1  394.49   24.27
   0  -4  -1  420.65   27.45
   0   4   1  412.83   35.78
   0   4  -1  376.75   34.27
   0   4  -2    5.70    9.10
   0   4   2   -1.27   18.68
   0   4  -2    3.67    7.91
   0  -4  -2   12.02    6.65
   0  -4  -2    6.61    7.10
   0  -4  -2   -5.72   17.93
   0  -4  -2   18.19   18.16
   0   4  -2  -17.31   21.08
   0   4   2  -10.67   19.53
   0  -4  -2    1.58   12.53
   0   4  -2   -1.46   18.77
   0   4   2   31.77   22.25
   0   4  -3    8.81    9.33
   0   4  -3   -2.36   10.06
   0   4   3    5.83   19.85
   0  -4  -3   -9.17   12.32
   0  -4  -3   -7.01   10.65
   0  -4  -3   -1.31   19.93
   0  -4  -3   13.92   19.49
   0   4  -3   -1.41   21.29
   0   4  -3  -24.14   20.03
   0   4   3   15.72   22.97
   0  -4  -3    3.70   12.25
   0   4  -4   39.11   13.64
   0   4  -4   52.62    7.54
   0  -4  -4   77.71   11.87
   0   4   4   55.84   23.61
   0  -4  -4   58.21   14.39
   0  -4  -4   31.79   22.12
   0   4  -4   40.62   22.01
   0  -4  -4   57.65   21.69
   0   4  -4   39.14    9.68
   0   4  -4   43.57   19.44
   0   4  -5 1483.88   75.34
   0  -4  -5 1528.54   81.61
   0  -4  -5 1601.83   82.16
   0   4  -5 1575.52   81.84
   0  -4  -5 1303.26   74.78
   0   4  -5 1633.75   72.50
   0  -4  -5 1537.38   73.22
   0   4  -5 1421.31   71.89
   0   4  -5 1515.74   76.76
   0   4   5 1569.81   83.55
   0  -4  -6 1116.79   50.79
   0   4  -6  988.05   56.80
   0  -4  -6 1029.14   49.91
   0   4  -6  994.83   53.35
   0  -4  -6 1038.94   54.30
   0   4  -6 1041.24   52.81
   0   4   6 1038.10   64.11
   0   4  -6 1096.32   63.91
   0  -4  -6 1000.23   57.28
   0  -4  -6 1037.04   63.30
   0   4  -6  978.43   54.35
   0   4   6 1028.79   66.32
   0  -4  -6  989.81   62.60
   0   4  -7  273.02   29.07
   0   4  -7  263.66   24.55
   0  -4  -7  287.57   26.26
   0   4  -7  291.93   22.37
   0   4   7  359.24   37.25
   0   4  -7  268.94   23.43
   0  -4  -7  274.30   27.15
   0  -4  -7  293.57   35.12
   0   4  -7  286.01   35.01
   0  -4  -7  251.76   35.47
   0  -4  -7  302.93   22.14
   0   4  -7  301.08   31.79
   0   4   7  311.30   37.54
   0   4  -8   74.01   24.15
   0   4  -8  101.71   27.31
   0  -4  -8   63.43   22.18
   0   4  -8  109.50   21.38
   0   4  -8   83.73   19.48
   0  -4  -8   37.70   22.99
   0  -4  -8   92.29   31.49
   0   4  -8   72.66   30.25
   0  -4  -8   92.71   30.68
   0   4   8  139.12   32.76
   0   4  -8   67.87   11.08
   0   4   8  140.94   32.85
   0   4  -9  612.43   39.36
   0  -4  -9  499.18   42.83
   0  -4  -9  570.13   50.82
   0   4  -9  593.01   44.91
   0   4   9  542.91   50.81
   0   4  -9  573.58   40.44
   0   4   9  589.39   50.56
   0   4 -10  296.53   33.35
   0   4  10  388.10   43.43
   0   4 -10  291.18   31.01
   0  -4 -10  299.73   35.86
   0   4 -10  313.51   36.84
   0   4  10  325.43   43.85
   0  -4 -10  303.94   43.19
   0   4 -11  637.32   44.72
   0  -4 -11  572.47   48.58
   0   4  11  622.74   56.46
   0   4  11  621.02   54.49
   0   4 -11  546.75   49.17
   0  -4 -12   53.57   33.22
   0   4 -12   17.66   27.54
   0   4  12   60.28   40.25
   0   4 -12    7.05   32.79
   0   4  12   48.17   37.74
   0   4  12   92.10   37.43
   0   5   0   18.10   16.74
   0   5   0   -2.32   15.45
   0   5   0   15.55   26.50
   0   5   0   36.18   30.97
   0   5   1  103.54   22.25
   0   5  -1   94.92   31.02
   0   5   1   93.86   31.35
   0   5  -1  104.11   14.60
   0   5  -1  121.94   31.06
   0   5   1   87.82   28.03
   0   5   2  273.09   37.25
   0   5  -2  303.56   35.09
   0   5  -2  238.36   35.14
   0   5   2  249.46   31.20
   0   5  -2  227.30   17.90
   0   5   2  287.91   29.67
   0   5   3 1893.82   92.49
   0   5   3 1603.79   96.81
   0   5  -3 1665.19   92.14
   0   5  -3 1700.42   94.80
   0  -5  -3 1687.17   89.69
   0   5  -4  155.75   34.54
   0   5  -4  201.44   18.09
   0   5  -4  238.15   31.69
   0   5   4  253.47   37.83
   0   5   4  227.33   33.48
   0   5   5   44.80   30.81
   0  -5  -5   -1.80   29.04
   0   5  -5  -11.30   23.86
   0   5   5   -2.63   33.42
   0   5  -5   -1.42   15.71
   0   5  -5   -8.24   31.15
   0   5   6   17.78   33.44
   0  -5  -6   13.73   30.55
   0   5  -6   15.01   18.46
   0   5  -6   68.39   34.14
   0   5  -6   18.92   22.56
   0   5  -7  368.60   31.15
   0   5   7  512.97   47.86
   0   5  -7  461.49   48.05
   0   5   8   28.26   36.81
   0   5  -8   65.20   23.87
   0   5  -8  124.17   39.73
   0   5   8   37.44   38.86
   0   5   9  511.50   52.24
   0   5  -9  465.94   37.88
   0   5  -9  377.11   51.62
   0   5   9  424.29   51.58
   0   5  10   90.28   42.05
   0   5  10   39.17   42.34
   0   5 -10   82.26   43.21
   0   6   0  680.07   58.31
   0   6   0  686.47   53.45
   0   6  -1   36.88   37.50
   0   6   1   53.69   40.61
   0   6  -1  -47.84   34.49
   0   6   1  -10.61   30.38
   0   6  -2  117.88   37.85
   0   6   2   19.51   39.46
   0   6  -2   26.47   37.80
   0   6   3    5.78   39.18
   0   6  -3   23.59   33.80
   0   6  -3   78.21   40.44
   0   6  -4  303.87   40.03
   0   6   4  267.80   48.23
   0   6  -4  187.48   44.14
   0   6   5   64.32   42.93
   0   6   5   -2.13   34.92
   0   6  -5   -2.74   41.60
  -1   0  16   53.45   38.52
  -1   0  16  164.30   41.39
  -1   0  15  -19.08   34.02
  -1   0  15  -15.65   31.82
   1   0 -14  304.80   39.68
  -1   0  14  219.90   36.09
  -1   0  14  253.03   36.90
   1   0 -13  -22.82   28.16
  -1   0  13   29.37   25.48
  -1   0  13    2.26   25.68
   1   0 -12 2503.23  121.54
   1   0 -12 2299.26  124.87
  -1   0  12 2248.01  120.44
  -1   0  12 2423.02  113.39
   1   0 -12 2282.32  122.62
  -1   0  12 2245.54  121.34
  -1   0  11    7.51   20.35
   1   0 -11  -21.80   26.59
   1   0 -11   13.93   22.47
  -1   0  11   -6.72   15.34
   1   0 -11  -16.30   24.37
  -1   0  11  -19.38   22.25
   1   0 -10  380.13   33.67
   1   0 -10  432.50   36.52
  -1   0  10  382.36   33.19
  -1   0  10  429.55   27.53
   1   0 -10  460.75   36.69
  -1   0  10  397.46   33.79
   1   0  -9   -5.28   19.05
   1   0  -9    7.09   17.44
  -1   0   9   -5.08   11.85
  -1   0   9    5.98   16.52
   1   0  -9   10.06   18.48
  -1   0   9   -5.75   17.08
   1   0  -8 2498.62  120.44
   1   0  -8 2407.37  118.63
   1   0  -8 2504.35  121.19
  -1   0   8 2397.01  118.46
  -1   0   8 2410.99  114.29
  -1   0   8 2449.27  118.97
   1   0  -7   -5.32   12.46
  -1   0   7    4.16    9.06
  -1   0   7   11.16   12.53
  -1   0   7   13.60   11.68
   1   0  -7   -6.62   13.84
   1   0  -7    5.46   13.57
   1   0  -6  739.18   40.97
  -1   0   6  743.71   39.46
   1   0  -6  709.69   39.52
   1   0  -6  705.65   36.28
  -1   0   6  694.57   36.18
  -1   0   6  667.35   38.88
   1   0  -5    0.91    6.62
  -1   0   5    3.58    6.25
   1   0  -5    0.96   10.26
  -1   0   5    5.54    7.68
  -1   0   5   -0.80    8.80
  -1   0   4  697.98   37.04
  -1   0   4  717.73   37.07
   1   0  -4  746.96   35.15
  -1   0   4  706.87   35.01
   1   0  -4  705.85   38.20
  -1   0   3   -1.67    4.59
  -1   0   3    0.94    4.76
  -1   0   3    2.84    6.08
   1   0  -3    2.19    5.70
  -1   0   2  179.24    9.86
   1   0  -2  197.55   11.25
  -1   0   2  182.69   10.77
   1   0  -2  190.09   10.92
   1   0  -2  190.12   11.11
  -1   0   2  168.62   10.75
  -1   0   1   -3.20    1.64
   1   0   1    0.74    2.06
  -1   0  -1    1.44    2.33
   1   0   2  399.38   21.61
  -1   0  -2  431.73   21.89
  -1   0  -2  426.59   21.97
   1   0   2  425.79   21.89
   1   0   2  432.53   20.71
   1   0   3   -1.90    6.30
   1   0   3   -3.77    4.76
   1   0   3    7.55    5.69
  -1   0  -3   -2.20    6.47
   1   0   4 5903.50  267.12
  -1   0  -4 5778.18  267.34
   1   0   4 5899.47  268.91
   1   0   4 5917.49  270.05
  -1   0  -4 6213.77  269.91
   1   0   5   -0.78    9.44
  -1   0  -5   -6.28    7.72
   1   0   5   -1.36    6.72
   1   0   5   -1.96    9.46
  -1   0  -5    6.43    9.61
   1   0   6  110.28   11.17
  -1   0  -6  104.66   12.29
   1   0   6  118.58   14.56
  -1   0  -6  120.86   15.44
  -1   0  -6  110.51   15.67
  -1   0  -7   -0.73   10.24
   1   0   7    1.21    9.77
   1   0   7    5.50   11.83
  -1   0  -7   -3.47   13.40
  -1   0  -7    9.05   14.06
   1   0   8 1735.14   81.63
  -1   0  -8 1573.06   82.37
   1   0   8 1766.18   86.18
  -1   0  -8 1677.59   86.31
  -1   0  -8 1786.40   88.30
  -1   0  -9   -7.56   14.32
   1   0   9   -8.31   13.44
  -1   0  -9   -8.95   18.04
  -1   0  -9  -18.42   21.11
   1   0   9   -5.72   16.48
   1   0  10 2336.36  118.16
  -1   0 -10 2179.01  112.51
  -1   0 -10 2436.65  118.28
   1   0  10 2343.31  117.20
  -1   0 -10 2555.87  120.79
  -1   0 -11    3.30   17.48
   1   0  11   20.84   22.26
  -1   0 -11    4.08   26.23
  -1   0 -11   24.08   24.41
   1   0  11    5.19   21.31
   1   0  12  621.43   45.24
   1   0  12  556.42   45.76
  -1   0 -12  609.53   47.09
   1   0  13   27.27   27.12
   1   0  13   -4.10   27.31
  -1   0 -13  -24.21   29.63
   1   0  14  518.04   48.17
   1   0  14  492.92   47.23
  -1   0 -14  568.16   49.36
   1   0  15  -33.08   34.54
   1   0  15   26.28   33.46
   1   0  16  183.24   42.82
   1   0  16  222.98   41.68
  -1   1  16   55.87   37.99
  -1  -1  16   15.68   36.16
   1   1 -16   75.84   41.93
   1  -1 -16  105.43   41.81
  -1   1  16  106.44   40.00
   1   1 -15  748.24   55.19
   1   1 -15  694.45   60.98
   1  -1 -15  666.62   60.08
  -1  -1  15  703.74   52.09
  -1   1  15  660.42   58.40
  -1   1  15  600.32   55.87
  -1  -1  15  674.59   55.22
   1   1 -14  235.72   40.53
   1  -1 -14  239.86   39.97
  -1  -1  14  173.08   32.44
  -1   1  14  216.71   37.03
  -1   1  14  200.99   30.84
   1   1 -14  160.26   35.54
  -1  -1  14  197.02   35.05
  -1   1  14  245.21   37.60
  -1  -1  13   12.66   28.00
  -1  -1  13   84.08   28.16
  -1   1  13   39.94   30.63
   1  -1 -13   89.26   32.29
   1   1 -13   60.21   32.13
  -1   1  13   46.04   25.22
   1  -1 -13  101.81   32.40
   1   1 -13   47.28   28.60
  -1   1  13  140.75   33.56
   1   1 -12  448.21   37.72
   1   1 -12  443.76   41.89
   1  -1 -12  436.66   42.76
   1   1 -12  481.05   40.98
   1  -1 -12  382.50   39.49
  -1   1  12  359.16   38.26
  -1  -1  12  422.89   36.40
   1  -1 -12  415.67   39.89
  -1  -1  12  463.95   39.21
   1   1 -12  452.04   41.78
  -1   1  12  467.86   35.60
  -1   1  12  388.97   39.71
   1   1 -11  347.80   31.73
   1  -1 -11  403.61   36.81
   1   1 -11  371.10   36.73
   1  -1 -11  370.70   36.99
  -1   1  11  333.38   33.46
   1  -1 -11  352.77   35.71
   1   1 -11  346.33   35.48
  -1  -1  11  367.12   31.49
  -1  -1  11  328.36   32.45
   1   1 -11  356.44   35.53
  -1   1  11  368.33   35.61
  -1   1  11  333.20   31.00
  -1   1  10  443.93   36.10
   1  -1 -10  470.57   37.51
   1   1 -10  520.70   38.90
   1   1 -10  463.81   37.99
   1  -1 -10  543.35   39.34
  -1  -1  10  474.94   33.46
  -1   1  10  402.07   36.43
  -1   1  10  479.48   34.67
  -1  -1  10  499.16   35.90
   1   1 -10  458.30   34.67
   1  -1 -10  463.76   37.87
   1   1  -9  567.28   40.10
   1  -1  -9  570.47   39.10
   1   1  -9  539.16   38.70
   1   1  -9  542.62   35.93
  -1   1   9  578.13   39.98
  -1  -1   9  541.99   35.04
  -1  -1   9  523.50   36.57
  -1   1   9  598.66   37.07
  -1   1   8  419.14   28.82
   1   1  -8  423.44   31.37
   1   1  -8  368.42   27.11
  -1   1   8  392.79   30.78
  -1  -1   8  404.43   27.29
  -1  -1   8  400.28   28.39
   1   1  -8  363.06   30.46
   1  -1  -8  401.07   30.84
  -1   1   7 1000.17   51.54
   1   1  -7  959.03   52.96
   1   1  -7  944.78   49.99
  -1  -1   7  892.33   48.99
  -1   1   7 1036.05   54.23
  -1  -1   7  954.25   50.68
   1  -1  -7  957.90   52.90
   1   1  -7  921.10   53.17
   1  -1  -6  578.72   37.13
  -1   1   6  663.47   37.68
   1   1  -6  715.75   39.12
  -1  -1   6  658.24   35.75
  -1   1   6  707.63   39.96
   1  -1  -6  716.49   40.32
   1   1  -6  659.23   36.04
  -1  -1   6  684.42   36.83
   1  -1  -6  713.38   39.37
   1   1  -6  679.51   39.64
   1   1  -5 1583.48   76.63
   1  -1  -5 1724.76   80.54
   1   1  -5 1635.03   79.20
   1  -1  -5 1722.72   79.90
   1   1  -5 1612.93   79.83
  -1  -1   5 1495.18   76.44
  -1   1   5 1684.97   80.76
  -1  -1   5 1670.99   77.77
   1   1  -5 1563.38   80.08
   1  -1  -5 1592.54   78.92
  -1   1   5 1707.38   79.34
  -1   1   4   67.09   10.72
   1   1  -4   55.37   10.35
  -1  -1   4   53.85    7.30
   1   1  -4   68.13    7.39
   1  -1  -4   77.61   12.04
  -1   1   4   60.66   10.75
  -1  -1   4   50.49    7.46
   1  -1  -4   46.18   10.07
   1   1  -4   59.32    8.70
   1   1  -3  291.70   18.30
   1   1  -3  299.70   16.50
  -1  -1   3  282.52   15.58
  -1  -1   3  270.74   14.53
  -1   1   3  250.12   18.16
   1  -1  -3  278.57   18.48
   1  -1  -3  275.59   17.25
  -1   1   3  276.03   18.15
  -1  -1   2  135.77    9.14
   1  -1  -2  120.52   11.31
  -1  -1   2  122.78   10.01
  -1  -1   2  137.07    8.29
   1  -1  -2  119.62    9.33
   1   1  -2  120.22    7.76
  -1   1   2  135.47   10.96
   1  -1  -1 1624.62   74.82
   1  -1  -1 1717.84   76.32
  -1  -1   1 1780.62   75.01
   1  -1  -1 1438.55   75.46
   1  -1  -1 1590.01   74.47
  -1  -1   1 1766.34   76.45
  -1   1   1 1602.76   77.06
  -1  -1   1 1684.84   75.80
   1  -1   0  324.35   17.71
  -1  -1   0  381.92   19.13
  -1  -1   0  384.58   19.81
   1  -1   0  352.41   17.08
  -1  -1   0  379.23   17.90
  -1  -1   0  349.24   18.19
  -1  -1  -1 2825.83  133.80
  -1  -1  -1 2791.51  133.26
  -1  -1  -1 3109.62  134.16
   1   1   1 2905.09  133.91
  -1  -1  -1 2953.71  132.01
  -1  -1  -2 2574.75  117.33
  -1   1  -2 2611.14  114.58
  -1  -1  -2 2595.62  117.69
  -1   1  -2 2446.53  115.99
  -1  -1  -2 2630.09  116.40
   1   1   2 2601.58  117.86
  -1  -1  -2 2489.83  117.89
   1  -1   2 2430.09  114.73
  -1   1  -3  263.40   15.14
  -1  -1  -3  303.44   19.27
   1   1   3  262.63   18.19
   1  -1   3  282.08   15.49
   1   1   3  295.57   18.75
   1  -1   3  277.04   14.60
  -1  -1  -3  276.01   18.81
  -1  -1  -3  280.16   17.39
  -1   1  -3  295.51   17.75
   1  -1   4  356.51   19.51
   1   1   4  403.46   23.91
  -1  -1  -4  363.59   23.65
  -1   1  -4  351.31   20.25
   1  -1   4  325.46   20.06
   1   1   4  380.43   22.81
  -1  -1  -4  356.64   22.31
  -1   1  -4  386.75   22.82
   1  -1   5  536.62   29.38
  -1  -1  -5  589.95   34.03
  -1   1  -5  534.39   30.45
   1   1   5  650.43   34.60
   1  -1   5  541.52   30.67
  -1  -1  -5  595.39   33.20
   1   1   5  595.59   32.70
  -1   1  -5  548.61   27.36
  -1  -1  -5  585.44   32.66
  -1   1  -5  572.20   33.07
  -1  -1  -6  234.30   21.77
   1   1   6  231.77   21.07
  -1   1  -6  250.07   18.59
   1  -1   6  251.41   17.14
   1  -1   6  244.36   18.77
  -1   1  -6  212.00   14.15
  -1  -1  -6  239.90   19.87
   1   1   6  270.16   20.20
  -1   1  -6  243.01   21.00
  -1  -1  -6  242.13   20.16
   1   1   7 1491.93   74.22
  -1   1  -7 1491.84   70.58
   1  -1   7 1347.97   68.94
   1  -1   7 1506.50   71.74
  -1   1  -7 1269.94   65.89
  -1  -1  -7 1399.53   71.65
   1   1   7 1466.87   71.48
  -1  -1  -7 1502.03   73.13
  -1   1  -7 1502.90   73.74
  -1   1  -8   60.01   18.36
  -1  -1  -8   34.31   17.12
  -1   1  -8    6.54   14.71
   1  -1   8   30.37   14.43
  -1   1  -8   10.16    9.17
   1   1   8   35.89   15.90
  -1  -1  -8   16.77   15.70
   1   1   8   37.02   17.85
   1  -1   8   10.36   12.71
  -1   1  -9  887.83   49.75
  -1   1  -9  956.27   53.14
  -1  -1  -9  862.32   51.87
   1  -1   9  831.98   47.64
   1   1   9  909.55   52.99
   1   1   9  856.98   49.23
  -1   1  -9  794.11   43.16
  -1  -1  -9  818.82   49.32
   1  -1   9  885.74   50.77
   1  -1  10  235.00   26.89
  -1   1 -10  239.25   30.30
  -1  -1 -10  247.47   28.90
  -1   1 -10  285.37   30.21
  -1   1 -10  253.81   27.04
  -1  -1 -10  225.80   30.17
   1  -1  10  263.52   25.03
   1   1  10  254.18   28.82
  -1   1 -10  181.37   18.19
  -1  -1 -10  253.94   26.67
   1   1  10  235.37   25.70
   1   1  11  365.56   31.70
  -1   1 -11  389.86   34.70
  -1  -1 -11  431.73   38.60
  -1   1 -11  395.64   39.19
  -1  -1 -11  342.71   35.56
  -1   1 -11  395.00   37.84
   1  -1  11  395.02   31.99
   1   1  11  426.59   37.73
  -1  -1 -11  378.33   32.63
   1  -1  11  338.88   34.23
  -1   1 -12   40.67   27.97
   1   1  12   42.27   26.44
   1   1  12   37.38   22.70
  -1   1 -12   53.38   29.78
  -1  -1 -12   62.94   27.70
   1  -1  12   35.10   23.91
   1   1  12   37.47   27.35
   1  -1  12   52.06   22.85
  -1   1 -12   63.44   27.38
  -1  -1 -12   -2.28   28.78
  -1   1 -13  223.61   34.18
  -1   1 -13  197.16   37.95
  -1  -1 -13  237.88   39.82
   1   1  13  215.16   36.23
   1  -1  13  219.73   31.13
   1  -1  13  185.15   33.35
   1   1  13  171.20   28.85
   1   1  13  190.80   34.45
  -1   1 -14  -18.52   31.34
  -1  -1 -14   24.45   34.47
  -1   1 -14    2.94   34.09
   1   1  14    4.97   31.67
   1  -1  14    7.24   27.21
   1  -1  14   32.09   29.47
   1   1  14   16.22   26.63
   1   1  14  -10.43   31.59
  -1   1 -15  298.36   49.08
  -1  -1 -15  440.48   53.13
   1  -1  15  323.31   40.44
   1   1  15  420.47   46.67
   1  -1  15  368.83   43.95
  -1   1 -15  438.08   45.63
   1   1  15  402.09   46.40
   1  -1  16  108.55   36.72
   1   1  16  113.13   39.91
  -1   1 -16   46.68   41.54
  -1  -1 -16   34.38   41.76
   1   1  16  123.21   40.56
  -1   2  15  179.38   41.93
  -1  -2  15  120.39   35.99
  -1   2  15  199.59   38.52
   1  -2 -15  180.82   43.44
   1   2 -15  178.28   42.24
  -1   2  15  194.09   40.79
  -1   2  14  138.95   38.36
  -1  -2  14  160.15   33.91
  -1   2  14  196.37   36.06
   1  -2 -14  121.69   39.10
   1   2 -14  187.34   39.16
  -1   2  14  119.87   35.40
  -1   2  13  358.45   42.56
  -1  -2  13  263.09   29.87
  -1  -2  13  330.62   36.02
  -1   2  13  353.44   38.08
   1   2 -13  333.39   41.46
   1  -2 -13  285.49   40.07
  -1   2  13  323.52   40.61
  -1  -2  12   66.52   19.36
  -1   2  12   88.50   31.65
   1   2 -12   51.32   28.69
   1  -2 -12   14.52   29.25
  -1  -2  12   83.24   26.44
  -1   2  12   47.19   27.34
   1  -2 -12   44.07   27.47
   1   2 -12   72.96   29.76
  -1   2  11  367.62   35.65
  -1   2  11  350.57   37.92
   1  -2 -11  351.47   38.40
   1   2 -11  315.37   36.50
  -1  -2  11  337.48   27.18
   1  -2 -11  354.23   34.71
   1   2 -11  337.39   36.31
   1   2 -11  291.80   38.79
  -1  -2  11  321.45   32.25
   1  -2 -10   40.09   26.21
  -1   2  10   17.07   23.62
  -1  -2  10   23.84   15.64
   1  -2 -10   29.63   23.46
   1   2 -10   27.89   22.87
   1   2 -10   28.43   24.08
   1  -2 -10   79.69   23.85
  -1   2  10   63.42   23.64
  -1  -2  10   12.32   18.29
   1   2  -9  496.69   36.65
   1   2  -9  458.11   36.30
   1  -2  -9  479.23   35.37
  -1  -2   9  430.22   28.14
  -1   2   9  438.38   38.09
   1  -2  -9  483.15   38.33
  -1   2   9  497.87   36.76
  -1  -2   9  453.79   32.36
   1   2  -8  333.96   26.56
   1   2  -8  266.80   27.15
   1  -2  -8  255.57   25.24
  -1  -2   8  257.67   18.56
   1  -2  -8  223.02   27.45
  -1   2   8  281.29   27.31
  -1   2   8  302.95   29.50
  -1  -2   8  248.39   22.20
   1  -2  -7 1026.02   56.78
   1   2  -7 1025.30   57.70
   1  -2  -7 1112.79   60.12
  -1  -2   7 1021.99   50.64
   1   2  -7 1096.43   57.31
  -1   2   7 1119.36   59.44
  -1  -2   7 1048.58   54.11
   1   2  -6  435.79   29.25
   1  -2  -6  427.60   28.28
   1  -2  -6  451.97   31.73
   1   2  -6  394.61   27.15
  -1  -2   6  428.86   21.81
  -1   2   6  462.99   31.05
  -1  -2   6  385.95   24.70
  -1  -2   5   20.92    7.95
   1   2  -5   20.25   13.74
   1  -2  -5   38.35   13.41
   1  -2  -5   29.17   15.39
   1   2  -5   44.35   10.36
   1   2  -5   12.04    9.42
   1  -2  -5   34.55   11.86
   1   2  -5   12.69   12.52
   1   2  -5   24.11    5.53
  -1   2   5   17.74   13.64
  -1  -2   4    2.66    6.69
   1   2  -4    3.26    8.02
   1   2  -4    8.40    6.59
  -1   2   4   -4.74   13.02
   1   2  -4    1.85    7.71
   1  -2  -4    1.07   12.61
   1  -2  -4    7.27   11.51
   1  -2  -4    6.21    9.20
   1   2  -4  -10.66   11.97
   1  -2  -3  355.39   25.79
   1   2  -3  396.00   21.84
   1  -2  -3  435.79   25.22
  -1   2   3  444.60   27.84
   1   2  -3  397.78   22.36
  -1   2   3  360.78   26.07
  -1  -2   3  439.40   22.00
   1   2  -3  421.94   22.02
   1   2  -3  412.51   25.32
   1  -2  -3  356.80   22.60
  -1  -2   2 1514.33   72.88
   1   2  -2 1552.17   69.95
  -1   2   2 1484.93   73.71
   1  -2  -2 1599.21   69.95
   1   2  -2 1461.63   69.58
  -1  -2   2 1501.07   70.08
   1  -2  -2 1472.31   72.39
   1   2  -2 1554.76   72.95
  -1   2   2 1455.80   71.65
   1   2  -2 1329.67   71.75
   1  -2  -2 1494.94   73.25
   1  -2  -2 1535.08   68.86
   1  -2  -1 1896.54   87.12
   1   2  -1 1844.59   91.33
   1   2  -1 1738.83   88.44
  -1  -2   1 2003.46   88.18
   1   2  -1 1935.46   91.37
  -1   2   1 2049.17   91.13
   1  -2  -1 2024.58   90.12
  -1  -2   1 2116.56   91.27
   1  -2  -1 1961.21   88.87
   1   2  -1 1995.30   89.35
   1   2  -1 1995.60   88.42
  -1   2   1 1783.18   91.07
  -1  -2   1 1875.76   88.54
   1  -2  -1 1939.60   90.76
  -1   2   0   32.60   10.70
   1   2   0   16.68    9.85
  -1  -2   0   26.20    9.95
   1   2   0   19.89    6.84
   1   2   0   25.45    4.21
  -1  -2   0   18.07    4.96
  -1  -2   0   21.42    7.72
  -1   2   0   33.87    7.85
   1   2   0   31.44    9.34
   1  -2   0   18.58    7.80
  -1   2   0   25.80    9.00
  -1  -2   0   21.27    8.25
  -1   2   0   30.55    4.54
   1  -2   0   24.28    6.18
  -1   2  -1  358.38   23.57
  -1  -2  -1  413.55   25.53
  -1   2  -1  412.58   19.35
  -1   2  -1  388.07   22.02
  -1  -2  -1  380.61   23.36
  -1   2  -1  346.30   20.34
   1   2   1  369.71   23.01
  -1  -2  -1  425.74   24.31
  -1   2  -1  389.71   22.40
   1   2   1  390.73   24.74
  -1   2  -1  389.66   20.05
   1   2   1  431.29   20.68
  -1   2  -2 1597.11   73.51
   1   2   2 1624.81   75.09
  -1  -2  -2 1526.12   74.07
  -1  -2  -2 1618.25   78.60
  -1   2  -2 1582.27   73.03
  -1  -2  -2 1470.87   77.53
   1   2   2 1687.49   77.69
   1   2   2 1618.21   77.46
  -1  -2  -2 1605.23   77.41
  -1  -2  -2 1594.12   72.40
  -1   2  -2 1552.76   75.00
  -1   2  -2 1612.42   72.70
  -1   2  -2 1648.95   76.34
  -1  -2  -3  854.04   50.46
   1   2   3 1025.55   51.55
  -1   2  -3  957.46   46.32
  -1  -2  -3 1059.51   51.22
  -1   2  -3  999.69   49.42
   1  -2   3  926.56   44.81
   1   2   3  895.54   47.90
  -1   2  -3  985.27   46.90
  -1  -2  -3  994.23   47.33
   1   2   3  894.27   50.18
  -1  -2  -3 1006.85   50.73
  -1  -2  -4  196.22   19.10
   1   2   4  139.07   17.53
  -1   2  -4  162.67   13.40
  -1  -2  -4  165.96   18.54
  -1  -2  -4  158.52   17.80
  -1  -2  -4  187.09   14.97
   1   2   4  179.09   15.93
  -1   2  -4  157.30   14.43
  -1   2  -4  178.35   16.69
   1  -2   4  161.33   11.02
  -1   2  -5 1467.82   71.45
  -1   2  -5 1591.07   76.01
  -1  -2  -5 1625.58   78.16
  -1   2  -5 1624.67   78.61
   1  -2   5 1567.17   73.01
  -1  -2  -5 1675.21   79.67
   1   2   5 1519.08   77.60
  -1  -2  -5 1576.73   76.31
  -1   2  -5 1540.85   76.30
   1   2   5 1512.28   79.07
  -1   2  -6  283.74   18.40
  -1   2  -6  304.98   23.91
  -1  -2  -6  285.14   26.11
   1  -2   6  286.67   19.81
  -1   2  -6  334.80   26.69
  -1  -2  -6  273.12   25.62
  -1   2  -6  326.15   23.84
  -1  -2  -6  299.40   23.26
   1   2   6  346.85   26.73
  -1   2  -7 1675.01   68.70
  -1   2  -7 1613.34   74.58
  -1  -2  -7 1666.30   75.84
   1  -2   7 1667.37   70.54
  -1   2  -7 1543.30   76.28
  -1  -2  -7 1711.08   77.28
  -1  -2  -7 1609.40   73.73
  -1   2  -7 1633.73   74.37
  -1  -2  -7 1563.86   75.27
   1   2   7 1609.89   75.72
  -1   2  -8  123.17   21.87
  -1  -2  -8  140.18   20.96
   1   2   8  135.57   21.17
  -1  -2  -8  104.07   21.22
  -1   2  -8  136.58   22.14
   1  -2   8  111.80   12.96
   1   2   8  134.37   23.53
  -1  -2  -8  146.84   25.10
  -1   2  -8  140.76   16.81
   1  -2   8  118.78   17.16
  -1   2  -9  996.01   53.54
  -1   2  -9 1026.26   59.74
   1  -2   9  930.06   50.54
   1   2   9 1067.11   59.65
  -1  -2  -9 1002.15   58.73
  -1  -2  -9 1012.93   61.32
   1   2   9 1031.24   61.04
   1  -2   9  928.90   54.79
  -1  -2  -9  999.83   57.78
  -1   2  -9 1048.24   59.31
  -1   2 -10  231.38   30.27
  -1  -2 -10  231.53   28.39
   1   2  10  225.49   29.76
  -1  -2 -10  211.46   28.75
  -1   2 -10  274.91   25.10
  -1   2 -10  237.06   30.42
  -1  -2 -10  230.36   33.81
   1  -2  10  257.83   26.66
   1  -2  10  200.03   20.72
   1   2  10  188.25   31.99
  -1   2 -11    4.12   25.26
   1   2  11   59.25   25.98
  -1   2 -11    2.21   26.80
  -1  -2 -11   -7.64   23.66
   1  -2  11   -7.72   22.01
   1   2  11   36.95   28.54
   1  -2  11   37.88   18.42
  -1   2 -11   11.20   21.56
  -1   2 -12  148.11   31.87
  -1  -2 -12   33.42   27.05
  -1   2 -12   68.20   25.27
  -1   2 -12   94.65   31.31
   1  -2  12   66.95   25.67
   1   2  12   39.46   30.26
   1  -2  12   85.38   20.96
   1   2  12   65.57   28.17
   1   2  13  503.66   46.08
  -1   2 -13  592.78   42.64
   1   2  13  614.52   51.31
   1  -2  13  506.99   44.72
   1   2  13  508.38   48.81
  -1   2 -13  474.78   50.00
  -1  -2 -13  561.65   52.24
  -1   2 -14   83.36   36.12
  -1  -2 -14  120.22   40.51
   1   2  14  152.85   35.15
   1  -2  14  105.95   31.53
   1   2  14  153.50   37.53
   1   2  14   99.37   35.17
  -1  -2 -15  257.90   48.78
  -1   2 -15  258.13   46.67
   1   2  15  212.90   40.67
   1  -2  15  297.80   40.97
   1   2  15  324.27   45.69
   1   2  15  263.36   45.09
  -1   3  14  181.79   43.43
   1  -3 -14  111.16   39.38
   1   3 -14   96.75   36.99
  -1   3  14  135.80   39.00
  -1   3  14  134.71   39.56
  -1   3  13  -32.14   38.43
  -1   3  13  -17.14   31.97
  -1   3  13   16.53   33.89
   1  -3 -13   38.34   33.67
   1   3 -13   18.63   30.85
   1  -3 -12  331.72   37.10
   1  -3 -12  296.94   38.96
   1   3 -12  393.53   39.30
  -1   3  12  359.75   41.56
   1   3 -12  313.37   39.03
  -1   3  12  256.96   39.62
  -1  -3  12  299.70   34.01
   1  -3 -11  -18.47   24.77
  -1   3  11   -2.20   28.28
   1  -3 -11   -6.44   26.03
   1   3 -11   13.17   25.01
   1   3 -11   14.23   27.74
   1  -3 -11   23.60   33.03
  -1  -3  11  -20.15   22.54
   1  -3 -10  636.24   44.65
   1   3 -10  687.92   47.09
   1  -3 -10  713.84   50.78
   1   3 -10  618.73   44.59
   1  -3 -10  575.64   46.41
   1  -3 -10  635.19   49.71
   1   3 -10  629.91   49.21
  -1  -3  10  655.05   41.13
  -1   3  10  608.37   48.09
  -1  -3   9    5.13   16.76
   1   3  -9   36.17   23.54
   1  -3  -9   10.65   21.08
  -1   3   9   22.41   24.11
   1   3  -9   10.15   19.07
   1  -3  -9   21.03   21.85
   1  -3  -9   58.93   26.99
   1  -3  -9   57.22   26.76
   1   3  -9   25.91   23.16
  -1   3   9   15.82   29.07
  -1  -3   8  105.18   18.05
   1   3  -8  116.55   23.11
   1  -3  -8  171.64   22.94
   1   3  -8  104.46   24.75
   1  -3  -8  173.98   27.43
   1  -3  -8  158.92   28.71
   1  -3  -8  172.95   23.45
   1   3  -8  128.53   20.46
  -1   3   8  162.88   29.10
  -1   3   8  119.14   26.58
   1   3  -7  208.05   22.67
   1  -3  -7  204.33   22.13
  -1   3   7  240.71   28.24
   1   3  -7  209.77   20.45
   1  -3  -7  180.10   22.12
   1  -3  -7  223.89   28.38
   1  -3  -7  232.04   27.19
  -1  -3   7  255.52   18.92
   1   3  -7  245.36   25.33
  -1   3   7  227.46   27.25
   1   3  -6  899.46   47.70
   1  -3  -6  853.62   46.76
   1  -3  -6  805.40   51.10
   1   3  -6  850.02   45.42
   1  -3  -6  919.37   51.26
  -1   3   6  838.74   52.57
   1   3  -6  774.38   41.68
  -1   3   6  878.71   53.56
   1   3  -6  874.85   50.12
  -1  -3   6  869.43   44.74
   1   3  -5  210.45   21.53
   1  -3  -5  160.99   22.31
   1   3  -5  230.59   22.99
   1   3  -5  162.23   15.75
   1   3  -5  196.73   18.30
   1  -3  -5  194.06   18.29
   1  -3  -5  188.61   15.82
   1   3  -5  197.04   16.40
  -1   3   5  190.15   24.11
   1   3  -5  159.71   15.89
   1  -3  -5  210.81   24.02
  -1   3   5  216.21   25.47
   1  -3  -4 1820.32   83.51
   1  -3  -4 1912.04   85.78
   1   3  -4 1794.52   86.08
   1   3  -4 1760.06   84.58
   1  -3  -4 1773.78   90.69
   1   3  -4 1943.71   90.53
   1  -3  -4 1551.74   89.44
   1   3  -4 1712.82   84.90
  -1   3   4 1823.84   91.88
  -1   3   4 2008.15   94.49
   1   3  -4 1827.12   86.61
   1   3  -3    8.80   12.29
   1   3  -3    4.21   13.00
   1  -3  -3   21.91   15.10
   1   3  -3    9.48    7.95
   1   3  -3   -0.51    8.55
   1  -3  -3    3.63    7.31
   1   3  -3   -1.33    7.98
   1  -3  -3  -11.08   15.50
  -1   3   3    6.20   15.13
   1  -3  -3   -3.64    5.50
   1   3  -2  213.62   13.94
   1   3  -2  195.21   13.19
   1  -3  -2  207.62   20.19
   1  -3  -2  206.49   13.45
  -1   3   2  212.85   19.46
   1  -3  -2  219.44   18.93
   1   3  -2  246.11   21.52
   1   3  -2  223.48   14.33
   1  -3  -2  207.35   14.90
  -1  -3   2  229.76   19.69
  -1   3   2  196.07   20.68
   1   3  -2  237.02   19.64
  -1   3   1  141.22   20.18
   1   3  -1  131.41   17.69
  -1  -3   1  125.24   11.77
  -1  -3   1  110.35    8.82
   1  -3  -1  140.68   15.40
   1   3  -1  118.88   11.19
   1   3  -1  137.12   18.48
   1  -3  -1  113.79   14.95
  -1   3   1  138.52   16.86
  -1  -3   1  139.93   14.90
   1  -3  -1  123.02   11.69
   1   3  -1  131.74   12.18
  -1   3   1  130.56   15.54
  -1  -3   0 1508.47   67.03
  -1  -3   0 1211.17   62.87
  -1  -3   0 1510.85   68.89
  -1   3   0 1198.70   68.32
   1   3   0 1380.82   70.71
   1   3   0 1447.75   66.79
  -1   3   0 1385.62   67.11
  -1   3   0 1543.36   72.28
   1   3   0 1419.02   71.06
  -1  -3   0 1598.23   68.26
  -1  -3  -1   18.54   10.18
   1   3   1   -1.21   15.04
  -1   3  -1    3.68   13.20
  -1  -3  -1   13.19   13.47
  -1   3  -1   16.19    6.39
   1   3   1   -1.93    6.48
  -1   3  -1    4.62    6.42
  -1  -3  -1    7.20    7.33
   1   3   1   11.80   15.19
  -1   3  -1   10.71   14.30
  -1   3  -1   11.34    8.89
   1   3   1   10.23   11.66
  -1  -3  -1   11.01   12.59
  -1   3  -2  490.26   25.47
  -1   3  -2  493.08   25.29
   1   3   2  616.09   33.63
  -1  -3  -2  512.97   32.60
   1   3   2  592.57   34.78
  -1  -3  -2  558.98   33.18
  -1   3  -2  515.81   31.64
  -1   3  -2  536.75   33.28
  -1   3  -2  531.87   27.21
  -1   3  -3    4.99   11.95
  -1   3  -3   -2.90   13.39
  -1  -3  -3    3.52   15.33
  -1  -3  -3    8.13   14.71
  -1   3  -3    4.52    5.68
   1   3   3   30.22   15.72
  -1   3  -3    1.37    6.88
  -1  -3  -3   -1.50    8.42
  -1   3  -3    9.71    6.24
  -1   3  -3   12.00   13.37
  -1   3  -3    1.89    9.74
  -1   3  -4  994.37   54.63
  -1  -3  -4 1078.92   53.12
  -1   3  -4 1079.96   52.32
  -1  -3  -4 1080.56   58.68
  -1   3  -4 1013.34   51.13
  -1   3  -4 1031.09   56.90
  -1  -3  -4  951.70   58.46
   1   3   4 1184.80   59.82
  -1  -3  -4 1070.45   50.17
  -1   3  -4 1039.36   56.57
  -1   3  -4 1115.35   55.52
   1   3   4 1107.89   61.71
  -1  -3  -5   -8.29   10.04
  -1   3  -5   -7.64   15.55
  -1   3  -5    2.32   11.82
  -1  -3  -5   11.94   12.57
  -1  -3  -5   -1.60   18.95
  -1   3  -5   -2.37   12.38
   1   3   5   -5.07   18.93
  -1   3  -5   -3.34   10.33
  -1  -3  -5    4.42   18.75
  -1  -3  -5  -11.54   20.64
  -1   3  -5   16.80   15.39
   1   3   5    3.13   18.02
  -1   3  -6  604.78   36.18
  -1  -3  -6  629.33   36.86
  -1  -3  -6  650.38   42.67
  -1   3  -6  614.30   35.07
  -1  -3  -6  547.44   41.72
   1   3   6  649.90   43.05
  -1   3  -6  568.03   38.47
  -1   3  -6  670.45   40.76
   1  -3   6  576.32   32.27
   1   3   6  629.96   43.06
  -1   3  -6  569.20   33.44
   1  -3   7    6.42   11.68
  -1   3  -7  -22.32   17.50
  -1  -3  -7   -8.52   16.91
  -1   3  -7    6.65   18.88
  -1  -3  -7   12.69   24.24
  -1   3  -7   -2.15   14.93
  -1   3  -7   -4.76   10.84
   1   3   7   16.76   21.51
   1   3   7   11.46   23.00
  -1  -3  -7    1.80   22.11
   1   3   8  297.14   34.82
  -1   3  -8  355.99   29.93
  -1  -3  -8  379.31   36.97
  -1  -3  -8  401.86   37.84
   1   3   8  393.28   37.23
  -1   3  -8  410.92   35.98
   1  -3   8  393.44   26.25
  -1   3  -8  384.89   31.54
  -1  -3  -8  339.60   31.06
   1  -3   9   29.30   16.13
  -1   3  -9   -7.84   23.00
  -1  -3  -9   35.61   21.26
   1   3   9   40.50   24.88
  -1   3  -9   -4.54   20.82
  -1  -3  -9   49.36   28.65
  -1  -3  -9   52.47   28.56
   1   3   9  -11.27   30.72
  -1   3  -9   41.21   25.26
  -1  -3 -10  696.22   45.31
  -1   3 -10  704.15   46.27
  -1  -3 -10  536.97   49.33
  -1  -3 -10  639.97   50.56
  -1   3 -10  600.69   48.73
   1  -3  10  595.75   39.66
  -1   3 -10  624.86   45.33
   1   3  10  605.98   48.26
  -1   3 -11  101.92   28.97
   1  -3  11   64.64   21.87
   1   3  11   72.34   31.50
  -1   3 -11  101.80   28.64
  -1  -3 -11   46.64   26.82
  -1  -3 -11   80.35   34.31
  -1   3 -12  724.34   55.04
   1   3  12  758.09   56.73
  -1   3 -12  735.74   54.42
  -1  -3 -12  675.76   57.37
   1   3  13    7.04   34.36
   1   3  13  -60.24   40.98
  -1  -3 -13   -8.42   35.88
  -1   3 -13  -11.94   31.17
  -1   3 -13   41.05   36.65
  -1  -3 -14   44.77   39.81
  -1   3 -14   56.83   37.54
   1   3  14   72.84   39.31
   1   3  14   34.46   40.49
   1   3  14   24.24   36.63
  -1   3 -14   74.19   41.39
   1  -4 -12   98.55   33.65
   1   4 -12  140.49   31.14
  -1   4  12   85.91   41.28
  -1   4  12   90.41   36.20
  -1   4  12  229.72   41.29
   1   4 -12   90.82   34.85
   1  -4 -11   43.04   30.21
   1   4 -11   17.57   25.64
  -1   4  11   63.51   38.34
  -1   4  11   13.55   31.66
  -1   4  11  115.72   37.01
   1   4 -11   -2.13   29.88
   1   4 -10  127.38   30.56
   1   4 -10  102.99   27.21
   1  -4 -10  137.08   29.77
   1   4 -10  127.27   25.06
  -1   4  10  165.07   38.85
  -1   4  10  141.48   36.86
   1  -4 -10   46.00   36.98
   1   4  -9  354.21   32.29
  -1   4   9  349.08   41.77
   1   4  -9  374.57   30.93
   1  -4  -9  267.57   32.92
   1   4  -9  349.35   35.65
   1  -4  -9  360.81   43.21
  -1   4   9  367.88   43.04
   1   4  -8   -8.03   23.95
   1   4  -8   21.69   21.68
   1   4  -8   24.70   20.73
   1  -4  -8  -15.34   20.74
   1   4  -8   17.85   17.68
   1  -4  -8   -2.93   20.72
   1  -4  -8   12.43   27.69
  -1   4   8    7.28   29.39
   1  -4  -8   26.68   30.45
   1   4  -8    1.99   28.82
  -1   4   8  -11.85   30.25
   1   4  -7  334.38   28.24
   1  -4  -7  383.73   28.89
   1   4  -7  410.70   27.27
   1  -4  -7  302.18   28.85
   1  -4  -7  297.12   37.31
   1   4  -7  319.22   30.52
   1  -4  -7  425.44   37.97
  -1   4   7  399.66   39.51
   1   4  -7  360.89   23.73
  -1   4   7  430.62   40.66
   1   4  -6  233.58   21.32
   1  -4  -6  220.64   21.25
   1   4  -6  207.03   20.07
   1   4  -6  233.23   21.10
  -1   4   6  199.08   31.51
   1  -4  -6  191.55   22.61
   1   4  -6  229.93   31.42
   1  -4  -6  228.05   32.14
   1  -4  -6  220.40   17.05
   1  -4  -6  227.72   31.42
  -1   4   6  243.53   34.46
   1  -4  -6  248.16   17.98
   1   4  -6  188.48   23.43
   1   4  -5  -15.85   16.60
   1   4  -5   -6.35   23.58
   1  -4  -5   15.72   24.35
   1  -4  -5   -3.22   23.16
   1   4  -5   10.35   11.26
   1   4  -5   -7.55   12.34
   1  -4  -5   10.01   12.34
   1   4  -5   -3.29   13.59
   1  -4  -5    4.34   14.26
  -1   4   5   25.65   23.92
   1   4  -5  -19.16   14.94
   1  -4  -4  132.98   15.04
   1  -4  -4  192.84   24.83
   1   4  -4  157.26   25.66
   1   4  -4  150.10   14.96
   1   4  -4  177.22   12.94
   1  -4  -4  154.28   13.60
   1   4  -4  162.90   14.70
   1  -4  -4  119.11   24.62
   1  -4  -4  156.33   16.44
  -1   4   4  163.85   25.61
   1   4  -4  127.69   21.73
   1   4  -4  149.88   16.03
  -1   4   3 1540.10   78.80
   1   4  -3 1539.81   73.25
   1   4  -3 1543.07   64.80
   1  -4  -3 1095.37   64.52
   1  -4  -3 1209.55   64.14
   1   4  -3 1694.52   76.17
   1  -4  -3 1519.69   71.37
   1   4  -3 1420.91   65.64
   1  -4  -3 1230.77   65.56
   1  -4  -3 1529.80   73.43
  -1   4   3 1576.74   75.23
  -1   4   2  188.19   28.47
   1   4  -2  186.62   24.91
   1   4  -2  199.14   26.87
   1  -4  -2  204.23   22.08
  -1   4   2  235.79   24.75
  -1   4   2  225.47   24.97
   1   4  -2  189.25   15.63
   1  -4  -2  185.10   16.78
  -1   4   1  688.01   42.69
   1   4  -1  527.05   43.45
   1   4  -1  730.79   44.77
  -1   4   1  630.78   45.61
   1   4  -1  695.91   36.22
  -1  -4   1  650.95   39.95
   1   4  -1  667.33   34.54
  -1   4   1  678.99   40.82
   1   4   0   42.27   14.99
  -1   4   0   25.43   15.24
   1   4   0   50.37   23.85
  -1   4   0   23.16   19.71
  -1   4   0   24.09   22.49
   1   4   0   -8.20   21.00
  -1  -4   0   16.89   14.52
  -1   4  -1  263.92   19.39
   1   4   1  272.51   24.41
  -1   4  -1  238.86   16.78
  -1  -4  -1  277.56   22.16
  -1  -4  -1  269.39   26.34
  -1   4  -1  244.87   27.57
   1   4   1  260.97   28.91
   1   4   1  307.75   30.20
  -1   4  -1  301.81   29.47
  -1  -4  -1  298.15   24.38
  -1   4  -2   91.56    9.50
   1   4   2  111.19   20.85
  -1   4  -2   53.37   10.49
  -1  -4  -2   69.47   11.06
  -1  -4  -2   51.65   19.31
  -1   4  -2   98.70   22.03
  -1  -4  -2   88.97   21.22
   1   4   2  100.48   23.26
  -1  -4  -2  110.06   15.89
  -1   4  -2  103.50   23.19
   1   4   2  142.42   26.10
  -1  -4  -3  446.52   30.02
  -1  -4  -3  476.25   36.42
  -1   4  -3  577.99   38.71
  -1  -4  -3  559.33   37.50
  -1   4  -3  505.91   28.81
   1   4   3  538.41   41.73
  -1   4  -3  575.73   37.97
   1   4   3  541.50   37.48
  -1  -4  -4  286.00   29.74
  -1  -4  -4  246.18   28.28
  -1   4  -4  255.66   25.98
  -1   4  -4  324.96   29.05
  -1   4  -4  196.61   11.66
  -1   4  -4  240.17   19.04
   1   4   4  306.23   28.67
   1   4   5  149.52   27.19
  -1  -4  -5   86.96   15.84
  -1   4  -5  112.00   13.27
  -1   4  -5  122.33   13.57
  -1  -4  -5   80.08   25.00
  -1   4  -5   93.98   17.90
  -1   4  -5  142.50   26.93
  -1  -4  -5  105.14   27.78
  -1   4  -5  150.20   22.08
  -1   4  -6   42.83   21.42
  -1   4  -6   33.50   25.86
  -1  -4  -6   -7.33   27.94
   1   4   6   62.02   28.29
  -1   4  -6   24.61   13.97
  -1  -4  -6    2.74   15.88
  -1   4  -6   30.62   13.30
  -1  -4  -6   20.23   26.62
  -1   4  -6   47.14   18.76
  -1  -4  -6   33.44    9.69
  -1  -4  -6   25.29   12.32
  -1   4  -6   29.28   18.39
   1   4   6    2.23   28.90
  -1   4  -7  179.95   26.15
  -1  -4  -7  217.47   18.88
   1   4   7  246.28   34.97
  -1   4  -7  208.01   21.54
  -1  -4  -7  194.24   23.80
  -1   4  -7  196.61   22.11
  -1   4  -7  212.48   20.85
  -1  -4  -7  264.53   33.20
  -1   4  -7  210.43   32.74
  -1  -4  -7  232.72   35.07
   1   4   7  279.13   35.81
  -1   4  -7  209.94   29.32
  -1   4  -8   19.87   24.18
  -1   4  -8   60.19   20.23
  -1  -4  -8   39.76   21.33
   1   4   8   14.02   30.09
  -1   4  -8   40.93   18.04
  -1  -4  -8   85.82   31.54
  -1  -4  -8   58.35   29.79
  -1   4  -8   53.56   23.22
   1   4   8   35.59   28.67
  -1   4  -8   12.55   13.01
   1   4   9  254.40   38.84
  -1  -4  -9  152.80   30.13
  -1   4  -9  165.17   24.85
  -1   4  -9  203.95   31.12
  -1  -4  -9  232.22   38.30
  -1   4  -9  210.46   26.90
   1   4   9  207.68   36.97
   1   4  10  192.75   39.21
  -1   4 -10  163.22   32.97
  -1  -4 -10  131.51   31.77
  -1   4 -10  174.71   26.31
  -1   4 -10  163.05   27.64
   1   4  10  203.92   38.61
  -1   4 -11   14.23   26.37
  -1  -4 -11    4.55   31.26
   1   4  11   28.51   35.63
   1   4  11   82.08   38.11
  -1   4 -11   12.92   31.59
  -1  -4 -12   87.95   34.82
  -1   4 -12   35.16   27.75
  -1   4 -12  124.26   35.91
   1   4  12  135.23   40.83
   1   4  12   77.02   38.41
  -1   5  10  258.61   41.38
  -1   5  10  274.91   48.19
  -1   5  10  195.22   45.72
   1   5 -10  229.22   47.57
   1   5  -9  284.17   33.91
  -1   5   9  449.07   50.31
  -1   5   9  441.59   52.11
   1   5  -9  412.39   50.59
   1   5  -8   61.71   23.30
  -1   5   8  104.83   37.50
  -1   5   8   90.40   39.71
   1   5  -8   28.53   38.08
   1   5  -7  111.45   37.07
  -1   5   7  109.83   36.11
   1   5  -7   41.59   20.16
   1   5  -6   74.81   18.43
  -1   5   6   86.01   35.08
   1   5  -6  110.07   23.65
   1   5  -6  108.94   35.66
   1   5  -5  287.01   22.89
   1   5  -5  322.85   31.73
  -1   5   5  363.14   44.33
   1   5  -5  323.20   41.48
  -1   5   5  331.18   39.11
   1   5  -4   77.51   32.81
   1   5  -4   65.14   11.68
   1   5  -4   64.70   12.83
   1   5  -4   74.99   25.78
  -1   5   4   64.00   34.46
   1   5  -4   48.96   12.10
  -1   5   4  123.74   30.59
   1   5  -3  221.50   31.23
  -1   5   3  169.74   36.25
   1   5  -3  149.59   16.35
   1   5  -3  146.51   34.97
  -1   5   3  205.67   31.63
  -1   5   2   35.48   30.19
   1   5  -2   68.20   27.97
  -1   5   2   70.71   24.38
   1   5  -2   42.70   13.94
   1   5  -2   25.30   30.33
  -1   5   1  420.27   36.65
  -1   5   1  473.38   33.25
   1   5  -1  337.40   41.06
   1   5  -1  388.19   27.10
  -1   5   1  446.51   42.87
   1   5  -1  436.75   40.51
  -1   5   0  421.11   38.89
  -1   5   0  494.42   31.03
   1   5   0  395.80   41.42
   1   5   0  473.14   31.64
  -1   5   0  436.87   27.90
  -1   5   0  496.11   43.92
   1   5   0  474.52   29.60
   1   5   0  504.30   44.26
  -1   5  -1  357.32   35.72
   1   5   1  251.80   35.15
   1   5   1  383.53   38.96
  -1   5  -1  349.42   38.33
  -1   5  -1  234.43   18.40
   1   5   1  387.95   28.21
   1   5   2    9.21   31.51
  -1   5  -2  119.23   30.89
  -1  -5  -2   48.98   17.91
   1   5   2   24.21   26.78
  -1   5  -2   35.20   27.24
  -1  -5  -2   54.85   25.17
   1   5   2   52.33   23.51
   1   5   3  113.96   28.95
  -1   5  -3   89.60   30.52
   1   5   3  120.54   35.82
  -1  -5  -3   71.11   28.52
  -1   5  -3  107.90   31.61
  -1  -5  -4  207.28   33.03
  -1   5  -4  274.17   36.90
  -1  -5  -4  299.75   33.23
   1   5   4  272.76   35.29
   1   5   4  270.51   39.62
  -1   5  -4  220.67   32.07
  -1   5  -4  201.82   20.30
  -1   5  -5  244.73   36.84
  -1  -5  -5  207.93   32.44
   1   5   5  205.11   34.90
  -1   5  -5  136.99   19.84
  -1   5  -5  173.42   29.08
   1   5   5  108.98   36.55
  -1   5  -6  403.40   46.59
  -1   5  -6  456.42   37.07
  -1   5  -6  433.55   32.17
  -1  -5  -6  515.71   44.58
  -1   5  -7  438.21   34.47
   1   5   7  589.02   50.94
  -1   5  -7  511.16   49.85
   1   5   8   12.83   36.58
  -1   5  -8   35.91   23.04
   1   5   8   14.20   39.50
  -1   5  -8   39.17   37.13
   1   5   9  109.58   41.97
  -1   5  -9   -4.37   25.26
   1   5   9   52.38   40.13
  -1   5  -9   -2.39   39.47
   1   5  10  176.97   45.87
  -1   5 -10  107.22   42.76
  -1   6   5    2.16   34.71
   1   6  -5   42.91   45.97
  -1   6   5   40.53   42.92
   1   6  -4  195.41   45.72
  -1   6   4  321.00   49.99
   1   6  -4  290.34   40.18
   1   6  -3   78.53   40.89
   1   6  -3  136.49   36.75
  -1   6   3   84.91   40.83
   1   6  -2  681.35   54.82
  -1   6   2  662.15   59.52
   1   6  -2  613.58   57.76
   1   6  -1   81.32   37.74
  -1   6   1   85.03   40.86
   1   6  -1   45.91   38.36
  -1   6   0  166.29   42.48
   1   6   0  170.95   41.41
   1   6   0   20.49   34.11
  -1   6   0   23.50   29.94
   1   6   1  153.11   41.39
  -1   6  -1   63.17   38.17
  -1   6  -1   68.23   32.51
   1   6   1   48.76   33.20
  -1   6  -2  308.01   44.72
   1   6   2  360.00   47.85
  -1   6  -2  333.38   42.76
  -1   6  -3  109.09   36.96
   1   6   3   76.62   40.38
  -1   6  -3    2.25   38.90
   1   6   4  435.51   52.33
  -1   6  -4  407.96   45.24
  -1   6  -4  301.53   48.40
   1   6   5   25.22   36.25
  -1   6  -5  -23.35   40.32
   1   6   5   15.16   40.89
  -2   0  16  589.98   53.09
  -2   0  16  455.33   50.35
  -2   0  15  -28.58   32.30
  -2   0  15   48.75   33.55
   2   0 -14  143.61   34.76
  -2   0  14   68.29   32.16
  -2   0  14  116.31   32.28
  -2   0  13   21.05   26.74
   2   0 -13   12.77   32.26
   2   0 -13  -29.01   32.31
  -2   0  13   -7.42   19.45
   2   0 -13   24.38   27.68
  -2   0  13   -6.69   26.68
  -2   0  12   46.48   25.93
   2   0 -12   44.23   29.39
   2   0 -12    6.68   27.63
  -2   0  12   28.98   18.68
   2   0 -12   50.33   27.73
  -2   0  12   45.04   26.02
  -2   0  11   -1.77   21.20
   2   0 -11    2.11   23.06
   2   0 -11   -2.06   24.55
  -2   0  11   -8.34   15.63
   2   0 -11   49.24   24.03
  -2   0  11   -1.86   19.93
   2   0 -10 1482.11   79.56
  -2   0  10 1553.29   73.76
   2   0 -10 1521.95   81.71
   2   0 -10 1431.11   81.37
  -2   0  10 1450.37   79.57
  -2   0  10 1467.68   79.81
  -2   0   9   -4.34   16.05
   2   0  -9   23.74   17.53
   2   0  -9   10.22   18.27
  -2   0   9   -2.20   12.18
   2   0  -9   -8.24   17.15
  -2   0   9  -10.40   15.35
   2   0  -8  704.84   42.92
  -2   0   8  804.78   39.27
   2   0  -8  750.13   45.06
   2   0  -8  748.55   45.43
  -2   0   8  669.12   42.56
  -2   0   8  676.23   42.55
   2   0  -7  -12.95   12.77
   2   0  -7   24.15   15.36
  -2   0   7   -9.21    9.40
   2   0  -7   -1.06   12.61
  -2   0   7    6.73   11.87
  -2   0   7   -9.04   11.03
   2   0  -6 3270.98  150.10
  -2   0   6 3228.58  150.29
   2   0  -6 3558.61  152.15
  -2   0   6 3030.64  147.14
   2   0  -6 3112.39  151.57
  -2   0   6 3206.83  150.26
  -2   0   5   -5.07    7.02
  -2   0   5    8.70    8.49
   2   0  -5   10.82    9.46
  -2   0   5   -0.80    7.93
   2   0  -4 7205.61  312.28
  -2   0   4 6656.30  311.34
  -2   0   4 6803.49  309.68
  -2   0   4 6911.64  311.61
   2   0  -3   -5.20    5.67
  -2   0   3   -3.74    7.08
  -2   0   3    4.23    5.87
   2   0  -3    1.77    5.57
  -2   0   3   -1.92    5.40
   2   0  -3   -3.93    6.01
   2   0  -2  659.86   32.85
   2   0  -2  687.45   32.56
  -2   0   2  695.97   32.85
  -2   0   2  666.51   32.98
   2   0  -2  720.55   33.02
  -2   0   2  636.13   32.96
  -2   0   1   -2.22    1.71
   2   0  -1    2.02    2.46
   2   0  -1   -3.95    2.07
   2   0  -1   -1.64    2.26
  -2   0   1    0.44    2.59
  -2   0   0 4260.48  196.73
  -2   0   0 4505.95  196.97
  -2   0   0 4378.66  197.31
  -2   0  -1   -1.26    3.05
   2   0   1    0.79    3.03
  -2   0  -1   -0.95    3.03
   2   0   1    1.04    2.50
  -2   0  -1    1.02    2.96
   2   0   2 3625.96  168.65
  -2   0  -2 3529.61  168.72
  -2   0  -2 3856.72  169.07
   2   0   2 3893.90  169.20
  -2   0  -3   -5.07    6.62
   2   0   3   -1.83    6.92
   2   0   3    5.47    6.28
   2   0   4  509.76   26.12
  -2   0  -4  494.15   26.39
   2   0   4  490.34   27.43
  -2   0  -4  491.36   28.29
   2   0   4  514.28   28.87
   2   0   5   10.95    8.80
   2   0   5   -4.79    7.32
  -2   0  -5    4.00    8.39
  -2   0  -5   -5.49   10.47
   2   0   5    1.01    9.27
   2   0   6 2749.55  129.45
  -2   0  -6 2746.32  130.20
   2   0   6 2829.11  132.20
  -2   0  -6 2843.94  133.00
   2   0   6 2795.78  134.22
  -2   0  -6 2895.31  133.73
   2   0   7    2.54    9.64
  -2   0  -7   -1.57   11.14
   2   0   7   17.59   13.06
  -2   0  -7   -1.22   13.86
   2   0   7   14.31   14.21
  -2   0  -7    7.71   14.46
  -2   0  -8   -6.27   12.92
   2   0   8   -1.25   14.93
  -2   0  -8    6.93   16.46
  -2   0  -8  -14.80   17.74
  -2   0  -9    3.02   14.34
   2   0   9  -11.20   17.51
  -2   0  -9  -10.00   21.22
  -2   0  -9    7.79   18.59
  -2   0 -10 1495.13   78.65
  -2   0 -10 1635.07   84.20
   2   0  10 1590.26   82.51
  -2   0 -10 1508.31   84.75
  -2   0 -11   -3.62   18.76
  -2   0 -11  -15.25   24.36
   2   0  11    1.90   21.68
   2   0  11   18.99   22.79
  -2   0 -12  946.95   60.18
   2   0  12  875.97   58.88
   2   0  12  968.72   58.92
  -2   0 -12  836.55   52.17
  -2   0 -13   -2.26   28.76
   2   0  13   13.66   27.28
   2   0  13   -8.19   27.07
   2   0  14   24.59   31.70
   2   0  14   83.66   32.45
   2   0  15   39.94   34.31
   2   0  15   15.81   31.96
   2   0  16  584.87   55.09
   2   0  16  615.96   54.68
  -2   1  16   11.68   36.44
  -2  -1  16   28.78   36.27
  -2   1  16   -2.86   37.30
   2  -1 -16   12.92   40.15
   2   1 -16   38.92   39.40
  -2  -1  15   68.54   35.09
  -2   1  15   63.08   34.51
  -2   1  15   59.12   37.79
  -2  -1  15   18.24   30.78
   2  -1 -15   36.03   35.98
   2   1 -15   66.79   38.57
  -2   1  14  192.14   35.99
  -2  -1  14  119.79   30.72
   2   1 -14  120.39   34.67
   2  -1 -14   80.28   35.20
  -2   1  14  125.13   28.39
  -2   1  14  143.47   34.94
  -2  -1  14  167.13   34.62
  -2   1  13 1322.04   81.62
   2   1 -13 1414.36   83.18
   2   1 -13 1358.13   78.44
   2  -1 -13 1373.83   81.68
   2  -1 -13 1360.56   84.17
   2   1 -13 1370.30   84.12
  -2   1  13 1399.19   82.53
  -2  -1  13 1401.76   78.35
  -2   1  13 1461.58   76.44
  -2  -1  13 1418.91   80.98
  -2  -1  12   49.66   25.54
  -2   1  12   23.97   28.16
  -2  -1  12   29.21   23.15
   2  -1 -12   39.57   26.15
   2   1 -12   18.67   26.74
  -2   1  12   80.90   23.25
   2   1 -12  106.75   25.50
   2  -1 -12   27.08   26.51
   2   1 -12   58.75   27.95
   2   1 -12   65.32   27.68
   2  -1 -12   61.85   27.09
  -2   1  12   43.49   26.40
   2   1 -11  503.51   41.45
   2  -1 -11  543.44   41.27
   2   1 -11  507.99   37.72
   2  -1 -11  581.74   41.73
   2   1 -11  397.87   39.72
   2  -1 -11  467.04   40.88
   2   1 -11  580.56   42.04
  -2  -1  11  509.19   39.54
  -2  -1  11  484.14   36.85
  -2   1  11  463.28   39.90
  -2   1  11  534.85   37.07
  -2   1  11  511.19   40.56
   2   1 -10  384.11   30.10
  -2   1  10  402.97   30.45
   2  -1 -10  358.08   32.74
   2   1 -10  318.49   32.21
   2   1 -10  377.01   33.20
  -2  -1  10  337.68   30.46
  -2   1  10  372.00   33.57
  -2  -1  10  343.95   29.18
   2  -1 -10  349.75   32.63
  -2   1  10  295.70   30.50
   2   1 -10  336.11   32.61
   2  -1 -10  292.14   31.32
   2  -1  -9  372.42   32.02
   2   1  -9  361.81   32.55
   2   1  -9  401.49   28.98
   2   1  -9  369.34   31.52
   2  -1  -9  408.22   32.99
   2   1  -9  407.86   32.61
  -2  -1   9  399.43   30.11
  -2  -1   9  359.48   28.79
  -2   1   9  409.05   32.57
  -2   1   9  392.04   29.69
  -2   1   9  380.80   30.18
   2   1  -8  536.04   39.39
   2  -1  -8  587.52   39.45
   2   1  -8  608.43   35.64
   2   1  -8  566.44   38.74
   2  -1  -8  643.59   40.01
   2   1  -8  578.73   39.22
  -2  -1   8  594.62   36.59
  -2   1   8  666.12   40.33
  -2  -1   8  585.19   35.46
  -2   1   8  604.38   36.59
  -2   1   8  591.52   37.79
   2  -1  -7 2074.77  102.34
   2   1  -7 2070.14  102.85
   2   1  -7 2066.38   99.02
   2   1  -7 2075.87  102.14
   2  -1  -7 2179.72  102.98
   2   1  -7 2139.95  102.41
  -2  -1   7 2004.54   99.88
  -2  -1   7 2013.75   98.99
  -2   1   7 2171.11  103.41
  -2   1   7 1997.93  100.14
  -2   1   7 2054.30  101.84
   2  -1  -6 1204.47   61.15
   2   1  -6 1184.61   57.18
   2   1  -6 1134.13   59.75
   2  -1  -6 1175.89   60.41
  -2  -1   6 1080.39   57.82
   2   1  -6 1164.52   60.23
  -2   1   6 1220.07   61.44
  -2  -1   6 1134.74   57.24
  -2   1   6 1134.78   59.11
   2  -1  -6 1177.37   60.63
   2  -1  -5  226.29   19.41
  -2   1   5  251.03   18.60
   2  -1  -5  250.73   18.44
   2   1  -5  196.20   18.30
  -2  -1   5  229.65   16.28
  -2   1   5  222.74   18.90
  -2  -1   5  257.26   15.94
   2   1  -5  198.47   16.78
   2  -1  -5  223.74   18.58
   2  -1  -4  427.18   24.57
  -2   1   4  382.09   23.64
  -2  -1   4  386.53   23.04
   2  -1  -4  393.45   23.34
  -2  -1   4  383.30   21.06
   2   1  -4  436.32   24.05
  -2   1   4  372.03   24.14
  -2  -1   4  363.12   20.33
   2   1  -4  329.73   21.95
   2  -1  -4  368.12   23.35
  -2  -1   3 5657.54  257.34
   2  -1  -3 6022.35  257.75
  -2   1   3 5621.61  258.80
  -2  -1   3 5500.82  255.30
   2  -1  -3 5909.01  258.63
  -2  -1   3 5828.55  256.44
  -2  -1   3 5625.08  258.24
   2   1  -3 5391.37  256.78
   2   1  -3 5921.37  258.38
  -2   1   3 5557.25  258.29
  -2  -1   2 7653.36  347.44
   2  -1  -2 7676.29  347.29
  -2  -1   2 7612.78  346.39
   2   1  -2 7576.23  346.07
   2   1  -2 7178.16  348.36
  -2  -1   2 8363.47  347.18
  -2  -1   2 8139.69  348.78
   2  -1  -2 7651.27  348.51
   2  -1  -1 1251.85   58.17
  -2  -1   1 1261.62   58.97
  -2  -1   1 1304.11   57.80
  -2  -1   1 1338.90   59.92
   2   1  -1 1300.91   59.75
   2  -1  -1 1114.85   57.88
   2  -1  -1 1318.12   57.95
  -2  -1   1 1291.44   58.53
  -2  -1   0  576.40   30.36
  -2  -1   0  596.41   28.74
  -2  -1   0  672.22   31.54
   2   1   0  622.13   31.60
  -2  -1   0  649.11   30.17
  -2  -1   0  613.53   30.97
   2  -1   0  638.36   29.53
  -2  -1  -1 4127.47  181.57
   2   1   1 4095.78  181.26
  -2  -1  -1 3905.96  181.80
   2  -1   1 3942.07  180.17
   2   1   1 3770.96  179.08
  -2  -1  -1 3916.85  180.95
  -2  -1  -1 4121.73  178.87
   2  -1   1 4062.94  179.28
  -2   1  -1 3767.40  179.00
  -2  -1  -1 4189.64  179.89
  -2  -1  -2 3631.18  156.21
  -2  -1  -2 3537.60  156.11
   2   1   2 3394.11  155.94
  -2  -1  -2 3422.81  155.98
   2  -1   2 3307.99  154.34
  -2  -1  -2 3438.21  154.70
  -2   1  -2 3353.85  154.22
  -2  -1  -2 3238.83  153.92
  -2   1  -3 4943.86  220.93
   2   1   3 4871.71  223.69
  -2  -1  -3 5156.40  224.15
   2  -1   3 4862.22  222.63
  -2   1  -3 4740.84  222.31
  -2  -1  -3 4888.78  222.67
  -2  -1  -3 4837.61  223.34
  -2  -1  -3 4735.80  223.33
   2   1   3 4966.36  223.42
   2   1   4  666.79   37.44
  -2   1  -4  697.76   34.74
  -2  -1  -4  733.20   38.01
   2  -1   4  610.25   33.46
   2   1   4  716.74   36.75
  -2   1  -4  687.85   36.35
   2  -1   4  691.84   36.56
  -2  -1  -4  696.26   36.47
  -2   1  -5  549.93   30.42
   2  -1   5  515.91   29.02
  -2  -1  -5  613.79   34.10
   2   1   5  572.66   33.32
  -2  -1  -5  536.76   32.42
   2   1   5  580.64   32.13
  -2  -1  -5  532.21   31.71
   2  -1   5  534.61   32.01
  -2   1  -5  540.56   31.96
   2  -1   6  115.05   14.33
  -2   1  -6  142.89   16.68
   2  -1   6  146.62   13.78
  -2   1  -6  128.93   15.18
  -2  -1  -6  160.76   19.42
   2   1   6  134.49   15.84
  -2  -1  -6  138.94   16.55
  -2  -1  -6  191.91   17.88
  -2   1  -6  130.80   11.43
   2   1   6  182.75   18.54
   2   1   7  706.28   41.85
  -2   1  -7  698.45   39.52
   2  -1   7  683.20   37.55
   2  -1   7  661.26   39.47
  -2   1  -7  649.97   34.99
  -2  -1  -7  652.07   40.07
   2   1   7  744.41   39.98
  -2  -1  -7  753.59   41.60
  -2   1  -7  660.99   41.34
   2  -1   8  402.91   27.75
   2   1   8  423.73   32.69
  -2   1  -8  408.27   29.84
   2  -1   8  394.50   30.10
  -2  -1  -8  408.85   30.81
  -2   1  -8  396.83   24.67
   2   1   8  476.09   30.25
  -2   1  -8  458.07   32.92
  -2  -1  -8  426.16   31.50
  -2   1  -9 1406.39   74.65
  -2  -1  -9 1377.01   73.57
   2   1   9 1355.19   73.76
   2  -1   9 1372.80   69.74
   2   1   9 1443.29   70.95
   2  -1   9 1382.28   72.28
  -2   1  -9 1236.42   65.55
  -2  -1  -9 1306.59   71.35
   2   1  10  120.72   22.95
  -2   1 -10  116.57   16.89
  -2  -1 -10  122.55   22.94
  -2   1 -10  163.71   27.89
   2  -1  10  163.28   24.42
  -2  -1 -10  115.22   26.63
  -2   1 -10  111.02   23.59
   2  -1  10  149.41   21.39
   2   1  10  113.77   24.47
  -2  -1 -10  124.09   24.88
  -2  -1 -11  -27.80   25.63
  -2   1 -11   11.67   15.50
   2   1  11  -12.01   20.91
  -2  -1 -11  -26.49   23.18
  -2   1 -11   18.81   27.17
  -2   1 -11   58.03   26.85
  -2  -1 -11   57.91   27.31
  -2   1 -11   23.12   23.66
   2  -1  11   33.06   20.50
   2   1  11    6.07   23.98
   2  -1  11   16.08   22.93
   2   1  12  131.98   25.80
  -2  -1 -12   96.33   26.58
  -2   1 -12  111.49   31.90
   2   1  12  208.47   32.33
   2  -1  12  121.47   24.98
  -2  -1 -12   51.44   29.51
  -2   1 -12  143.78   30.07
   2  -1  12   88.35   26.96
  -2   1 -12  108.07   29.94
  -2  -1 -12   99.92   29.93
   2   1  13  340.32   40.66
   2   1  13  406.64   43.39
  -2   1 -13  468.63   46.79
  -2   1 -13  458.03   41.41
   2  -1  13  385.52   40.67
   2  -1  13  369.99   36.40
   2   1  13  431.91   37.32
  -2  -1 -14  185.80   42.25
  -2   1 -14  173.30   39.91
  -2   1 -14  160.01   35.03
   2  -1  14  132.76   33.14
   2   1  14  225.21   37.06
   2  -1  14  220.13   33.17
   2   1  14  179.52   39.04
   2  -1  15   68.32   34.69
  -2  -1 -15   53.63   41.28
  -2   1 -15   79.32   40.37
   2   1  15   89.71   36.20
   2   1  15   87.38   37.67
   2  -1  15   67.05   30.84
   2  -1  16    5.16   35.86
  -2   1 -16  -23.51   40.53
   2   1  16   53.73   40.12
   2   1  16   61.49   38.87
  -2  -2  15  271.56   40.51
  -2   2  15  331.41   46.80
   2   2 -15  415.16   48.79
   2  -2 -15  291.08   46.18
  -2   2  15  361.20   41.71
  -2   2  15  265.05   44.36
  -2  -2  14  281.20   37.79
  -2   2  14  226.56   40.71
   2  -2 -14  225.41   40.10
   2   2 -14  237.26   40.89
  -2   2  14  289.82   37.97
  -2   2  14  252.94   42.23
  -2  -2  13   99.88   29.00
   2  -2 -13  111.33   33.96
   2   2 -13  123.00   34.35
  -2   2  13  112.21   31.83
  -2   2  13  115.58   35.30
  -2  -2  13   53.25   23.55
   2  -2 -12   80.44   28.45
   2   2 -12   34.39   29.86
   2  -2 -12   57.81   29.72
   2   2 -12   11.39   28.02
  -2  -2  12   43.53   25.28
  -2   2  12   41.54   27.98
  -2  -2  12   22.81   19.93
  -2   2  12   34.45   29.74
   2   2 -11 1222.98   70.75
   2  -2 -11 1150.88   70.68
   2   2 -11 1339.80   74.04
  -2  -2  11 1167.75   66.36
  -2   2  11 1076.72   71.53
  -2  -2  11 1140.50   61.73
   2  -2 -11 1263.58   70.15
   2   2 -11 1078.15   69.55
  -2   2  11 1213.75   69.36
   2  -2 -10  531.14   42.99
   2   2 -10  527.52   40.32
   2  -2 -10  546.10   40.76
  -2  -2  10  515.77   36.91
   2   2 -10  541.37   43.94
  -2  -2  10  521.82   32.59
  -2   2  10  507.51   42.89
   2   2 -10  541.49   41.24
   2  -2 -10  518.93   39.83
  -2   2  10  513.45   39.98
   2  -2  -9  683.26   44.60
  -2   2   9  581.14   41.32
   2   2  -9  572.70   41.01
   2  -2  -9  622.61   42.44
  -2  -2   9  592.04   34.61
  -2   2   9  598.27   44.27
   2  -2  -9  641.29   41.63
   2   2  -9  629.55   43.40
  -2  -2   9  609.11   38.87
   2  -2  -8    1.64   19.27
   2  -2  -8   -1.52   17.35
   2   2  -8   -8.22   16.88
  -2   2   8  -10.88   20.66
  -2  -2   8   -4.28   10.33
  -2  -2   8   13.06   13.64
  -2   2   8   15.30   18.13
   2  -2  -8    5.57   16.20
   2   2  -8    6.24   18.29
   2  -2  -7   23.78   18.68
  -2  -2   7   14.75    8.99
   2  -2  -7   31.63   15.36
   2   2  -7   12.86   14.06
  -2  -2   7   11.79   11.48
  -2   2   7   25.95   16.63
   2  -2  -7   29.18   14.53
   2   2  -7    1.38   16.76
   2   2  -6  842.44   47.46
   2  -2  -6  871.92   51.51
   2   2  -6  952.11   48.90
   2  -2  -6  887.65   49.45
   2  -2  -6  912.57   49.17
   2   2  -6  964.37   50.64
  -2  -2   6  903.35   43.54
  -2  -2   6  924.03   46.50
  -2   2   6  958.77   52.13
   2   2  -5 4817.65  215.81
   2  -2  -5 4726.91  216.64
   2   2  -5 4865.53  216.22
   2  -2  -5 4940.18  217.37
   2  -2  -5 4741.60  216.68
   2  -2  -5 4930.96  219.51
  -2  -2   5 4467.95  211.29
  -2  -2   5 4899.62  214.62
  -2   2   5 4981.52  220.15
   2  -2  -4  280.64   20.06
   2  -2  -4  297.45   23.30
   2  -2  -4  289.02   21.04
   2  -2  -4  329.03   20.95
   2   2  -4  298.07   19.41
   2   2  -4  323.23   19.79
  -2  -2   4  337.61   18.70
   2   2  -4  346.21   23.61
  -2   2   4  304.61   24.32
   2   2  -4  304.94   17.37
   2  -2  -3  315.20   18.39
   2  -2  -3  378.48   23.95
   2   2  -3  333.02   18.90
  -2  -2   3  307.83   19.65
   2  -2  -3  330.00   19.49
   2  -2  -3  350.44   21.69
  -2   2   3  295.62   23.21
   2   2  -3  307.00   18.74
  -2   2   3  288.56   23.27
   2   2  -3  312.19   22.10
  -2  -2   3  332.49   22.22
  -2  -2   3  360.72   19.35
   2   2  -3  321.77   18.90
   2   2  -2   29.42    6.82
   2  -2  -2   11.91    5.85
   2  -2  -2   25.76    5.89
   2   2  -2   33.27    6.28
   2  -2  -2   23.54    5.91
  -2  -2   2   22.55    6.86
   2  -2  -2   23.19   10.06
  -2  -2   2   22.11    4.88
  -2   2   2   23.15    9.94
   2  -2  -2   15.53    8.84
  -2  -2   2   18.89    8.62
  -2   2   2   40.12   12.25
   2   2  -2   26.00    7.79
   2  -2  -1  879.38   40.10
   2   2  -1  835.85   43.44
  -2  -2   1  900.46   44.19
   2   2  -1  809.80   41.64
  -2  -2   1  896.93   40.88
  -2   2   1  905.62   42.37
   2  -2  -1  874.62   41.56
  -2  -2   1  874.06   43.94
   2   2  -1  858.87   44.38
  -2   2   1  827.58   43.44
  -2  -2   1  830.35   41.05
  -2   2   1  791.19   40.09
  -2  -2   1  929.07   44.02
   2   2  -1  808.79   42.06
  -2   2   0 1175.30   57.45
   2   2   0 1273.76   57.51
  -2  -2   0 1331.27   58.27
   2  -2   0 1227.90   57.41
   2   2   0 1224.20   61.89
  -2  -2   0 1287.88   60.69
  -2   2   0 1180.73   58.95
   2   2   0 1159.86   61.01
  -2  -2   0 1276.63   61.64
   2   2   0 1264.23   58.95
  -2  -2   0 1152.39   58.85
  -2   2   0 1231.31   59.16
  -2   2  -1 2479.11  115.30
  -2   2  -1 2647.79  116.48
  -2  -2  -1 2561.81  117.73
   2   2   1 2441.52  117.24
  -2   2  -1 2456.09  116.21
   2   2   1 2257.62  119.01
  -2  -2  -1 2648.44  118.77
  -2  -2  -1 2594.82  119.48
  -2   2  -1 2459.99  115.08
   2   2   1 2623.61  115.58
  -2   2  -2  855.48   39.26
   2   2   2  841.13   41.36
  -2  -2  -2  756.95   40.36
  -2  -2  -2  857.59   44.94
  -2   2  -2  854.59   39.07
  -2  -2  -2  760.44   44.08
   2   2   2  806.20   44.33
   2   2   2  792.26   43.16
  -2  -2  -2  795.00   43.47
  -2  -2  -2  809.72   38.20
  -2   2  -2  861.99   41.10
  -2   2  -2  830.95   42.15
  -2   2  -3  105.05   12.24
   2   2   3   90.26   11.55
  -2   2  -3   91.09    9.64
  -2  -2  -3  113.39   11.30
   2   2   3   85.20   14.48
  -2   2  -3  104.15   10.15
  -2   2  -3   87.17    7.05
  -2  -2  -3  112.36   15.08
  -2  -2  -3   89.98    9.00
  -2  -2  -3   99.28   15.73
  -2  -2  -3   93.77   15.42
   2   2   3   92.18   14.54
   2  -2   3  101.94    6.70
  -2   2  -3   94.60   12.40
  -2  -2  -4  555.27   34.20
   2   2   4  600.07   33.96
  -2   2  -4  513.81   29.45
  -2  -2  -4  615.60   33.94
  -2  -2  -4  533.63   33.18
  -2   2  -4  459.52   25.74
  -2   2  -4  537.95   31.52
   2  -2   4  512.03   25.94
   2   2   4  534.27   31.36
  -2   2  -4  549.98   29.47
  -2  -2  -4  579.97   30.45
   2   2   5  684.50   38.01
  -2   2  -5  548.10   29.79
  -2  -2  -5  584.15   37.29
  -2  -2  -5  631.84   37.27
  -2   2  -5  558.12   33.75
   2  -2   5  586.10   30.32
  -2  -2  -5  611.97   34.22
  -2   2  -5  591.33   33.84
   2   2   5  555.54   35.20
   2   2   6  364.80   28.74
  -2   2  -6  332.33   22.01
  -2  -2  -6  381.42   30.22
  -2  -2  -6  387.71   29.76
  -2   2  -6  301.73   26.27
   2  -2   6  367.09   22.75
   2   2   6  419.71   29.24
  -2   2  -6  419.02   26.93
  -2  -2  -6  363.29   26.07
   2   2   7  762.73   45.40
  -2  -2  -7  649.93   44.87
  -2  -2  -7  781.50   46.70
  -2   2  -7  749.49   45.63
  -2  -2  -7  754.99   47.32
  -2   2  -7  699.57   39.39
   2  -2   7  743.01   40.34
   2   2   7  729.92   46.35
  -2   2  -7  796.66   44.50
  -2  -2  -7  726.83   43.70
   2  -2   8    8.08   13.97
  -2  -2  -8  -34.98   18.47
   2   2   8  -10.91   21.61
  -2   2  -8   17.81   19.63
  -2   2  -8  -13.12   18.16
  -2  -2  -8  -25.23   22.59
  -2   2  -8   -8.63   14.84
  -2   2  -8    2.69    8.73
   2   2   8  -10.84   19.14
  -2  -2  -8  -19.12   19.76
  -2  -2  -8   12.93   21.33
  -2   2  -9  156.72   24.02
   2   2   9  153.15   26.88
  -2   2  -9  119.46   24.39
  -2  -2  -9  143.99   23.98
   2   2   9  170.18   24.47
  -2  -2  -9  147.11   24.30
  -2   2  -9  126.04   19.83
  -2  -2  -9  172.04   28.00
   2  -2   9   96.63   20.16
  -2   2 -10  175.16   28.10
  -2  -2 -10  180.63   27.06
   2  -2  10  148.53   23.40
  -2   2 -10  152.12   28.82
  -2  -2 -10  160.58   27.77
   2   2  10  224.46   29.26
  -2  -2 -10  190.85   32.31
  -2   2 -10  196.33   24.68
   2   2  10   99.22   28.84
  -2  -2 -11  912.58   56.48
   2  -2  11  744.24   47.24
   2   2  11  893.89   56.97
  -2   2 -11  900.35   52.58
   2   2  11  970.11   60.59
   2  -2  11  799.98   53.54
  -2  -2 -11  869.19   55.54
  -2   2 -11  918.54   57.61
  -2   2 -11  824.35   58.74
   2  -2  12  225.99   24.70
   2   2  12  204.76   36.52
  -2   2 -12  277.95   37.91
   2  -2  12  175.36   29.98
  -2   2 -12  244.96   29.98
  -2   2 -12  223.94   36.05
  -2  -2 -12  187.78   33.28
   2   2  12  209.74   33.23
  -2   2 -13   69.91   35.26
   2   2  13   15.53   33.32
   2  -2  13   18.75   27.16
  -2   2 -13  121.00   28.81
   2   2  13   63.77   31.42
  -2   2 -14   31.89   36.27
  -2  -2 -14   21.97   37.31
   2   2  14    1.98   31.99
   2   2  14   28.66   34.06
   2  -2  14   34.25   29.29
   2   2  14   19.23   36.08
   2   2  15  124.84   38.42
   2   2  15  174.10   42.37
  -2  -2 -15  142.66   44.71
  -2   2 -15   98.83   41.18
   2   2  15  124.38   40.58
  -2   2 -15  211.61   48.83
  -2   3  14  543.90   54.78
  -2   3  14  440.85   48.88
   2   3 -14  549.34   50.06
   2  -3 -14  534.55   51.55
  -2   3  14  404.97   50.73
  -2   3  13  -85.53   42.20
  -2   3  13   11.86   33.02
  -2   3  13   45.04   33.21
   2  -3 -13   12.39   31.43
   2   3 -13   13.90   30.47
  -2  -3  12  839.20   51.42
   2  -3 -12  742.03   60.13
   2  -3 -12  744.52   53.66
   2   3 -12  846.89   58.46
  -2   3  12  776.97   58.08
  -2   3  12  748.31   57.42
   2   3 -12  775.74   55.24
   2  -3 -12  722.03   56.10
   2   3 -11    2.07   26.51
  -2   3  11   43.25   26.13
   2  -3 -11   -1.84   24.20
  -2   3  11    4.44   28.92
   2   3 -11   -7.48   25.08
   2  -3 -11    2.06   25.67
   2  -3 -11   16.59   31.25
  -2  -3  11  -26.25   22.81
  -2   3  10   17.64   23.86
   2   3 -10    7.53   25.17
   2  -3 -10   11.75   23.04
  -2   3  10   40.63   28.33
   2  -3 -10   37.20   24.10
   2   3 -10   24.74   21.66
   2  -3 -10   30.20   29.79
   2  -3 -10  -22.35   29.30
   2   3 -10   -4.36   24.81
  -2  -3  10    6.12   19.31
  -2  -3   9    2.16   17.18
   2   3  -9   15.25   22.73
   2  -3  -9    1.51   20.45
  -2   3   9   20.46   26.41
   2   3  -9   17.30   19.13
   2  -3  -9   21.69   20.92
   2  -3  -9   28.01   25.73
   2  -3  -9   -1.67   25.27
  -2   3   9   -2.27   26.82
   2   3  -9   11.89   22.18
   2   3  -8 2607.23  131.16
   2  -3  -8 2698.28  130.08
   2  -3  -8 2748.21  134.49
   2   3  -8 2745.54  129.44
   2  -3  -8 2528.36  130.37
   2  -3  -8 2626.73  132.28
  -2   3   8 2646.63  135.87
  -2  -3   8 2716.78  127.24
   2   3  -8 2647.21  133.45
  -2   3   8 2728.99  135.16
  -2  -3   7  101.93   15.97
   2   3  -7   97.13   19.58
   2  -3  -7  101.03   18.46
  -2   3   7   54.57   22.96
   2   3  -7   48.76   16.31
   2  -3  -7   46.46   17.80
   2  -3  -7   50.87   22.76
   2  -3  -7   89.46   23.38
   2   3  -7   78.60   21.49
  -2   3   7  104.66   24.58
   2   3  -6  168.18   22.25
   2  -3  -6  173.80   24.47
   2  -3  -6  143.56   23.37
   2   3  -6  165.77   17.55
  -2  -3   6  189.18   17.67
   2   3  -6  189.84   20.95
   2  -3  -6  179.32   19.53
   2   3  -6  176.44   17.47
   2  -3  -6  186.36   20.36
  -2   3   6  174.88   24.58
  -2   3   6  171.14   25.15
   2   3  -6  183.71   13.68
   2   3  -5   44.58   16.30
   2   3  -5   36.38   17.44
   2  -3  -5   14.63   17.27
   2  -3  -5   40.63   19.41
  -2   3   5   52.57   19.62
   2   3  -5   24.25   11.30
   2   3  -5   58.21   14.76
   2  -3  -5   31.34   12.25
   2   3  -5   34.30   11.42
   2  -3  -5   47.29   13.44
   2  -3  -5   30.92   10.59
   2   3  -5   32.71   10.73
  -2   3   5   24.27   19.27
   2   3  -4  227.26   16.89
   2  -3  -4  198.07   22.23
   2  -3  -4  229.35   14.87
   2  -3  -4  222.97   16.79
   2   3  -4  208.14   16.05
   2  -3  -4  218.50   17.27
   2   3  -4  226.46   22.83
   2  -3  -4  197.11   22.93
  -2   3   4  194.86   23.43
  -2   3   4  160.05   25.13
   2   3  -4  206.85   17.55
   2  -3  -3  319.37   19.77
   2   3  -3  406.36   22.04
  -2  -3   3  342.32   26.39
  -2   3   3  326.15   27.84
   2  -3  -3  390.19   20.70
   2   3  -3  419.66   22.57
   2  -3  -3  361.57   21.30
   2   3  -3  386.53   24.76
   2   3  -3  435.27   28.52
   2  -3  -3  404.22   25.85
   2  -3  -3  333.85   19.69
   2  -3  -3  438.88   28.34
   2  -3  -2 3053.77  131.86
   2   3  -2 3051.03  138.38
  -2  -3   2 2950.89  134.07
   2  -3  -2 2978.43  132.70
   2  -3  -2 3057.25  136.17
   2   3  -2 3347.41  140.27
  -2   3   2 2994.02  136.86
  -2   3   2 3083.05  139.66
   2   3  -2 3016.73  134.95
  -2  -3   2 3159.83  139.39
   2  -3  -2 2764.58  133.42
   2  -3  -2 2619.93  131.89
  -2  -3   1   31.78   12.28
   2  -3  -1   18.95   11.08
   2   3  -1   34.33   14.84
  -2   3   1   39.77   12.95
   2   3  -1   47.30    6.50
   2   3  -1   42.48    8.73
  -2  -3   1   32.11    7.67
  -2  -3   1   30.30   10.09
  -2   3   1   35.73   13.27
  -2   3   1   41.89   16.85
   2   3  -1   59.28   14.63
   2   3  -1   25.20   10.15
  -2   3   0  292.97   17.77
   2   3   0  369.45   18.78
  -2  -3   0  327.96   18.90
  -2   3   0  382.23   27.86
   2   3   0  401.65   27.22
   2   3   0  350.56   26.88
  -2   3   0  336.39   23.88
  -2  -3   0  381.36   25.59
  -2  -3   0  382.50   23.76
  -2   3   0  347.47   23.13
   2   3   0  350.03   22.13
  -2  -3   0  355.03   22.83
   2   3   1  110.92   14.88
   2   3   1  123.35   10.72
  -2   3  -1  105.45   10.63
  -2  -3  -1  119.23   11.75
  -2  -3  -1   82.00   14.87
  -2   3  -1   89.37   12.18
   2   3   1  114.96   18.55
  -2  -3  -1  102.42   16.89
  -2   3  -1  112.27   15.03
  -2  -3  -1  122.28   18.67
  -2   3  -1   99.87   17.27
   2   3   1   93.23   17.70
  -2   3  -1  101.65    7.42
   2   3   2  799.34   40.50
  -2  -3  -2  835.84   41.24
  -2   3  -2  799.44   44.73
   2   3   2  842.56   47.94
  -2  -3  -2  870.57   47.32
   2   3   2  824.50   46.71
  -2   3  -2  799.45   42.79
  -2  -3  -2  863.38   45.73
  -2   3  -2  757.53   39.22
  -2  -3  -2  801.72   44.30
   2   3   2  779.81   43.97
  -2   3  -2  688.92   37.93
  -2   3  -2  818.07   42.20
  -2   3  -3   13.67   12.41
  -2   3  -3  -11.17   13.42
  -2  -3  -3  -15.21   18.02
   2   3   3    2.51   16.06
  -2  -3  -3    7.12   15.72
   2   3   3  -10.38   10.97
  -2  -3  -3   -4.57    9.51
  -2   3  -3   -0.93    6.39
  -2   3  -3   -3.44    5.73
  -2  -3  -3   31.70   17.98
  -2   3  -3   10.23   14.01
   2   3   3  -30.14   15.86
  -2   3  -3    4.58    9.89
  -2  -3  -4 2633.28  123.28
   2   3   4 2631.90  125.56
  -2   3  -4 2664.31  122.00
  -2   3  -4 2500.04  124.72
   2   3   4 2502.06  129.75
  -2  -3  -4 2667.68  129.66
  -2   3  -4 2620.27  121.40
  -2  -3  -4 2546.96  128.64
  -2   3  -4 2662.06  126.59
   2   3   4 2690.70  128.65
  -2  -3  -4 2616.37  128.21
  -2   3  -4 2529.93  124.49
  -2  -3  -4 2723.82  120.10
  -2   3  -5  142.42   18.68
  -2  -3  -5  128.27   13.26
   2   3   5  160.16   19.94
  -2   3  -5  119.96   15.31
  -2  -3  -5  132.19   16.67
   2   3   5  124.44   22.27
  -2   3  -5  155.28   14.98
  -2  -3  -5  166.74   23.72
  -2  -3  -5  139.24   23.80
  -2   3  -5  145.89   20.42
  -2  -3  -5  148.34   22.93
   2   3   5  192.57   24.89
  -2   3  -5  123.63   16.93
  -2   3  -6  209.78   24.21
  -2  -3  -6  203.48   17.82
  -2  -3  -6  178.21   27.77
  -2  -3  -6  182.00   26.05
   2  -3   6  167.00   14.48
  -2   3  -6  223.27   23.10
  -2   3  -6  210.36   19.85
  -2  -3  -6  196.02   20.84
  -2   3  -6  197.42   19.04
   2   3   6  203.63   26.14
   2   3   6  152.34   26.14
  -2   3  -6  161.70   18.31
  -2  -3  -6  197.18   27.10
   2  -3   7   -0.58   11.03
   2   3   7    9.27   22.56
  -2   3  -7   31.88   13.01
  -2  -3  -7    4.96   17.32
  -2   3  -7   17.20   17.06
  -2   3  -7    3.37   19.96
  -2  -3  -7   36.64   24.70
  -2  -3  -7   20.23   22.48
  -2   3  -7   -3.36   15.42
  -2  -3  -7    4.65   14.68
  -2   3  -7   42.58   20.66
   2   3   7   -1.91   22.49
   2   3   8 1398.53   73.58
  -2  -3  -8 1307.77   72.81
  -2   3  -8 1366.30   67.82
  -2  -3  -8 1396.22   73.37
   2   3   8 1289.59   73.43
  -2  -3  -8 1434.92   74.52
  -2   3  -8 1173.81   69.90
  -2  -3  -8 1187.57   64.79
  -2   3  -8 1304.88   72.04
   2  -3   8 1367.34   62.78
  -2   3  -8 1326.78   67.89
  -2  -3  -8 1381.11   68.54
   2  -3   9    2.72   16.68
  -2   3  -9    7.67   23.63
  -2   3  -9   13.81   21.96
  -2  -3  -9   -3.13   21.36
   2   3   9   17.99   28.41
  -2   3  -9    7.83   21.44
  -2  -3  -9  101.00   29.45
  -2  -3  -9  -44.91   30.11
  -2   3  -9   -6.26   24.04
   2   3   9   46.58   26.34
  -2  -3  -9  -18.46   26.63
  -2   3 -10  183.67   28.92
  -2  -3 -10  253.53   30.11
   2  -3  10  170.89   23.22
  -2   3 -10  230.81   31.98
  -2   3 -10  288.49   35.67
   2   3  10  179.00   33.30
  -2  -3 -10  165.58   36.25
  -2  -3 -10  206.76   26.01
  -2   3 -10  186.53   31.92
  -2   3 -11   20.04   27.21
  -2   3 -11    6.99   30.06
  -2  -3 -11   42.58   24.89
   2  -3  11  -12.37   21.93
   2   3  11   19.69   29.81
  -2   3 -11   11.55   27.20
  -2  -3 -11    5.64   25.86
  -2   3 -12  249.58   42.61
  -2  -3 -12  214.81   33.32
  -2   3 -12  309.54   38.99
   2   3  12  263.56   38.84
  -2   3 -12  289.47   38.00
  -2  -3 -13   -2.00   29.79
  -2   3 -13   38.76   37.54
   2   3  13   82.37   37.59
   2   3  13   14.36   38.46
  -2   3 -13    2.41   31.81
  -2  -3 -13   20.10   37.07
  -2  -3 -14  633.93   59.26
  -2   3 -14  553.42   52.85
  -2   3 -14  477.48   55.49
   2   3  14  548.90   53.28
   2   3  14  550.78   56.06
  -2   4  13  128.91   42.01
   2   4 -13   94.23   33.14
  -2   4  13   67.62   38.12
  -2   4  13   94.53   46.25
   2   4 -12   83.99   29.46
   2  -4 -12    6.50   30.66
  -2   4  12   49.18   39.20
  -2   4  12   65.88   35.53
  -2   4  12   51.91   36.97
   2   4 -11  752.23   49.78
   2  -4 -11  644.45   52.29
   2   4 -11  750.15   53.01
  -2   4  11  736.25   60.83
  -2   4  11  880.06   62.10
  -2   4  11  757.01   59.46
  -2   4  10  346.41   43.36
   2  -4 -10  314.78   34.74
   2   4 -10  325.76   30.93
  -2   4  10  311.07   42.24
  -2   4  10  254.47   37.52
   2   4 -10  316.08   34.20
  -2   4   9  347.22   42.17
   2   4  -9  325.76   29.85
   2  -4  -9  356.43   33.38
   2   4  -9  327.43   41.42
   2  -4  -9  332.35   42.36
  -2   4   9  366.35   42.99
   2   4  -9  336.47   32.11
   2   4  -8   59.75   21.67
   2  -4  -8   35.65   21.51
   2   4  -8   46.71   18.57
   2  -4  -8   72.43   21.79
   2  -4  -8   70.14   30.56
   2   4  -8   86.43   32.12
   2  -4  -8   98.35   30.15
  -2   4   8   76.03   31.34
  -2   4   8   35.63   29.65
   2   4  -7    4.43   17.86
   2  -4  -7    7.42   17.92
   2   4  -7   -2.80   16.57
   2  -4  -7    9.63   18.58
   2   4  -7    1.87   27.39
   2  -4  -7  -29.18   27.55
   2  -4  -7   20.90   27.35
  -2   4   7  -37.84   31.50
  -2   4   7   77.12   29.66
   2   4  -6  136.48   17.56
  -2   4   6   86.63   31.24
   2   4  -6  137.35   28.87
   2  -4  -6  158.51   29.17
   2  -4  -6   97.82   27.17
   2   4  -6   71.64   15.84
   2   4  -6  104.35   17.42
   2  -4  -6   86.04   16.71
   2   4  -6  104.84   16.99
   2  -4  -6  111.52   18.75
   2  -4  -6  136.52   15.22
  -2   4   6  136.05   28.75
   2   4  -5  923.65   46.31
   2   4  -5  976.70   48.47
  -2   4   5 1047.56   57.96
   2  -4  -5  980.46   44.74
   2   4  -5  968.37   46.08
   2   4  -5 1060.48   47.38
   2  -4  -5  907.83   46.31
   2  -4  -5 1002.79   53.26
   2   4  -5 1017.11   56.24
   2  -4  -5  893.63   41.34
   2  -4  -5  964.06   55.20
   2   4  -5 1027.98   49.09
   2   4  -4  336.62   21.92
   2   4  -4  317.40   20.05
   2  -4  -4  340.53   18.35
   2   4  -4  271.83   21.30
   2  -4  -4  307.60   20.31
   2  -4  -4  358.19   27.81
   2   4  -4  411.00   32.78
   2   4  -4  303.80   21.75
  -2   4   4  348.16   31.60
   2   4  -4  345.99   26.74
   2   4  -3  161.48   10.86
   2   4  -3  142.85   11.60
   2  -4  -3  118.24   12.25
   2  -4  -3  120.85   11.21
   2   4  -3  188.62   23.37
  -2   4   3  206.96   30.51
   2  -4  -3  184.31   21.22
   2   4  -3  198.15   26.45
   2   4  -3  176.71   15.58
  -2   4   3  184.91   26.18
   2   4  -3  177.71   13.14
   2   4  -2   10.97   19.25
  -2   4   2   -9.72   22.20
   2   4  -2    5.84   11.16
  -2   4   2  -12.57   16.65
   2  -4  -2    3.55   16.01
   2   4  -2  -16.17   22.84
  -2   4   2   10.52   19.22
  -2  -4   2   24.12   17.36
  -2   4   1  424.09   32.03
  -2  -4   1  476.09   32.36
   2   4  -1  453.82   28.38
  -2   4   1  466.89   37.69
   2   4  -1  469.86   34.91
  -2   4   1  426.99   31.98
   2   4  -1  433.16   37.52
   2   4   0  525.22   42.84
  -2   4   0  676.25   41.06
  -2  -4   0  565.41   37.37
   2   4   0  667.83   35.61
  -2   4   0  605.40   37.02
  -2   4   0  589.05   43.55
   2   4   0  667.62   43.54
  -2  -4   0  606.53   36.17
  -2   4  -1 2005.23   86.77
   2   4   1 1985.55   87.02
  -2   4  -1 1728.92   82.07
  -2  -4  -1 1991.44   82.76
   2   4   1 1975.17   87.27
  -2  -4  -1 1967.95   79.93
  -2   4  -1 1468.88   71.81
   2   4   1 2038.47   80.24
  -2   4  -1 1899.81   76.46
  -2  -4  -1 1906.57   80.33
  -2   4  -2   58.14   11.88
  -2  -4  -2   66.60   12.64
  -2  -4  -2   67.37   20.29
   2   4   2   71.63   24.08
  -2   4  -2   52.43   22.58
  -2  -4  -2   49.86   21.33
   2   4   2   75.98   23.79
  -2   4  -2   82.27   20.76
  -2   4  -2   68.09    9.53
   2   4   2   55.22   19.41
  -2  -4  -2  100.88   16.25
   2   4   3   -5.69   19.67
  -2   4  -3   -2.98   20.47
   2   4   3    1.94   23.98
  -2  -4  -3   15.33   20.88
  -2  -4  -3   -7.68   14.86
  -2   4  -3    9.35   12.06
  -2  -4  -3  -23.64   22.40
   2   4   3   -4.75   23.10
  -2   4  -3   -2.55   19.78
  -2   4  -4   69.66   21.96
  -2  -4  -4   84.11   25.93
  -2   4  -4  106.28   23.15
   2   4   4   70.89   23.91
  -2  -4  -4   77.94   23.58
  -2   4  -4   86.14   15.02
  -2   4  -5 1181.05   59.86
  -2  -4  -5 1188.27   58.40
  -2   4  -5 1060.85   54.77
  -2   4  -5 1151.75   54.72
  -2   4  -5 1228.58   64.33
   2   4   5 1202.99   67.81
  -2   4  -5 1134.01   65.53
  -2  -4  -5  984.29   66.32
  -2   4  -5 1172.10   63.19
  -2  -4  -5 1147.03   66.41
  -2   4  -6  405.20   34.73
  -2  -4  -6  397.98   39.47
   2   4   6  461.70   39.08
  -2   4  -6  427.39   26.48
  -2  -4  -6  413.92   29.43
  -2  -4  -6  432.36   38.07
  -2   4  -6  403.75   25.68
  -2   4  -6  405.67   38.05
  -2   4  -6  402.16   31.42
  -2  -4  -6  402.96   22.27
   2   4   6  385.22   41.30
  -2   4  -6  377.71   31.03
  -2   4  -7  787.34   49.44
  -2  -4  -7  821.34   42.25
  -2  -4  -7  839.97   47.82
  -2   4  -7  807.71   45.29
  -2  -4  -7  889.01   57.19
  -2   4  -7  769.79   44.12
  -2   4  -7  868.06   57.06
  -2  -4  -7  762.05   57.24
   2   4   7  864.64   56.88
  -2   4  -7  767.55   45.56
   2   4   7  841.24   58.63
  -2   4  -7  798.22   53.02
   2   4   8   18.87   29.97
  -2   4  -8  -14.31   15.36
  -2   4  -8   44.29   20.06
  -2  -4  -8    8.14   21.94
   2   4   8   27.80   30.08
  -2   4  -8    1.02   17.68
  -2  -4  -8   44.57   31.19
  -2  -4  -8   39.51   30.52
  -2   4  -8    4.75   23.09
  -2   4  -8   -1.98   25.18
   2   4   9  172.25   36.31
  -2   4  -9  160.14   23.85
  -2  -4  -9  146.84   38.13
   2   4   9  148.61   36.47
  -2   4  -9  188.53   31.21
  -2   4  -9  171.31   25.21
  -2   4 -10  142.79   25.68
   2   4  10   87.86   36.01
   2   4  10  123.25   36.57
  -2   4 -10   88.75   31.50
  -2   4 -10  148.13   27.77
  -2   4 -11  416.43   37.68
  -2   4 -11  411.71   43.87
   2   4  11  393.25   48.26
  -2  -4 -11  403.36   45.38
   2   4  11  435.71   48.18
  -2   4 -12   61.15   35.29
   2   4  12  137.78   41.76
   2   4  12   39.59   36.87
  -2   4 -12   19.29   27.05
  -2  -4 -12   12.83   35.48
  -2   5  10   43.56   42.54
  -2   5  10   65.46   43.68
  -2   5  10  -18.62   33.67
   2   5 -10  -31.08   43.32
  -2   5   9  456.55   50.76
   2   5  -9  241.77   31.12
  -2   5   9  372.73   47.89
  -2   5   9  191.22   37.75
   2   5  -9  280.48   46.66
  -2   5   8  227.52   45.07
  -2   5   8  227.84   41.57
   2   5  -8  244.59   27.24
   2   5  -8  233.67   43.88
  -2   5   8  229.08   35.25
   2   5  -7  579.42   52.10
   2   5  -7  506.32   35.51
  -2   5   7  614.76   51.03
  -2   5   7  487.18   44.01
   2   5  -6  121.77   19.05
  -2   5   6  165.68   36.56
   2   5  -6  164.45   37.49
   2   5  -6  132.80   23.75
   2   5  -5   10.59   14.76
   2   5  -5   26.12   33.85
   2   5  -5   45.56   24.23
  -2   5   5   -2.68   34.09
  -2   5   5   27.17   32.32
   2   5  -4   73.08   26.08
  -2   5   4  134.17   35.72
  -2   5   4  114.29   31.10
   2   5  -4   73.19    9.23
   2   5  -4   85.60   10.51
   2   5  -4   93.04   15.68
   2   5  -3  449.43   43.89
  -2   5   3  401.20   37.59
   2   5  -3  375.89   36.23
   2   5  -3  346.24   25.29
  -2   5   2  296.63   31.25
   2   5  -2  266.14   37.36
   2   5  -2  256.32   33.20
  -2   5   2  201.73   37.14
   2   5  -2  248.09   21.36
   2   5  -1  497.57   49.59
  -2   5   1  561.98   41.96
   2   5  -1  676.59   47.30
  -2   5   1  627.62   50.74
   2   5  -1  549.74   35.65
  -2   5   1  702.61   41.69
  -2  -5   0   54.93   20.14
   2   5   0   32.71   30.63
  -2   5   0   48.66   24.22
  -2   5   0   56.84   18.93
  -2   5   0   59.93   30.43
   2   5   0   69.28   30.13
  -2   5   0   64.92   13.02
   2   5   0   30.57   19.74
  -2   5   0   43.13   11.84
   2   5   1   10.14   19.37
  -2   5  -1   29.08   14.04
  -2  -5  -1   29.96   18.33
   2   5   1    1.94   29.71
  -2   5  -1   20.18   25.01
  -2   5  -1   29.74   29.94
   2   5   1    4.30   29.44
   2   5   2   51.11   23.33
   2   5   2   26.46   28.74
  -2  -5  -2   27.35   26.58
  -2   5  -2  -22.22   25.38
   2   5   2   49.86   31.64
  -2   5  -2   90.99   30.96
  -2  -5  -2   21.02   18.78
  -2  -5  -3 1172.20   59.90
  -2   5  -3  814.70   57.26
   2   5   3 1145.42   65.26
  -2   5  -3 1125.55   61.03
   2   5   3 1115.96   57.98
   2   5   4   49.46   32.64
  -2   5  -4   93.50   28.55
   2   5   4   88.64   28.87
  -2  -5  -4  110.09   28.82
  -2  -5  -4   98.25   31.49
  -2   5  -4  121.69   32.02
  -2   5  -4   44.94   16.62
   2   5   5   87.07   33.01
  -2  -5  -5  167.95   32.70
  -2  -5  -5  142.77   34.05
  -2   5  -5  103.93   33.56
  -2   5  -5  115.94   20.20
   2   5   5   94.90   36.57
  -2   5  -5  127.78   29.39
   2   5   6   82.00   33.77
  -2   5  -6   -6.11   33.55
  -2  -5  -6   -6.10   30.80
  -2   5  -6   30.99   19.59
  -2   5  -6   20.89   24.54
   2   5   6  -23.88   39.02
  -2   5  -7  505.44   48.73
  -2   5  -7  384.50   33.10
   2   5   7  471.19   47.55
   2   5   8   53.84   39.20
  -2   5  -8   26.45   23.17
   2   5   8    8.44   39.86
  -2   5  -8   88.22   39.47
   2   5   9  415.69   49.81
  -2   5  -9  319.39   35.16
  -2   5  -9  436.35   49.53
   2   5   9  433.61   50.36
   2   6  -5  -26.88   48.91
  -2   6   5   72.52   44.12
  -2   6   5   -8.69   34.72
   2   6  -4  333.17   51.52
  -2   6   4  395.02   51.24
   2   6  -3   16.63   42.00
  -2   6   3  -11.89   40.85
   2   6  -3   43.85   34.64
   2   6  -2  100.19   42.86
  -2   6   2  140.97   43.81
   2   6  -2  181.08   39.04
   2   6  -1   59.22   39.81
  -2   6   1   91.99   41.62
   2   6  -1   48.99   35.94
   2   6   0  698.29   59.49
  -2   6   0  733.65   61.94
   2   6   0  876.96   62.67
  -2   6  -1   43.89   38.23
   2   6   1   98.35   40.44
   2   6   1    8.53   34.20
  -2   6  -2  248.04   42.87
   2   6   2  226.75   43.33
  -2   6  -3   48.38   36.91
   2   6   3   19.65   40.07
  -2   6  -4  205.68   40.30
   2   6   4  244.00   47.31
  -3   0  16  459.65   50.71
  -3   0  16  561.78   53.18
  -3   0  15  -19.61   33.41
  -3   0  15  -10.35   31.55
   3   0 -14  956.05   67.67
  -3   0  14  944.48   62.65
  -3   0  14  883.79   62.22
   3   0 -14  851.80   61.03
   3   0 -13   21.65   27.07
   3   0 -13  -10.01   27.00
  -3   0  13   31.81   26.84
   3   0 -13   17.51   29.58
  -3   0  13   -8.87   27.75
   3   0 -13   -4.87   30.47
  -3   0  13   -3.62   18.20
   3   0 -12  844.64   57.66
   3   0 -12  884.16   61.53
  -3   0  12  993.79   50.85
  -3   0  12  886.66   58.52
   3   0 -12  907.19   60.70
   3   0 -12  961.86   59.50
  -3   0  12  984.81   60.10
   3   0 -11   21.38   20.68
  -3   0  11    8.93   22.15
   3   0 -11    8.26   21.90
   3   0 -11   22.86   24.92
  -3   0  11   34.92   20.93
  -3   0  11  -13.39   15.51
   3   0 -11    1.67   21.79
   3   0 -10   31.59   20.64
   3   0 -10   30.45   22.09
  -3   0  10   19.83   18.13
  -3   0  10   42.50   14.92
  -3   0  10   37.22   20.29
   3   0 -10   27.17   20.76
   3   0  -9    3.30   16.71
   3   0  -9   29.36   19.18
  -3   0   9   -4.40   15.53
  -3   0   9    6.07   12.13
  -3   0   9   18.84   17.34
   3   0  -9   -6.76   16.70
   3   0  -8 1240.64   65.11
   3   0  -8 1291.02   66.90
  -3   0   8 1206.93   61.03
  -3   0   8 1259.93   65.45
  -3   0   8 1191.55   65.19
   3   0  -8 1241.32   67.54
   3   0  -7  -15.11   12.86
  -3   0   7   -5.62   11.48
  -3   0   7    7.84   12.04
   3   0  -7   -9.44   13.17
  -3   0   7   -5.71    9.32
   3   0  -6  495.90   30.05
   3   0  -6  534.54   30.88
  -3   0   6  456.52   26.77
  -3   0   6  522.59   30.19
  -3   0   6  496.29   29.57
   3   0  -6  472.23   29.35
   3   0  -5   -2.63    8.34
  -3   0   5    1.84    6.80
  -3   0   5    3.17    8.63
   3   0  -5   -2.24    8.16
  -3   0   5    3.19    8.42
  -3   0   4  607.10   32.30
   3   0  -4  621.57   32.59
  -3   0   4  621.57   33.16
  -3   0   4  633.15   32.28
   3   0  -4  591.49   31.75
   3   0  -4  567.74   32.30
  -3   0   3    0.99    5.90
  -3   0   3   -4.49    4.74
   3   0  -3   -3.62    6.10
   3   0  -3    0.44    5.53
   3   0  -3    3.65    5.29
  -3   0   3   11.89    6.79
  -3   0   2 2859.92  123.96
   3   0  -2 2710.30  123.87
  -3   0   2 2644.88  124.09
   3   0  -2 2626.82  123.94
   3   0  -1    0.56    3.64
  -3   0   1   -1.47    3.54
   3   0  -1   -0.65    2.88
   3   0  -1    3.73    3.01
  -3   0   1    3.14    3.86
   3   0  -1   -1.30    3.57
  -3   0   1   -1.02    2.74
   3   0   0 1278.82   59.47
  -3   0   0 1200.59   59.42
  -3   0   0 1397.97   60.26
   3   0   0 1329.31   60.19
   3   0   0 1237.12   59.23
   3   0   1   -2.61    4.26
  -3   0  -1    4.34    3.98
   3   0   1   -5.81    4.06
  -3   0  -1   -3.29    4.36
  -3   0  -2 3490.27  162.32
  -3   0  -2 3455.18  162.03
   3   0   2 3549.64  162.38
  -3   0  -2 3666.23  162.39
   3   0   2 3511.65  162.49
   3   0   2 3657.70  161.93
  -3   0  -3   13.78    7.72
   3   0   3    0.65    6.61
  -3   0  -3    0.63    6.55
   3   0   3   -4.83    6.57
   3   0   4 3366.38  157.78
  -3   0  -4 3402.94  156.71
  -3   0  -4 3422.60  158.56
   3   0   4 3528.79  159.37
   3   0   5    7.28   10.05
  -3   0  -5   -3.68   10.81
   3   0   5  -10.46    9.90
  -3   0  -5    0.61    8.95
   3   0   6  180.24   17.30
  -3   0  -6  198.63   19.29
  -3   0  -6  164.95   15.59
  -3   0  -6  196.94   18.84
   3   0   6  167.09   18.08
   3   0   7    1.47   14.39
  -3   0  -7    3.84   14.97
  -3   0  -7   -8.39   11.25
  -3   0  -7  -13.95   15.04
   3   0   7   -4.38   12.71
   3   0   8 1087.76   58.52
  -3   0  -8 1076.89   60.38
  -3   0  -8 1057.67   56.23
   3   0   8 1056.95   61.32
  -3   0  -8 1119.38   60.98
  -3   0  -9  -26.61   21.22
  -3   0  -9   -6.49   20.17
   3   0   9   11.25   16.71
  -3   0  -9   -4.26   15.92
  -3   0 -10  244.34   29.13
   3   0  10  231.35   27.75
  -3   0 -10  215.03   23.96
  -3   0 -11   15.72   25.31
   3   0  11   15.51   21.95
  -3   0 -11  -41.35   20.32
  -3   0 -12   83.50   29.47
   3   0  12   33.90   25.58
   3   0  12   60.78   27.91
  -3   0 -12   -2.75   22.98
  -3   0 -13  -20.85   29.95
   3   0  13   50.84   27.66
   3   0  13    4.56   26.58
  -3   0 -13   -2.83   22.90
   3   0  14  789.92   59.25
   3   0  14  767.53   56.93
   3   0  15    2.33   33.18
   3   0  15  -23.74   33.91
   3   0  16   76.61   38.96
   3   0  16   69.97   37.43
  -3   0 -16   87.35   46.91
  -3   1  16   34.41   37.00
   3   1 -16   80.10   41.15
   3  -1 -16   79.25   39.93
  -3  -1  16   89.42   38.85
  -3   1  16   75.41   36.26
  -3  -1  15  338.65   38.88
  -3   1  15  294.95   44.43
   3  -1 -15  284.32   43.41
   3   1 -15  315.71   45.67
  -3  -1  15  272.81   40.72
  -3   1  15  345.69   42.17
   3  -1 -14  471.19   47.53
   3   1 -14  406.26   46.35
  -3  -1  14  445.66   43.35
  -3   1  14  401.26   43.34
  -3  -1  14  425.16   41.76
  -3   1  14  419.24   44.76
  -3   1  14  508.60   38.45
   3  -1 -14  435.94   41.30
   3   1 -13  187.95   36.06
   3  -1 -13  259.74   35.17
  -3   1  13  129.86   33.73
  -3  -1  13  194.71   31.25
   3   1 -13  226.22   35.56
   3  -1 -13  191.06   36.33
  -3   1  13  192.47   32.97
  -3  -1  13  156.31   32.73
  -3   1  13  202.36   29.36
   3   1 -13  152.77   35.55
   3   1 -12  103.78   28.58
   3  -1 -12  108.38   27.89
  -3  -1  12  102.43   24.98
  -3   1  12   63.87   26.49
   3   1 -12  107.63   27.58
   3  -1 -12  110.89   27.97
   3   1 -12   93.85   28.46
   3  -1 -12   91.36   27.72
  -3   1  12   93.63   24.48
  -3   1  12  138.22   27.86
  -3  -1  12  102.69   27.07
   3   1 -11 1103.77   65.81
   3  -1 -11 1140.27   65.55
   3   1 -11 1027.28   64.72
   3  -1 -11  993.14   64.02
  -3   1  11 1026.41   63.69
   3  -1 -11 1061.61   64.11
  -3   1  11 1028.27   64.73
  -3  -1  11 1046.76   61.00
  -3  -1  11 1082.16   62.62
   3   1 -11 1132.28   65.56
  -3   1  11 1089.49   60.51
   3  -1 -10  741.04   48.41
   3   1 -10  739.58   48.88
   3  -1 -10  736.25   48.05
   3   1 -10  732.43   47.85
  -3   1  10  739.60   47.08
   3  -1 -10  655.62   46.50
  -3   1  10  689.85   48.17
  -3  -1  10  654.29   43.71
  -3  -1  10  747.97   45.97
   3   1 -10  729.61   48.12
  -3   1  10  727.75   44.55
  -3   1   9  880.20   49.42
   3  -1  -9  902.81   52.62
   3   1  -9  811.10   52.14
  -3   1   9  757.89   50.12
  -3   1   9  872.05   52.72
  -3  -1   9  871.75   49.17
   3   1  -9  915.98   52.88
  -3  -1   9  907.46   50.17
   3   1  -9  884.74   53.09
   3  -1  -9  852.67   52.59
   3   1  -8  186.58   21.08
  -3   1   8  205.39   22.97
  -3  -1   8  178.65   18.91
   3   1  -8  224.21   23.33
   3  -1  -8  210.76   21.76
  -3  -1   8  161.48   18.70
  -3   1   8  155.74   19.13
   3  -1  -8  189.37   22.87
  -3   1   8  135.21   19.10
   3   1  -8  152.44   22.51
   3   1  -7   27.73   13.87
  -3   1   7   -9.62   13.21
  -3  -1   7    7.98   11.69
   3  -1  -7   10.19   13.49
   3   1  -7   20.77   13.92
  -3   1   7    6.27   13.38
   3  -1  -7   15.95   14.19
  -3   1   7   22.05   13.12
  -3  -1   7   14.83   11.21
   3   1  -6  464.64   30.13
   3  -1  -6  538.92   32.69
   3  -1  -6  490.93   31.17
   3  -1  -6  543.89   32.26
  -3  -1   6  473.50   28.90
  -3   1   6  504.69   32.61
  -3   1   6  523.30   30.98
  -3  -1   6  506.25   29.51
   3   1  -6  543.85   32.03
  -3   1   5 1760.77   88.31
   3  -1  -5 1911.72   89.13
  -3  -1   5 1784.72   88.67
  -3   1   5 1886.63   90.07
   3   1  -5 1836.56   88.22
  -3  -1   5 1823.72   86.50
   3  -1  -5 1835.14   89.76
   3   1  -5 1882.86   89.36
  -3  -1   5 1839.76   87.26
   3  -1  -4  491.49   30.00
  -3  -1   4  496.60   26.45
  -3   1   4  577.16   30.88
  -3   1   4  497.98   28.92
   3   1  -4  534.32   28.40
   3   1  -4  543.83   29.59
  -3  -1   4  517.13   29.24
  -3  -1   4  484.60   27.05
   3  -1  -4  513.27   28.62
  -3  -1   4  505.33   28.59
  -3   1   3 4141.32  201.84
   3  -1  -3 4615.46  201.66
   3  -1  -3 4496.39  200.37
  -3  -1   3 4362.36  200.59
  -3  -1   3 4324.53  197.77
   3   1  -3 4535.86  201.56
   3  -1  -3 4375.93  198.23
  -3  -1   3 4405.62  201.63
  -3  -1   3 4490.39  199.82
   3  -1  -2  117.67    9.20
   3   1  -2  132.30   10.92
  -3  -1   2  127.72   10.42
  -3  -1   2  132.39    9.33
  -3  -1   2  130.13    8.55
  -3  -1   2  127.31    9.65
   3  -1  -2  111.36    8.86
  -3   1   2  126.69    9.77
   3  -1  -1   91.09    7.01
   3   1  -1   72.78    8.46
  -3   1   1   94.91    6.89
  -3  -1   1   92.45    9.70
   3  -1  -1   79.71    6.21
  -3  -1   1   87.86    7.38
   3  -1  -1   86.01    7.29
  -3  -1   1   93.16    8.33
   3  -1   0  237.85   12.80
  -3  -1   0  246.09   14.82
   3   1   0  223.30   15.81
  -3  -1   0  262.34   16.19
  -3   1   0  243.74   12.84
  -3  -1   0  236.35   14.88
  -3  -1   0  241.61   13.91
  -3   1   0  227.31   11.81
   3  -1   0  245.08   12.07
   3  -1   0  252.57   13.70
  -3  -1   0  244.25   12.81
   3   1   0  229.64   13.01
   3   1   1 2500.88  112.55
  -3  -1  -1 2579.53  112.86
   3   1   1 2466.88  110.67
  -3  -1  -1 2565.00  110.61
   3  -1   1 2398.59  111.54
  -3  -1  -1 2510.07  112.42
  -3  -1  -1 2296.03  113.58
   3   1   1 2353.61  113.62
  -3   1  -1 2368.07  110.68
   3  -1   1 2201.12  110.54
  -3  -1  -1 2573.66  111.69
  -3  -1  -2  909.57   44.83
   3   1   2  888.78   44.31
   3   1   2  978.07   45.34
  -3  -1  -2  980.44   45.56
  -3  -1  -2  853.19   42.27
   3  -1   2  848.75   42.81
  -3   1  -2  820.62   42.70
  -3  -1  -2  918.71   43.51
  -3  -1  -2  879.38   44.85
  -3  -1  -3  340.15   23.45
  -3  -1  -3  370.93   21.29
   3   1   3  410.13   22.88
  -3  -1  -3  383.00   23.84
   3  -1   3  364.89   21.94
  -3  -1  -3  379.13   22.28
  -3   1  -3  396.22   22.07
  -3   1  -3  371.00   20.60
  -3  -1  -3  409.71   23.97
   3   1   3  347.23   22.90
   3   1   4  156.03   14.55
  -3  -1  -4  137.23   15.27
   3  -1   4  160.54   14.20
  -3   1  -4  157.82   14.24
  -3  -1  -4  179.73   14.81
  -3   1  -4  139.20   13.02
   3   1   4  160.20   14.96
   3  -1   5 1563.35   77.68
   3   1   5 1702.50   80.56
  -3  -1  -5 1548.77   80.76
  -3  -1  -5 1726.47   82.69
   3   1   5 1624.42   81.63
  -3   1  -5 1684.16   79.37
   3  -1   5 1668.34   81.26
  -3   1  -5 1666.07   80.66
  -3  -1  -5 1693.56   80.84
  -3   1  -6  759.93   39.83
   3   1   6  869.14   44.44
  -3  -1  -6  768.42   44.58
   3  -1   6  806.41   41.71
  -3   1  -6  838.54   43.53
   3   1   6  759.54   45.36
  -3  -1  -6  962.31   48.14
   3  -1   6  784.17   45.66
  -3   1  -6  802.78   44.86
  -3  -1  -6  783.28   44.84
   3   1   7 1162.35   56.52
  -3   1  -7  975.53   51.50
  -3  -1  -7 1077.89   56.79
  -3   1  -7 1128.88   56.16
   3   1   7 1054.12   57.95
   3  -1   7 1013.35   53.76
   3  -1   7 1004.02   58.23
  -3   1  -7 1115.49   58.12
  -3  -1  -7 1046.26   57.40
   3  -1   8  134.39   19.78
   3  -1   8  189.09   18.85
  -3   1  -8  152.63   16.05
   3   1   8  165.90   22.54
   3   1   8  167.06   19.84
  -3  -1  -8  168.12   21.46
  -3   1  -8  195.43   23.23
  -3  -1  -8  211.04   22.86
  -3   1  -8  171.36   20.99
   3  -1   9   -4.27   16.92
   3  -1   9    2.18   16.31
   3   1   9   13.49   20.13
  -3  -1  -9    7.09   18.61
   3   1   9  -15.67   17.14
  -3   1  -9   -8.22   13.62
  -3   1  -9   13.45   19.79
  -3  -1  -9   -4.85   19.55
  -3   1  -9    4.13   19.61
   3  -1  10  265.37   29.05
  -3   1 -10  284.08   23.25
   3   1  10  288.71   28.11
  -3  -1 -10  309.37   29.80
  -3   1 -10  294.02   30.26
  -3  -1 -10  344.41   35.37
   3  -1  10  297.19   27.20
   3   1  10  329.43   32.48
  -3  -1 -10  265.19   30.27
  -3   1 -10  305.44   32.58
  -3  -1 -11 1856.44  101.31
  -3   1 -11 1997.41  102.81
   3   1  11 2027.83   98.12
   3  -1  11 1912.04  100.88
   3  -1  11 1881.49   96.85
  -3   1 -11 2134.82  100.98
   3   1  11 2016.44  102.67
  -3  -1 -11 1991.04  104.21
  -3  -1 -11 1791.11   98.81
  -3   1 -11 1719.63   92.57
   3  -1  12  274.32   30.75
   3   1  12  309.75   36.37
  -3   1 -12  276.70   25.71
   3  -1  12  208.46   32.84
  -3  -1 -12  325.64   33.36
   3   1  12  285.87   31.14
  -3  -1 -12  306.59   36.35
  -3   1 -12  298.26   36.69
  -3  -1 -12  280.82   38.04
  -3   1 -12  300.44   34.57
  -3   1 -13  193.55   39.95
   3  -1  13  210.42   30.08
   3   1  13  166.46   34.59
  -3   1 -13  124.60   21.84
  -3  -1 -13  194.09   32.11
   3  -1  13  192.02   33.21
  -3   1 -13  218.89   34.82
  -3   1 -14   30.48   37.04
  -3   1 -14   41.20   31.85
   3  -1  14   33.76   28.92
   3   1  14    7.50   32.08
   3   1  14   52.58   33.63
   3  -1  14   -2.29   30.17
  -3  -1 -15   70.93   42.97
  -3   1 -15   93.17   40.65
   3  -1  15   56.03   33.87
   3  -1  15   60.76   31.90
   3   1  15   84.93   37.77
   3   1  15   73.22   36.98
  -3   1 -15   57.33   42.86
  -3  -1 -15  134.66   41.51
  -3   2  15    5.85   37.52
  -3  -2  15   18.03   34.94
  -3   2  15   53.62   37.07
  -3   2  15   45.46   34.53
   3   2 -15   88.05   40.77
   3  -2 -15   46.43   37.78
  -3  -2  14   73.14   30.54
   3   2 -14  140.58   37.53
   3  -2 -14   61.60   35.16
  -3   2  14  138.23   34.05
  -3   2  14   84.18   36.47
   3   2 -13  457.21   43.86
   3  -2 -13  375.47   41.26
  -3  -2  13  438.31   34.93
  -3  -2  13  374.95   39.61
  -3   2  13  384.66   44.34
  -3   2  13  481.70   41.70
  -3   2  12  216.21   34.63
  -3  -2  12  148.28   24.33
  -3  -2  12  215.90   30.21
   3   2 -12  227.33   34.13
   3  -2 -12  212.78   32.52
  -3   2  12  173.42   30.63
   3   2 -12  183.62   33.41
   3  -2 -12  188.25   31.07
  -3   2  11  297.05   34.62
  -3  -2  11  240.55   27.69
   3   2 -11  165.49   28.59
   3  -2 -11  209.36   30.87
  -3  -2  11  257.61   24.57
   3   2 -11  231.98   33.56
   3  -2 -11  213.52   29.95
   3   2 -11  221.48   32.26
  -3   2  11  176.48   29.74
   3  -2 -10  330.28   31.84
   3   2 -10  349.16   32.35
  -3   2  10  284.50   31.22
   3  -2 -10  325.10   31.42
   3   2 -10  306.96   33.75
   3  -2 -10  314.94   34.57
  -3  -2  10  297.30   24.70
  -3  -2  10  321.30   28.43
   3   2 -10  258.43   32.91
  -3   2  10  344.38   34.91
   3  -2  -9  445.02   33.98
   3   2  -9  422.32   33.22
   3  -2  -9  413.59   32.92
   3   2  -9  429.07   36.08
  -3   2   9  379.32   36.23
  -3  -2   9  430.08   27.41
   3  -2  -9  479.62   36.78
  -3  -2   9  359.68   29.67
   3   2  -9  389.56   36.29
  -3   2   9  427.52   34.25
  -3   2   8  452.38   33.97
   3   2  -8  489.85   33.07
   3  -2  -8  482.01   33.36
   3   2  -8  481.23   35.38
   3  -2  -8  420.75   32.64
  -3  -2   8  432.93   26.89
  -3   2   8  474.12   37.06
   3  -2  -8  434.34   34.83
  -3  -2   8  428.97   29.88
  -3   2   8  450.13   34.02
   3   2  -7  359.07   26.10
  -3   2   7  383.55   28.32
   3  -2  -7  407.82   28.29
   3   2  -7  329.00   26.55
   3  -2  -7  389.28   27.76
  -3  -2   7  334.72   21.64
   3  -2  -7  391.07   30.72
  -3  -2   7  363.18   24.66
  -3   2   7  363.72   29.30
   3   2  -6  811.27   45.34
   3  -2  -6  872.82   47.06
   3   2  -6  857.42   46.15
   3  -2  -6  900.72   47.24
   3  -2  -6  815.92   49.13
  -3  -2   6  819.42   41.52
  -3   2   6  834.94   49.04
  -3  -2   6  913.16   44.37
  -3  -2   5  210.99   15.34
   3   2  -5  215.51   17.09
   3  -2  -5  208.03   21.27
  -3  -2   5  193.40   12.66
  -3  -2   5  207.71   17.90
   3  -2  -5  187.04   17.39
  -3   2   5  244.58   22.30
   3   2  -5  203.38   17.12
   3  -2  -5  214.77   17.65
   3  -2  -4  276.91   18.81
   3  -2  -4  283.37   18.16
  -3  -2   4  244.82   13.99
   3  -2  -4  290.23   21.75
  -3  -2   4  227.11   18.45
   3   2  -4  286.34   18.10
   3  -2  -4  280.60   18.37
   3  -2  -4  265.16   18.98
  -3  -2   4  319.96   18.02
   3   2  -4  254.27   18.09
  -3  -2   4  273.30   20.79
  -3   2   4  298.44   22.72
   3   2  -4  245.21   15.22
   3  -2  -3  609.36   31.57
   3   2  -3  663.41   32.36
  -3  -2   3  612.24   32.74
   3  -2  -3  661.79   32.12
   3  -2  -3  632.09   33.13
   3   2  -3  621.98   31.54
  -3  -2   3  609.82   32.28
  -3   2   3  684.82   37.34
  -3   2   3  613.48   36.17
  -3  -2   3  577.91   29.13
   3  -2  -3  616.10   35.38
   3   2  -3  632.61   32.27
  -3  -2   3  651.99   35.62
   3  -2  -2  347.25   18.56
   3   2  -2  364.58   19.47
  -3   2   2  315.90   22.34
  -3  -2   2  321.07   19.31
   3  -2  -2  315.80   17.73
  -3  -2   2  314.49   17.47
   3   2  -2  312.28   19.66
  -3  -2   2  319.91   21.05
   3  -2  -2  335.88   19.20
  -3  -2   2  369.25   22.26
   3   2  -2  363.45   19.77
  -3   2   1 3212.49  136.65
  -3   2   1 2880.31  135.92
   3   2  -1 2926.69  135.23
   3  -2  -1 3195.79  136.17
   3   2  -1 2861.04  137.76
  -3  -2   1 3035.23  136.54
   3  -2  -1 3054.33  134.56
  -3   2   1 2931.01  138.55
   3  -2  -1 2775.06  135.74
  -3  -2   1 3208.68  139.52
  -3   2   1 2993.52  136.22
  -3  -2   1 2898.65  136.52
   3   2  -1 2774.29  137.78
  -3  -2   1 3192.28  139.45
   3   2  -1 2925.24  138.34
  -3   2   0   38.66    6.27
  -3  -2   0   30.37   10.56
  -3   2   0   32.97    7.60
  -3  -2   0   39.50   11.09
   3   2   0   22.27    9.51
  -3   2   0   44.93    4.89
  -3  -2   0   39.62    8.84
   3   2   0   22.83    7.92
   3   2   0   33.47    6.51
  -3  -2   0   31.33    8.16
   3   2   0   44.28    4.60
   3  -2   0   37.85    6.64
  -3   2   0   44.49    8.95
  -3   2   0   28.63    7.17
  -3   2  -1    0.51    7.00
  -3  -2  -1   14.04   11.94
  -3   2  -1   -1.70    6.85
  -3  -2  -1   -2.48    8.56
   3   2   1    3.32    5.98
  -3  -2  -1   -2.33    3.82
   3   2   1   -6.73    8.75
  -3  -2  -1    6.36    9.91
  -3  -2  -1   -2.74   11.11
   3  -2   1    1.35    4.32
  -3   2  -1    5.32    6.36
  -3   2  -2  197.54   14.14
  -3  -2  -2  182.78   11.26
  -3  -2  -2  221.08   18.23
   3   2   2  183.94   14.18
   3  -2   2  179.01   12.56
  -3  -2  -2  199.94   13.85
  -3   2  -2  194.99   11.88
  -3  -2  -2  189.06   17.36
   3   2   2  185.89   16.13
  -3  -2  -2  209.18   19.65
  -3   2  -3 1764.74   86.28
  -3  -2  -3 1764.55   83.55
  -3  -2  -3 1820.35   89.60
   3   2   3 1871.45   89.24
  -3  -2  -3 1897.25   89.62
   3   2   3 1828.22   87.01
  -3   2  -3 1843.18   84.70
  -3  -2  -3 1792.00   85.55
  -3  -2  -3 1787.02   88.50
   3   2   3 1749.47   88.01
  -3  -2  -4 1257.59   59.36
  -3   2  -4 1274.82   62.36
  -3  -2  -4 1255.24   64.36
   3   2   4 1256.64   64.29
  -3  -2  -4 1237.32   64.17
  -3  -2  -4 1262.10   64.36
  -3   2  -4 1144.80   57.54
   3  -2   4 1164.91   56.94
  -3  -2  -4 1300.45   61.18
   3   2   4 1256.53   62.69
  -3   2  -4 1283.58   60.33
   3   2   5  950.57   55.62
  -3  -2  -5 1022.08   56.25
  -3   2  -5 1065.83   54.85
  -3  -2  -5 1012.69   51.76
  -3  -2  -5 1029.93   53.34
  -3   2  -5 1113.76   53.48
   3   2   5 1051.33   55.35
  -3  -2  -5 1054.91   57.04
  -3   2  -5  960.98   49.66
   3  -2   5 1016.94   49.65
   3   2   6  173.67   20.76
   3   2   6  164.28   20.45
  -3  -2  -6  153.36   22.89
  -3   2  -6  138.58   14.67
  -3   2  -6  112.47   16.77
  -3  -2  -6  143.84   17.99
  -3  -2  -6  143.46   21.82
   3  -2   6  143.55   14.01
  -3   2  -6  187.14   20.94
  -3   2  -7  242.81   23.48
  -3  -2  -7  191.04   22.64
   3  -2   7  241.46   20.03
  -3   2  -7  262.31   26.46
  -3  -2  -7  290.18   28.02
  -3   2  -7  239.71   20.06
  -3  -2  -7  265.30   27.51
   3   2   7  259.63   26.29
  -3  -2  -7  262.28   27.48
   3   2   7  240.61   26.12
   3   2   8  672.27   42.66
  -3  -2  -8  599.84   42.78
  -3   2  -8  497.36   32.08
  -3  -2  -8  657.65   45.33
  -3   2  -8  644.20   37.76
   3   2   8  685.60   44.74
  -3  -2  -8  734.44   46.16
   3  -2   8  698.81   38.56
  -3  -2  -8  674.15   41.02
  -3   2  -8  646.32   41.69
   3   2   8  716.92   45.02
   3   2   9  892.79   52.49
  -3   2  -9  660.01   40.50
  -3  -2  -9  859.53   52.47
  -3   2  -9  881.30   54.82
  -3  -2  -9  863.30   55.25
  -3  -2  -9  957.70   56.24
  -3   2  -9  869.99   47.41
   3   2   9  801.71   54.48
   3  -2   9  847.83   48.26
  -3  -2  -9  851.93   50.92
  -3   2  -9  879.78   52.31
  -3   2 -10  252.82   29.91
  -3  -2 -10  166.06   27.56
   3   2  10  210.75   30.92
  -3   2 -10  187.52   30.29
   3   2  10  174.42   28.58
  -3   2 -10  126.26   15.79
  -3  -2 -10  193.46   28.70
  -3   2 -10  193.70   24.62
  -3  -2 -10  207.39   34.62
   3  -2  10  163.10   23.73
  -3  -2 -10  212.28   33.55
   3   2  11   96.21   28.99
  -3   2 -11  129.01   32.00
  -3  -2 -11   88.18   26.69
  -3   2 -11  113.51   28.42
  -3   2 -11  119.26   24.87
  -3   2 -11   64.43   12.95
  -3  -2 -11  142.47   28.73
   3   2  11  102.73   30.21
   3  -2  11   75.95   23.95
  -3   2 -12   43.93   33.82
  -3   2 -12   -6.70   28.67
  -3  -2 -12   -2.09   27.76
   3   2  12   84.27   30.37
  -3   2 -12   20.40   30.18
   3  -2  12   29.10   24.41
  -3   2 -12   44.73   26.03
   3   2  12   26.97   31.55
  -3   2 -13  505.81   41.09
  -3   2 -13  413.61   48.07
   3  -2  13  501.08   43.06
  -3  -2 -13  451.32   45.38
  -3   2 -13  472.89   50.32
  -3  -2 -13  430.41   45.43
   3   2  13  529.63   45.60
   3   2  13  386.45   46.90
  -3   2 -14  271.77   45.09
   3   2  14  305.95   43.70
  -3  -2 -14  260.57   40.89
  -3   2 -14  246.95   45.32
   3  -2  14  216.54   35.31
   3   2  14  239.85   39.23
  -3   2 -15   89.89   41.80
  -3  -2 -15   96.42   46.30
   3   2  15   92.99   40.97
   3   2  15  113.84   41.50
   3   2  15  126.01   38.16
  -3  -2 -15  159.48   39.68
  -3   2 -15   95.23   46.60
  -3   3  14  250.81   43.61
  -3   3  14  322.80   48.61
   3   3 -14  323.37   42.84
   3  -3 -14  311.76   44.76
  -3   3  14  314.74   44.62
  -3   3  13   16.77   34.55
   3   3 -13  -27.60   31.55
   3  -3 -13   36.08   30.20
  -3   3  13   49.94   33.91
  -3   3  13  -35.56   40.16
  -3  -3  13   -5.18   28.03
   3  -3 -12   78.56   29.23
   3  -3 -12   55.62   35.41
  -3  -3  12   50.39   26.52
  -3   3  12   74.32   33.34
   3   3 -12  126.60   32.47
   3  -3 -12   72.48   30.96
  -3   3  12   64.18   31.02
   3   3 -12   83.48   33.75
   3  -3 -11   26.04   30.60
  -3  -3  11   14.20   22.19
  -3   3  11  -24.68   30.62
   3   3 -11    8.55   28.01
  -3   3  11   23.65   26.47
   3  -3 -11   29.51   24.79
   3  -3 -11  -15.98   26.84
   3   3 -11    5.56   24.71
  -3   3  10  535.44   46.79
   3   3 -10  776.37   49.20
   3  -3 -10  694.87   45.08
   3  -3 -10  675.60   49.72
   3   3 -10  624.51   44.29
   3  -3 -10  596.61   44.91
   3  -3 -10  685.41   48.82
  -3   3  10  635.55   48.86
   3   3 -10  536.70   47.01
  -3  -3  10  661.87   42.07
  -3   3   9   41.40   23.79
   3  -3  -9   -7.56   20.89
   3   3  -9   -5.30   23.84
   3   3  -9  -21.83   23.47
   3  -3  -9   27.41   24.32
  -3   3   9  -41.39   30.29
   3   3  -9   10.08   19.22
   3  -3  -9   17.73   20.40
  -3  -3   9    4.49   16.81
   3  -3  -9    5.92   24.44
  -3   3   9   -6.20   26.63
  -3   3   8  704.82   46.65
   3   3  -8  672.11   46.00
   3  -3  -8  734.04   44.19
   3  -3  -8  748.67   49.34
   3  -3  -8  735.42   44.73
   3   3  -8  695.25   42.82
   3  -3  -8  720.60   47.27
  -3   3   8  621.76   49.26
   3   3  -8  688.37   47.06
  -3  -3   8  677.87   41.56
  -3   3   8  733.58   49.92
   3   3  -7   43.50   15.25
   3   3  -7   47.89   19.62
   3  -3  -7   25.91   16.34
   3   3  -7   59.81   20.92
   3  -3  -7   34.18   20.30
  -3   3   7   66.20   24.04
   3  -3  -7   60.61   23.03
   3   3  -7   40.91   15.98
   3  -3  -7   48.18   16.93
  -3  -3   7   58.46   15.32
  -3   3   7   36.44   21.34
   3  -3  -6  538.89   33.99
   3  -3  -6  539.92   32.71
   3  -3  -6  585.64   40.03
   3   3  -6  563.16   33.09
   3  -3  -6  554.43   34.34
   3  -3  -6  526.82   37.01
  -3   3   6  597.72   40.97
   3   3  -6  510.84   38.69
  -3   3   6  550.22   41.16
  -3  -3   6  621.02   33.95
   3   3  -6  556.12   37.97
   3   3  -6  494.75   33.17
   3   3  -5   96.55   14.28
   3  -3  -5   98.14   15.15
   3  -3  -5  126.12   13.33
   3   3  -5  105.40   13.68
   3  -3  -5   86.91   15.05
   3  -3  -5  118.12   21.35
  -3   3   5  121.15   21.73
   3   3  -5  123.68   12.82
  -3   3   5  104.65   21.83
   3  -3  -5   96.85   18.65
   3   3  -5   77.27   19.18
  -3  -3   4 1809.97   96.16
   3   3  -4 1855.30   91.85
  -3   3   4 1833.32   97.48
   3  -3  -4 2020.26   90.47
   3  -3  -4 2065.11   92.06
   3   3  -4 1905.75   91.65
   3  -3  -4 1906.53   91.75
   3   3  -4 2057.89   96.89
  -3  -3   4 1825.36   92.57
   3  -3  -4 1979.62   94.47
   3  -3  -4 2016.16   97.16
   3   3  -4 1871.41   91.86
  -3   3   4 2060.22  100.44
   3   3  -3    3.72    9.10
   3   3  -3   -3.25   11.21
   3  -3  -3    3.30    7.63
   3   3  -3    2.07   10.27
   3  -3  -3    2.70    7.90
  -3  -3   3   -7.59    9.46
  -3   3   3   -2.56   15.63
   3  -3  -3   -3.52   12.00
   3   3  -3    5.81   15.07
   3  -3  -3   -6.16    7.88
  -3  -3   3   18.61   13.96
  -3  -3   2    4.51   12.55
   3  -3  -2   10.90   10.46
   3   3  -2  -10.54   14.70
  -3  -3   2   12.89    8.13
  -3   3   2   -8.89   14.07
   3   3  -2    3.81    9.50
   3  -3  -2    0.29    6.51
   3   3  -2  -10.79   10.59
   3  -3  -2    5.19    5.14
  -3  -3   2   -3.16    8.53
   3   3  -2    0.36    7.15
   3   3  -2   -1.86   12.65
   3   3  -1   60.84   12.01
  -3  -3   1   82.08   13.80
   3   3  -1   66.18    8.84
  -3  -3   1   79.50   10.19
  -3   3   1   76.35   12.69
   3   3  -1   83.81   18.31
  -3   3   1   72.80   14.01
  -3  -3   1   65.66   11.48
   3  -3  -1   70.69    8.59
   3   3  -1   81.03   15.38
  -3  -3   1   67.92   15.86
  -3   3   1   90.10   18.28
  -3  -3   0 1417.15   71.87
  -3   3   0 1454.10   71.16
  -3   3   0 1493.74   74.36
   3   3   0 1495.12   79.30
  -3  -3   0 1683.87   77.31
   3   3   0 1511.49   71.39
  -3  -3   0 1500.12   77.57
   3   3   0 1659.87   78.00
  -3   3   0 1689.10   79.21
  -3  -3   0 1540.35   74.43
   3   3   0 1683.89   73.87
  -3   3   0 1435.42   74.44
  -3  -3  -1   32.13   16.81
   3   3   1  -26.75   15.64
  -3   3  -1    2.44   14.50
   3   3   1    6.88   12.01
   3   3   1    7.60    8.60
  -3  -3  -1    7.44   10.29
  -3   3  -1  -11.08   10.08
  -3  -3  -1   14.70   12.69
  -3   3  -1   -4.89    8.96
   3   3   1   -8.56   17.65
  -3  -3  -1   23.61   15.28
  -3   3  -1   13.65   11.54
   3   3   2 1567.88   77.08
  -3  -3  -2 1532.21   77.89
   3   3   2 1723.28   83.35
  -3  -3  -2 1660.97   82.74
  -3   3  -2 1626.13   78.37
   3   3   2 1621.93   83.37
  -3  -3  -2 1659.21   81.84
  -3   3  -2 1584.30   76.16
   3   3   2 1705.24   80.23
  -3   3  -2 1490.88   75.06
  -3  -3  -2 1610.06   80.34
  -3   3  -2 1681.12   78.13
  -3   3  -3   93.27   14.32
  -3   3  -3   82.49   14.70
   3   3   3  112.07   20.71
  -3  -3  -3   73.08   20.11
   3   3   3   84.60   14.08
  -3   3  -3   83.88    8.75
  -3  -3  -3   92.90   12.54
  -3   3  -3   73.16    8.03
  -3   3  -3   66.61    8.21
  -3  -3  -3  100.08   19.07
  -3  -3  -3  117.63   20.45
  -3   3  -3   92.64   12.84
  -3  -3  -3   86.07    7.24
   3   3   3  143.36   18.73
  -3  -3  -4  225.30   14.39
  -3   3  -4  207.41   19.88
  -3  -3  -4  235.10   18.92
   3   3   4  216.96   21.13
  -3   3  -4  215.18   16.11
   3   3   4  251.82   24.47
  -3   3  -4  231.88   16.14
  -3  -3  -4  237.22   24.92
  -3  -3  -4  204.91   26.74
  -3   3  -4  251.36   21.82
  -3  -3  -4  231.92   25.81
  -3  -3  -5  105.07   12.27
  -3   3  -5   71.83   16.76
   3   3   5   93.32   18.66
  -3   3  -5  134.93   14.82
  -3  -3  -5   99.03   16.33
  -3  -3  -5   91.67   23.03
   3   3   5   99.16   22.06
  -3   3  -5  108.75   13.88
  -3  -3  -5   74.79   21.84
  -3  -3  -5   64.86   22.08
   3   3   5  155.49   22.41
  -3   3  -5   69.30   17.93
   3   3   6 1450.30   75.41
  -3   3  -6 1446.90   71.17
  -3  -3  -6 1486.08   72.82
  -3  -3  -6 1336.60   77.80
   3   3   6 1658.76   79.13
  -3   3  -6 1420.53   70.98
  -3  -3  -6 1439.75   78.17
  -3  -3  -6 1548.41   78.41
   3   3   6 1510.87   77.74
  -3   3  -6 1423.53   75.55
   3  -3   6 1248.57   65.65
  -3  -3  -6 1388.57   69.14
  -3   3  -6 1529.39   74.97
  -3   3  -7    1.71   20.15
  -3  -3  -7   36.66   25.15
  -3  -3  -7   41.54   24.62
   3  -3   7   25.08   11.12
   3   3   7   24.01   20.53
  -3  -3  -7   40.68   17.82
  -3   3  -7   21.52   17.19
   3   3   7  -14.90   22.25
  -3   3  -7   11.71   16.26
  -3   3  -7    3.06   20.02
  -3  -3  -7   49.11   15.34
   3   3   7   39.66   23.92
  -3   3  -8  316.63   33.01
  -3   3  -8  311.02   29.05
  -3  -3  -8  311.52   30.35
   3   3   8  306.65   35.24
  -3   3  -8  347.96   29.56
  -3  -3  -8  375.07   36.85
  -3  -3  -8  351.21   38.13
  -3  -3  -8  331.08   27.37
  -3  -3  -8  322.42   35.69
   3   3   8  319.67   35.69
   3  -3   8  331.81   23.53
  -3   3  -8  335.24   33.64
   3  -3   9    5.24   15.50
  -3  -3  -9   67.26   26.98
  -3   3  -9    6.59   10.62
   3   3   9   26.34   26.40
  -3   3  -9   13.62   21.72
  -3  -3  -9   27.09   22.91
   3   3   9   -2.24   28.32
  -3   3  -9   -1.61   22.23
  -3  -3  -9   20.22   28.32
  -3  -3  -9   -6.12   28.89
  -3   3  -9   25.19   24.95
  -3   3  -9   -5.80   25.33
  -3  -3  -9    3.85   19.82
  -3   3 -10  370.97   39.13
  -3  -3 -10  407.52   36.55
  -3   3 -10  363.34   34.87
  -3   3 -10  386.56   36.94
  -3  -3 -10  483.05   45.36
   3  -3  10  354.58   29.94
  -3   3 -10  300.91   38.71
  -3  -3 -10  352.47   39.51
  -3  -3 -10  355.97   32.43
   3   3  10  385.82   40.93
   3   3  11   65.92   31.79
  -3   3 -11   30.54   30.89
  -3  -3 -11   14.76   23.93
  -3   3 -11   60.66   27.89
  -3  -3 -11   57.08   26.87
  -3   3 -11   38.82   29.29
   3   3  12  495.41   46.24
  -3   3 -12  440.26   47.23
  -3  -3 -12  372.45   39.00
  -3   3 -12  441.59   42.49
  -3   3 -12  428.99   43.72
  -3   3 -13  -11.04   37.62
  -3  -3 -13   11.89   28.72
   3   3  13   28.84   37.65
   3   3  13   39.99   36.37
  -3   3 -13   14.64   32.44
  -3   3 -14   71.06   42.64
   3   3  14  128.14   41.34
  -3  -3 -14   38.17   40.27
  -3   3 -14   15.63   36.67
   3   4 -13  249.27   36.20
  -3   4  13  275.26   45.06
  -3   4  13  150.83   47.37
  -3   4  13  251.04   44.28
  -3   4  12  108.66   39.88
   3  -4 -12   61.00   31.25
   3   4 -12   81.06   29.70
  -3   4  12   62.26   40.25
  -3   4  12   75.96   35.70
   3  -4 -11  446.90   42.85
   3   4 -11  467.00   40.80
  -3   4  11  466.36   48.22
   3   4 -11  548.24   44.27
  -3   4  11  540.20   53.17
  -3   4  11  548.90   52.39
   3   4 -10   52.80   35.03
  -3   4  10  -21.18   33.53
   3  -4 -10   24.15   25.42
   3   4 -10   27.45   22.57
  -3   4  10   19.21   29.49
   3   4 -10   -5.22   25.23
  -3   4  10   98.88   36.33
   3   4  -9  204.10   37.91
   3  -4  -9   91.92   34.94
  -3   4   9  200.20   38.21
   3   4  -9  194.50   24.29
   3  -4  -9  142.90   26.05
  -3   4   9  131.86   30.00
   3   4  -9  194.49   27.61
  -3   4   9  125.78   35.25
   3  -4  -8  284.87   36.22
   3   4  -8  180.92   35.56
   3   4  -8  250.44   25.43
   3  -4  -8  287.29   27.97
  -3   4   8  251.86   37.12
  -3   4   8  263.19   37.14
  -3   4   8  288.21   32.74
   3   4  -8  327.62   29.93
   3  -4  -8  269.27   36.25
  -3   4   7 1581.91   86.78
   3   4  -7 1306.59   74.98
  -3   4   7 1444.11   81.37
   3  -4  -7 1546.33   76.34
   3   4  -7 1404.67   76.62
   3   4  -7 1562.80   75.80
   3  -4  -7 1483.48   76.67
   3  -4  -7 1493.09   82.95
   3   4  -7 1677.43   85.49
   3  -4  -7 1577.61   84.12
  -3   4   7 1484.06   87.14
   3   4  -6  111.70   18.28
   3   4  -6   77.99   18.41
   3  -4  -6  162.61   17.92
   3   4  -6  174.19   19.05
   3  -4  -6   98.86   18.55
   3  -4  -6  122.85   26.03
   3   4  -6  134.01   27.99
   3   4  -6  131.76   17.98
  -3   4   6  150.80   31.90
   3  -4  -6  124.73   16.32
  -3   4   6  135.28   29.83
   3   4  -5  173.95   18.76
   3   4  -5  157.82   18.53
   3  -4  -5  153.44   15.80
   3   4  -5  209.22   21.11
   3  -4  -5  158.05   17.81
   3  -4  -5  176.77   24.23
   3   4  -5  166.19   27.78
   3   4  -5  183.68   20.82
   3  -4  -5  118.68   13.71
  -3   4   5  176.70   28.92
   3   4  -4  109.92   19.94
   3   4  -4  106.08   24.86
   3  -4  -4  110.56   19.59
   3   4  -4   72.41   13.89
   3  -4  -4  121.69   10.32
   3   4  -4   66.52   15.57
   3  -4  -4  100.82   12.37
  -3   4   4   74.87   23.48
   3  -4  -4   65.35    6.66
   3   4  -4   77.16   14.53
   3   4  -4   98.31   15.36
  -3   4   3  686.98   51.13
   3   4  -3  842.83   46.15
  -3  -4   3  716.56   46.83
   3   4  -3  752.13   40.83
  -3   4   3  819.48   49.14
   3   4  -3  770.66   38.25
   3   4  -3  786.50   49.36
   3  -4  -3  718.77   42.55
   3   4  -3  789.53   37.96
   3   4  -3  730.62   37.78
   3   4  -2  194.38   12.89
  -3   4   2  217.09   25.46
  -3  -4   2  159.72   15.28
   3   4  -2  186.57   28.14
   3   4  -2  219.34   18.55
  -3  -4   2  226.79   23.22
  -3   4   2  226.35   29.22
   3   4  -2  221.43   24.86
   3   4  -1  696.53   38.20
  -3  -4   1  888.46   43.68
  -3  -4   1  707.28   39.80
   3   4  -1  899.47   53.44
  -3   4   1  900.93   45.91
  -3   4   1  948.06   48.07
  -3  -4   1  936.01   48.51
   3   4  -1  926.41   45.19
  -3   4   1  862.82   53.45
   3   4  -1  969.97   50.94
   3   4   0   64.04   10.08
  -3   4   0   78.20   18.46
   3   4   0  102.31   15.62
  -3  -4   0   69.18   11.14
  -3  -4   0   65.52   17.32
  -3   4   0   89.44   10.66
  -3   4   0   85.25   10.03
  -3  -4   0   81.89   22.28
  -3   4   0   81.46   18.67
   3   4   0   92.09   26.39
  -3  -4   0   70.76   17.63
  -3   4   0   92.53   23.99
   3   4   0   99.35   22.70
   3   4   1   76.29   17.85
  -3   4  -1   67.88   15.12
  -3   4  -1   64.54   10.51
  -3  -4  -1   62.23   11.62
  -3  -4  -1   71.29   19.09
   3   4   1   63.45   11.54
  -3  -4  -1   89.52   22.58
   3   4   1   12.59   24.95
  -3   4  -1   58.55   19.58
  -3  -4  -1   98.55   17.94
  -3   4  -1   98.46   24.21
   3   4   1  104.95   24.08
   3   4   2   75.79   13.98
  -3   4  -2   88.17   14.04
  -3  -4  -2   83.78   15.29
   3   4   2  124.71   25.61
  -3   4  -2  132.87   24.77
  -3  -4  -2  102.59   21.91
  -3   4  -2  105.25   12.68
   3   4   2   64.44   19.64
  -3  -4  -2  112.35   23.82
  -3   4  -2  102.33   20.75
   3   4   2  132.93   25.88
  -3   4  -3  482.42   27.86
   3   4   3  362.54   28.12
  -3  -4  -3  405.24   29.50
  -3  -4  -3  428.22   34.58
  -3   4  -3  444.76   33.81
  -3  -4  -3  432.25   36.67
   3   4   3  405.23   37.70
   3   4   3  540.25   35.65
   3   4   3  437.54   38.03
  -3   4  -3  429.41   36.11
  -3  -4  -4   51.43   17.67
   3   4   4   43.53   22.29
  -3  -4  -4   98.95   24.67
  -3   4  -4   58.03   14.92
  -3   4  -4   71.54   22.63
  -3  -4  -4   36.31   25.60
  -3   4  -4   67.29   18.52
  -3   4  -4   87.58   23.41
   3   4   4   50.17   27.76
  -3  -4  -5  265.32   22.52
  -3   4  -5  246.38   17.51
  -3   4  -5  236.82   17.01
   3   4   5  256.12   31.44
  -3  -4  -5  229.00   31.25
  -3   4  -5  243.34   23.46
  -3   4  -5  269.49   30.92
  -3  -4  -5  270.14   34.70
  -3   4  -5  309.53   28.34
  -3   4  -5  281.65   28.46
  -3   4  -6   69.78   22.70
   3   4   6   19.71   29.73
  -3  -4  -6   59.70   18.45
  -3   4  -6   49.53   14.18
  -3   4  -6   51.61   13.42
  -3  -4  -6   84.95   28.11
  -3   4  -6   58.02   20.17
  -3  -4  -6   74.77   10.89
  -3  -4  -6   97.75   30.16
  -3   4  -6   81.96   27.44
   3   4   6   86.69   27.05
  -3   4  -6   79.92   23.51
  -3   4  -7  272.13   31.95
  -3  -4  -7  221.99   36.27
  -3  -4  -7  315.69   36.13
  -3   4  -7  222.84   28.16
  -3   4  -7  224.90   22.80
  -3  -4  -7  282.95   26.73
  -3   4  -7  247.07   22.17
   3   4   7  244.41   35.15
   3   4   7  285.12   36.42
  -3   4  -7  216.57   26.21
   3   4   8  259.21   36.76
  -3   4  -8  184.99   22.60
  -3   4  -8  233.43   24.45
  -3  -4  -8  212.45   27.62
  -3   4  -8  180.17   28.74
  -3   4  -8  198.02   23.35
  -3  -4  -8  206.51   38.15
   3   4   8  225.02   37.52
  -3  -4  -8  221.18   36.61
  -3   4  -8  217.61   30.99
   3   4   9  734.59   53.53
  -3   4  -9  665.80   39.49
  -3   4  -9  733.44   41.14
   3   4   9  734.01   54.19
  -3   4  -9  719.06   47.02
  -3  -4  -9  647.58   53.54
   3   4  10   82.48   36.23
  -3   4 -10   95.57   24.55
   3   4  10   93.19   35.96
  -3   4 -10  100.75   31.62
   3   4  11  102.78   37.80
  -3   4 -11   66.40   27.73
   3   4  11   87.98   39.70
  -3   4 -11   93.15   34.19
   3   4  12    2.65   37.30
  -3   4 -12   11.72   35.62
   3   4  12   -9.00   39.95
  -3  -4 -12    5.28   35.07
  -3   4 -12   10.47   28.14
  -3   5  10  110.72   42.83
   3   5 -10   31.55   41.91
  -3   5  10  134.99   37.08
  -3   5  10  125.25   42.65
  -3   5   9  272.40   40.35
  -3   5   9  367.29   51.30
   3   5  -9  363.03   49.88
   3   5  -9  336.77   33.55
  -3   5   9  387.43   49.21
  -3   5   8   19.65   29.67
  -3   5   8   -3.00   40.39
   3   5  -8   80.44   40.17
   3   5  -8   36.51   22.65
   3   5  -7  -32.81   37.46
   3   5  -7    1.01   19.47
  -3   5   7  -13.87   26.91
  -3   5   6   49.82   26.07
   3   5  -6  118.43   22.94
  -3   5   6   50.33   33.65
   3   5  -6   45.09   17.05
   3   5  -6   36.24   34.43
   3   5  -5  637.64   41.65
  -3   5   5  582.88   53.97
   3   5  -5  691.19   53.90
   3   5  -5  665.82   34.12
  -3   5   5  643.28   43.63
  -3   5   5  687.15   52.02
  -3   5   4  130.21   24.23
  -3   5   4  280.03   39.61
   3   5  -4  221.11   28.99
   3   5  -4  154.43   20.42
   3   5  -4  205.16   36.64
  -3   5   4  234.46   33.96
  -3   5   3  192.94   23.48
   3   5  -3  195.72   29.63
  -3   5   3  207.46   38.04
   3   5  -3  197.04   21.03
   3   5  -3  193.16   36.75
  -3   5   3  226.59   32.34
   3   5  -2   77.82   27.28
  -3   5   2   19.52   30.40
  -3   5   2  -13.61   25.37
  -3   5   2    8.27   16.01
   3   5  -2   23.55   16.35
   3   5  -2   69.68   32.78
  -3   5   1  313.84   29.91
   3   5  -1  302.54   41.82
  -3   5   1  310.14   23.11
   3   5  -1  380.57   28.27
  -3  -5   1  340.53   32.22
  -3   5   1  337.99   23.86
  -3   5   1  394.07   41.46
   3   5  -1  376.69   37.06
  -3   5   1  379.21   32.82
  -3   5   0   93.42   33.12
   3   5   0  109.80   30.17
  -3   5   0  130.58   20.79
   3   5   0  157.13   34.21
  -3   5   0  150.32   24.27
   3   5   0  100.86   21.92
  -3   5   0   69.06    7.39
  -3  -5   0  128.37   22.66
  -3   5  -1  459.04   36.71
   3   5   1  414.35   43.81
  -3  -5  -1  417.08   33.75
  -3   5  -1  416.78   26.80
  -3   5  -1  490.20   44.89
   3   5   1  461.57   43.22
  -3   5  -2  342.20   34.85
  -3  -5  -2  372.66   37.10
   3   5   2  340.25   40.05
  -3  -5  -2  288.93   29.41
  -3   5  -2  387.10   39.64
   3   5   2  386.28   41.52
   3   5   2  394.24   32.85
   3   5   3  102.78   27.91
  -3  -5  -3   54.74   20.75
  -3   5  -3   58.78   15.50
  -3   5  -3   93.42   30.56
   3   5   3  145.54   33.56
  -3   5  -3  112.31   28.40
  -3  -5  -3   79.36   30.37
  -3  -5  -4    7.37   29.84
  -3   5  -4  -20.94   29.15
  -3  -5  -4    1.74   27.08
  -3   5  -4   -0.86   17.50
   3   5   4    5.37   28.35
   3   5   4  -31.79   32.57
  -3   5  -4   -1.86   27.64
   3   5   5  409.42   44.69
  -3   5  -5  325.20   37.70
  -3  -5  -5  357.05   38.51
   3   5   5  361.92   40.62
  -3   5  -5  347.67   29.14
  -3  -5  -5  387.46   42.08
  -3   5  -5  343.02   39.66
   3   5   6  271.58   43.50
  -3   5  -6  264.24   32.34
  -3  -5  -6  207.92   35.74
  -3   5  -6  271.63   27.11
  -3  -5  -6  278.90   42.11
  -3   5  -6  255.45   39.27
   3   5   6  218.43   38.36
  -3   5  -7  196.18   26.75
  -3   5  -7  255.21   40.96
   3   5   7  245.35   41.12
   3   5   8   47.52   40.70
  -3   5  -8   80.92   25.42
  -3   5  -8   77.41   39.07
   3   5   8  100.03   38.42
   3   5   9   85.99   40.39
  -3   5  -9   12.27   26.89
  -3   5  -9   27.24   38.92
   3   5   9   -2.72   40.28
  -3   6   5   -6.56   35.47
   3   6  -5  -24.61   48.06
  -3   6   5   19.12   43.41
   3   6  -4  -24.28   46.16
  -3   6   4   40.21   44.60
   3   6  -3   69.79   41.83
  -3   6   3   24.04   41.74
   3   6  -3   23.13   32.34
   3   6  -2  664.04   51.73
   3   6  -2  626.91   58.39
   3   6  -1  145.61   38.77
  -3   6   1   98.83   41.49
   3   6  -1  111.93   40.97
  -3   6   0  306.12   47.99
   3   6   0  360.83   46.01
   3   6   0  218.75   44.23
   3   6   1  -15.27   37.81
  -3   6  -1    5.25   39.30
   3   6   1   18.53   36.19
   3   6   2  324.57   46.60
  -3   6  -2  153.25   42.56
   3   6   3   99.81   40.95
  -3   6  -3  -33.20   36.59
  -3   6  -4  331.75   45.81
   3   6   4  432.19   52.68
  -4   0  16  519.49   52.75
  -4   0  16  483.45   52.93
  -4   0  15  -18.03   31.75
  -4   0  15   14.87   33.26
   4   0 -15  -37.75   39.23
  -4   0  14  353.06   40.84
  -4   0  14  419.63   43.21
   4   0 -14  356.18   45.44
   4   0 -13   21.14   26.28
  -4   0  13   66.36   28.72
   4   0 -13  -14.76   29.74
  -4   0  13   24.15   26.26
  -4   0  13  -15.32   18.12
   4   0 -13    7.41   29.87
   4   0 -12   36.61   24.92
   4   0 -12   14.57   25.37
  -4   0  12   -7.91   26.05
   4   0 -12   22.45   27.15
  -4   0  12  -14.04   23.45
  -4   0  12   14.96   16.85
   4   0 -12   20.66   27.04
   4   0 -11  -10.45   20.13
   4   0 -11    4.97   21.72
  -4   0  11    1.80   22.08
   4   0 -11    6.11   22.57
   4   0 -11    8.43   22.49
  -4   0  11   -0.86   15.21
  -4   0  11  -18.20   20.93
   4   0 -10 2583.60  125.17
  -4   0  10 2574.33  119.91
   4   0 -10 2454.93  126.93
  -4   0  10 2470.30  125.20
  -4   0  10 2423.19  124.96
   4   0 -10 2584.27  125.14
   4   0 -10 2544.09  127.91
   4   0  -9   20.86   16.78
   4   0  -9   17.50   16.67
  -4   0   9  -10.27   15.92
   4   0  -9   11.41   17.34
   4   0  -9  -19.23   19.36
  -4   0   9    5.85   14.69
  -4   0   9   -0.79   12.38
   4   0  -8  873.28   49.41
   4   0  -8  829.78   50.08
  -4   0   8  872.43   49.73
   4   0  -8  916.07   49.25
  -4   0   8  828.65   48.79
  -4   0   8  893.71   45.60
   4   0  -7   -1.25   12.13
   4   0  -7    4.23   11.39
  -4   0   7   13.47   12.76
  -4   0   7    5.96    9.58
  -4   0   7    2.25   11.07
   4   0  -6   79.03   13.45
   4   0  -6   80.33   12.61
  -4   0   6   86.24   13.59
  -4   0   6   91.42   10.91
  -4   0   6  103.76   12.83
  -4   0   5    3.68   10.63
   4   0  -5   -7.81    8.76
  -4   0   5   -4.08    8.71
   4   0  -5    4.24    8.82
  -4   0   5   -8.93    9.04
   4   0  -5   -1.47    8.32
   4   0  -4 9952.00  435.69
  -4   0   4 9672.60  435.89
   4   0  -4 9313.29  434.62
  -4   0   4 9999.00  435.48
  -4   0   4 9436.32  435.40
   4   0  -4 9529.49  435.51
   4   0  -3    0.94    5.55
   4   0  -3    1.67    6.00
  -4   0   3   -8.06    6.88
  -4   0   3    0.54    5.37
   4   0  -3   -4.87    6.42
  -4   0   2 1317.71   63.82
   4   0  -2 1273.92   63.58
   4   0  -2 1355.93   64.31
  -4   0   2 1420.09   64.26
   4   0  -2 1449.64   64.18
  -4   0   1   -0.76    5.10
   4   0  -1    2.31    4.42
   4   0  -1   -2.71    4.64
  -4   0   1    0.33    3.98
   4   0  -1    3.51    4.30
  -4   0   1    9.74    4.80
   4   0  -1    0.35    4.52
   4   0   0  145.31   10.53
  -4   0   0  165.91   11.38
   4   0   0  121.21    9.79
   4   0   0  140.53    9.76
   4   0   0  132.47   10.13
  -4   0   0  109.90    9.63
  -4   0  -1    1.56    4.86
   4   0   1    4.53    5.81
   4   0   1    0.44    4.98
  -4   0  -1    2.09    5.89
  -4   0  -2 1900.48   98.46
   4   0   2 2193.11   99.17
  -4   0  -2 2216.17   99.06
  -4   0  -2 2116.11   98.81
   4   0   2 2259.26   99.35
  -4   0  -3   -5.16    7.64
   4   0   3   -1.39    7.39
  -4   0  -3   -4.01    6.76
   4   0   3    2.87    6.92
   4   0   4  762.96   40.95
   4   0   4  824.64   42.30
  -4   0  -4  777.87   41.62
  -4   0  -4  827.36   41.99
  -4   0  -4  770.42   39.93
  -4   0  -5    0.94   10.55
   4   0   5   -9.66   10.48
   4   0   5   -1.67   10.22
  -4   0  -5   -1.96    9.16
  -4   0  -5    1.00   10.63
  -4   0  -6 2814.72  132.97
  -4   0  -6 3038.31  136.37
   4   0   6 2754.43  134.26
   4   0   6 2693.28  136.34
  -4   0  -6 2959.98  135.91
   4   0   7   -6.04   14.25
  -4   0  -7   10.62   15.77
   4   0   7   12.22   13.84
  -4   0  -7  -11.56   16.00
  -4   0  -7   -3.52   12.20
   4   0   8  629.21   39.69
  -4   0  -8  766.83   43.83
  -4   0  -8  593.61   42.28
   4   0   8  661.06   43.24
  -4   0  -8  614.38   37.75
  -4   0  -9  -11.17   16.44
  -4   0  -9   -5.08   21.58
   4   0   9   -1.41   17.70
   4   0   9   25.53   19.68
  -4   0 -10  490.81   38.27
   4   0  10  411.30   34.29
  -4   0 -10  400.81   32.31
  -4   0 -11   -6.78   20.40
  -4   0 -11   34.58   26.15
   4   0  11  -17.15   22.04
  -4   0 -12 1436.98   78.76
   4   0  12 1218.10   74.87
  -4   0 -12 1287.79   71.93
   4   0  13   14.15   28.10
  -4   0 -13  -12.28   24.45
  -4   0 -13   40.24   31.01
   4   0  13  -34.23   28.25
  -4   0 -13   -7.94   31.64
   4   0  14  102.07   33.31
   4   0  14   19.72   30.86
  -4   0 -14   80.15   38.54
  -4   0 -14   41.97   27.40
  -4   0 -15  -33.80   41.65
   4   0  15   -2.64   33.60
   4   0  15    4.62   34.14
   4   1 -16   69.63   40.89
   4  -1 -16   34.21   38.94
  -4   1  16   -2.90   37.44
  -4  -1  16   66.01   37.41
  -4   1  16   43.17   37.12
   4   1 -15   14.69   37.03
   4  -1 -15   43.20   35.87
  -4   1  15   72.96   34.89
  -4  -1  15   22.16   33.12
  -4  -1  15   87.38   33.04
  -4   1  15   79.05   37.53
  -4   1  14   56.11   33.17
  -4  -1  14   25.88   28.62
   4   1 -14   -2.71   31.07
   4  -1 -14    7.95   32.06
   4  -1 -14   30.83   27.57
  -4   1  14  -21.16   25.48
  -4   1  14   -5.02   30.63
  -4  -1  14   20.48   30.53
  -4   1  13  544.57   46.97
   4   1 -13  598.02   51.42
   4  -1 -13  574.50   47.83
   4  -1 -13  588.59   48.95
   4   1 -13  675.13   51.38
  -4   1  13  532.47   47.74
  -4  -1  13  611.89   44.94
  -4   1  13  583.45   42.47
  -4  -1  13  592.19   46.13
   4  -1 -13  554.59   44.11
   4   1 -13  556.83   48.56
  -4   1  12  213.73   31.22
  -4  -1  12  247.46   31.07
  -4   1  12  252.80   33.62
  -4  -1  12  260.16   30.13
   4   1 -12  233.78   32.58
   4  -1 -12  255.36   33.15
   4  -1 -12  307.66   34.48
   4   1 -12  239.32   33.56
   4  -1 -12  187.58   32.24
   4  -1 -12  245.70   28.78
   4   1 -12  239.19   33.05
  -4   1  12  304.85   29.94
  -4   1  11  640.91   46.28
   4  -1 -11  614.47   47.40
   4   1 -11  645.45   48.42
   4  -1 -11  723.79   48.23
   4   1 -11  653.71   47.32
   4  -1 -11  708.02   47.71
  -4  -1  11  734.97   45.02
  -4   1  11  613.39   47.36
   4   1 -11  569.95   46.42
   4  -1 -11  678.60   43.87
  -4  -1  11  665.04   44.98
  -4   1  11  699.95   43.62
  -4  -1  10    4.53   17.34
  -4   1  10   12.41   18.22
   4   1 -10   12.67   19.58
   4  -1 -10  -23.61   19.69
  -4   1  10   -3.97   17.61
   4  -1 -10   -6.83   21.14
  -4   1  10   13.19   20.87
  -4  -1  10  -16.56   18.18
   4   1 -10  -21.23   20.54
   4   1 -10   17.66   22.40
   4  -1 -10   19.00   21.90
  -4  -1   9   31.97   16.56
  -4   1   9   17.58   16.91
   4   1  -9   -1.61   17.90
   4  -1  -9   -1.62   16.88
  -4   1   9    4.94   16.06
  -4  -1   9   28.23   16.65
  -4   1   9   -5.17   18.61
   4   1  -9   30.19   18.93
   4  -1  -9    8.62   19.21
   4   1  -9   15.89   20.65
  -4   1   8  176.69   21.35
  -4  -1   8  185.07   19.37
   4   1  -8  203.59   21.49
   4  -1  -8  172.35   21.43
  -4   1   8  186.14   21.46
  -4  -1   8  170.82   19.21
   4  -1  -8  141.70   21.96
   4   1  -8  217.65   22.59
  -4   1   8  186.51   20.53
   4  -1  -7 2911.61  131.62
  -4   1   7 2744.38  129.77
  -4   1   7 2611.19  131.76
  -4  -1   7 2777.82  128.64
  -4   1   7 2334.68  130.25
   4   1  -7 2678.36  129.98
  -4  -1   7 2663.59  129.04
   4   1  -7 3129.82  132.24
  -4   1   6  520.75   32.01
  -4  -1   6  565.27   30.85
   4  -1  -6  547.42   34.03
   4  -1  -6  606.35   33.41
  -4  -1   6  550.20   33.20
  -4   1   6  523.99   34.06
   4   1  -6  495.90   31.94
   4   1  -6  500.12   32.54
   4  -1  -6  532.53   30.06
  -4  -1   6  551.28   31.23
  -4  -1   5   17.96   11.12
   4  -1  -5    6.15    9.27
  -4   1   5    7.89   10.58
  -4  -1   5    3.56    7.82
   4   1  -5    4.94   10.23
   4   1  -5   21.45   11.03
   4  -1  -5   -1.63    7.04
  -4  -1   5   13.09    7.92
   4  -1  -5   -4.85   12.08
  -4   1   5   11.77   10.31
  -4   1   4   -3.81    9.74
   4  -1  -4    4.15    7.39
  -4  -1   4   -2.96    9.10
  -4   1   4    2.75    9.57
   4   1  -4    0.81    8.54
  -4  -1   4    7.69    8.90
   4  -1  -4   -4.55    5.67
  -4  -1   4    0.59    6.60
  -4  -1   3  276.20   16.24
  -4  -1   3  265.30   17.76
  -4  -1   3  263.59   14.04
  -4  -1   3  274.09   17.05
   4  -1  -3  256.76   15.96
  -4   1   3  255.91   17.02
  -4   1   3  227.66   18.34
   4  -1  -3  271.15   17.56
   4  -1  -2  544.50   27.18
  -4   1   2  531.13   27.61
  -4  -1   2  527.80   28.01
   4   1  -2  564.31   28.97
  -4  -1   2  583.28   28.28
  -4  -1   2  531.68   26.54
   4  -1  -2  531.98   27.58
   4  -1  -2  495.05   27.35
   4  -1  -1 8733.74  389.78
  -4  -1   1 9220.21  391.34
  -4   1   1 8854.65  389.90
   4   1  -1 9345.35  391.97
  -4  -1   1 9138.19  392.08
  -4  -1   1 9046.81  390.58
   4  -1  -1 8792.64  390.74
   4   1  -1 8139.41  389.82
   4  -1  -1 8995.78  389.93
  -4   1   1 7390.57  389.51
  -4  -1   1 8978.11  390.45
  -4   1   0 2695.01  118.16
  -4  -1   0 2627.53  120.14
  -4  -1   0 2551.37  118.54
  -4  -1   0 2719.47  119.27
  -4  -1   0 2473.60  120.21
   4   1   0 2707.80  120.74
  -4  -1   0 2703.54  118.12
   4  -1   0 2562.31  118.72
   4   1   0 2539.46  118.08
  -4   1   0 2554.43  116.92
   4  -1   0 2600.08  116.97
   4  -1   0 2381.86  117.96
  -4   1  -1   88.66    8.20
  -4  -1  -1   88.70    9.07
   4  -1   1   93.79    7.72
  -4  -1  -1   94.24    9.97
   4   1   1   93.47    9.64
  -4  -1  -1  111.99   10.12
   4   1   1   81.59   10.86
  -4  -1  -1   83.31   11.97
   4   1   1   75.15    7.80
  -4  -1  -1  107.98    8.05
   4  -1   1   99.80    9.16
   4  -1   1   83.07    6.40
   4   1   2  169.89   12.79
  -4  -1  -2  171.03   13.32
  -4  -1  -2  151.04   14.52
   4   1   2  146.64   14.00
  -4  -1  -2  135.29   10.24
  -4  -1  -2  147.56   13.19
   4  -1   2  152.48   12.70
   4   1   2  155.74   11.82
   4  -1   2  135.07   10.80
  -4  -1  -2  147.63   11.69
  -4   1  -2  138.89   11.18
   4   1   3 1917.49   89.52
  -4  -1  -3 1894.27   90.40
  -4  -1  -3 1908.42   89.89
  -4  -1  -3 1860.49   88.08
  -4  -1  -3 1961.32   90.60
  -4   1  -3 1840.32   87.59
   4   1   3 1875.80   89.97
  -4   1  -3 1885.98   88.56
   4  -1   3 1750.54   88.45
  -4  -1  -3 1935.70   89.15
   4   1   4 2048.29   98.19
  -4  -1  -4 2027.98   99.37
   4  -1   4 1975.51   98.10
  -4   1  -4 2070.53   97.76
  -4  -1  -4 2037.74   98.09
  -4   1  -4 2000.38   96.71
   4   1   4 2187.66   99.28
  -4  -1  -4 2110.86   99.92
  -4  -1  -4 2096.52   97.54
  -4   1  -5 1195.41   61.30
  -4  -1  -5 1308.07   64.87
   4   1   5 1242.52   63.54
   4  -1   5 1166.75   62.81
  -4   1  -5 1218.93   62.44
  -4  -1  -5 1310.28   63.17
  -4  -1  -5 1172.47   61.88
   4   1   5 1293.74   62.57
  -4   1  -6   45.99   13.80
   4  -1   6   50.10   11.87
  -4  -1  -6   39.35   16.57
   4   1   6   49.80   15.35
  -4  -1  -6   60.16   14.07
  -4   1  -6   38.49   13.62
   4  -1   6   27.68   13.38
  -4  -1  -6   38.41   13.39
  -4  -1  -6   45.95   13.91
  -4   1  -6   39.17    9.86
   4   1   6   63.20   13.71
   4  -1   7   63.69   17.46
  -4  -1  -7   45.86   15.64
  -4   1  -7   25.68   15.53
   4  -1   7   65.39   13.30
   4   1   7   52.05   17.14
  -4   1  -7   58.50   15.17
  -4   1  -7   47.10   11.47
   4   1   7   66.56   15.64
  -4  -1  -7   95.55   17.49
  -4  -1  -8  265.65   25.59
   4  -1   8  216.69   25.63
  -4   1  -8  277.81   25.96
   4   1   8  267.65   24.65
  -4  -1  -8  223.75   24.79
  -4   1  -8  278.98   25.74
   4   1   8  245.08   26.10
  -4   1  -8  278.14   20.33
   4  -1   8  262.56   22.38
   4   1   9  742.79   44.58
  -4   1  -9  788.41   46.70
   4   1   9  761.58   47.61
  -4  -1  -9  836.34   51.86
  -4   1  -9  776.76   48.29
  -4  -1  -9  752.96   47.24
  -4  -1  -9  705.22   45.43
  -4   1  -9  638.99   39.99
   4  -1   9  667.73   42.08
   4  -1  10  233.73   27.93
  -4   1 -10  263.31   31.17
  -4  -1 -10  282.72   30.29
  -4  -1 -10  243.76   28.20
   4   1  10  209.91   26.82
  -4   1 -10  209.49   22.18
   4  -1  10  235.96   24.99
   4   1  10  312.66   31.11
  -4  -1 -10  241.01   31.87
  -4   1 -10  183.96   27.66
   4  -1  11   53.66   23.66
  -4  -1 -11   77.57   27.52
  -4   1 -11  103.47   28.52
  -4  -1 -11   50.05   24.87
  -4   1 -11   64.44   19.47
   4   1  11   82.66   24.46
  -4   1 -11   57.98   25.88
  -4  -1 -11  116.15   31.09
   4  -1  11   72.65   22.26
   4   1  11   76.99   27.75
   4  -1  12    7.51   23.28
   4   1  12   41.59   29.12
   4  -1  12   17.67   24.12
  -4  -1 -12   68.18   27.71
  -4   1 -12   57.02   20.17
  -4  -1 -12   36.93   30.93
  -4   1 -12   -1.91   27.77
  -4   1 -12  -17.84   34.20
  -4   1 -12    2.26   28.19
   4  -1  13  288.52   33.12
   4   1  13  279.63   38.58
  -4   1 -13  318.37   38.62
  -4   1 -13  248.07   27.27
  -4  -1 -13  289.50   35.82
   4  -1  13  283.60   36.60
  -4   1 -13  288.80   44.40
  -4  -1 -13  292.95   39.85
   4  -1  14  115.88   31.77
   4   1  14  164.55   37.16
  -4   1 -14  178.44   41.81
  -4   1 -14  186.13   38.64
  -4  -1 -14  165.11   33.37
   4  -1  14  192.29   34.92
  -4  -1 -14  201.95   40.36
  -4   1 -14  174.15   42.35
  -4   1 -15  565.14   57.88
  -4   1 -15  542.78   60.05
  -4  -1 -15  582.14   55.64
   4   1  15  580.58   54.13
   4  -1  15  504.01   49.59
   4  -1  15  560.80   47.44
   4   1  15  481.14   53.06
   4   2 -15  824.54   61.66
   4  -2 -15  693.15   58.96
  -4   2  15  648.03   59.06
  -4   2  15  622.53   53.27
  -4  -2  15  675.88   54.56
   4   2 -14  181.79   37.85
   4  -2 -14   96.75   35.12
  -4  -2  14  136.42   32.10
  -4   2  14  108.04   37.74
  -4   2  14  206.69   35.55
   4   2 -13  208.86   35.55
   4  -2 -13  232.74   36.42
  -4  -2  13  147.80   31.40
  -4   2  13  210.99   35.12
   4  -2 -13  182.15   28.96
  -4   2  13  216.64   38.41
  -4  -2  13  187.79   27.83
  -4  -2  12   55.96   21.41
  -4   2  12   70.57   31.85
   4   2 -12  129.34   30.33
   4  -2 -12   41.65   26.92
  -4  -2  12   99.10   26.80
  -4   2  12   53.75   28.32
   4   2 -12  109.74   31.06
   4  -2 -12  114.15   29.46
  -4  -2  11  188.68   22.55
  -4   2  11  173.54   32.15
  -4  -2  11  197.22   26.56
   4   2 -11  220.13   29.71
   4  -2 -11  199.34   29.98
   4  -2 -11  213.10   30.92
   4   2 -11  181.94   30.76
  -4   2  11  148.08   28.27
   4   2 -11  197.15   30.98
   4  -2 -10  349.86   33.36
   4   2 -10  325.43   34.03
   4  -2 -10  267.43   33.14
  -4   2  10  365.30   36.07
  -4  -2  10  315.57   26.48
  -4   2  10  364.92   32.79
  -4  -2  10  339.41   29.03
   4   2 -10  370.32   34.45
   4   2 -10  384.64   33.10
   4  -2 -10  345.02   32.75
  -4   2   9 2125.11  113.37
   4  -2  -9 2144.10  112.52
   4   2  -9 2252.99  114.58
   4  -2  -9 2314.98  115.07
   4  -2  -9 2270.04  112.88
   4   2  -9 2346.65  112.88
  -4   2   9 2228.29  116.08
  -4  -2   9 2235.85  107.27
  -4   2   9 2212.01  112.97
   4   2  -9 2417.75  115.22
  -4  -2   9 2183.72  109.58
  -4  -2   8   58.61   15.16
   4   2  -8   81.52   18.48
   4  -2  -8   56.99   18.33
  -4   2   8   62.98   19.94
   4  -2  -8   51.76   20.35
  -4   2   8   29.69   21.07
  -4  -2   8   47.33   13.56
   4   2  -8   87.79   21.90
   4  -2  -8   69.34   18.04
   4   2  -8   97.44   17.91
  -4   2   8   75.80   17.90
   4   2  -7   13.35   13.79
  -4  -2   7   19.90   11.85
  -4   2   7   -3.01   16.53
   4   2  -7   17.62   14.04
   4  -2  -7    7.47   13.67
   4  -2  -7    8.86   18.63
  -4  -2   7   23.51   10.36
  -4   2   7   19.72   13.95
   4  -2  -7   10.21   15.34
  -4  -2   6   29.69   11.07
   4   2  -6   13.51   12.66
   4   2  -6   31.39   13.18
   4  -2  -6   32.82   12.65
  -4  -2   6   23.20   13.57
  -4   2   6    7.46   13.27
   4  -2  -6   42.99   14.05
  -4  -2   6   23.26    8.66
   4  -2  -6   15.96   16.57
  -4   2   6    7.11   15.08
   4  -2  -5 1520.86   75.32
   4   2  -5 1533.14   74.65
   4  -2  -5 1594.03   75.00
  -4  -2   5 1459.08   74.98
  -4   2   5 1629.60   76.66
  -4  -2   5 1582.39   73.48
   4   2  -5 1505.25   74.37
  -4  -2   5 1584.61   77.70
   4  -2  -5 1525.80   74.60
  -4  -2   5 1396.25   70.81
   4  -2  -5 1610.08   77.86
  -4   2   5 1510.72   77.92
  -4  -2   4 1534.79   70.23
   4   2  -4 1537.99   69.49
   4  -2  -4 1503.27   69.03
   4  -2  -4 1489.47   68.71
  -4   2   4 1589.65   71.07
   4   2  -4 1474.34   69.12
   4  -2  -4 1239.52   64.50
  -4  -2   4 1596.88   69.30
  -4  -2   4 1501.18   72.46
   4  -2  -4 1519.20   68.90
  -4   2   4 1472.60   73.25
  -4  -2   4 1478.08   67.27
   4   2  -3  847.56   40.50
  -4  -2   3  833.09   44.43
   4   2  -3  856.78   41.69
   4  -2  -3  794.67   40.51
   4   2  -3  792.11   41.35
  -4  -2   3  816.94   42.05
   4  -2  -3  803.29   40.52
   4  -2  -3  772.70   40.74
  -4   2   3  891.13   42.68
  -4   2   3  761.45   44.45
  -4  -2   3  810.93   41.45
  -4  -2   2  315.89   20.66
   4   2  -2  295.93   18.73
  -4  -2   2  264.90   16.10
   4  -2  -2  285.62   17.56
   4   2  -2  277.94   18.12
   4  -2  -2  291.28   16.19
  -4  -2   2  334.61   18.31
   4  -2  -2  280.10   16.12
  -4   2   2  293.06   17.90
  -4  -2   2  280.56   19.41
   4   2  -2  295.59   18.52
   4   2  -2  271.06   17.10
  -4   2   2  257.46   19.87
  -4   2   1 1030.86   51.46
   4  -2  -1 1083.32   51.83
   4   2  -1 1047.90   50.33
   4   2  -1 1132.44   53.75
  -4  -2   1 1126.87   54.33
   4   2  -1 1120.77   53.90
   4  -2  -1 1117.04   50.07
  -4  -2   1 1100.03   52.23
  -4   2   1 1074.60   50.13
  -4   2   1  985.15   49.85
  -4  -2   1 1154.97   55.20
  -4  -2   1 1044.31   51.80
  -4   2   1 1145.01   54.03
  -4   2   1 1076.74   50.98
   4   2  -1 1074.00   53.64
   4  -2   0  128.38   11.31
  -4   2   0  132.17   11.74
   4   2   0  154.41    9.69
   4   2   0  157.16   11.67
   4  -2   0  140.87    8.51
  -4  -2   0  129.63   13.11
  -4   2   0  135.70    8.18
  -4   2   0  118.72   10.16
  -4  -2   0  148.03   13.43
  -4  -2   0  138.45   15.99
  -4  -2   0  156.50   15.27
   4   2   0  138.12   14.30
  -4   2   0  131.83    8.16
  -4   2   0  153.58   10.03
  -4   2  -1 2369.15  120.58
  -4  -2  -1 2729.33  124.69
  -4  -2  -1 2827.21  126.15
  -4  -2  -1 2610.69  126.20
  -4   2  -1 2394.24  121.66
  -4   2  -1 2788.39  123.07
  -4  -2  -1 2799.16  120.94
  -4  -2  -1 2818.56  124.87
   4   2   1 2922.86  124.51
   4   2   1 2785.25  120.99
   4  -2   1 2616.10  123.13
   4  -2   1 2614.72  121.08
   4   2   1 2722.05  123.06
  -4  -2  -2  789.76   42.84
  -4  -2  -2  783.59   43.72
  -4   2  -2  741.98   37.29
   4  -2   2  755.06   38.07
  -4  -2  -2  806.26   39.39
   4   2   2  762.85   39.80
   4   2   2  770.12   41.06
  -4  -2  -2  707.07   41.53
  -4  -2  -2  791.94   37.22
  -4   2  -2  742.17   39.09
  -4  -2  -3    5.51    8.93
   4   2   3    6.83    9.56
  -4   2  -3    6.94    7.81
   4   2   3    4.00   11.75
  -4  -2  -3    5.34   12.89
  -4   2  -3   -5.37   10.07
  -4  -2  -3    1.25    7.03
   4  -2   3    3.93    8.74
  -4  -2  -3   -3.39   12.98
   4   2   3   -3.21   12.64
  -4  -2  -3   -3.53   14.77
  -4  -2  -4   12.12   16.13
  -4  -2  -4   26.98   14.48
   4  -2   4   23.87   10.94
   4   2   4   19.84   11.41
  -4  -2  -4    9.10   10.80
  -4   2  -4   15.51    9.37
  -4   2  -4   11.91    8.32
  -4  -2  -4    9.31    8.77
  -4   2  -4    8.63   10.86
   4  -2   4   19.81    5.67
   4   2   4   -1.17   13.22
  -4  -2  -4   28.48   14.89
   4  -2   5  624.87   34.32
  -4   2  -5  604.34   34.92
  -4  -2  -5  747.12   42.77
   4   2   5  704.35   41.39
  -4  -2  -5  769.17   43.05
   4   2   5  734.05   40.90
   4  -2   5  634.85   38.72
  -4  -2  -5  665.35   38.59
  -4   2  -5  700.35   38.21
  -4  -2  -5  700.88   36.83
  -4   2  -5  678.91   39.99
   4  -2   6  744.47   38.55
  -4  -2  -6  720.64   40.28
  -4  -2  -6  852.22   47.04
  -4   2  -6  677.21   38.55
   4   2   6  727.60   44.17
  -4  -2  -6  757.78   46.01
  -4   2  -6  684.04   43.68
   4   2   6  710.98   44.13
  -4   2  -6  631.17   40.81
  -4  -2  -6  763.85   42.63
   4   2   7 1105.31   61.67
  -4  -2  -7 1204.75   63.43
  -4  -2  -7 1163.11   64.72
  -4   2  -7  997.60   56.59
  -4   2  -7 1084.81   61.85
  -4  -2  -7 1055.70   58.67
   4  -2   7 1145.57   57.01
   4   2   7 1160.54   63.37
  -4   2  -7 1117.82   60.24
  -4  -2  -7 1087.91   59.96
  -4  -2  -8   92.34   27.01
  -4  -2  -8  135.06   27.09
  -4   2  -8  107.80   18.45
  -4  -2  -8  146.76   22.64
  -4   2  -8   99.69   21.08
   4   2   8   73.85   23.98
   4  -2   8  102.35   17.74
   4   2   8  161.79   25.34
  -4  -2  -8  133.81   20.68
  -4   2  -8  119.01   24.27
   4   2   8  149.45   23.64
  -4   2  -8   82.43   13.91
  -4  -2  -8   94.12   23.35
  -4  -2  -9   -3.93   27.57
  -4   2  -9   -3.50   18.61
  -4  -2  -9   82.33   27.51
  -4  -2  -9   27.17   20.07
  -4   2  -9  -17.88   20.98
   4   2   9   55.27   23.97
   4  -2   9   10.98   17.67
   4   2   9   -8.64   23.44
  -4  -2  -9   -1.48   18.99
  -4   2  -9   37.27   23.82
  -4  -2  -9    5.51   23.64
  -4   2  -9   -5.27   12.93
   4   2   9   -8.20   22.70
   4  -2  10  123.86   23.61
  -4  -2 -10  147.23   25.83
  -4   2 -10  139.19   30.29
  -4  -2 -10  130.34   26.51
  -4   2 -10  177.78   28.73
   4   2  10  109.19   28.74
  -4   2 -10  146.78   24.70
  -4  -2 -10   84.89   31.47
   4   2  10  113.96   27.81
  -4  -2 -10  166.50   28.94
  -4   2 -10   80.72   15.87
  -4  -2 -10  155.68   33.57
  -4   2 -11  349.65   41.13
  -4  -2 -11  347.72   34.49
  -4   2 -11  304.38   35.45
  -4  -2 -11  318.59   33.95
   4   2  11  336.30   37.23
  -4   2 -11  341.31   39.71
  -4   2 -11  350.02   31.67
  -4  -2 -11  317.78   43.60
   4  -2  11  346.80   32.45
  -4  -2 -11  299.51   34.86
  -4   2 -11  189.38   20.91
   4   2  11  344.03   35.53
  -4   2 -12  159.20   37.48
  -4  -2 -12  142.78   30.78
   4   2  12  128.18   33.65
  -4   2 -12  120.45   34.83
  -4   2 -12  132.68   33.77
   4  -2  12  148.95   27.09
  -4  -2 -12  150.75   32.86
   4   2  12  134.72   30.87
  -4   2 -12   70.78   16.10
  -4   2 -12  131.50   28.21
   4   2  13  296.30   42.90
  -4   2 -13  258.24   43.40
   4   2  13  304.42   39.51
   4  -2  13  222.01   34.76
  -4   2 -13  332.05   46.54
  -4  -2 -13  271.40   38.79
  -4   2 -13  264.23   35.03
  -4   2 -14   79.57   38.09
   4   2  14   94.25   35.74
  -4   2 -14   48.90   42.33
  -4  -2 -14   14.70   35.44
   4   2  14    8.31   36.83
  -4   2 -15   39.17   46.22
  -4  -2 -15   26.29   37.48
  -4   2 -15   56.00   39.03
   4   2  15   37.71   40.16
  -4   3  14   66.66   41.57
  -4   3  14  124.14   39.33
   4   3 -14  107.73   36.92
   4  -3 -14  140.19   36.43
  -4   3  14  170.04   39.98
  -4   3  13    3.01   40.08
  -4   3  13   26.59   33.77
  -4   3  13    8.21   31.31
  -4  -3  13   24.71   27.62
   4  -3 -13    9.39   29.84
   4   3 -13    2.28   31.81
  -4  -3  12  926.06   58.04
   4  -3 -12  967.49   65.51
  -4   3  12  859.58   63.95
   4   3 -12 1110.05   66.12
   4  -3 -12  850.71   59.53
  -4   3  12  943.76   64.34
   4  -3 -12  971.19   62.58
   4   3 -12  951.73   62.25
   4  -3 -11   85.16   31.93
  -4   3  11   29.49   29.73
   4   3 -11  -20.32   25.39
   4  -3 -11   -3.90   26.81
  -4   3  11   21.01   26.52
   4   3 -11  -19.82   29.34
   4  -3 -11   29.70   25.47
  -4  -3  11   13.18   22.31
   4   3 -10    2.17   25.54
   4  -3 -10   17.34   26.44
   4  -3 -10  101.63   31.01
  -4   3  10   43.63   28.07
   4   3 -10   16.45   23.04
   4  -3 -10   10.60   22.22
  -4   3  10   29.97   25.16
   4  -3 -10   15.16   21.85
   4   3 -10    8.09   25.83
  -4  -3  10   27.56   21.16
   4   3  -9  -15.96   24.17
   4  -3  -9  -27.98   26.14
  -4   3   9   18.98   24.77
   4  -3  -9   28.34   21.31
   4   3  -9  -11.62   19.41
  -4   3   9    7.81   21.79
   4  -3  -9   10.68   20.79
   4   3  -9   -1.84   23.88
  -4   3   9  -30.13   31.58
   4  -3  -9   31.51   26.09
  -4  -3   9   19.97   17.58
   4   3  -8  571.33   37.71
  -4   3   8  541.49   40.22
   4   3  -8  588.59   42.16
   4  -3  -8  556.40   38.35
   4  -3  -8  572.47   37.25
   4  -3  -8  654.01   44.67
   4  -3  -8  568.98   38.69
   4   3  -8  581.14   37.49
   4  -3  -8  546.79   40.26
  -4   3   8  507.48   44.01
  -4  -3   8  604.23   36.84
   4   3  -8  584.60   42.01
  -4   3   8  520.61   43.64
  -4  -3   7  165.17   19.02
   4   3  -7  113.58   18.83
   4  -3  -7  144.28   20.46
  -4   3   7  120.90   20.96
   4  -3  -7  112.26   18.80
   4   3  -7  123.21   18.59
   4  -3  -7  134.46   19.29
   4  -3  -7  109.39   26.35
  -4   3   7  138.63   26.43
  -4   3   7  147.58   26.13
   4  -3  -7  166.89   23.68
  -4  -3   6 2202.84  103.93
   4   3  -6 2155.84  103.92
  -4   3   6 2091.24  106.55
   4  -3  -6 2105.56  104.18
   4   3  -6 2136.91  103.47
   4  -3  -6 2255.46  109.13
   4  -3  -6 2140.55  102.74
   4  -3  -6 2145.12  104.15
   4   3  -6 2233.26  108.59
   4  -3  -6 2014.76  105.44
  -4   3   6 2242.31  111.32
  -4   3   6 2115.57  110.12
   4   3  -5   -8.56   12.44
  -4   3   5   16.17   15.21
   4  -3  -5    2.50   12.19
   4  -3  -5    0.64   11.37
   4   3  -5  -10.74   12.13
  -4  -3   5    2.00   13.57
   4  -3  -5    4.12   12.16
  -4   3   5    1.64   19.19
  -4   3   5  -36.24   22.15
   4   3  -5   -3.61   10.01
   4   3  -5   34.35   18.23
   4  -3  -5   -1.06   16.29
   4   3  -4   74.83   12.60
  -4   3   4   66.40   14.70
   4  -3  -4   86.38   12.52
   4  -3  -4   72.19   11.45
   4   3  -4   78.10   13.00
  -4  -3   4   89.00   14.36
   4  -3  -4   69.60   11.91
  -4   3   4  118.69   20.70
   4   3  -4  102.00   19.15
   4  -3  -4   84.70   16.02
   4   3  -4  103.82   13.33
  -4   3   4   78.74   20.93
  -4  -3   4   80.59   17.23
   4   3  -3   14.08    9.84
  -4   3   3    0.89   11.33
   4  -3  -3    5.85    8.35
   4  -3  -3   -3.06    9.41
   4   3  -3   13.02   11.87
   4  -3  -3   -5.17    8.13
  -4  -3   3   -4.97   10.06
  -4  -3   3    2.80    7.18
  -4   3   3   12.96   16.14
   4   3  -3   -6.13   16.96
   4  -3  -3    2.30   10.53
  -4  -3   3   -1.30   13.87
   4   3  -3   -4.01   12.01
   4   3  -2 2081.79   95.64
  -4  -3   2 2270.65   99.48
  -4   3   2 2085.60   98.62
  -4  -3   2 1751.49   92.98
  -4   3   2 2218.90   95.30
   4  -3  -2 1953.66   91.00
   4  -3  -2 1966.51   90.88
   4   3  -2 1766.45   95.20
  -4  -3   2 2013.39   94.36
   4   3  -2 2251.57  100.53
   4  -3  -2 1939.43   93.46
   4   3  -2 2136.93   97.07
  -4  -3   2 2161.93   98.03
   4  -3  -2 1982.62   92.79
   4   3  -2 2074.90   92.24
  -4  -3   1   74.96   14.37
  -4   3   1   50.12   10.67
   4   3  -1   50.23   18.22
  -4  -3   1   82.22   17.55
   4   3  -1   53.33   12.38
  -4   3   1   73.07    9.35
  -4   3   1   49.35   16.67
  -4  -3   1   61.90   16.65
   4   3  -1   69.30   15.36
   4   3  -1   68.74   10.32
  -4  -3   1   51.94   10.16
  -4   3   1   46.74    9.23
   4   3  -1   69.64    6.83
  -4   3   1   58.29   14.65
  -4  -3   1   48.45   11.73
   4  -3  -1   64.22    9.59
  -4   3   0  428.88   24.58
   4   3   0  453.50   24.39
  -4  -3   0  455.94   25.66
  -4   3   0  405.46   27.15
   4   3   0  408.18   32.84
  -4   3   0  439.60   26.08
  -4  -3   0  464.98   30.91
  -4  -3   0  450.12   31.37
   4   3   0  474.32   30.53
  -4   3   0  416.11   21.61
  -4  -3   0  422.26   27.81
   4   3   1    6.28   15.60
  -4  -3  -1  -24.20   18.19
   4   3   1    4.37   12.66
   4   3   1    4.35    9.13
  -4  -3  -1    4.81   11.23
  -4   3  -1    8.76   11.08
  -4  -3  -1    2.91   13.79
   4   3   1   -3.05   19.52
  -4   3  -1    7.43   10.70
  -4  -3  -1    7.03   15.85
  -4   3  -1   -1.29    9.32
  -4   3  -1    7.05    9.09
  -4   3  -2  321.95   21.27
   4   3   2  359.82   22.73
  -4  -3  -2  294.08   23.62
  -4   3  -2  326.27   20.09
   4   3   2  264.28   28.41
  -4   3  -2  300.29   22.46
  -4  -3  -2  376.07   28.53
  -4  -3  -2  384.31   26.96
   4   3   2  392.66   26.14
  -4   3  -2  325.51   22.03
  -4  -3  -2  306.52   28.53
   4   3   2  301.58   27.94
  -4   3  -3   73.31   13.89
  -4   3  -3   83.12   15.35
   4   3   3   88.76   20.13
  -4  -3  -3   31.50   20.04
  -4   3  -3   63.07   11.96
   4   3   3   53.77   13.30
  -4   3  -3   43.88    8.44
  -4  -3  -3   68.19   13.13
  -4  -3  -3   51.51    8.04
  -4   3  -3   51.83    8.02
  -4  -3  -3   84.52   20.26
   4   3   3   59.83   17.46
  -4   3  -3   58.26    9.30
  -4  -3  -3   54.12   18.06
   4   3   4 1610.30   75.19
  -4  -3  -4 1646.47   72.67
  -4   3  -4 1580.58   70.04
  -4  -3  -4 1717.38   80.36
  -4   3  -4 1492.98   70.02
  -4  -3  -4 1606.34   79.36
  -4  -3  -4 1773.84   79.05
   4   3   4 1633.54   77.36
  -4  -3  -4 1621.02   68.74
  -4   3  -4 1457.41   72.75
  -4   3  -4 1561.63   75.23
  -4   3  -5   16.83   15.73
  -4  -3  -5    6.59   10.25
   4   3   5   -1.33   16.72
  -4   3  -5    0.75   12.18
  -4  -3  -5    3.92   14.30
   4   3   5   12.39   19.45
  -4   3  -5   32.70   13.00
  -4   3  -5    3.08    8.30
  -4  -3  -5  -19.34   20.23
  -4  -3  -5   -6.60   22.72
   4   3   5  -11.76   20.37
  -4  -3  -5   -1.75   21.35
  -4   3  -5    5.42   16.65
  -4   3  -6   36.93   19.09
  -4  -3  -6   27.70   24.37
  -4   3  -6   33.63   10.48
  -4  -3  -6   16.04   24.55
   4  -3   6   27.76    8.05
   4   3   6   57.37   19.75
  -4  -3  -6   46.94   18.39
  -4   3  -6   37.74   15.65
   4   3   6   20.66   20.89
  -4   3  -6   62.48   16.51
  -4  -3  -6   49.87   24.36
   4   3   6   76.38   23.04
  -4   3  -6   58.41   18.66
  -4  -3  -6   63.46   13.73
  -4   3  -7  -10.35   22.26
  -4  -3  -7   16.51   25.59
   4  -3   7   -9.01   10.20
   4   3   7   19.63   20.62
  -4  -3  -7  -14.44   19.07
  -4   3  -7   13.56   17.02
   4   3   7   20.81   22.07
  -4   3  -7   16.19   18.13
  -4  -3  -7   12.02   14.56
  -4   3  -7   12.34   19.52
  -4  -3  -7   13.65   24.20
  -4   3  -7   -5.82   11.20
   4   3   7   -3.72   23.48
  -4   3  -8  711.84   49.16
  -4  -3  -8  782.33   44.09
   4   3   8  739.37   50.91
  -4   3  -8  829.67   47.13
  -4  -3  -8  800.21   47.78
  -4   3  -8  680.32   39.12
  -4   3  -8  699.61   46.94
  -4  -3  -8  728.37   53.26
  -4  -3  -8  714.71   52.61
   4   3   8  759.02   53.08
   4   3   8  778.13   51.78
  -4  -3  -8  661.89   51.21
  -4   3  -8  677.91   49.95
   4  -3   8  762.02   40.38
  -4   3  -9   69.86   27.47
  -4  -3  -9   32.02   19.34
  -4   3  -9   13.54   22.74
  -4  -3  -9   -1.63   22.96
   4   3   9  -10.18   25.62
  -4   3  -9   13.37   12.31
  -4  -3  -9   60.31   27.16
  -4   3  -9   28.47   22.24
  -4  -3  -9    9.20   28.79
  -4   3  -9   26.05   15.38
  -4  -3  -9    6.41   31.08
  -4   3  -9   31.45   25.54
   4  -3   9    1.70   15.39
  -4   3 -10  832.80   47.49
  -4  -3 -10  781.23   47.62
  -4   3 -10  699.30   37.23
  -4   3 -10  763.36   48.68
  -4  -3 -10  821.42   56.59
  -4   3 -10  859.00   51.95
  -4  -3 -10  785.33   44.44
   4  -3  10  784.95   40.80
  -4   3 -10  753.52   51.58
   4   3  10  857.26   53.42
   4   3  11   19.85   30.86
  -4   3 -11    9.42   26.66
  -4  -3 -11   -5.79   27.41
  -4  -3 -11   -9.72   23.96
  -4   3 -11   -7.04   32.04
  -4   3 -11   27.06   27.37
  -4   3 -12   58.71   35.40
  -4  -3 -12   46.50   28.09
  -4   3 -12   38.50   31.47
   4   3  12  -11.43   33.90
  -4   3 -13   58.76   34.49
   4   3  13   16.50   35.66
  -4  -3 -13   54.80   30.33
  -4   3 -13  109.72   39.48
   4   3  13  -11.54   40.03
   4   4 -13   43.83   31.26
  -4   4  13   26.49   43.03
  -4   4  13   69.22   41.33
  -4   4  13   68.26   38.08
   4   4 -12   14.52   27.70
   4  -4 -12   20.49   29.33
  -4   4  12   34.43   40.41
  -4   4  12   41.53   34.85
  -4   4  12   25.51   38.90
   4   4 -11  167.42   30.24
   4  -4 -11  169.10   31.30
   4   4 -11  220.91   35.16
  -4   4  11  148.56   35.14
   4   4 -11  201.65   42.75
  -4   4  11  201.08   42.24
  -4   4  11  196.64   41.53
   4   4 -10  304.32   30.97
   4  -4 -10  311.29   32.52
  -4   4  10  233.44   36.95
   4   4 -10  275.70   33.82
   4   4 -10  305.13   42.20
  -4   4  10  246.74   42.34
  -4   4  10  284.91   42.26
  -4   4   9  375.51   44.01
   4  -4  -9  352.18   33.33
   4   4  -9  404.01   35.62
  -4   4   9  360.96   37.92
   4   4  -9  449.65   43.53
  -4   4   9  312.11   42.77
   4   4  -9  366.72   31.92
   4   4  -8    1.18   19.41
   4  -4  -8    2.59   20.13
   4   4  -8   11.04   19.45
   4   4  -8   22.20   21.88
  -4   4   8  -11.82   23.45
   4   4  -8   34.99   30.39
   4  -4  -8   -5.66   29.41
  -4   4   8   -7.29   31.68
  -4   4   8  -15.17   31.42
   4   4  -7   -6.81   17.95
  -4   4   7   -5.34   23.25
   4   4  -7    9.18   20.12
   4  -4  -7   47.13   19.02
   4   4  -7   -5.36   18.45
   4  -4  -7    3.31   17.90
   4   4  -7   19.21   27.90
   4  -4  -7   45.57   28.37
  -4   4   7  -34.39   28.78
  -4   4   7   40.40   29.52
   4  -4  -6    2.60   22.68
   4   4  -6   19.78   25.49
  -4   4   6   64.16   27.47
   4   4  -6    5.16   16.49
  -4   4   6   12.76   19.46
   4   4  -6   17.21   18.44
   4  -4  -6   -8.45   14.66
   4   4  -6   13.22   16.13
   4  -4  -6    0.91   15.10
   4  -4  -6   -0.68   14.66
   4   4  -6   34.07   15.22
  -4   4   6    7.13   27.65
   4   4  -5  297.90   24.45
   4   4  -5  336.71   33.72
  -4   4   5  350.82   29.25
   4  -4  -5  322.31   21.71
   4   4  -5  398.11   27.06
   4  -4  -5  337.27   23.15
   4  -4  -5  302.81   27.09
  -4   4   5  289.97   33.40
   4   4  -5  377.31   26.49
   4  -4  -5  259.88   20.81
   4   4  -4  348.07   25.20
  -4  -4   4  377.24   31.88
  -4   4   4  367.14   34.12
  -4   4   4  402.39   29.02
   4  -4  -4  348.54   19.55
   4  -4  -4  359.35   21.12
   4   4  -4  361.39   27.14
   4   4  -4  367.50   28.31
   4   4  -4  388.35   34.51
   4  -4  -4  310.76   25.69
   4  -4  -4  337.35   19.76
   4   4  -4  366.68   23.67
  -4   4   3  986.27   46.79
   4   4  -3  915.16   42.43
   4   4  -3  888.20   48.36
  -4   4   3  868.82   55.65
  -4  -4   3  766.51   42.83
   4   4  -3  995.72   54.45
   4  -4  -3  740.82   43.98
  -4   4   3  862.47   51.55
   4  -4  -3  668.70   38.77
   4   4  -3  850.42   40.86
  -4  -4   3  832.14   50.60
   4   4  -3  883.88   44.56
   4   4  -3  847.52   40.02
   4   4  -2   -3.54    9.39
  -4  -4   2   -4.44   17.85
   4   4  -2   -5.35   24.40
  -4   4   2  -16.62   20.24
  -4  -4   2    1.58   11.90
  -4  -4   2   17.04   11.61
  -4   4   2    6.07   23.15
   4   4  -2    1.30   18.86
   4   4  -2   -3.46   14.77
  -4   4   2   -5.62   13.33
   4   4  -1   -3.49    9.39
  -4   4   1   -9.67   23.34
   4   4  -1   12.84   20.03
  -4  -4   1    7.26   11.10
   4   4  -1   15.22   23.90
  -4   4   1    7.27   14.53
  -4  -4   1   18.95   16.93
  -4   4   1    9.66   18.55
  -4  -4   1   10.88   14.96
  -4   4   1   13.11   10.47
   4   4  -1   13.85   15.21
  -4   4   0   55.43    6.70
  -4   4   0   70.55    7.15
   4   4   0   91.95   12.04
  -4   4   0   87.06   10.92
  -4  -4   0   74.86   12.55
  -4   4   0   91.79   19.09
  -4  -4   0  101.64   18.38
  -4   4   0  118.88   18.20
  -4  -4   0   71.59   22.30
   4   4   0  114.62   28.26
  -4   4   0  143.46   25.84
   4   4   0  156.34   24.30
  -4  -4   0  117.19   18.82
   4   4   1 1441.73   73.71
  -4   4  -1 1617.14   83.36
   4   4   1 1682.50   77.53
   4   4   1 1686.40   83.40
   4   4   1 1419.59   84.16
  -4  -4  -1 1735.02   82.37
  -4   4  -1 1592.03   77.79
  -4  -4  -1 1416.13   73.67
  -4  -4  -1 1548.55   78.23
  -4   4  -1 1546.10   75.70
  -4   4  -1 1404.65   72.78
  -4  -4  -1 1651.93   79.03
   4   4   2  547.38   33.77
  -4  -4  -2  691.81   43.07
   4   4   2  603.23   45.43
  -4   4  -2  591.18   37.76
  -4  -4  -2  647.86   43.73
  -4   4  -2  525.55   40.90
   4   4   2  658.67   44.85
  -4  -4  -2  545.58   34.66
  -4   4  -2  527.63   33.53
  -4   4  -2  543.72   31.99
   4   4   2  678.44   39.62
  -4  -4  -2  591.37   39.33
   4   4   3  531.17   35.58
  -4  -4  -3  525.45   36.67
   4   4   3  651.78   45.47
  -4  -4  -3  654.11   45.72
  -4   4  -3  595.10   42.01
  -4   4  -3  545.94   38.81
   4   4   3  549.59   45.64
  -4  -4  -3  631.85   44.93
  -4  -4  -3  597.23   41.08
   4   4   3  761.86   42.46
  -4   4  -3  583.82   34.84
  -4   4  -4   67.74   16.23
  -4  -4  -4   61.37   18.43
   4   4   4  109.38   24.65
  -4  -4  -4   81.89   23.73
   4   4   4   58.29   19.62
  -4   4  -4   83.28   22.26
  -4  -4  -4   97.17   27.56
  -4   4  -4   19.34   21.14
  -4  -4  -4   37.58   26.27
   4   4   4   73.97   28.72
  -4   4  -4   73.29   19.06
  -4   4  -5  273.72   24.14
  -4   4  -5  191.36   17.03
   4   4   5  282.94   27.29
  -4  -4  -5  301.22   23.52
  -4   4  -5  190.18   15.92
   4   4   5  274.59   31.94
  -4  -4  -5  297.80   32.49
  -4  -4  -5  242.84   32.91
  -4   4  -5  273.79   29.94
  -4   4  -5  236.19   26.20
  -4  -4  -5  292.97   34.46
  -4   4  -5  230.87   28.35
  -4   4  -6  189.92   26.78
  -4  -4  -6  312.23   35.45
   4   4   6  219.02   36.15
  -4   4  -6  147.44   18.20
  -4  -4  -6  197.25   22.85
  -4   4  -6  217.00   27.55
  -4  -4  -6  225.92   33.64
  -4   4  -6  211.39   31.29
  -4   4  -6  167.50   17.45
   4   4   6  206.55   31.77
  -4   4  -6  134.74   23.24
  -4  -4  -6  205.60   15.41
  -4  -4  -6  213.39   32.48
  -4  -4  -7  702.18   44.04
  -4   4  -7  629.42   39.69
   4   4   7  782.76   54.59
  -4   4  -7  628.66   43.23
  -4   4  -7  662.27   39.43
  -4  -4  -7  659.53   52.82
  -4  -4  -7  743.97   52.76
   4   4   7  704.93   52.36
  -4   4  -7  745.08   46.06
  -4   4  -7  693.60   48.01
  -4   4  -8  114.67   26.95
   4   4   8   46.91   31.75
  -4   4  -8   68.26   21.19
  -4   4  -8   71.68   19.12
  -4   4  -8   60.67   20.14
  -4  -4  -8   79.97   24.78
  -4  -4  -8   73.40   33.99
  -4   4  -8  139.17   28.56
   4   4   8   46.45   31.06
  -4   4  -9   13.54   19.89
  -4   4  -9   15.21   21.52
   4   4   9   19.98   33.26
  -4   4  -9  -12.67   27.85
  -4   4  -9   18.66   17.48
   4   4   9   21.81   33.30
   4   4  10   34.75   35.44
  -4   4 -10   -1.99   29.46
   4   4  10   57.52   34.46
  -4   4 -10   52.39   22.92
  -4   4 -11  559.81   41.90
   4   4  11  577.78   54.86
  -4   4 -11  524.92   47.54
   4   4  11  417.02   50.43
  -4   4 -12  157.67   39.03
   4   4  12  116.59   43.63
   4   4  12  113.60   41.26
  -4   5  10   57.32   44.20
  -4   5  10   -9.64   40.24
   4   5 -10   50.68   44.15
  -4   5  10   76.18   35.19
  -4   5   9   99.23   41.40
  -4   5   9  143.73   43.30
  -4   5   9   39.66   31.71
   4   5  -9   66.80   41.53
   4   5  -8  264.22   43.96
  -4   5   8  127.34   42.53
   4   5  -8  178.12   24.87
  -4   5   8  180.88   33.44
  -4   5   8  191.28   40.86
   4   5  -7  785.90   59.84
   4   5  -7  670.19   43.26
  -4   5   7  822.30   60.10
  -4   5   7  793.11   52.68
   4   5  -6  286.80   24.17
   4   5  -6  312.54   41.49
  -4   5   6  278.75   32.33
   4   5  -6  294.19   27.41
  -4   5   6  257.87   40.17
   4   5  -5   11.99   18.43
  -4   5   5   98.29   23.77
   4   5  -5   77.31   15.40
   4   5  -5  129.38   25.59
  -4   5   5  107.30   36.62
   4   5  -5  101.18   36.87
  -4   5   5   55.46   32.08
   4   5  -5   47.91   12.71
   4   5  -4   25.49   31.75
  -4   5   4   25.88   20.42
   4   5  -4   18.36   17.81
   4   5  -4   12.35   24.76
  -4   5   4   16.01   32.77
  -4   5   4   38.98   28.76
   4   5  -3   61.49   34.47
  -4   5   3   93.23   28.87
   4   5  -3   88.01   19.33
  -4   5   3   81.24   19.60
   4   5  -3  116.37   26.58
  -4   5   3   64.57   34.00
  -4  -5   2  173.27   27.24
   4   5  -2  130.52   36.30
  -4   5   2  185.81   29.36
   4   5  -2  178.73   22.21
  -4   5   2  165.16   18.91
  -4   5   2  199.73   36.10
   4   5  -2  170.07   30.49
   4   5  -1  739.45   55.47
  -4   5   1  574.31   33.25
  -4   5   1  577.05   33.42
   4   5  -1  716.26   41.47
  -4  -5   1  732.76   45.67
  -4   5   1  767.10   45.04
  -4   5   1  723.78   53.84
   4   5  -1  811.70   49.84
  -4  -5   0   39.80   22.01
  -4   5   0   10.59   20.01
   4   5   0   41.58   33.84
  -4   5   0   25.90   19.63
   4   5   0   39.64   20.99
  -4   5   0   23.31   31.57
   4   5   0   37.19   28.21
  -4   5  -1   18.01   22.30
   4   5   1  -11.17   31.99
  -4  -5  -1   15.14   27.99
  -4   5  -1   27.51   16.11
  -4  -5  -1   30.29   20.91
  -4   5  -1   26.95   31.24
   4   5   1   -2.09   28.58
  -4   5  -2   70.40   12.70
   4   5   2   55.13   33.62
  -4  -5  -2  150.79   31.10
  -4   5  -2  105.72   25.48
   4   5   2  115.00   24.78
  -4  -5  -2   70.05   22.61
   4   5   2  183.42   34.37
  -4   5  -2  134.32   33.39
  -4   5  -3  201.40   21.80
  -4   5  -3  287.52   32.87
  -4  -5  -3  312.26   37.74
   4   5   3  261.67   32.35
  -4  -5  -3  244.77   28.45
   4   5   3  358.24   39.40
  -4   5  -3  335.61   38.01
   4   5   4  129.97   31.46
  -4   5  -4  104.86   21.76
  -4   5  -4  142.18   32.09
   4   5   4  162.64   35.72
  -4  -5  -4  158.39   35.06
  -4   5  -4   68.67   28.35
   4   5   5  439.68   42.82
  -4   5  -5  426.66   40.27
  -4   5  -5  412.15   40.85
  -4  -5  -5  381.35   41.61
  -4  -5  -5  368.58   43.80
  -4   5  -5  400.13   32.06
   4   5   5  448.67   46.95
   4   5   6   28.49   33.06
  -4   5  -6    5.73   32.89
  -4   5  -6   20.77   21.00
  -4   5  -6   -8.13   26.42
   4   5   6  -36.70   39.76
  -4   5  -7   94.29   36.84
   4   5   7  161.04   38.94
  -4   5  -7   73.05   24.11
   4   5   8  400.06   46.24
   4   5   8  235.40   48.02
  -4   5  -8  317.84   45.11
  -4   5  -8  283.45   33.14
   4   5   9  592.02   56.90
  -4   5  -9  504.49   52.25
   4   5   9  663.25   58.20
  -4   5  -9  476.88   43.17
  -4   6   5   19.35   43.10
   4   6  -5   -3.17   49.07
  -4   6   4  801.67   67.66
   4   6  -4  738.54   69.22
   4   6  -3  -18.15   43.49
   4   6  -3  -24.50   32.30
  -4   6   3   27.40   42.46
   4   6  -2   37.22   43.59
   4   6  -2   82.51   35.82
  -4   6   2   -2.95   39.36
   4   6  -1   24.29   40.08
   4   6  -1   26.64   34.51
  -4   6   1   86.08   42.53
   4   6   0  303.56   48.40
  -4   6   0  444.29   50.99
   4   6   0  385.51   46.35
   4   6   1   17.46   38.72
   4   6   1  -37.39   37.77
  -4   6  -1  -37.49   38.80
   4   6   2  548.31   55.80
  -4   6  -2  623.91   56.04
   4   6   3   46.34   39.55
  -4   6  -3   -9.73   36.23
   4   6   4    2.84   41.38
  -4   6  -4   -2.27   39.07
  -5   0  16 1202.35   77.68
  -5   0  16 1253.26   78.83
   5   0 -16 1003.92   80.68
  -5   0  15   41.05   32.41
  -5   0  15  -17.51   34.99
   5   0 -15  -28.65   38.09
  -5   0  14  251.86   37.15
  -5   0  14  198.66   35.96
   5   0 -14  179.95   37.13
  -5   0  13   23.90   27.88
  -5   0  13    6.55   25.30
   5   0 -13  -12.11   27.92
   5   0 -13  -18.56   25.20
   5   0 -13  -12.60   31.25
  -5   0  13  -10.92   17.68
  -5   0  12 1421.39   71.22
   5   0 -12 1508.75   82.05
  -5   0  12 1384.80   79.50
   5   0 -12 1473.43   79.01
  -5   0  12 1315.71   78.57
   5   0 -12 1288.69   80.55
  -5   0  11  -18.10   21.79
   5   0 -11  -20.08   22.64
  -5   0  11   -9.12   22.10
   5   0 -11    3.41   20.19
   5   0 -11  -21.62   24.50
  -5   0  11   10.85   15.76
  -5   0  10  514.61   32.38
   5   0 -10  540.54   39.38
  -5   0  10  585.39   39.77
  -5   0  10  532.55   37.48
   5   0 -10  477.54   36.61
   5   0 -10  497.35   40.24
   5   0  -9  -11.31   16.90
  -5   0   9    4.45   16.81
  -5   0   9   11.65   16.21
  -5   0   9   13.22   12.55
   5   0  -9   -2.73   16.23
   5   0  -8 2296.03  111.85
  -5   0   8 2377.31  112.76
  -5   0   8 2235.53  112.33
   5   0  -8 2397.83  113.62
  -5   0   8 2226.57  108.46
   5   0  -7    1.23   12.42
  -5   0   7   -2.26   12.05
  -5   0   7   16.18   13.20
  -5   0   7    0.67    9.36
   5   0  -7    5.18   11.69
   5   0  -6 4017.10  177.96
  -5   0   6 3803.17  178.29
   5   0  -6 3631.82  176.16
  -5   0   6 3932.27  177.42
  -5   0   6 3808.94  177.33
   5   0  -6 3666.77  177.46
  -5   0   5   -5.95   10.14
   5   0  -5    0.88    9.10
  -5   0   5   -6.69    8.99
   5   0  -5   -2.63    9.18
  -5   0   5    7.39    9.80
   5   0  -5   -7.25    8.79
  -5   0   4  289.89   18.88
   5   0  -4  277.53   18.55
   5   0  -4  274.98   17.70
   5   0  -4  259.83   18.20
  -5   0   4  272.62   18.03
  -5   0   3   -2.84    6.15
   5   0  -3   -3.44    6.45
   5   0  -3   -1.82    7.06
   5   0  -3   -7.77    7.73
  -5   0   3   -1.85    7.09
   5   0  -2 8144.34  356.37
  -5   0   2 7999.48  356.37
   5   0  -2 7824.11  355.41
   5   0  -2 7754.32  356.22
  -5   0   2 7718.77  356.42
   5   0  -2 7523.36  355.88
  -5   0   2 8325.32  356.08
  -5   0   1   -7.32    6.73
   5   0  -1   -7.10    5.40
   5   0  -1   -1.39    4.96
   5   0  -1    8.55    5.52
  -5   0   1    3.37    5.46
   5   0  -1   -2.61    5.96
  -5   0   1   -0.94    5.47
   5   0   0 4427.54  201.07
   5   0   0 4319.71  201.12
  -5   0   0 4408.61  201.26
   5   0   0 4652.54  202.39
  -5   0   0 4441.83  202.07
   5   0   0 4344.92  200.94
   5   0   1    0.55    5.85
  -5   0  -1   -8.88    7.02
   5   0   1   -1.01    6.94
  -5   0  -1   -2.90    5.77
  -5   0  -2 1423.13   65.45
   5   0   2 1346.62   65.55
   5   0   2 1425.63   65.69
  -5   0  -2 1267.35   64.78
   5   0   3    3.78    7.97
  -5   0  -3   -7.73    8.52
  -5   0  -3    9.12    7.54
  -5   0  -4 1263.24   64.85
  -5   0  -4 1401.33   66.72
   5   0   4 1295.16   66.71
  -5   0  -4 1348.42   66.55
   5   0   4 1405.28   65.93
  -5   0  -5   -7.27   10.85
  -5   0  -5  -14.69   12.57
   5   0   5    5.21   10.47
  -5   0  -5    8.22   12.58
  -5   0  -5    2.86   10.10
   5   0   6 1044.49   54.65
  -5   0  -6 1077.21   56.52
   5   0   6 1049.50   57.27
  -5   0  -6 1032.11   55.80
  -5   0  -6 1101.87   56.86
  -5   0  -6  981.60   53.09
   5   0   7   -9.03   13.38
  -5   0  -7   -9.65   17.16
  -5   0  -7   -7.02   14.77
  -5   0  -7   13.00   15.99
  -5   0  -7    3.70   12.90
   5   0   7   -1.54   15.32
   5   0   8 2676.60  134.10
  -5   0  -8 2964.07  137.22
  -5   0  -8 2894.95  137.16
  -5   0  -8 2657.93  132.45
   5   0   8 2848.27  138.28
   5   0   9   -2.83   18.58
  -5   0  -9  -18.74   17.20
  -5   0  -9   10.83   20.85
  -5   0  -9   -8.70   21.18
   5   0   9    2.01   20.85
  -5   0 -10  259.00   28.33
  -5   0 -10  355.48   35.00
  -5   0 -10  358.35   35.08
   5   0  10  337.34   31.48
   5   0  10  362.21   35.50
  -5   0 -11  -13.44   26.50
   5   0  11   -3.43   22.49
  -5   0 -11   33.55   27.02
  -5   0 -11   35.39   21.52
  -5   0 -12  256.29   38.56
   5   0  12  207.14   31.79
  -5   0 -12  169.79   34.73
  -5   0 -12  204.94   29.53
  -5   0 -13   -8.06   33.32
  -5   0 -13    9.78   26.64
   5   0  13   28.21   27.41
  -5   0 -13   12.10   33.08
  -5   0 -14  595.35   55.40
   5   0  14  508.19   46.61
   5   0  15  -10.59   33.33
  -5   0 -15   -3.08   41.96
   5   0  15   50.74   34.41
  -5   1  16  217.39   42.13
  -5  -1  16  169.36   40.84
  -5   1  16  189.58   42.73
   5   1 -16  190.71   45.34
   5  -1 -16  197.57   44.20
  -5   1  15  367.28   44.08
  -5  -1  15  377.23   44.02
  -5   1  15  443.12   47.43
  -5  -1  15  401.11   43.28
   5   1 -15  295.66   45.55
   5  -1 -15  366.30   45.63
   5   1 -14  202.08   37.13
   5  -1 -14  194.98   37.16
  -5  -1  14  211.83   34.87
  -5   1  14  201.86   35.19
  -5   1  14  173.50   29.63
   5  -1 -14  123.49   29.60
  -5  -1  14  169.79   33.33
  -5   1  14  157.92   35.90
  -5   1  13  394.00   41.27
  -5  -1  13  341.14   36.39
   5  -1 -13  394.75   40.82
   5   1 -13  331.73   39.87
  -5   1  13  333.50   33.94
   5   1 -13  388.22   41.31
  -5  -1  13  366.31   38.30
   5  -1 -13  333.05   35.02
  -5   1  13  313.33   38.37
  -5  -1  12   28.29   23.17
  -5   1  12   25.43   23.67
  -5  -1  12   43.39   24.96
   5  -1 -12   -6.59   27.86
   5   1 -12    8.85   24.72
  -5   1  12   16.44   22.71
  -5   1  12   29.14   27.18
   5   1 -12   29.44   25.22
   5  -1 -12   21.48   22.14
   5  -1 -12   -6.92   27.54
   5   1 -12   26.09   27.16
   5  -1 -11  470.17   41.11
   5   1 -11  448.55   41.21
   5  -1 -11  480.99   39.35
   5   1 -11  433.50   39.16
   5  -1 -11  464.52   38.97
  -5   1  11  498.71   40.40
  -5  -1  11  512.41   37.04
   5   1 -11  459.72   38.41
   5  -1 -11  472.22   35.49
  -5   1  11  476.93   38.55
  -5  -1  11  439.48   36.51
  -5   1  11  435.88   35.25
  -5   1  10  116.44   22.01
  -5  -1  10  124.41   20.97
   5   1 -10   86.06   22.71
   5  -1 -10  109.84   22.72
  -5   1  10  107.44   23.14
   5  -1 -10   90.74   23.90
  -5  -1  10  136.37   21.81
   5   1 -10  101.46   25.88
   5  -1 -10  137.81   26.47
  -5   1  10  111.15   21.44
   5  -1 -10   96.44   19.42
   5   1 -10  142.38   23.95
  -5  -1   9 1328.63   63.84
  -5   1   9 1517.02   73.64
   5  -1  -9 1481.06   77.06
  -5   1   9 1504.07   77.02
  -5  -1   9 1449.77   73.24
  -5  -1   9 1481.76   73.88
   5   1  -9 1426.93   75.45
   5  -1  -9 1431.90   71.95
  -5   1   9 1428.69   75.30
   5  -1  -9 1539.94   76.48
   5   1  -9 1454.60   76.33
   5  -1  -8  575.34   36.61
   5   1  -8  589.31   36.77
   5  -1  -8  574.14   33.09
  -5  -1   8  547.42   34.18
  -5   1   8  456.49   36.15
  -5  -1   8  566.69   34.33
  -5  -1   8  508.85   25.77
  -5   1   8  582.29   34.83
   5   1  -8  560.94   35.64
  -5   1   8  598.03   36.91
  -5  -1   7  173.80   17.78
   5   1  -7  185.34   19.30
  -5  -1   7  183.51   18.06
   5  -1  -7  195.36   20.34
  -5  -1   7  225.50   21.15
  -5   1   7  224.43   21.85
   5   1  -7  185.74   20.18
   5  -1  -7  170.54   16.45
  -5  -1   7  179.97   11.22
  -5   1   7  205.27   19.23
  -5  -1   6  132.19   14.11
   5   1  -6  128.43   15.44
  -5  -1   6  136.08   16.19
   5  -1  -6  113.15   15.11
  -5   1   6  147.67   15.64
  -5   1   6   93.36   16.47
  -5  -1   6  152.99   14.79
   5   1  -6  122.72   15.61
   5  -1  -6  109.05   12.80
  -5  -1   5 1226.18   63.50
   5   1  -5 1193.35   63.12
   5  -1  -5 1199.81   59.81
  -5  -1   5 1328.43   61.95
  -5   1   5 1288.51   63.70
  -5   1   5 1282.61   64.80
  -5  -1   5 1257.70   61.20
  -5  -1   5 1288.89   63.46
   5  -1  -5 1237.35   62.53
  -5  -1   4  380.70   23.43
  -5   1   4  350.87   22.89
   5  -1  -4  319.71   21.63
   5  -1  -4  367.10   19.82
  -5  -1   4  413.77   24.03
  -5  -1   4  395.62   21.92
  -5   1   4  377.99   24.19
   5  -1  -4  356.42   23.19
   5  -1  -4  345.46   22.75
  -5  -1   3 1210.96   58.91
  -5   1   3 1178.91   58.45
   5  -1  -3 1206.67   58.12
   5   1  -3 1263.49   59.70
  -5  -1   3 1222.46   59.82
  -5  -1   3 1177.90   58.14
  -5   1   3 1196.12   55.91
   5  -1  -3 1180.39   58.46
  -5   1   3 1275.30   60.34
   5  -1  -3 1149.25   58.31
   5  -1  -2  188.36   13.51
   5  -1  -2  178.62   12.95
  -5   1   2  178.69   13.29
  -5  -1   2  211.55   14.27
   5   1  -2  224.25   15.00
  -5  -1   2  214.33   14.58
  -5   1   2  212.93   13.14
  -5  -1   2  212.58   12.64
   5   1  -2  196.13   13.85
   5  -1  -2  194.40   13.26
   5  -1  -1  157.58   11.71
  -5  -1   1  189.45   13.49
  -5   1   1  166.22   11.30
   5   1  -1  169.08   13.32
  -5  -1   1  166.12   14.15
  -5  -1   1  175.79   12.05
   5  -1  -1  159.11   12.76
   5   1  -1  163.32   11.68
  -5  -1   1  177.84   11.76
  -5   1   1  178.92   10.62
   5  -1  -1  175.71   10.91
   5   1   0 3196.26  144.89
  -5  -1   0 3287.75  144.98
   5  -1   0 2953.23  145.36
  -5  -1   0 3512.79  147.51
  -5   1   0 3124.80  145.04
  -5  -1   0 3545.24  145.71
   5   1   0 3158.56  147.46
  -5  -1   0 2859.74  146.60
   5  -1   0 2972.03  144.89
  -5   1   0 3089.53  143.65
   5  -1   0 3127.86  143.48
  -5  -1   0 3418.08  145.69
   5  -1   1 1014.84   51.46
   5   1   1 1057.67   50.73
  -5  -1  -1 1047.86   50.64
   5  -1   1 1002.58   50.48
  -5  -1  -1 1098.64   52.97
  -5   1  -1 1083.38   51.38
  -5  -1  -1 1057.94   51.94
  -5  -1  -1 1040.91   53.70
   5   1   1 1017.44   53.85
   5  -1   1 1021.71   49.35
  -5  -1  -1 1089.50   51.98
   5   1   1 1197.44   52.36
   5  -1   2   36.51    7.12
  -5  -1  -2   36.06    8.97
  -5   1  -2   42.39    7.96
  -5  -1  -2   49.39   10.13
  -5  -1  -2   35.77    7.09
   5  -1   2   42.56    9.57
   5   1   2   37.23    8.32
   5   1   2   36.33   10.57
  -5  -1  -2   47.56   11.11
   5   1   2   56.00    9.28
  -5  -1  -2   40.79    9.75
   5   1   3 1431.60   65.61
  -5  -1  -3 1350.23   65.99
  -5   1  -3 1282.51   63.98
   5   1   3 1298.05   65.79
  -5  -1  -3 1330.84   66.51
  -5  -1  -3 1330.58   63.94
  -5  -1  -3 1386.12   66.58
  -5  -1  -3 1313.19   65.03
   5  -1   3 1312.04   64.72
  -5   1  -3 1291.02   64.51
   5  -1   4   37.53   10.59
  -5  -1  -4   43.90   11.08
  -5   1  -4   32.23   10.59
   5   1   4   36.24   11.74
  -5  -1  -4   58.08   13.71
  -5   1  -4   45.76   10.76
  -5  -1  -4   40.77   10.41
  -5  -1  -4   27.53   14.23
   5   1   4   67.62   12.55
   5  -1   5 2046.07  103.60
  -5   1  -5 2106.83  103.02
  -5  -1  -5 2086.44  103.29
  -5  -1  -5 2069.76  104.61
  -5   1  -5 2103.09  102.04
   5   1   5 2134.29  103.95
  -5  -1  -5 2262.96  105.35
  -5  -1  -5 2159.39  102.84
   5   1   5 2315.47  103.30
  -5  -1  -6  519.58   32.16
  -5   1  -6  533.08   32.01
   5   1   6  522.40   33.25
  -5  -1  -6  546.16   35.71
  -5  -1  -6  546.42   33.08
   5  -1   6  525.35   33.88
  -5   1  -6  521.48   32.93
  -5  -1  -6  476.08   32.29
   5   1   6  442.45   30.84
  -5   1  -6  473.77   28.89
  -5  -1  -7  986.75   55.31
   5  -1   7 1050.38   57.39
  -5   1  -7 1029.77   55.86
  -5  -1  -7 1056.70   56.01
   5   1   7  970.20   55.90
  -5   1  -7 1145.09   55.67
  -5  -1  -7  967.10   55.47
   5   1   7 1055.99   54.71
  -5   1  -7  875.30   50.27
  -5   1  -8  157.68   22.59
  -5  -1  -8  147.75   22.13
  -5  -1  -8  173.26   23.11
   5  -1   8  184.18   23.94
  -5   1  -8  169.60   22.34
   5  -1   8  160.21   19.88
   5   1   8  118.60   21.68
   5   1   8  180.34   21.78
  -5  -1  -8  143.61   21.93
  -5   1  -8  147.66   16.99
  -5   1  -9  276.82   29.06
  -5  -1  -9  276.39   28.84
   5  -1   9  338.09   31.79
  -5  -1  -9  317.64   30.26
  -5   1  -9  281.97   28.88
  -5  -1  -9  252.65   33.42
   5   1   9  307.50   27.85
  -5  -1  -9  301.93   29.07
   5  -1   9  269.12   25.05
  -5   1  -9  260.88   23.15
   5   1   9  265.47   29.17
   5  -1  10   19.92   18.73
   5   1  10   35.37   24.01
  -5   1 -10    8.96   16.99
  -5  -1 -10   45.77   22.20
  -5   1 -10    2.13   28.71
  -5  -1 -10   48.63   23.90
  -5   1 -10   85.75   24.28
  -5  -1 -10    7.26   22.88
  -5  -1 -10   34.57   26.44
  -5   1 -10   28.24   23.80
   5  -1  11  456.27   42.27
  -5  -1 -11  591.44   49.02
   5   1  11  610.71   45.60
  -5   1 -11  627.88   44.55
  -5   1 -11  700.53   48.37
  -5  -1 -11  568.20   45.27
  -5  -1 -11  576.66   45.87
  -5   1 -11  619.98   50.70
  -5  -1 -11  591.13   44.29
  -5   1 -11  532.79   37.10
   5  -1  11  542.41   40.03
  -5   1 -12   70.10   30.70
  -5   1 -12   43.78   21.41
  -5  -1 -12   57.10   27.76
  -5   1 -12   45.07   28.10
  -5  -1 -12   58.12   32.95
   5   1  12   50.30   29.18
   5  -1  12   70.75   24.22
   5  -1  12   78.43   28.12
  -5  -1 -12   16.01   30.18
  -5   1 -12   64.42   36.55
  -5   1 -13  315.34   30.56
  -5  -1 -13  288.98   38.02
   5  -1  13  290.85   34.37
   5   1  13  260.11   38.82
  -5   1 -13  284.40   37.82
   5  -1  13  282.79   37.06
  -5  -1 -13  387.28   43.25
  -5   1 -13  350.43   47.14
  -5  -1 -14   10.32   32.00
  -5   1 -14   18.44   35.85
   5   1  14   -4.97   34.40
   5  -1  14    7.05   28.80
  -5   1 -14   36.04   34.14
  -5   1 -14    6.03   39.49
  -5  -1 -14   35.04   36.99
   5  -1  14   38.92   30.83
  -5   1 -15  -23.03   41.25
   5  -1  15   26.76   33.50
   5   1  15   47.43   37.13
   5   1  15    2.86   35.95
  -5   1 -15   80.26   46.31
  -5  -1 -15   57.59   40.90
   5   2 -15   84.10   39.13
   5  -2 -15   22.16   36.60
  -5   2  15   92.72   36.02
  -5   2  15   39.67   38.87
  -5  -2  15   70.75   35.53
   5   2 -14  -10.62   33.88
   5  -2 -14   -7.68   31.08
  -5   2  14   25.92   34.53
  -5   2  14    6.20   30.72
  -5  -2  14   40.06   29.46
   5  -2 -13  571.96   51.83
   5   2 -13  729.18   54.09
  -5  -2  13  677.86   45.93
  -5   2  13  698.31   56.84
  -5  -2  13  671.06   50.15
  -5   2  13  781.19   53.05
  -5   2  12  300.82   37.95
  -5  -2  12  189.80   25.81
   5  -2 -12  223.59   26.34
   5   2 -12  202.93   32.52
   5  -2 -12  265.96   33.74
  -5  -2  12  216.84   30.21
   5  -2 -12  221.21   32.91
   5   2 -12  232.08   36.06
  -5   2  12  191.16   31.49
  -5   2  11  705.12   49.66
   5   2 -11  769.17   50.76
   5  -2 -11  572.01   47.85
  -5   2  11  684.48   52.94
  -5  -2  11  689.69   43.52
   5  -2 -11  694.81   43.72
  -5  -2  11  700.15   46.53
   5   2 -11  780.28   52.66
   5  -2 -11  686.44   50.03
  -5  -2  10   45.76   18.12
   5  -2 -10   78.68   24.07
   5   2 -10   30.94   24.82
   5  -2 -10    1.78   21.23
   5   2 -10   49.00   20.66
  -5  -2  10   30.51   18.76
  -5   2  10   -1.93   23.18
  -5   2  10   11.10   25.64
   5  -2 -10   45.97   27.02
  -5   2  10   29.93   23.20
   5  -2 -10   36.28   16.66
   5   2 -10   56.26   23.86
   5  -2  -9  194.37   20.37
  -5  -2   9  245.09   24.11
   5   2  -9  249.47   29.34
  -5  -2   9  248.16   22.08
  -5   2   9  238.19   30.28
   5  -2  -9  235.57   29.94
   5   2  -9  298.62   27.48
   5  -2  -9  236.20   26.53
  -5   2   9  242.05   27.53
  -5   2   9  268.73   29.15
   5   2  -9  229.84   25.09
   5  -2  -9  212.62   27.09
   5   2  -8   41.87   20.12
   5  -2  -8   37.78   12.48
  -5   2   8   13.15   21.13
   5  -2  -8   55.32   21.77
  -5  -2   8   27.00   13.84
   5   2  -8   76.44   17.52
   5  -2  -8   35.24   17.23
  -5  -2   8   37.81   15.10
  -5   2   8    6.34   16.56
  -5   2   8   58.40   21.31
   5   2  -8   28.70   16.53
   5  -2  -8   26.86   18.27
  -5   2   7 1642.49   78.47
   5   2  -7 1491.47   75.22
   5  -2  -7 1501.51   75.45
  -5  -2   7 1472.57   75.97
   5  -2  -7 1488.95   76.17
  -5  -2   7 1433.30   70.93
  -5  -2   7 1329.89   72.52
   5  -2  -7 1406.07   70.19
   5   2  -7 1532.57   77.70
  -5   2   7 1489.31   76.56
   5   2  -7 1496.17   74.85
  -5   2   6  395.20   29.08
  -5  -2   6  368.51   26.86
  -5  -2   6  363.96   22.25
   5  -2  -6  372.96   26.28
  -5   2   6  378.43   27.43
   5  -2  -6  360.90   20.86
  -5  -2   6  392.79   24.13
   5   2  -6  352.76   25.69
   5  -2  -6  393.95   26.24
   5   2  -6  346.00   25.71
  -5   2   5 1445.96   70.66
  -5  -2   5 1347.59   62.67
   5  -2  -5 1345.79   66.40
  -5  -2   5 1337.23   67.49
   5  -2  -5 1395.52   66.44
   5   2  -5 1326.39   66.60
  -5   2   5 1437.84   68.43
   5   2  -5 1378.43   66.70
  -5  -2   5 1360.05   69.47
   5  -2  -5 1245.89   61.55
  -5  -2   5 1304.99   65.52
  -5  -2   4   -6.95   11.61
   5  -2  -4   -2.12    8.83
   5  -2  -4   -3.97    9.07
   5   2  -4   -5.44    9.17
  -5  -2   4   -2.49   10.64
   5  -2  -4   -8.21    9.18
  -5  -2   4    7.58    8.54
   5   2  -4   12.66    9.44
  -5   2   4   -1.82    9.42
  -5  -2   4    1.53    9.33
  -5   2   4  -12.21   14.66
  -5  -2   3 1398.13   64.79
   5   2  -3 1381.32   65.47
   5  -2  -3 1386.89   64.07
  -5  -2   3 1355.29   65.45
   5  -2  -3 1199.56   62.93
  -5  -2   3 1421.27   68.11
  -5   2   3 1308.19   65.19
   5   2  -3 1393.26   65.61
   5   2  -3 1272.34   64.60
  -5   2   3 1405.29   68.27
   5  -2  -3 1334.60   64.23
   5  -2  -2 1265.46   61.65
   5   2  -2 1297.91   61.05
  -5  -2   2 1312.59   62.88
   5   2  -2 1361.06   63.57
   5  -2  -2 1336.51   60.24
  -5   2   2 1312.54   60.79
  -5  -2   2 1337.03   62.25
   5  -2  -2 1174.54   58.54
  -5   2   2 1327.44   61.47
   5   2  -2 1336.62   63.15
  -5  -2   2 1265.69   60.55
  -5   2   2 1183.93   61.41
  -5   2   2 1294.16   64.43
   5   2  -2 1333.08   62.08
   5   2  -1  757.46   34.56
   5  -2  -1  631.74   35.61
  -5   2   1  692.87   35.74
  -5  -2   1  708.42   37.96
   5  -2  -1  601.47   33.91
  -5  -2   1  746.10   36.72
   5   2  -1  745.58   38.52
  -5   2   1  734.37   33.92
  -5  -2   1  800.21   39.78
  -5   2   1  731.50   34.20
   5   2  -1  775.29   38.35
  -5   2   1  645.06   32.46
  -5  -2   1  683.60   35.59
  -5   2   1  743.95   37.99
   5   2  -1  694.22   36.89
   5   2   0  510.46   31.21
  -5   2   0  537.21   26.02
  -5  -2   0  604.59   30.74
  -5  -2   0  483.09   30.94
  -5   2   0  541.03   26.77
  -5   2   0  527.18   26.65
  -5  -2   0  578.86   33.22
  -5  -2   0  579.39   32.50
   5   2   0  591.32   30.41
   5  -2   0  573.25   27.34
   5   2   0  554.30   27.94
  -5   2   0  551.65   30.21
   5  -2   0  545.37   29.42
  -5  -2   0  567.38   27.90
  -5   2  -1  896.82   48.81
  -5  -2  -1 1023.76   53.21
   5   2   1 1138.50   52.59
  -5  -2  -1 1044.67   53.88
  -5  -2  -1 1036.57   52.62
  -5  -2  -1 1019.71   54.86
  -5   2  -1 1039.93   51.23
   5   2   1 1093.10   49.20
   5  -2   1 1022.08   51.08
  -5  -2  -1 1078.43   49.28
   5  -2   1 1007.68   48.87
   5   2   1 1016.05   51.33
   5   2   2  271.75   19.86
  -5  -2  -2  260.53   22.30
  -5  -2  -2  256.57   20.99
  -5  -2  -2  262.65   23.14
  -5   2  -2  260.53   18.32
  -5  -2  -2  274.50   16.46
  -5   2  -2  268.56   16.72
  -5  -2  -2  289.62   19.14
   5  -2   2  258.26   16.84
   5   2   2  259.65   18.53
  -5  -2  -3 2469.70  115.88
   5   2   3 2492.50  115.66
  -5  -2  -3 2358.64  116.60
  -5   2  -3 2375.55  111.30
  -5  -2  -3 2429.96  112.87
   5  -2   3 2354.16  112.15
   5   2   3 2368.87  113.86
  -5   2  -3 2301.46  112.83
  -5  -2  -3 2372.16  110.57
   5   2   3 2476.61  115.15
  -5  -2  -3 2380.18  115.34
   5  -2   4  133.14   10.98
   5  -2   4  153.30   15.75
   5   2   4  162.23   17.07
  -5   2  -4  149.13   15.15
  -5  -2  -4  150.70   15.90
  -5  -2  -4  186.08   20.21
  -5  -2  -4  158.59   21.76
  -5   2  -4  150.45   13.32
   5   2   4  152.11   18.06
  -5  -2  -4  202.08   20.94
  -5  -2  -4  160.14   13.72
  -5   2  -4  159.07   17.00
   5  -2   5  642.02   32.75
   5   2   5  608.90   39.02
  -5  -2  -5  634.26   40.78
   5   2   5  659.37   39.48
   5  -2   5  603.59   36.98
  -5   2  -5  599.25   35.41
  -5  -2  -5  660.33   37.27
  -5   2  -5  601.86   37.70
  -5  -2  -5  618.76   34.53
  -5  -2  -5  645.59   40.29
  -5   2  -5  560.23   33.21
  -5   2  -6  209.25   21.23
   5   2   6  237.99   24.78
  -5  -2  -6  269.48   27.47
  -5  -2  -6  257.85   27.08
  -5   2  -6  221.94   19.73
   5  -2   6  247.13   23.52
   5   2   6  249.56   24.68
  -5  -2  -6  248.48   22.83
  -5  -2  -6  245.18   20.81
  -5   2  -6  230.65   24.35
   5  -2   6  255.57   18.76
   5  -2   7   95.25   15.45
  -5   2  -7  106.04   19.06
  -5  -2  -7  105.56   19.23
  -5   2  -7   87.39   16.48
   5   2   7  134.44   23.56
  -5  -2  -7   79.97   25.08
  -5  -2  -7  107.99   23.87
   5   2   7   63.85   21.03
  -5  -2  -7  114.86   18.51
  -5   2  -7   94.21   21.86
   5   2   7  129.26   21.96
  -5  -2  -7   95.51   22.25
   5  -2   8   60.73   16.23
   5   2   8   82.58   22.66
  -5   2  -8   50.01   19.53
  -5  -2  -8   58.83   20.53
   5   2   8   23.49   21.44
  -5  -2  -8   46.41   26.36
  -5  -2  -8   51.70   24.76
  -5   2  -8   44.05   17.74
  -5  -2  -8   55.73   22.33
   5   2   8   43.82   21.11
  -5   2  -8   34.03   14.25
  -5  -2  -8   50.68   18.52
  -5   2  -8   65.31   22.97
   5   2   9 1307.11   72.93
  -5   2  -9 1217.81   67.96
  -5  -2  -9 1266.76   68.53
   5   2   9 1259.33   69.17
  -5  -2  -9 1331.26   70.92
  -5   2  -9  955.36   59.09
  -5  -2  -9 1380.47   74.25
  -5  -2  -9 1266.33   66.70
  -5   2  -9 1184.39   70.17
  -5  -2  -9 1332.94   73.58
  -5   2  -9 1225.94   65.11
   5   2   9 1226.05   70.86
   5  -2   9 1159.03   65.00
   5  -2  10  107.71   23.72
  -5   2 -10  199.49   29.64
  -5  -2 -10  160.62   27.70
   5   2  10  141.97   31.05
  -5  -2 -10  197.75   35.94
  -5   2 -10  151.48   25.78
  -5  -2 -10  157.95   34.05
   5   2  10  213.15   32.52
   5   2  10  121.01   28.89
  -5   2 -10  121.14   18.36
  -5  -2 -10  180.67   30.12
  -5  -2 -10  182.17   27.41
  -5   2 -10  152.65   32.26
  -5  -2 -11   76.04   28.72
  -5   2 -11  104.40   28.23
  -5  -2 -11   89.62   29.83
   5   2  11  128.22   30.72
  -5   2 -11   52.37   17.63
   5   2  11   74.00   31.71
   5  -2  11   71.69   23.52
  -5   2 -11   87.67   25.36
  -5   2 -11   86.25   32.33
  -5  -2 -11   87.46   28.18
  -5  -2 -12   33.39   31.90
  -5   2 -12  -16.04   16.93
   5   2  12   39.63   29.18
  -5   2 -12    7.85   32.04
   5   2  12   32.11   32.83
   5  -2  12    5.12   24.36
  -5   2 -12    6.60   25.69
  -5   2 -12   31.39   33.83
  -5  -2 -12   16.34   28.39
  -5   2 -13  365.99   47.17
   5   2  13  361.56   44.50
   5  -2  13  324.15   37.83
   5   2  13  324.48   41.97
  -5  -2 -13  353.30   41.46
  -5   2 -13  338.84   47.45
   5   2  14  185.26   41.97
  -5   2 -14  214.43   43.54
  -5   2 -14  221.56   46.27
  -5  -2 -14  186.29   38.70
   5   3 -14  741.23   59.43
   5  -3 -14  731.82   57.39
  -5   3  14  711.19   58.87
  -5   3  14  701.54   58.50
  -5   3  14  814.61   65.55
  -5   3  13   34.44   34.81
  -5  -3  13   25.29   27.67
  -5   3  13   29.70   32.65
  -5   3  13   -6.10   38.91
   5  -3 -13  -18.38   30.61
   5   3 -13  -18.25   30.43
   5  -3 -12   39.66   33.52
   5  -3 -12   67.24   29.72
   5   3 -12   69.35   33.98
  -5   3  12  104.70   33.95
   5   3 -12   16.48   29.87
   5  -3 -12   -2.10   28.20
  -5   3  12   50.06   31.87
  -5  -3  12   54.69   27.26
   5  -3 -11   24.35   30.08
   5   3 -11   29.60   25.75
   5  -3 -11   11.52   26.23
   5  -3 -11    1.87   24.53
   5   3 -11   36.50   29.96
  -5   3  11   16.09   29.91
  -5   3  11  101.64   28.85
  -5  -3  11    7.56   23.68
   5  -3 -10  904.44   60.14
   5   3 -10 1148.59   66.35
  -5   3  10 1005.73   65.40
   5   3 -10 1029.94   60.70
   5  -3 -10 1020.17   61.62
   5  -3 -10 1008.93   62.54
  -5  -3  10 1081.27   59.53
   5   3 -10 1020.21   65.26
  -5   3  10 1013.68   64.05
  -5   3   9  326.21   32.63
   5   3  -9  259.54   27.95
   5   3  -9  368.05   34.34
   5  -3  -9  264.05   27.55
   5  -3  -9  304.40   28.42
   5   3  -9  349.65   29.36
   5  -3  -9  273.30   29.25
  -5  -3   9  220.41   15.44
  -5   3   9  286.99   36.85
   5  -3  -9  269.14   31.35
  -5  -3   9  334.97   27.56
   5  -3  -9  260.12   20.28
   5   3  -9  369.87   34.12
  -5   3   9  296.75   35.20
  -5   3   8  754.18   46.75
   5   3  -8  711.33   43.50
   5  -3  -8  615.39   42.73
   5  -3  -8  737.19   43.15
   5  -3  -8  758.25   43.79
   5   3  -8  769.98   43.52
   5  -3  -8  760.31   45.72
  -5   3   8  700.56   50.53
  -5   3   8  850.60   52.10
   5  -3  -8  548.33   35.28
  -5  -3   8  824.85   43.21
   5   3  -7   -4.66   16.26
  -5  -3   7   22.01   16.61
   5  -3  -7  -13.14   16.16
  -5   3   7  -11.12   18.27
   5  -3  -7   15.17   16.04
   5   3  -7    5.70   15.21
   5  -3  -7   -1.18   16.23
  -5   3   7   -2.01   21.88
   5  -3  -7   -1.20   19.61
   5   3  -7    6.61   22.01
   5  -3  -7    7.80    7.37
  -5   3   7    4.05   23.31
   5   3  -6  442.52   30.15
  -5  -3   6  451.02   31.19
  -5   3   6  438.52   37.21
  -5   3   6  552.76   34.11
   5  -3  -6  448.51   30.91
   5   3  -6  500.12   30.93
   5  -3  -6  461.92   30.49
   5   3  -6  436.99   35.54
  -5  -3   6  456.75   32.46
   5  -3  -6  428.91   32.41
  -5   3   6  479.41   38.66
   5  -3  -6  437.31   29.61
   5   3  -5   23.74   13.36
  -5   3   5   53.25   16.48
   5  -3  -5   16.27   12.78
   5  -3  -5   35.52   12.46
   5   3  -5   36.11   12.64
   5  -3  -5   16.30   12.65
  -5  -3   5   18.65   14.85
  -5   3   5    4.98   19.53
   5   3  -5   49.54   19.56
   5  -3  -5   25.81   15.69
  -5  -3   5   25.35   16.61
  -5   3   5   56.53   20.80
   5   3  -4 1296.41   59.25
   5   3  -4 1202.14   59.92
  -5  -3   4 1402.62   66.01
  -5   3   4 1278.22   65.80
  -5   3   4 1402.87   62.78
   5  -3  -4 1151.20   59.14
   5   3  -4 1307.40   60.89
   5  -3  -4 1290.20   58.75
  -5  -3   4 1285.80   60.87
   5  -3  -4 1248.79   59.31
   5   3  -4 1261.47   65.14
  -5   3   4 1307.01   67.45
   5  -3  -4 1328.20   59.14
  -5  -3   3   49.26   15.93
   5   3  -3   62.27   16.92
   5  -3  -3   45.78   10.15
  -5   3   3   54.99   12.88
   5   3  -3   63.46   12.43
   5  -3  -3   34.00    9.64
   5  -3  -3   53.42   11.66
   5   3  -3   41.38   10.40
   5   3  -3   45.38   13.03
   5  -3  -3   53.20    9.01
  -5  -3   3   53.09   12.72
  -5   3   3   23.77   16.69
  -5  -3   3   47.71   15.19
   5   3  -3   68.71   13.85
  -5  -3   3   54.88    9.76
  -5  -3   2  721.65   38.94
   5   3  -2  606.53   35.30
  -5   3   2  679.99   33.66
  -5  -3   2  550.76   32.96
   5   3  -2  627.97   31.36
   5  -3  -2  617.11   32.85
   5  -3  -2  520.80   30.35
   5  -3  -2  637.58   30.21
   5   3  -2  617.68   36.57
  -5  -3   2  631.45   34.02
   5   3  -2  752.63   41.64
  -5   3   2  609.39   38.12
   5   3  -2  661.14   36.38
  -5  -3   2  695.65   38.45
   5   3  -1   37.68   17.54
  -5   3   1   34.32    8.68
  -5  -3   1   42.09   17.45
  -5   3   1   29.42   14.38
  -5  -3   1   29.67   15.64
   5   3  -1   33.83   14.50
   5   3  -1   25.77   12.00
  -5   3   1   39.66    7.91
   5   3  -1   19.49   10.16
  -5  -3   1   29.97   10.52
  -5  -3   1   16.56   11.56
  -5   3   1   26.89    9.75
   5   3  -1   31.47    7.26
   5  -3  -1   35.84    9.73
  -5   3   0 1821.53   86.90
   5   3   0 1974.80   87.13
  -5  -3   0 1851.77   87.94
  -5   3   0 1884.24   88.70
  -5   3   0 1827.67   86.04
  -5  -3   0 2084.44   92.75
   5   3   0 1853.54   94.65
   5   3   0 1945.54   91.25
  -5  -3   0 2047.00   92.89
   5   3   0 1706.60   82.89
   5  -3   0 1780.75   86.60
  -5  -3   0 1801.04   88.50
  -5  -3  -1    4.12   17.87
   5   3   1   14.93   15.20
   5   3   1   39.40   13.79
   5   3   1   22.03   10.20
  -5  -3  -1   22.09   13.25
  -5  -3  -1   32.65   14.99
  -5   3  -1   44.74   12.16
  -5  -3  -1   13.96   16.80
   5   3   1   11.28   18.78
  -5   3  -1    7.70   10.20
  -5   3  -1   27.96    9.82
  -5   3  -1   12.76   10.90
  -5  -3  -2  926.80   47.20
  -5   3  -2  996.59   51.54
   5   3   2 1047.32   52.18
  -5  -3  -2  967.88   53.64
  -5   3  -2  968.84   49.83
   5   3   2 1063.38   59.33
  -5  -3  -2  993.66   56.93
  -5   3  -2 1017.36   51.53
  -5  -3  -2 1073.19   55.47
   5   3   2 1105.07   54.89
  -5  -3  -2 1175.52   58.90
   5   3   2 1044.68   56.71
  -5   3  -2 1035.16   51.83
  -5   3  -3   18.27   13.34
  -5  -3  -3   34.65   21.90
   5   3   3   64.87   20.53
  -5  -3  -3   64.11   18.43
  -5   3  -3   37.98   13.17
   5   3   3   63.14   14.49
  -5   3  -3   47.54    9.68
  -5  -3  -3   52.31    8.95
  -5   3  -3   48.97    9.20
   5   3   3   79.09   17.55
  -5  -3  -3   75.36   20.19
  -5   3  -4   52.55   15.71
  -5  -3  -4   33.83   21.88
  -5  -3  -4   66.07   20.05
  -5   3  -4   29.13   14.27
   5   3   4   26.14   14.69
  -5  -3  -4   28.17   14.36
  -5   3  -4   37.86   10.89
  -5  -3  -4   42.40    9.88
  -5   3  -4   20.95   11.24
  -5   3  -4   12.38    9.31
   5   3   4   57.14   18.85
  -5  -3  -4   31.77   20.96
  -5   3  -5   17.33   15.86
  -5  -3  -5   27.80   11.36
   5   3   5    8.30   16.63
  -5  -3  -5   36.46   15.60
  -5   3  -5   51.93   13.64
  -5   3  -5   18.39   10.00
   5   3   5   73.28   22.00
  -5   3  -5   33.24   14.45
  -5  -3  -5   55.15   21.78
  -5  -3  -5   48.13   23.54
   5   3   5   33.40   19.80
  -5  -3  -5   33.92   21.82
  -5   3  -5   24.68   16.82
  -5   3  -6 1471.48   69.67
  -5  -3  -6 1741.16   74.71
  -5   3  -6 1223.63   59.54
   5   3   6 1597.08   72.17
   5   3   6 1602.58   73.47
  -5  -3  -6 1725.92   75.36
  -5   3  -6 1648.20   66.88
  -5  -3  -6 1534.31   73.78
  -5  -3  -6 1516.86   62.60
  -5   3  -6 1436.64   67.99
   5   3   6 1535.34   70.28
  -5   3  -6 1518.47   64.85
  -5  -3  -6 1565.91   67.41
  -5   3  -7    8.63   20.32
  -5  -3  -7  -17.30   27.02
  -5   3  -7   -5.60   13.51
  -5  -3  -7    2.01   24.76
   5  -3   7   -8.27   10.43
   5   3   7    3.64   20.65
  -5   3  -7    2.28   17.39
  -5  -3  -7   -5.43   19.66
   5   3   7   -1.89   23.29
  -5   3  -7   -6.72   19.43
  -5  -3  -7   -3.75   15.73
  -5   3  -7   -7.75   20.27
   5   3   7   -1.87   23.66
   5   3   8  307.86   34.80
  -5   3  -8  365.54   30.52
  -5  -3  -8  389.86   32.40
   5   3   8  360.72   36.60
  -5  -3  -8  302.56   37.11
   5   3   8  309.33   36.47
  -5   3  -8  376.91   32.86
  -5  -3  -8  430.32   39.58
  -5   3  -8  233.57   23.64
  -5  -3  -8  338.34   39.32
   5  -3   8  338.52   23.51
  -5   3  -8  309.95   33.66
  -5  -3  -8  366.65   27.82
  -5   3  -8  408.05   35.20
   5  -3   9   29.91   15.80
   5   3   9   32.04   27.09
  -5  -3  -9   35.18   24.25
  -5   3  -9   13.53   22.02
   5   3   9  -14.36   28.49
  -5  -3  -9   51.07   27.45
  -5   3  -9   27.86   23.99
  -5   3  -9    9.03   16.63
  -5  -3  -9   35.41   30.07
  -5  -3  -9   -8.95   32.75
  -5   3  -9   24.96   24.45
  -5  -3  -9   21.76   20.36
  -5   3  -9   33.11   26.78
  -5   3 -10  139.39   29.43
  -5  -3 -10  185.12   26.86
  -5   3 -10  137.42   32.64
  -5   3 -10  141.14   22.17
   5   3  10  194.28   35.32
  -5   3 -10   85.70   16.80
  -5  -3 -10  189.49   30.90
  -5   3 -10  139.85   28.13
   5   3  11   61.92   32.22
  -5   3 -11   -1.87   27.14
  -5   3 -11   51.50   31.84
  -5  -3 -11  -17.75   25.41
  -5   3 -11  -44.32   28.71
  -5   3 -12  516.11   47.60
  -5   3 -12  502.55   49.82
  -5  -3 -12  484.26   42.88
   5   3  12  594.33   51.63
  -5   3 -13  -24.57   34.05
   5   3  13   51.86   37.03
  -5   3 -13   73.99   37.97
   5   3  13  -31.80   42.44
  -5   4  13  136.84   40.89
  -5   4  13  244.97   46.05
  -5   4  13  267.08   50.36
   5   4 -13  180.87   33.50
   5   4 -12   55.21   28.17
  -5   4  12   78.09   39.36
  -5   4  12   86.84   35.20
   5   4 -12   63.07   41.58
  -5   4  12  129.79   42.00
   5  -4 -11  561.04   44.63
   5   4 -11  586.05   43.83
   5   4 -11  604.26   55.03
   5   4 -11  591.86   48.23
  -5   4  11  508.62   49.55
  -5   4  11  531.94   53.65
  -5   4  11  568.04   55.10
  -5   4  10  166.17   38.71
   5   4 -10  196.23   27.87
   5  -4 -10  101.36   26.59
   5   4 -10  177.75   32.03
  -5   4  10   85.98   31.39
  -5   4  10  128.62   38.21
   5   4 -10  162.97   37.46
  -5   4   9   -5.26   32.10
   5   4  -9  -21.97   22.04
   5  -4  -9   26.15   22.59
   5   4  -9   -5.74   21.72
   5   4  -9   38.80   25.66
  -5   4   9   -8.54   27.33
  -5   4   9   66.47   35.16
   5   4  -9   44.45   34.13
   5   4  -8  381.28   41.39
  -5   4   8  354.10   36.30
   5   4  -8  351.85   31.30
   5   4  -8  383.58   34.53
   5   4  -8  411.63   31.37
   5  -4  -8  381.48   31.21
  -5   4   8  428.70   43.10
  -5   4   8  279.66   40.74
  -5   4   7  935.43   58.82
   5  -4  -7  949.88   54.19
   5   4  -7 1009.82   57.18
   5   4  -7 1015.46   54.60
   5  -4  -7  953.31   53.74
   5  -4  -7 1067.56   60.02
   5   4  -7  983.96   62.59
  -5   4   7 1018.98   65.23
  -5   4   7  971.48   65.61
   5   4  -7  866.66   54.26
  -5   4   6  381.68   32.43
   5  -4  -6  392.88   27.38
   5   4  -6  378.57   29.52
   5  -4  -6  361.11   26.67
   5  -4  -6  395.63   31.72
   5   4  -6  412.12   39.18
   5   4  -6  374.56   29.11
  -5   4   6  352.22   37.03
  -5   4   6  318.57   41.41
   5  -4  -6  358.92   26.86
   5   4  -5  474.66   29.26
   5   4  -5  384.91   28.63
  -5   4   5  356.85   36.61
  -5   4   5  431.42   32.31
   5  -4  -5  443.67   25.77
   5   4  -5  461.67   31.36
   5  -4  -5  399.41   25.53
   5   4  -5  419.75   37.57
   5  -4  -5  373.34   28.38
   5   4  -5  378.58   27.73
   5  -4  -5  348.31   25.48
  -5  -4   4   21.28   20.20
   5   4  -4  -13.96   24.42
   5  -4  -4    0.70   14.62
   5   4  -4  -12.14   14.94
  -5   4   4    1.17   17.17
   5  -4  -4    2.70   10.44
   5  -4  -4    5.35    8.28
   5   4  -4  -11.27   17.40
   5  -4  -4    7.22    9.42
  -5  -4   4   -4.51   15.33
  -5   4   4    8.83   22.92
   5   4  -4   43.79   18.57
   5   4  -4    7.41   12.42
  -5  -4   3  357.65   31.12
   5   4  -3  327.36   25.03
  -5   4   3  324.05   31.92
  -5   4   3  337.08   25.26
   5   4  -3  340.65   23.62
  -5  -4   3  259.14   19.39
  -5  -4   3  309.00   23.66
   5   4  -3  393.56   35.29
   5   4  -3  375.78   19.91
   5  -4  -3  309.46   20.05
   5   4  -3  379.57   29.10
  -5   4   3  406.74   38.01
   5   4  -2  280.09   27.30
   5   4  -2  287.94   19.83
  -5  -4   2  219.56   20.39
  -5  -4   2  246.12   20.68
  -5   4   2  303.69   28.79
   5   4  -2  325.82   34.40
  -5   4   2  255.66   32.38
  -5  -4   2  334.01   28.22
   5   4  -2  314.92   24.17
  -5   4   2  306.53   21.18
  -5   4   1  829.90   53.85
   5   4  -1  843.76   49.74
  -5  -4   1  725.45   42.56
   5   4  -1  854.46   55.30
  -5   4   1  804.81   43.17
  -5  -4   1  820.81   45.13
  -5   4   1  870.34   49.18
  -5   4   1  827.32   40.61
  -5  -4   1  921.16   49.71
   5   4  -1  796.72   46.90
   5   4  -1  837.00   42.13
   5   4   0  204.75   16.98
  -5   4   0  150.12   16.11
  -5  -4   0  175.92   17.61
  -5   4   0  225.43   19.91
   5   4   0  193.32   31.93
  -5  -4   0  240.63   29.46
  -5  -4   0  196.36   23.37
  -5  -4   0  254.14   28.95
  -5   4   0  243.06   29.33
   5   4   0  261.12   27.69
  -5  -4   0  233.87   23.16
  -5   4   0  218.96   23.03
  -5   4  -1    7.56   12.86
  -5  -4  -1   -0.80   14.38
   5   4   1    3.00   12.61
  -5  -4  -1   14.42   18.68
  -5   4  -1   19.74   16.23
  -5  -4  -1   12.08   23.16
  -5   4  -1    5.29   22.50
   5   4   1   -1.64   21.31
   5   4   1    2.01   26.69
  -5   4  -1   21.85   16.33
  -5  -4  -1   16.79   23.64
   5   4   2  281.58   23.30
  -5  -4  -2  266.79   24.80
   5   4   2  315.16   28.22
  -5   4  -2  310.63   31.97
   5   4   2  355.39   33.18
  -5  -4  -2  442.85   35.13
   5   4   2  377.71   36.94
  -5   4  -2  258.04   21.75
  -5  -4  -2  277.47   28.76
  -5  -4  -2  346.65   33.59
  -5   4  -2  275.72   25.25
  -5   4  -2  279.63   23.38
   5   4   3 1228.89   60.82
  -5  -4  -3 1144.32   61.61
  -5   4  -3 1200.32   60.92
  -5  -4  -3 1210.68   65.25
   5   4   3 1316.26   65.15
  -5   4  -3 1112.14   60.87
  -5  -4  -3 1203.53   67.26
   5   4   3 1198.54   70.22
  -5   4  -3 1252.94   59.66
  -5   4  -3 1143.81   65.68
   5   4   3 1228.36   68.44
  -5  -4  -3 1379.53   70.07
   5   4   4  111.21   20.35
   5   4   4   88.46   25.20
  -5  -4  -4   70.11   19.88
  -5  -4  -4  115.13   26.33
  -5   4  -4   95.33   17.99
  -5  -4  -4   95.94   28.42
  -5   4  -4   66.78   22.05
  -5   4  -4   46.37   18.86
  -5   4  -4   44.59   22.60
  -5  -4  -4  118.97   28.11
   5   4   4   11.93   27.12
  -5   4  -5  190.18   25.13
  -5   4  -5  276.82   29.06
  -5  -4  -5  185.26   33.08
  -5  -4  -5  263.74   31.77
  -5  -4  -5  151.96   12.50
  -5   4  -5  195.14   22.96
   5   4   5  190.58   24.67
  -5   4  -5  157.92   15.05
  -5   4  -5  134.01   14.02
   5   4   5  194.98   29.45
  -5   4  -5  262.17   28.03
  -5  -4  -5  285.94   33.90
  -5   4  -6  -15.27   19.83
   5   4   6   21.69   22.66
  -5   4  -6    0.70   14.25
  -5  -4  -6  -12.97   19.26
   5   4   6   -1.97   27.45
  -5   4  -6    2.58   12.77
  -5  -4  -6  -44.56   27.50
  -5  -4  -6  -16.43   29.88
  -5   4  -6   10.92   22.31
  -5  -4  -6   -2.23   28.61
  -5   4  -6    1.64   21.01
  -5   4  -7   -2.92   22.48
   5   4   7   80.69   25.45
  -5  -4  -7    1.34   21.30
  -5   4  -7   17.10   17.28
   5   4   7  -15.01   29.38
  -5   4  -7   24.96   16.08
  -5  -4  -7   96.59   31.56
  -5  -4  -7   10.94   32.05
  -5   4  -7   -3.65   23.04
  -5   4  -7  -12.55   21.84
   5   4   7   40.83   30.86
  -5   4  -8  151.64   22.31
  -5  -4  -8  136.65   27.41
  -5   4  -8  172.32   22.17
   5   4   8  169.17   35.14
  -5   4  -8  174.44   29.61
  -5   4  -8  159.49   29.88
  -5   4  -8  173.68   24.74
   5   4   8  188.45   37.15
  -5   4  -9  279.60   27.92
  -5   4  -9  324.60   30.06
  -5   4  -9  240.47   27.00
   5   4   9  329.07   42.04
   5   4   9  303.84   41.52
  -5   4  -9  207.30   34.07
   5   4  10  -15.08   34.85
  -5   4 -10   28.72   22.80
   5   4  10   29.29   36.11
  -5   4 -10   34.22   30.59
   5   4  11  284.10   43.89
  -5   4 -11  192.88   38.75
   5   4  11  296.10   47.25
  -5   4 -11  249.98   32.42
  -5   5  10  156.39   45.67
  -5   5  10   99.09   35.49
   5   5 -10  154.09   45.13
  -5   5  10  139.42   45.85
  -5   5   9  402.06   53.37
   5   5  -9  442.43   52.89
  -5   5   9  520.41   45.55
  -5   5   9  473.31   52.72
   5   5  -8   66.35   22.75
  -5   5   8   39.92   39.77
   5   5  -8   77.66   39.93
  -5   5   8   91.30   29.82
  -5   5   8   88.40   38.23
   5   5  -7   31.50   36.26
   5   5  -7   31.49   19.77
  -5   5   7   57.79   28.23
  -5   5   7   82.65   37.62
   5   5  -6  -16.61   35.24
   5   5  -6  -11.11   17.07
  -5   5   6    4.67   32.38
  -5   5   6   -1.66   24.33
  -5   5   5  678.88   44.99
   5   5  -5  676.35   37.88
  -5   5   5  716.30   59.08
   5   5  -5  768.76   57.73
   5   5  -5  753.28   44.68
  -5   5   5  646.38   53.52
   5   5  -5  684.86   36.84
   5   5  -5  641.77   42.78
   5   5  -4  626.48   50.87
   5   5  -4  537.97   34.35
  -5   5   4  584.01   35.83
  -5   5   4  467.04   43.56
   5   5  -4  386.04   27.03
   5   5  -4  492.85   26.68
   5   5  -4  573.30   39.39
  -5   5   4  497.31   50.57
   5   5  -3  596.51   38.85
  -5   5   3  644.91   49.13
   5   5  -3  643.49   48.58
  -5   5   3  527.30   30.09
  -5  -5   3  635.42   41.23
   5   5  -3  561.06   32.18
  -5   5   3  600.65   42.39
  -5  -5   2   47.12   23.97
   5   5  -2   27.58   33.72
  -5   5   2   38.29   26.12
   5   5  -2   47.07   19.44
  -5   5   2   21.87   13.82
   5   5  -2   61.28   26.98
  -5   5   2   20.41   32.27
  -5  -5   1   93.90   25.33
   5   5  -1  111.64   36.57
  -5   5   1  141.52   26.79
   5   5  -1  112.51   23.75
   5   5  -1  128.87   30.07
  -5   5   1  101.37   34.59
  -5  -5   0   91.71   23.90
  -5   5   0   74.20   19.68
   5   5   0  113.98   36.16
  -5   5   0  115.54   22.75
   5   5   0  103.06   24.59
   5   5   0  132.70   30.33
  -5   5   0  148.40   33.97
  -5  -5  -1  527.40   45.04
  -5   5  -1  516.56   35.23
   5   5   1  444.87   47.95
  -5  -5  -1  491.38   38.60
   5   5   1  492.56   38.56
  -5   5  -1  454.46   32.24
   5   5   1  624.65   46.05
  -5   5  -1  570.41   48.82
  -5   5  -2  121.96   14.80
  -5  -5  -2  234.38   35.28
  -5   5  -2  214.97   26.35
   5   5   2  164.27   38.19
  -5   5  -2  146.38   17.45
   5   5   2  219.84   35.14
  -5   5  -2  216.33   37.05
  -5  -5  -2  187.50   26.74
   5   5   3  157.76   29.19
   5   5   3  224.92   37.28
  -5   5  -3  228.74   35.84
   5   5   3  178.40   37.93
  -5  -5  -3  268.26   37.27
  -5   5  -3  223.34   28.95
  -5   5  -3  139.05   21.56
   5   5   4   24.69   28.77
  -5   5  -4   22.32   20.20
  -5   5  -4   68.05   27.47
  -5  -5  -4   30.84   32.67
  -5   5  -4   50.65   30.78
   5   5   4   35.99   33.56
  -5  -5  -5  247.83   38.07
   5   5   5  291.32   38.77
   5   5   5  268.28   42.71
  -5   5  -5  265.70   37.10
  -5   5  -5  334.44   36.63
  -5   5  -5  314.34   29.48
   5   5   6   64.97   38.17
  -5   5  -6  126.80   31.06
   5   5   6   78.64   35.19
  -5   5  -6   94.60   24.45
  -5   5  -6  109.91   33.71
  -5   5  -7  160.31   38.33
   5   5   7  176.86   38.62
  -5   5  -7  139.84   26.49
  -5   5  -7  122.62   31.70
   5   5   8   85.94   43.39
  -5   5  -8   85.18   27.33
  -5   5  -8   60.28   36.27
   5   5   8  137.03   40.10
  -5   5  -9   19.63   27.91
  -5   5  -9   -4.25   36.78
   5   5   9   73.00   41.71
   5   6  -4   32.17   47.79
  -5   6   4   85.60   45.16
   5   6  -3   93.52   48.70
   5   6  -3  150.39   35.06
  -5   6   3  101.90   42.57
   5   6  -2  262.70   50.99
   5   6  -2  330.71   40.59
  -5   6   2  216.56   46.42
   5   6  -1    2.84   41.77
   5   6  -1   56.83   35.32
  -5   6   1   37.94   40.26
   5   6   0  367.67   44.47
  -5   6   0  303.15   48.72
   5   6   1   34.54   40.81
   5   6   1   -2.46   36.98
  -5   6  -1   13.68   39.58
   5   6   2   38.82   42.03
   5   6   2  113.70   42.07
  -5   6  -2  120.84   41.72
   5   6   3  -48.63   40.27
  -5   6  -3  -67.37   39.87
  -6   0  16  112.50   39.47
  -6   0  16  166.68   41.55
   6   0 -16   67.08   40.56
  -6   0  15   -5.10   31.53
   6   0 -15  -14.08   36.57
  -6   0  15  -27.95   34.87
  -6   0  14 1125.00   68.05
  -6   0  14  992.91   65.92
   6   0 -14  909.17   64.28
   6   0 -14  974.51   67.73
   6   0 -13   21.63   27.56
  -6   0  13  -13.18   18.33
  -6   0  13   -6.59   28.09
  -6   0  13  -28.11   26.43
   6   0 -13   42.13   25.65
  -6   0  12   71.56   25.21
   6   0 -12   83.43   28.93
  -6   0  12   68.80   18.88
  -6   0  12   93.27   28.54
   6   0 -12   90.29   24.92
   6   0 -12   76.67   30.47
  -6   0  11  -12.63   19.67
   6   0 -11  -25.93   23.26
  -6   0  11  -16.75   22.70
   6   0 -11   36.83   21.69
   6   0 -11   -2.20   24.57
  -6   0  11   11.42   16.38
   6   0 -10  886.71   52.79
  -6   0  10  765.65   50.55
   6   0 -10  844.69   49.96
  -6   0  10  809.30   50.21
  -6   0  10  828.50   45.60
   6   0  -9  -17.65   18.28
  -6   0   9    3.02   16.76
  -6   0   9    7.26   15.71
  -6   0   9   -1.74   12.91
   6   0  -9   -5.34   15.76
   6   0  -8 1011.70   52.71
  -6   0   8  935.12   52.93
  -6   0   8  967.08   53.63
   6   0  -8 1030.49   54.78
  -6   0   8  879.83   48.79
   6   0  -7   -6.14   13.28
  -6   0   7   -3.96   14.23
  -6   0   7   -1.20   12.85
   6   0  -7    1.21   13.26
  -6   0   7   10.33   12.48
   6   0  -7    5.09   11.93
  -6   0   6  395.05   26.50
   6   0  -6  361.87   25.45
  -6   0   6  325.67   24.32
   6   0  -6  387.59   24.50
  -6   0   6  369.68   25.54
   6   0  -6  398.63   25.72
  -6   0   5   -4.51   10.36
   6   0  -5    8.95    9.76
  -6   0   5   -4.34    9.33
   6   0  -5    9.78    9.19
  -6   0   5  -12.27    9.18
   6   0  -5    1.80    9.51
  -6   0   5   -3.83   10.39
   6   0  -4 2979.33  137.87
  -6   0   4 2962.75  137.45
   6   0  -4 2901.82  137.25
  -6   0   4 2745.54  136.33
  -6   0   4 3244.77  137.45
   6   0  -4 2876.19  136.94
  -6   0   3   -8.00    7.36
   6   0  -3   -3.11    6.65
   6   0  -3   -2.65    7.11
   6   0  -3   -1.38    8.48
  -6   0   3   -2.00    7.83
   6   0  -2 4306.01  191.64
  -6   0   2 4223.08  191.50
   6   0  -2 4166.70  190.37
   6   0  -2 4281.98  191.35
  -6   0   2 4182.62  191.76
   6   0  -2 4232.46  191.18
  -6   0   2 3969.76  190.87
  -6   0   1    3.62    7.63
   6   0  -1   -6.38    6.98
   6   0  -1    2.65    6.40
  -6   0   1    2.87    6.17
   6   0  -1   -5.81    6.91
   6   0  -1   15.04    6.99
   6   0   0 2629.19  124.20
   6   0   0 2622.77  124.44
  -6   0   0 2613.45  124.67
  -6   0   0 2738.85  125.69
   6   0   0 2846.01  125.99
   6   0   0 2736.02  124.48
   6   0   1    2.97    7.17
  -6   0  -1   -4.10    6.32
   6   0   1   -1.21    7.84
   6   0   1    2.64    6.58
  -6   0  -1   -2.94    9.22
  -6   0  -2 5469.64  248.26
   6   0   2 5446.54  248.72
  -6   0  -2 5308.17  248.61
   6   0   2 5598.16  249.06
   6   0   3    5.81    8.53
  -6   0  -3   -5.35    9.96
   6   0   3  -13.39   10.98
  -6   0  -3    6.70    7.61
  -6   0  -4  280.10   20.71
   6   0   4  338.60   22.79
  -6   0  -4  336.06   22.64
  -6   0  -4  308.04   21.43
  -6   0  -5    1.06   10.91
   6   0   5   -5.46   11.15
  -6   0  -5   -1.07   13.62
  -6   0  -5   -4.10   13.66
  -6   0  -5   -2.37   11.51
   6   0   5   -1.17   11.85
  -6   0  -6 1324.79   68.21
  -6   0  -6 1264.82   67.74
   6   0   6 1302.27   66.26
  -6   0  -6 1255.30   65.14
   6   0   6 1341.79   68.88
  -6   0  -7   23.59   13.76
  -6   0  -7   15.59   15.04
   6   0   7   10.43   13.45
  -6   0  -7   -7.12   16.37
   6   0   7  -11.03   16.85
  -6   0  -8 2050.66   99.67
  -6   0  -8 2096.30  100.08
  -6   0  -8 1841.61   94.91
   6   0   8 1851.35   96.36
   6   0   8 1865.16   99.49
   6   0   9   18.53   18.47
  -6   0  -9  -12.24   18.33
  -6   0  -9   18.10   21.70
  -6   0  -9  -10.73   22.09
   6   0   9  -22.44   21.94
   6   0  10   26.65   21.00
  -6   0 -10   49.87   21.03
  -6   0 -10   69.09   24.92
  -6   0 -10  104.85   27.40
   6   0  10   64.06   26.93
   6   0  11    3.43   24.56
   6   0  11   17.59   27.77
  -6   0 -11  -11.72   21.39
  -6   0 -11   21.54   27.65
  -6   0 -11   63.02   28.38
  -6   0 -12 1476.20   86.89
  -6   0 -12 1603.07   89.40
  -6   0 -12 1433.24   80.71
   6   0  12 1489.43   83.76
  -6   0 -13   20.40   26.83
   6   0  13  -24.16   29.47
  -6   0 -13   45.51   35.78
   6   0  14  163.66   35.93
   6   0  14  184.05   36.03
  -6   0 -14  212.70   42.81
   6   0  15  -34.35   33.67
   6   0  15   29.29   34.10
  -6   0 -15   24.52   41.26
   6  -1 -16   17.97   37.38
   6   1 -16   49.71   39.64
  -6  -1  16   -2.64   35.38
  -6   1  16   25.60   36.44
  -6   1  16   14.82   39.48
   6   1 -15   57.35   35.59
   6  -1 -15  100.12   38.18
  -6   1  15  100.90   37.43
  -6  -1  15  138.85   36.04
  -6   1  15   76.99   36.22
  -6  -1  15   88.65   36.71
  -6  -1  14  -24.94   30.09
  -6   1  14    7.41   30.68
   6   1 -14   26.38   31.27
   6  -1 -14   12.87   30.72
   6  -1 -14   19.36   26.65
  -6   1  14  -21.03   32.74
  -6  -1  14   16.61   30.08
  -6   1  14   41.01   26.21
  -6   1  13  157.56   31.88
  -6  -1  13  210.14   31.66
   6   1 -13  142.20   32.63
   6  -1 -13   56.69   29.77
  -6   1  13  154.40   33.96
  -6   1  13  148.82   27.82
  -6  -1  13  156.40   30.55
   6   1 -13  134.75   31.79
   6  -1 -13  153.71   28.07
   6   1 -12  504.51   44.88
   6  -1 -12  593.82   45.75
  -6   1  12  500.82   44.81
  -6  -1  12  573.17   42.26
  -6   1  12  540.84   42.89
  -6  -1  12  545.94   42.51
   6   1 -12  564.45   44.00
   6  -1 -12  477.63   39.41
  -6   1  12  594.93   40.22
   6   1 -12  563.15   47.67
   6  -1 -12  581.52   46.37
   6  -1 -11  677.77   48.16
   6   1 -11  698.72   48.67
   6   1 -11  696.33   47.35
   6  -1 -11  603.74   42.77
  -6   1  11  664.18   47.22
  -6  -1  11  670.37   45.48
  -6   1  11  627.48   47.75
  -6  -1  11  710.65   45.52
  -6   1  11  666.11   43.91
   6   1 -11  707.29   49.76
   6  -1 -11  656.89   48.90
  -6   1  10   -3.51   19.74
  -6  -1  10   15.23   18.24
   6   1 -10   32.09   21.67
   6  -1 -10   37.70   21.01
   6   1 -10   18.81   20.20
   6  -1 -10   23.22   16.39
  -6  -1  10   43.61   19.80
  -6   1  10   58.48   23.39
  -6  -1  10   21.80    7.61
  -6   1  10   28.80   18.90
   6  -1 -10  -19.82   22.59
  -6   1   9   33.37   19.36
  -6  -1   9   25.59   15.15
   6  -1  -9   49.67   19.48
   6   1  -9    4.63   17.61
   6  -1  -9   45.25   15.67
  -6  -1   9   55.18   18.62
  -6   1   9    7.11   18.42
  -6   1   9   55.83   18.44
  -6  -1   9   33.21    7.95
   6   1  -9   44.13   18.50
  -6  -1   8   46.30   14.28
   6  -1  -8   70.77   18.02
   6   1  -8   38.93   16.78
   6  -1  -8   53.48   13.92
  -6  -1   8   52.84   15.61
  -6   1   8   66.11   18.85
   6   1  -8   53.21   16.79
  -6   1   8   49.83   15.73
  -6  -1   8   44.79    8.36
  -6  -1   7 1800.93   90.27
  -6   1   7 1833.35   93.91
  -6  -1   7 1927.47   93.44
   6  -1  -7 1945.86   92.67
   6   1  -7 1819.67   92.05
   6   1  -7 1906.12   92.72
  -6  -1   7 1897.94   91.07
   6  -1  -7 1784.70   88.73
  -6   1   7 1809.99   91.19
   6  -1  -6  963.02   51.43
  -6  -1   6 1038.19   52.77
  -6   1   6  970.78   52.68
  -6   1   6 1022.26   54.00
  -6  -1   6  954.61   49.96
   6   1  -6  927.94   51.43
  -6  -1   6  982.18   50.51
   6  -1  -6  948.27   48.42
   6   1  -6  922.70   51.60
  -6  -1   5 1311.02   64.70
   6  -1  -5 1247.96   63.64
  -6  -1   5 1237.94   62.98
  -6  -1   5 1236.06   64.95
  -6   1   5 1285.85   64.76
  -6   1   5 1301.69   65.90
   6  -1  -5 1334.07   64.88
   6  -1  -5 1267.25   64.26
  -6  -1   4   73.48   11.56
  -6   1   4   42.45   12.12
  -6  -1   4   59.70    9.64
   6  -1  -4   51.24   11.27
  -6  -1   4   56.70   11.17
   6  -1  -4   38.26    9.80
  -6   1   4   58.83   11.19
   6  -1  -4   44.89   10.01
   6   1  -3  377.19   22.89
  -6   1   3  364.38   22.31
   6  -1  -3  392.33   22.05
  -6  -1   3  382.03   22.96
   6   1  -3  376.64   23.60
   6  -1  -3  352.59   22.51
  -6  -1   3  360.35   22.18
  -6   1   3  362.08   19.50
  -6  -1   3  389.43   23.54
  -6   1   3  401.94   22.24
   6  -1  -3  358.62   22.10
   6  -1  -2  225.98   14.76
  -6  -1   2  250.46   16.60
  -6   1   2  233.71   15.48
   6   1  -2  237.02   16.96
   6  -1  -2  222.05   12.22
  -6  -1   2  241.59   17.77
   6   1  -2  218.60   15.67
   6  -1  -2  223.11   15.72
   6  -1  -2  224.43   14.78
  -6  -1   2  266.70   16.66
  -6   1   2  242.54   15.02
   6  -1  -1 2809.00  133.06
  -6  -1   1 3035.91  134.59
  -6   1   1 2971.08  133.03
  -6  -1   1 2942.06  133.29
   6   1  -1 3005.51  134.94
  -6  -1   1 2906.60  134.61
   6   1  -1 2939.56  132.81
   6  -1  -1 2711.44  133.57
   6  -1  -1 2778.06  132.03
   6   1  -1 2721.66  134.63
  -6   1   1 2905.85  132.01
  -6  -1   1 2995.67  133.02
   6  -1   0    3.45    5.01
  -6  -1   0   -2.27    8.16
   6  -1   0    1.12    6.16
  -6  -1   0    2.44    9.05
  -6   1   0    6.46    7.92
   6  -1   0    6.79    8.20
   6   1   0    6.97    7.58
  -6  -1   0   -2.17    6.79
  -6  -1   0    4.66    9.77
   6   1   0   -6.08   10.37
  -6   1   0    6.82    4.52
   6  -1   1 1721.67   85.09
   6   1   1 1831.86   84.57
  -6  -1  -1 1777.36   84.40
  -6   1  -1 1791.00   85.28
  -6  -1  -1 1963.03   87.19
  -6  -1  -1 1830.40   85.40
   6   1   1 1792.28   87.43
  -6  -1  -1 1761.96   87.20
   6  -1   1 1764.70   83.05
  -6  -1  -1 1774.92   85.27
   6  -1   1 1789.35   84.46
  -6   1  -2   12.23    8.50
   6  -1   2   14.62    7.93
  -6  -1  -2   21.87    8.49
  -6  -1  -2   28.29    9.94
  -6  -1  -2   20.50    7.31
   6  -1   2   24.82   10.01
   6   1   2   22.40    8.56
   6   1   2   26.62   12.01
  -6  -1  -2   44.00   13.03
  -6  -1  -2   24.42    9.71
   6   1   3  940.76   45.85
   6   1   3  926.41   46.14
  -6   1  -3  846.97   44.22
  -6  -1  -3  902.19   45.80
  -6  -1  -3  888.40   47.47
  -6  -1  -3  808.42   43.55
  -6  -1  -3  946.49   46.59
   6   1   3  868.37   45.08
   6  -1   3  886.23   46.00
  -6   1  -3  883.40   44.78
  -6  -1  -3  853.81   45.05
   6  -1   3  716.88   43.81
   6  -1   4   37.36   10.82
  -6   1  -4   38.76   11.35
  -6  -1  -4   35.82   11.64
  -6   1  -4   65.39   12.25
   6   1   4   56.64   13.06
  -6  -1  -4   23.10   13.69
  -6  -1  -4   54.25   11.16
   6   1   4   30.50   11.61
  -6  -1  -4   26.18   15.18
   6   1   5 1145.82   56.61
  -6  -1  -5 1095.25   58.93
  -6  -1  -5 1085.63   55.94
  -6  -1  -5 1017.33   58.34
  -6   1  -5 1081.13   55.81
   6   1   5 1078.76   57.51
   6  -1   5 1084.11   57.13
  -6   1  -5 1061.38   56.48
  -6  -1  -5 1059.04   56.71
   6  -1   6  164.39   19.63
  -6   1  -6  206.73   20.27
  -6  -1  -6  144.39   18.48
   6   1   6  161.43   19.48
  -6   1  -6  137.96   18.55
  -6  -1  -6  181.76   23.60
  -6  -1  -6  190.94   20.16
  -6  -1  -6  180.01   24.08
  -6  -1  -6  178.91   20.18
   6   1   6  164.96   19.10
  -6   1  -7   34.09   16.97
  -6  -1  -7    7.99   15.94
   6   1   7    2.79   15.92
  -6   1  -7    8.48   15.93
  -6  -1  -7    5.13   15.15
  -6   1  -7   13.39   13.22
   6   1   7   14.61   15.59
  -6  -1  -7   31.07   17.04
   6  -1   7    9.23   16.70
  -6   1  -8   -1.48   18.34
  -6  -1  -8   10.41   17.74
   6  -1   8   38.83   18.94
   6   1   8   -9.27   18.93
  -6   1  -8   -5.51   17.46
  -6  -1  -8   31.06   18.40
  -6   1  -8   13.86   14.15
  -6  -1  -8   -7.33   17.58
  -6   1  -9 1045.69   60.11
  -6  -1  -9  969.41   58.73
   6  -1   9 1020.66   61.31
  -6   1  -9 1113.91   63.12
  -6  -1  -9 1018.40   58.84
  -6   1  -9 1035.58   58.71
  -6  -1  -9  999.38   62.40
   6   1   9 1070.26   60.17
  -6   1  -9  824.22   52.48
  -6  -1  -9  987.55   57.81
   6  -1  10  765.16   51.89
  -6   1 -10  658.57   48.73
  -6  -1 -10  729.02   48.98
  -6   1 -10  616.08   42.02
  -6  -1 -10  638.66   46.68
  -6  -1 -10  791.63   53.19
  -6   1 -10  778.55   48.73
   6   1  10  724.31   49.99
  -6  -1 -10  722.31   49.21
  -6   1 -10  837.61   54.33
  -6   1 -11  319.87   35.58
  -6  -1 -11  300.55   38.33
  -6   1 -11  274.88   34.94
  -6   1 -11  264.08   27.42
  -6  -1 -11  305.75   34.34
   6   1  11  329.14   36.01
  -6  -1 -11  374.35   35.76
  -6   1 -11  256.74   36.98
  -6  -1 -11  244.60   34.63
  -6   1 -12   20.16   28.39
  -6  -1 -12   56.61   28.57
  -6   1 -12    8.67   22.37
   6   1  12   26.22   30.16
   6  -1  12   74.52   26.58
  -6  -1 -12   22.71   30.49
  -6   1 -12   41.04   34.74
  -6   1 -13   96.72   33.12
  -6  -1 -13   58.18   31.12
   6   1  13   81.93   32.65
  -6  -1 -13   71.88   34.49
  -6   1 -13   69.72   38.96
   6  -1  13   57.43   29.60
  -6  -1 -14  273.28   40.27
   6  -1  14  199.00   37.81
  -6   1 -14  344.58   49.07
  -6  -1 -14  363.34   45.09
   6   1  14  284.05   43.04
  -6   1 -15  555.29   61.52
   6   1  15  632.94   56.75
   6  -1  15  590.36   54.54
  -6  -1 -15  587.42   58.49
   6   2 -15  386.70   49.38
   6  -2 -15  520.76   51.06
  -6   2  15  430.26   44.76
  -6  -2  15  496.13   47.67
  -6   2  15  452.59   52.01
  -6  -2  14  188.70   35.03
  -6   2  14  216.13   34.85
  -6   2  14  203.18   40.61
   6   2 -14  226.44   39.04
   6  -2 -14  163.19   35.11
  -6  -2  13  172.65   31.14
   6   2 -13  153.37   34.45
   6  -2 -13  229.72   35.28
  -6   2  13  187.97   38.30
  -6  -2  13  233.57   30.23
  -6   2  13  197.34   33.96
   6  -2 -12   31.21   20.52
  -6   2  12   15.55   30.18
  -6   2  12   17.55   26.74
  -6  -2  12   38.61   24.91
   6   2 -12   41.15   26.62
   6  -2 -12   17.01   26.41
  -6  -2  12   21.91   21.55
   6  -2 -12   22.18   28.55
   6   2 -12   72.93   31.35
   6   2 -11   87.05   27.71
   6  -2 -11   91.52   20.04
  -6   2  11  116.91   31.50
  -6   2  11  119.92   28.20
   6   2 -11  101.64   27.59
   6  -2 -11  132.64   27.45
  -6   2  11   66.81   26.80
  -6  -2  11  104.25   23.64
  -6  -2  11  124.07   23.69
   6  -2 -11  121.11   29.16
   6   2 -11  131.79   30.78
  -6  -2  10  427.39   32.59
   6  -2 -10  391.46   29.11
   6   2 -10  447.79   38.01
  -6   2  10  451.21   41.03
  -6  -2  10  425.08   31.17
   6  -2 -10  423.32   37.17
   6   2 -10  463.02   36.08
   6  -2 -10  395.87   35.80
   6   2 -10  392.50   33.99
  -6   2  10  420.41   35.69
  -6   2  10  429.43   36.95
   6  -2  -9 1304.41   67.16
   6   2  -9 1439.33   75.21
  -6  -2   9 1264.08   69.91
  -6  -2   9 1345.24   68.79
  -6   2   9 1400.11   77.44
   6  -2  -9 1356.40   74.33
   6   2  -9 1357.05   72.94
   6  -2  -9 1385.08   73.15
  -6   2   9 1266.56   73.23
   6   2  -9 1283.01   71.78
  -6   2   9 1404.73   74.99
   6   2  -8  639.12   40.17
   6  -2  -8  493.86   30.93
  -6  -2   8  544.53   34.66
  -6   2   8  538.13   40.81
  -6  -2   8  529.59   33.14
   6   2  -8  518.44   36.59
  -6   2   8  599.85   38.32
   6  -2  -8  480.20   37.46
  -6   2   8  553.01   39.33
   6   2  -8  590.19   37.46
   6  -2  -8  641.36   38.29
   6  -2  -7  286.47   25.20
  -6  -2   7  276.41   21.02
   6  -2  -7  238.74   23.74
   6   2  -7  330.39   25.63
  -6  -2   7  329.60   27.30
   6  -2  -7  288.32   18.84
   6   2  -7  282.07   24.27
  -6  -2   7  275.10   22.57
  -6   2   7  307.63   25.73
  -6   2   7  295.02   27.79
   6  -2  -6   20.47   13.93
   6   2  -6   20.56   13.49
   6  -2  -6    2.06   12.15
  -6  -2   6   25.88   14.66
   6  -2  -6   11.13    7.62
  -6  -2   6   24.66   14.50
  -6  -2   6   -3.79   10.27
  -6   2   6   31.33   14.70
   6   2  -6   21.83   12.69
  -6  -2   6   22.20   11.58
  -6  -2   6    5.61    7.28
  -6   2   6   14.68   16.68
   6  -2  -5  559.99   32.48
  -6  -2   5  569.75   33.84
   6   2  -5  610.02   36.75
   6   2  -5  577.01   33.33
  -6  -2   5  540.76   32.24
  -6  -2   5  541.03   35.59
   6   2  -5  543.27   32.88
  -6   2   5  574.30   34.00
  -6  -2   5  531.85   29.04
   6  -2  -5  554.62   32.59
  -6  -2   4  180.78   15.49
  -6  -2   4  252.36   18.82
   6  -2  -4  203.48   16.49
   6   2  -4  255.29   21.89
   6   2  -4  227.62   17.92
   6  -2  -4  211.22   17.06
  -6  -2   4  213.60   17.87
   6   2  -4  197.10   17.03
  -6  -2   4  210.48   20.00
  -6   2   4  231.01   17.83
  -6   2   4  220.45   22.31
  -6  -2   3 3564.15  166.72
   6  -2  -3 3530.49  166.55
   6   2  -3 3608.54  168.09
  -6   2   3 3663.54  166.81
  -6  -2   3 3632.92  167.78
   6  -2  -3 3788.07  166.26
   6   2  -3 3592.05  169.75
   6  -2  -3 3596.06  164.26
  -6  -2   3 3757.67  170.53
   6   2  -3 3692.50  168.05
  -6   2   3 3501.51  166.98
  -6   2   3 3756.60  170.30
   6   2  -3 3517.49  166.74
  -6  -2   2  315.32   21.53
  -6  -2   2  337.61   19.45
   6  -2  -2  286.76   20.43
   6   2  -2  326.75   19.29
   6   2  -2  374.44   22.90
   6  -2  -2  325.80   18.58
  -6  -2   2  344.53   21.17
  -6   2   2  282.24   18.72
   6   2  -2  309.53   20.35
  -6  -2   2  310.82   24.12
  -6   2   2  283.15   19.91
  -6   2   2  320.47   22.64
   6   2  -2  275.97   21.06
  -6   2   2  351.62   19.40
  -6  -2   1    3.93   12.98
   6   2  -1   34.45   10.03
  -6  -2   1   39.32   11.95
  -6   2   1   26.59    6.25
   6   2  -1   18.89   10.62
  -6  -2   1    4.21    9.39
   6   2  -1   25.57   11.07
  -6  -2   1   23.64   10.69
   6  -2  -1   11.26    7.25
  -6   2   1   25.05    6.88
   6  -2  -1   24.51   10.12
   6   2  -1   14.66    7.98
  -6   2   1    8.78    8.93
  -6  -2   0  143.22   15.58
   6   2   0  119.34   14.76
  -6   2   0  119.58    8.52
  -6  -2   0  103.71   16.62
  -6   2   0  124.53   10.15
  -6  -2   0  118.13   15.03
  -6  -2   0  135.99   13.86
   6   2   0  156.98   13.92
   6  -2   0  142.42   10.75
   6  -2   0  127.91   13.27
   6   2   0  119.32   11.50
  -6   2   0  135.66   13.62
  -6  -2   0  118.82   10.80
   6  -2   1 3134.98  150.89
   6   2   1 3569.98  154.12
  -6  -2  -1 3423.44  155.38
  -6  -2  -1 3267.90  156.44
  -6  -2  -1 3276.83  155.07
  -6   2  -1 3120.12  151.22
  -6  -2  -1 3308.72  154.00
  -6   2  -1 3385.00  153.39
   6  -2   1 3260.23  153.00
  -6  -2  -1 3336.60  151.40
   6   2   1 3434.49  151.40
   6  -2   2  204.41   15.52
   6   2   2  209.26   17.50
  -6   2  -2  199.24   15.52
   6   2   2  211.83   18.52
  -6  -2  -2  231.52   20.63
  -6  -2  -2  290.99   23.68
  -6  -2  -2  224.30   19.82
  -6   2  -2  217.43   17.26
  -6  -2  -2  223.39   15.50
   6  -2   2  235.65   18.62
   6   2   2  193.17   15.60
  -6   2  -3 1283.93   64.78
  -6  -2  -3 1357.96   66.51
   6  -2   3 1322.93   65.54
   6   2   3 1294.52   67.35
   6   2   3 1477.61   69.51
  -6  -2  -3 1395.41   69.54
   6   2   3 1415.26   68.82
  -6  -2  -3 1288.61   70.65
   6  -2   3 1287.52   61.15
  -6   2  -3 1355.79   66.66
  -6  -2  -3 1352.12   64.27
  -6  -2  -3 1412.85   69.30
   6  -2   4   63.81   12.99
   6   2   4   67.41   15.37
  -6  -2  -4   54.97   13.52
  -6   2  -4   66.11   12.39
  -6   2  -4   65.93   13.50
  -6  -2  -4   46.43   10.91
  -6  -2  -4   44.56   16.57
  -6   2  -4   58.20   11.85
  -6  -2  -4   96.02   17.78
   6   2   4   40.52   16.09
  -6  -2  -4   55.51   18.89
   6  -2   5  114.00   17.42
   6   2   5  128.63   18.62
  -6   2  -5  103.19   15.56
  -6  -2  -5  121.04   17.00
   6   2   5  138.01   20.08
  -6  -2  -5   95.12   20.50
  -6   2  -5   75.50   13.68
  -6  -2  -5  139.49   23.72
  -6  -2  -5   96.42   14.04
  -6   2  -5  104.91   17.58
  -6   2  -6  583.12   35.10
  -6  -2  -6  622.12   42.22
  -6  -2  -6  620.97   42.20
   6   2   6  629.35   40.16
   6  -2   6  612.68   33.94
  -6  -2  -6  594.98   36.05
  -6   2  -6  681.93   40.12
   6  -2   6  518.68   38.11
   6   2   6  597.05   39.88
  -6   2  -6  586.61   37.22
  -6  -2  -6  589.90   38.20
   6  -2   7 1426.35   75.46
   6   2   7 1393.98   76.55
  -6   2  -7 1377.06   72.65
  -6  -2  -7 1396.30   73.95
  -6  -2  -7 1235.77   74.73
  -6  -2  -7 1536.08   78.80
   6   2   7 1429.63   74.84
   6  -2   7 1374.50   70.20
  -6  -2  -7 1405.27   71.54
  -6   2  -7 1411.76   75.08
  -6  -2  -7 1480.15   77.91
   6   2   7 1465.38   76.86
  -6   2  -7 1253.64   70.02
   6  -2   8  366.90   32.83
   6   2   8  364.55   34.37
  -6   2  -8  365.78   30.96
  -6  -2  -8  330.42   31.05
   6   2   8  330.61   32.44
  -6   2  -8  294.49   25.01
  -6  -2  -8  422.57   34.83
  -6  -2  -8  433.83   39.64
  -6   2  -8  363.75   33.22
  -6  -2  -8  380.42   29.59
   6  -2   8  331.69   27.34
   6   2   8  369.79   33.50
  -6  -2  -8  392.25   36.72
  -6   2  -8  307.73   28.11
  -6  -2  -9  153.94   33.95
  -6   2  -9   93.55   21.54
  -6  -2  -9  120.16   31.44
  -6   2  -9   77.88   24.07
  -6  -2  -9  102.86   24.27
   6   2   9  138.57   28.40
   6  -2   9   99.78   20.56
   6   2   9  123.85   29.55
  -6   2  -9  118.03   27.26
  -6  -2  -9   97.34   22.98
  -6   2  -9   72.33   17.70
  -6  -2  -9  148.52   27.18
   6   2   9  120.91   27.25
  -6  -2 -10  128.36   35.54
   6  -2  10   53.46   21.82
   6   2  10   68.84   29.42
   6   2  10   27.62   28.69
  -6  -2 -10   36.22   32.19
  -6   2 -10   75.97   23.26
  -6  -2 -10   67.12   25.11
  -6   2 -10   81.49   26.84
  -6   2 -10  106.72   30.18
  -6  -2 -10   81.17   24.37
   6   2  10   99.35   28.24
  -6  -2 -10   51.12   28.08
  -6   2 -10   55.16   17.06
   6  -2  11  221.44   29.97
   6   2  11  226.27   36.00
   6   2  11  194.79   35.86
  -6   2 -11  304.81   31.88
   6   2  11  278.55   35.46
  -6   2 -11  193.29   23.44
  -6  -2 -11  276.94   36.51
  -6  -2 -11  306.82   33.33
  -6   2 -11  310.30   39.24
  -6   2 -11  266.70   34.93
   6   2  12   66.60   33.86
   6   2  12  119.15   34.42
   6  -2  12  137.73   28.10
  -6  -2 -12  115.29   31.41
  -6   2 -12  153.53   38.28
  -6   2 -12  166.25   31.39
  -6  -2 -13  636.33   52.08
  -6   2 -13  574.81   55.54
  -6   2 -13  548.02   56.08
   6   2  13  636.10   55.63
   6   2  14  -19.34   37.84
  -6   2 -14    9.07   41.67
  -6  -2 -14  -23.82   34.40
  -6   2 -14   27.30   38.09
  -6   3  14   45.63   36.67
  -6  -3  14   -2.00   33.06
  -6   3  14   78.52   44.03
   6  -3 -14   19.51   34.48
   6   3 -14  109.86   37.16
  -6   3  14  107.41   40.85
  -6   3  13  -15.94   32.75
  -6  -3  13  -13.04   28.53
  -6   3  13   15.52   39.51
   6   3 -13    2.27   31.93
   6  -3 -13    6.77   29.58
  -6   3  13   27.41   34.86
  -6   3  12 1023.37   69.36
   6  -3 -12 1138.52   67.77
   6   3 -12 1128.62   67.36
   6  -3 -12  965.89   65.61
   6   3 -12 1233.14   72.99
  -6  -3  12 1067.33   65.07
  -6   3  12  967.55   68.29
  -6   3  11  -16.00   27.58
  -6  -3  11   15.59   23.10
   6   3 -11   -1.86   25.71
   6  -3 -11  -11.34   25.58
   6  -3 -11   13.29   24.82
   6   3 -11   -2.38   30.51
   6  -3 -11   67.87   26.42
  -6   3  11   37.59   30.15
   6  -3 -11  -14.50   28.50
  -6   3  10  126.64   27.29
  -6  -3  10  146.14   25.29
   6   3 -10  117.76   26.29
   6   3 -10  224.95   34.33
   6  -3 -10  168.66   26.77
   6  -3 -10  191.04   27.66
   6   3 -10  173.72   26.81
   6  -3 -10  147.49   27.58
   6  -3 -10  200.38   31.01
  -6   3  10  192.12   33.58
   6  -3  -9   -4.58   11.53
   6  -3  -9    4.32   23.78
  -6   3   9  -36.09   31.35
   6   3  -9  -18.02   20.98
   6  -3  -9   -3.11   20.92
   6  -3  -9   -5.45   21.02
   6   3  -9   25.34   20.38
   6  -3  -9   19.93   20.71
  -6   3   9    3.86   22.27
  -6  -3   9   -5.27   18.88
  -6  -3   9   30.00   11.29
  -6   3   9   15.58   26.51
   6   3  -8   47.54   19.61
  -6  -3   8   86.40   19.29
  -6   3   8   86.32   22.52
   6  -3  -8   47.98   19.65
   6   3  -8   47.89   18.71
   6  -3  -8   74.31   19.95
   6  -3  -8   58.52   19.70
  -6   3   8   93.34   27.60
  -6  -3   8   49.87   10.38
   6  -3  -8   95.16   23.97
   6   3  -8   93.00   27.62
  -6   3   8   77.82   28.31
  -6   3   7   39.58   19.48
  -6  -3   7    9.44   16.68
   6   3  -7   14.50   16.22
   6  -3  -7   14.75   16.70
   6  -3  -7   -1.03   16.51
   6   3  -7   25.03   16.68
  -6  -3   7   18.48   18.21
   6  -3  -7   29.42   16.74
  -6   3   7    2.04   22.37
  -6  -3   7    2.16    8.66
  -6   3   7   31.15   23.54
   6  -3  -7  -10.28   19.83
   6   3  -7    8.46   23.60
  -6   3   6 1603.90   79.88
  -6  -3   6 1704.83   78.12
   6   3  -6 1609.83   72.15
  -6   3   6 1679.48   79.66
  -6   3   6 1731.56   75.30
   6  -3  -6 1601.52   72.46
   6   3  -6 1686.31   72.63
  -6  -3   6 1595.97   73.76
   6  -3  -6 1653.42   71.86
   6   3  -6 1801.82   78.43
   6  -3  -6 1580.59   72.33
   6  -3  -6 1719.12   71.15
  -6  -3   5   -9.81   16.64
   6   3  -5   -7.32   19.87
   6  -3  -5    2.52   14.72
  -6   3   5   -3.37   19.72
   6   3  -5   13.58   13.79
  -6   3   5    1.22   15.23
   6  -3  -5  -13.52   13.32
   6  -3  -5   -4.58   13.23
   6   3  -5    7.97   13.34
  -6  -3   5   -1.09   14.68
   6  -3  -5    2.45   12.53
  -6   3   5   -9.21   20.09
  -6  -3   5    3.94    7.68
   6   3  -4  195.33   17.36
  -6   3   4  169.13   25.28
  -6  -3   4  195.86   19.30
   6   3  -4  199.07   18.46
  -6  -3   4  233.26   23.13
  -6   3   4  233.90   19.64
   6   3  -4  158.70   23.33
  -6   3   4  229.27   24.65
   6  -3  -4  215.92   18.16
   6  -3  -4  175.79   17.24
   6   3  -4  186.38   19.88
   6  -3  -4  190.92   16.04
   6  -3  -4  202.34   16.25
  -6  -3   4  202.33   19.21
  -6  -3   4  147.21   13.50
   6   3  -4  195.43   17.58
  -6   3   3   80.92   13.08
   6   3  -3   72.23   13.97
  -6  -3   3   79.86   17.11
   6   3  -3   94.01   14.73
   6   3  -3   58.51   11.39
   6  -3  -3   54.73   13.13
   6   3  -3   67.02   15.20
   6  -3  -3   65.36    9.61
  -6  -3   3  101.29   14.05
  -6   3   3   63.98   18.42
   6  -3  -3   60.26    9.61
   6   3  -3   61.97   18.98
  -6  -3   3   58.88   11.41
  -6  -3   3   81.16   17.55
  -6  -3   2 1001.05   51.60
   6   3  -2  831.67   48.00
  -6   3   2  937.27   45.13
  -6  -3   2 1038.33   51.04
   6   3  -2  910.78   44.05
   6  -3  -2  921.78   46.00
   6   3  -2  932.65   49.57
   6  -3  -2  823.78   43.03
  -6  -3   2  879.16   46.67
   6   3  -2  979.56   53.36
  -6  -3   2  783.53   45.41
  -6   3   2  801.50   45.48
  -6   3   2  938.60   50.71
   6   3  -2 1038.17   49.11
   6   3  -1  -12.44   13.89
  -6  -3   1   20.74   16.85
  -6  -3   1    6.31   18.02
   6   3  -1    1.55   19.43
  -6   3   1  -12.61   14.29
  -6   3   1    5.58    6.87
   6   3  -1   -9.04   13.45
  -6  -3   1    6.25   12.33
   6   3  -1    4.00   11.24
   6  -3  -1    4.06    5.36
  -6  -3   1   -6.11   11.18
   6  -3  -1    8.10   10.18
  -6   3   1   19.39   10.58
   6   3  -1    3.24    8.27
  -6   3   0 1735.08   79.37
  -6  -3   0 1773.06   83.79
   6   3   0 1783.71   78.34
  -6   3   0 1613.45   81.86
   6  -3   0 1650.21   81.55
   6  -3   0 1360.23   77.32
   6   3   0 1924.16   82.73
  -6  -3   0 1825.22   83.65
  -6   3   0 1808.36   83.50
  -6   3   0 1796.96   79.11
  -6  -3   0 1946.55   88.14
   6   3   0 1843.69   90.58
   6   3   0 1931.74   86.02
  -6  -3   0 1980.27   87.80
  -6   3  -1  274.20   21.85
   6  -3   1  248.19   16.52
   6   3   1  308.42   20.95
  -6  -3  -1  321.50   23.92
  -6   3  -1  284.44   21.14
  -6  -3  -1  304.62   27.63
  -6   3  -1  232.88   18.31
   6   3   1  310.65   30.11
   6  -3   1  290.19   21.26
  -6   3  -1  300.42   19.63
  -6  -3  -1  302.59   24.25
  -6  -3  -1  353.38   27.74
   6   3   1  317.02   25.73
  -6  -3  -2   33.12   17.19
   6   3   2   50.41   16.66
   6  -3   2   43.83    9.76
   6   3   2   30.53   13.14
  -6  -3  -2   13.60   14.80
  -6   3  -2   16.94    7.38
  -6   3  -2   29.94   12.10
  -6  -3  -2   40.95   21.03
   6   3   2   28.91   20.34
  -6   3  -2   23.55   11.75
  -6  -3  -2   35.30    8.93
  -6   3  -2   33.65   12.46
   6   3   2   32.47   16.87
  -6  -3  -2   32.80   18.69
  -6  -3  -3    4.77   19.42
  -6   3  -3    6.22   13.29
   6   3   3   19.05   20.89
  -6  -3  -3  -15.67   21.31
  -6  -3  -3   -1.38   17.15
   6   3   3   -2.15   13.37
  -6  -3  -3   -5.82   14.89
  -6   3  -3    8.65    9.97
   6   3   3   -1.26   16.92
  -6  -3  -3    3.39    9.56
  -6   3  -3    1.82   12.25
   6  -3   3  -11.29   11.39
  -6  -3  -4 2595.47  114.11
  -6  -3  -4 2486.67  114.13
  -6  -3  -4 2309.18  103.47
  -6   3  -4 2218.00  107.07
   6   3   4 2455.40  111.16
  -6  -3  -4 2343.62  111.67
  -6   3  -4 1884.74  102.35
  -6  -3  -4 2372.85  107.50
   6   3   4 2155.08  108.68
  -6   3  -4 2092.62  103.86
   6   3   5   59.08   18.60
  -6   3  -5   63.52   14.88
  -6  -3  -5   73.28   18.26
   6   3   5   67.49   21.31
  -6   3  -5   52.51   12.56
  -6  -3  -5   69.35   13.19
  -6   3  -5   58.84   18.78
  -6  -3  -5   87.35   24.09
  -6  -3  -5   41.03   23.88
   6   3   5   73.73   22.85
  -6  -3  -5   61.57   23.23
   6   3   6  511.32   39.14
  -6  -3  -6  422.32   39.29
  -6  -3  -6  484.68   40.54
  -6  -3  -6  496.00   29.04
  -6   3  -6  471.26   34.86
  -6  -3  -6  434.05   33.18
   6   3   6  445.03   35.26
  -6   3  -6  444.10   30.95
  -6  -3  -6  516.49   39.35
  -6   3  -6  362.42   26.64
   6   3   6  489.29   37.74
  -6  -3  -7   12.08   27.57
   6   3   7   11.20   21.56
  -6  -3  -7  -11.31   19.75
  -6   3  -7   10.53   18.32
   6   3   7    3.80   23.88
  -6  -3  -7   -8.25   25.89
  -6   3  -7   16.07   14.66
   6  -3   7    7.32   10.03
   6   3   7   24.32   25.14
  -6   3  -7    1.57   20.82
  -6  -3  -7  -13.54   16.54
  -6  -3  -8  434.01   30.47
  -6   3  -8  350.11   35.80
   6  -3   8  336.94   24.45
   6   3   8  425.16   38.90
  -6  -3  -8  415.09   40.93
  -6   3  -8  302.59   26.76
  -6  -3  -8  402.47   40.33
   6   3   8  386.35   38.77
  -6  -3  -8  429.12   42.24
  -6  -3  -8  399.03   34.38
   6   3   8  422.82   38.14
  -6   3  -8  400.20   32.80
  -6  -3  -9    8.60   23.59
  -6   3  -9   27.23   22.28
  -6  -3  -9   -7.76   20.79
  -6   3  -9    1.96   26.66
  -6   3  -9   34.28   24.16
  -6  -3  -9    6.89   30.43
   6   3   9   10.30   29.06
  -6   3  -9   -7.56   18.93
  -6  -3  -9  -23.48   33.75
   6   3   9    4.69   27.98
  -6   3 -10  774.68   49.01
  -6   3 -10  880.55   58.71
  -6  -3 -10 1009.23   53.54
  -6   3 -10  975.39   60.73
   6   3  10 1002.56   63.32
  -6   3 -10  930.56   56.09
  -6  -3 -10  990.06   58.38
   6   3  10 1028.21   61.94
   6   3  11    8.86   32.39
  -6   3 -11  -15.13   29.70
  -6   3 -11   -9.36   27.68
  -6   3 -11   32.68   32.72
  -6  -3 -11   32.14   24.88
   6   3  12  -25.29   35.79
  -6   3 -12   -2.32   31.74
  -6   3 -12   22.88   35.06
  -6  -3 -12   10.55   27.76
  -6   3 -13  -24.67   33.32
   6   3  13    2.38   39.19
   6   3  13  -20.19   40.11
   6   4 -12   58.28   29.11
  -6   4  12   79.39   39.53
   6   4 -12   58.90   42.24
  -6   4  12   64.16   41.25
  -6   4  12   40.07   34.18
   6   4 -11   62.18   34.11
   6   4 -11   32.68   27.03
   6  -4 -11   63.01   28.29
  -6   4  11   60.23   37.95
   6   4 -11   60.82   39.32
  -6   4  11   78.85   40.55
  -6   4  11   69.26   33.34
   6   4 -10   69.72   30.30
  -6   4  10  106.16   37.17
   6   4 -10   54.87   25.05
   6  -4 -10   60.05   25.33
   6   4 -10   81.36   37.45
  -6   4  10  125.24   38.94
  -6   4  10   93.84   30.68
   6   4  -9  832.20   53.54
   6   4  -9  744.35   47.96
   6  -4  -9  720.31   48.45
   6   4  -9  774.06   58.28
  -6   4   9  804.90   54.49
   6   4  -9  726.92   49.41
  -6   4   9  719.02   59.00
  -6   4   9  834.72   61.56
  -6   4   8   42.41   33.86
   6   4  -8  116.71   23.31
   6  -4  -8  107.71   22.79
   6   4  -8  102.72   26.32
  -6   4   8   39.68   30.20
   6   4  -8   86.70   33.03
   6   4  -8  113.06   23.99
  -6   4   8   71.10   25.78
   6   4  -7   41.74   20.16
   6  -4  -7   20.18   18.22
  -6   4   7   43.88   30.50
  -6   4   7    1.73   22.57
   6   4  -7   33.35   19.92
   6   4  -7   45.70   28.54
  -6   4   7    7.71   31.38
   6   4  -6    1.17   18.20
  -6   4   6   16.89   20.49
   6  -4  -6    8.09   16.35
   6   4  -6   25.57   18.55
   6  -4  -6  -36.59   18.29
   6  -4  -6   23.86   15.09
   6   4  -6  -12.72   20.71
  -6   4   6   32.13   27.96
   6  -4  -6   10.40   18.98
   6   4  -6    7.55   26.28
  -6   4   6   -7.44   28.92
   6   4  -5  416.19   29.09
  -6   4   5  428.39   31.60
  -6  -4   5  395.34   36.10
   6   4  -5  363.93   37.55
   6  -4  -5  328.22   25.93
   6  -4  -5  376.62   25.38
   6  -4  -5  340.81   24.49
   6   4  -5  398.64   31.48
  -6  -4   5  380.35   29.59
   6  -4  -5  331.44   25.70
  -6   4   5  373.81   37.16
   6   4  -5  414.93   26.81
   6   4  -5  448.11   29.24
   6  -4  -4  404.35   22.17
   6   4  -4  397.93   31.81
   6  -4  -4  394.86   22.35
  -6  -4   4  408.61   28.53
   6  -4  -4  350.93   25.08
   6   4  -4  497.79   39.08
   6  -4  -4  397.68   24.98
   6   4  -4  396.75   24.86
  -6   4   4  362.06   35.46
   6   4  -4  364.48   28.24
  -6  -4   4  350.32   34.16
  -6   4   4  445.10   29.88
   6   4  -4  411.11   30.28
  -6  -4   3  576.99   38.97
  -6   4   3  547.09   31.70
   6   4  -3  560.38   33.91
  -6   4   3  488.89   38.90
   6  -4  -3  458.23   28.32
   6   4  -3  555.26   27.72
   6   4  -3  457.48   31.30
  -6  -4   3  411.30   28.35
  -6  -4   3  479.19   31.90
   6   4  -3  630.52   44.51
   6   4  -3  551.90   35.37
  -6   4   3  497.31   43.31
   6  -4  -2   36.60   11.99
   6   4  -2   31.65    7.22
   6   4  -2   46.54   13.93
  -6   4   2   51.87   12.25
   6   4  -2   29.07   16.43
  -6  -4   2   52.82   14.12
   6   4  -2   51.06   27.32
  -6  -4   2   43.74   21.07
   6   4  -2   43.50   20.66
  -6   4   2   93.97   25.50
  -6  -4   2   34.45   19.30
  -6  -4   2   29.99   15.09
  -6   4   2   39.33   20.76
   6   4  -1   43.11   12.94
  -6  -4   1    9.24   13.02
  -6   4   1   47.83   19.87
  -6  -4   1   48.39   16.70
  -6  -4   1   37.72   23.15
  -6   4   1   23.49   24.47
   6   4  -1   26.51   20.16
   6   4  -1   20.84   26.36
  -6  -4   1   14.89   18.41
   6   4  -1   38.75   18.42
  -6   4   1   30.62    8.32
   6   4   0   14.93   16.99
   6   4   0    4.53   20.27
  -6   4   0   24.38   24.07
  -6  -4   0   -1.67   22.56
   6   4   0  -10.47   12.28
  -6  -4   0   -4.06   13.79
  -6  -4   0    9.91   17.57
  -6   4   0   14.62   18.16
  -6   4   0   -6.40   12.53
  -6  -4   0   25.28   24.00
   6   4   0   -4.24   26.76
  -6  -4   0   -8.67   18.25
  -6   4   0   -9.10   13.10
   6   4   1  297.51   29.81
  -6   4  -1  248.60   30.60
  -6  -4  -1  265.23   30.90
  -6  -4  -1  237.80   22.93
  -6  -4  -1  341.89   32.98
  -6   4  -1  270.25   21.90
  -6   4  -1  206.11   21.20
  -6   4  -1  287.91   24.27
  -6  -4  -1  265.38   26.73
   6   4   1  250.17   21.50
   6   4   1  271.68   36.46
  -6  -4  -2  440.77   32.48
  -6  -4  -2  488.18   36.04
  -6   4  -2  381.42   28.61
  -6   4  -2  450.12   30.44
  -6  -4  -2  469.04   39.51
   6   4   2  415.36   41.69
   6   4   2  432.56   30.31
   6   4   2  509.57   34.21
  -6  -4  -2  513.76   40.27
   6   4   2  472.87   38.62
  -6   4  -2  453.67   30.79
  -6   4  -3  684.20   41.60
   6   4   3  779.76   43.18
  -6  -4  -3  719.97   44.15
   6   4   3  801.96   46.48
  -6  -4  -3  827.28   51.45
   6   4   3  801.79   51.00
  -6   4  -3  654.03   41.86
   6   4   3  660.80   52.97
  -6  -4  -3  703.80   50.32
  -6   4  -3  727.98   42.43
  -6  -4  -3  771.77   48.07
  -6   4  -3  574.89   37.43
   6   4   4  178.22   26.76
   6   4   4  156.31   21.88
  -6   4  -4  128.59   20.60
  -6  -4  -4  137.03   22.78
  -6   4  -4  101.31   13.61
  -6  -4  -4  162.95   27.96
  -6  -4  -4  176.68   32.30
  -6   4  -4  167.52   24.99
  -6  -4  -4  236.16   31.93
   6   4   4  102.46   29.36
  -6   4  -4  174.84   22.09
  -6  -4  -5  114.26   28.83
  -6   4  -5   87.45   21.98
  -6  -4  -5  163.04   31.77
  -6   4  -5   58.56   24.70
  -6  -4  -5   80.61   27.84
  -6   4  -5   63.59   21.01
   6   4   5   51.73   20.89
  -6  -4  -5   77.85   22.19
  -6   4  -5   31.05   13.11
  -6   4  -5   50.25   11.88
  -6  -4  -5   42.92   11.59
   6   4   5   91.72   26.88
   6   4   6  235.82   29.13
  -6  -4  -6  181.03   24.91
  -6   4  -6  148.24   19.03
  -6   4  -6  244.45   28.04
  -6  -4  -6  256.29   36.85
  -6   4  -6  181.40   18.41
  -6   4  -6  219.41   26.73
  -6  -4  -6  245.70   34.69
   6   4   6  187.05   31.82
  -6   4  -7  775.04   51.97
   6   4   7  786.13   56.33
  -6  -4  -7  883.32   58.28
  -6   4  -7  734.44   44.13
  -6   4  -7  811.32   51.28
  -6   4  -7  789.30   45.30
  -6  -4  -7  770.72   50.31
   6   4   7  818.63   53.93
  -6  -4  -7  757.33   58.26
   6   4   7  781.63   58.39
   6   4   8  103.81   30.73
  -6   4  -8  126.13   22.67
   6   4   8  124.86   33.76
  -6   4  -8  167.42   30.01
  -6   4  -8  107.80   21.26
   6   4   8  175.03   37.38
  -6   4  -8  115.20   28.80
  -6   4  -9   44.84   29.50
  -6   4  -9  -27.09   22.91
   6   4   9   17.07   33.85
  -6   4  -9   19.28   20.81
   6   4   9   67.00   35.62
  -6   4 -10  -46.96   31.48
   6   4  10    5.03   36.55
  -6   4 -10    1.45   22.67
   6   4  11  283.54   45.29
  -6   4 -11  201.37   38.83
   6   4  11  335.58   47.45
  -6   5  10  151.85   47.65
  -6   5  10   96.68   36.00
  -6   5  10   91.89   42.81
   6   5 -10  131.65   45.68
  -6   5   9   64.33   43.78
  -6   5   9   31.01   31.74
  -6   5   9   60.82   42.49
   6   5  -9   10.56   41.32
  -6   5   8   -3.13   41.54
   6   5  -8   20.37   38.92
  -6   5   8   78.92   37.42
  -6   5   8   20.12   27.90
   6   5  -7  276.45   42.76
  -6   5   7  236.65   40.09
  -6   5   7  217.87   31.70
   6   5  -6  212.48   21.70
  -6   5   6  244.28   39.06
   6   5  -6  246.77   40.98
  -6   5   6  129.73   27.31
   6   5  -5  250.57   23.56
   6   5  -5  271.74   29.60
  -6   5   5  305.79   44.45
  -6   5   5  310.90   40.50
   6   5  -5  255.13   20.71
   6   5  -5  224.37   41.73
   6   5  -5  238.95   27.43
  -6   5   5  298.88   29.12
   6   5  -4   35.38   14.64
  -6   5   4   10.06   28.91
   6   5  -4   15.22   19.46
  -6   5   4   48.32   20.48
   6   5  -4   34.53   34.82
   6   5  -4   27.78   24.85
  -6   5   4    8.32   34.08
  -6  -5   4   14.72   26.37
  -6  -5   3   23.89   25.85
   6   5  -3   10.19   34.61
  -6   5   3   20.12   27.84
   6   5  -3    8.30   12.24
   6   5  -3   13.04   19.25
  -6   5   3   43.27   16.91
  -6   5   3   26.88   34.03
   6   5  -3   17.90   25.58
  -6   5   2  190.56   36.70
   6   5  -2  227.40   31.99
   6   5  -2  237.85   25.82
  -6   5   2  222.63   31.34
   6   5  -2  186.46   39.19
   6   5  -2  135.39   15.57
  -6   5   2  203.94   16.82
  -6  -5   2  214.21   30.07
   6   5  -1  676.89   46.46
  -6   5   1  661.19   52.58
   6   5  -1  715.15   55.38
  -6  -5   1  658.70   43.98
   6   5  -1  579.76   40.67
  -6   5   1  674.72   43.39
  -6   5   0  197.11   26.68
   6   5   0  205.96   28.05
   6   5   0  268.29   41.26
   6   5   0  154.46   17.58
  -6  -5   0  192.08   28.59
   6   5   0  220.87   33.01
  -6   5   0  268.34   38.33
   6   5   1  126.99   18.68
  -6   5  -1  208.50   24.49
   6   5   1  200.80   28.11
   6   5   1  126.78   37.58
  -6   5  -1  203.49   21.82
  -6  -5  -1  198.01   35.82
   6   5   1  229.12   35.10
  -6   5  -1  282.73   39.19
  -6   5  -1  144.37   17.59
  -6  -5  -1  192.69   28.88
  -6   5  -2   53.09   17.45
  -6   5  -2   63.49   15.86
  -6  -5  -2   55.91   25.20
  -6  -5  -2   77.73   33.73
  -6   5  -2   90.35   21.29
   6   5   2   96.81   36.73
   6   5   2   56.52   17.99
  -6   5  -2   99.96   32.74
   6   5   2   73.19   32.48
  -6   5  -3  397.64   31.91
   6   5   3  322.59   44.32
  -6  -5  -3  379.36   42.68
  -6   5  -3  215.21   26.86
   6   5   3  258.11   27.16
   6   5   3  281.86   40.10
  -6   5  -3  364.37   40.58
   6   5   4  195.90   33.71
  -6   5  -4  163.66   25.68
  -6   5  -4  143.07   29.29
   6   5   4  214.82   38.83
  -6   5  -4  151.98   33.74
   6   5   4  160.02   24.67
  -6   5  -5  639.26   45.80
  -6   5  -5  739.70   51.10
   6   5   5  860.09   55.82
  -6   5  -5  691.04   53.64
   6   5   5  794.08   60.45
  -6   5  -6  217.20   30.39
  -6   5  -6  191.36   34.71
  -6   5  -6  149.28   27.53
   6   5   6   75.39   38.93
  -6   5  -6  129.50   32.39
   6   5   6  170.03   37.59
  -6   5  -7   -5.76   25.50
  -6   5  -7    1.90   33.48
   6   5   7    7.09   34.83
  -6   5  -8   45.59   28.04
   6   5   8   60.66   38.81
  -6   5  -8   25.94   35.09
  -6   6   4  431.92   55.62
   6   6  -4  539.45   62.04
   6   6  -3   32.27   33.26
  -6   6   3   12.55   41.05
   6   6  -3    6.41   49.78
  -6   6   2  422.48   54.77
   6   6  -2  386.00   44.30
   6   6  -2  441.93   58.22
   6   6  -1   36.49   35.39
  -6   6   1    5.96   40.23
   6   6  -1   44.45   44.91
  -6   6   0  124.20   43.76
   6   6   0   71.71   45.35
   6   6   1   36.48   37.61
  -6   6  -1  -22.31   39.85
   6   6   1   39.37   43.49
   6   6   2  455.24   51.61
  -6   6  -2  500.93   52.92
   6   6   2  401.91   53.50
  -7   0  16  459.49   50.39
   7   0 -16  422.58   52.60
  -7   0  16  473.36   50.41
  -7   0  15    5.09   32.39
  -7   0  15    2.58   33.02
   7   0 -15  -16.79   35.49
  -7   0  14    7.23   31.67
  -7   0  14   49.45   30.96
   7   0 -14   57.64   29.68
   7   0 -14   38.74   32.41
   7   0 -13   -2.38   28.18
  -7   0  13  -13.42   29.41
  -7   0  13   -7.93   18.67
   7   0 -13   35.36   25.69
  -7   0  13   -2.17   26.45
  -7   0  12 1048.47   56.53
   7   0 -12 1064.81   67.11
  -7   0  12  975.59   64.04
   7   0 -12 1058.24   62.37
  -7   0  12 1040.63   63.96
   7   0 -12 1073.49   68.10
   7   0 -11    9.90   21.82
  -7   0  11   -9.48   23.80
  -7   0  11   10.99   17.01
  -7   0  11   -5.41   22.25
   7   0 -11   -6.56   20.80
   7   0 -10  924.72   56.32
  -7   0  10  931.85   56.23
  -7   0  10  921.97   50.38
   7   0 -10  959.26   54.27
  -7   0  10  873.74   54.21
   7   0  -9   -1.61   16.49
   7   0  -9   -5.29   16.21
  -7   0   9   -1.55   16.90
  -7   0   9   -2.95   15.59
  -7   0   9    0.89   13.61
   7   0  -8  663.41   41.74
  -7   0   8  711.00   43.17
  -7   0   8  624.52   41.36
   7   0  -8  696.20   41.91
  -7   0   8  646.91   40.57
   7   0  -8  659.85   40.04
  -7   0   7   10.74   15.85
   7   0  -7   -4.98   12.68
  -7   0   7   17.26   13.73
   7   0  -7   19.82   13.97
   7   0  -7   -1.03   11.50
  -7   0   7    1.18   12.44
   7   0  -6 2376.94  115.64
  -7   0   6 2467.33  116.22
   7   0  -6 2272.50  115.24
  -7   0   6 2489.32  115.79
  -7   0   6 2405.41  115.16
  -7   0   5   -3.60    8.96
   7   0  -5    5.53   10.28
   7   0  -5   -1.00   12.65
  -7   0   5  -10.20    8.94
  -7   0   5  -12.85   11.88
   7   0  -5   -3.77    9.92
  -7   0   4  431.98   27.75
   7   0  -4  499.94   27.81
   7   0  -4  475.92   28.73
  -7   0   4  445.54   26.32
  -7   0   4  485.59   27.56
   7   0  -4  460.62   27.09
   7   0  -3    0.73    7.54
  -7   0   3   -6.58    9.48
   7   0  -3   -2.71    7.59
  -7   0   3    7.33    7.80
   7   0  -3    0.57    7.34
   7   0  -3   -0.73    8.50
   7   0  -2 1008.11   48.85
  -7   0   2  985.02   48.88
  -7   0   2 1023.68   49.15
   7   0  -2  936.30   47.26
   7   0  -2  966.16   48.49
   7   0  -2  931.94   48.16
  -7   0   1   -0.72    8.41
   7   0  -1    1.54    7.25
   7   0  -1   -3.78    6.95
  -7   0   1    2.04    7.44
   7   0  -1   -1.22    7.17
  -7   0   1   -5.44    7.18
   7   0  -1    0.63    7.41
   7   0   0 3952.85  168.27
   7   0   0 3654.15  167.82
  -7   0   0 3283.59  167.23
   7   0   0 3842.61  168.78
  -7   0   0 3642.72  169.28
   7   0   0 3600.75  169.58
   7   0   0 3712.91  168.03
  -7   0   0 3586.17  168.15
  -7   0  -1    4.16    7.17
   7   0   1   -4.20    9.25
   7   0   1   -5.40    7.59
  -7   0  -1   -5.92    9.63
   7   0   1    3.44    8.62
   7   0   2  187.97   16.59
  -7   0  -2  203.40   15.26
  -7   0  -2  199.07   16.16
  -7   0  -2  177.69   15.92
   7   0   2  218.59   16.29
   7   0   3   -8.30    9.44
  -7   0  -3   -5.04   10.85
  -7   0  -3   -6.68   11.38
  -7   0  -3   -2.42    8.94
  -7   0  -4 2823.18  125.38
  -7   0  -4 2648.22  124.63
  -7   0  -4 2446.92  125.21
  -7   0  -5    4.51   14.35
  -7   0  -5   -0.87   11.75
   7   0   5    6.15   12.09
  -7   0  -5    1.10   12.98
  -7   0  -6  134.09   16.76
   7   0   6  131.34   18.12
  -7   0  -6  105.53   17.69
  -7   0  -6  109.70   18.71
  -7   0  -7   15.73   14.89
  -7   0  -7  -14.74   18.85
   7   0   7   13.12   15.82
   7   0   7   -1.63   17.02
  -7   0  -7   12.86   16.79
  -7   0  -8  255.92   25.87
   7   0   8  306.16   30.83
  -7   0  -8  318.97   29.60
   7   0   8  319.15   27.97
  -7   0  -9   16.61   18.86
   7   0   9  -29.13   22.01
  -7   0  -9   10.86   21.51
   7   0   9   -4.34   19.84
  -7   0  -9   11.04   21.36
  -7   0 -10 1332.67   73.85
   7   0  10 1230.18   69.74
  -7   0 -10 1105.07   67.08
   7   0  10 1242.52   74.80
  -7   0 -10 1358.64   73.89
  -7   0 -11   37.61   27.89
  -7   0 -11   -7.64   22.95
   7   0  11   -1.72   23.84
   7   0  11  -20.53   28.28
  -7   0 -11   31.15   28.93
  -7   0 -12   23.07   25.52
   7   0  12   33.64   26.87
  -7   0 -12    2.38   31.10
  -7   0 -12   -7.32   31.69
  -7   0 -13   -1.77   27.19
   7   0  13   18.08   29.96
  -7   0 -13  -26.57   35.64
   7   0  14   43.05   32.45
  -7   0 -14   85.56   40.45
   7   0  15   16.12   34.93
  -7   0 -15  -48.53   42.58
   7   0  15   27.55   35.21
  -7   1  16   -5.64   36.18
  -7  -1  16   10.53   35.05
   7   1 -16   74.09   40.07
   7  -1 -16   11.83   39.31
  -7   1  16  -27.07   38.82
  -7   1  15  704.09   60.95
  -7  -1  15  786.89   57.45
  -7  -1  15  791.97   58.67
  -7   1  15  739.84   58.98
   7  -1 -15  780.64   61.28
   7   1 -15  686.95   60.31
  -7  -1  14  252.86   37.44
  -7   1  14  260.83   38.31
   7   1 -14  378.96   43.25
   7  -1 -14  355.72   40.88
  -7   1  14  317.81   42.09
  -7   1  14  326.25   34.40
  -7  -1  14  331.83   39.31
   7  -1 -14  293.54   35.53
   7   1 -13  592.95   49.06
   7  -1 -13  592.37   49.65
  -7   1  13  555.88   49.62
  -7  -1  13  608.59   46.89
   7   1 -13  640.98   48.62
   7  -1 -13  556.70   43.42
  -7   1  13  560.94   47.45
  -7  -1  13  665.09   47.78
  -7   1  13  587.45   43.63
  -7  -1  12  -15.03   24.89
  -7   1  12  -14.68   24.24
   7  -1 -12  -17.19   25.23
   7   1 -12    6.60   27.66
  -7   1  12   -1.54   22.62
  -7  -1  12   -9.11   25.20
  -7   1  12   21.10   28.29
   7   1 -12   10.24   25.66
   7  -1 -12   32.81   21.43
   7   1 -12   12.34   29.13
   7  -1 -12    2.40   28.68
  -7   1  11  249.14   29.89
  -7  -1  11  182.91   26.45
   7   1 -11  199.66   31.73
   7  -1 -11  174.73   28.61
  -7  -1  11  133.39   12.53
  -7   1  11  156.92   25.17
  -7  -1  11  155.77   26.32
  -7   1  11  166.97   29.55
   7  -1 -11  197.06   31.74
   7  -1 -11  190.30   23.62
   7   1 -11  208.52   28.97
  -7  -1  10  410.05   32.55
  -7   1  10  388.49   36.55
   7   1 -10  349.72   33.34
   7  -1 -10  396.00   30.15
  -7   1  10  463.54   35.62
  -7  -1  10  442.59   32.55
  -7  -1  10  352.29   21.42
  -7   1  10  417.03   32.42
   7  -1 -10  411.78   34.26
   7  -1  -9 1484.36   74.73
   7   1  -9 1471.44   74.35
   7  -1  -9 1375.61   69.94
  -7  -1   9 1289.34   71.49
  -7  -1   9 1356.33   71.86
  -7   1   9 1383.36   75.56
  -7   1   9 1357.27   71.83
  -7  -1   9 1313.61   64.39
   7   1  -9 1407.48   73.69
   7  -1  -8  249.42   24.03
  -7  -1   8  283.37   26.13
  -7   1   8  254.80   26.46
  -7  -1   8  230.08   22.41
   7   1  -8  235.09   23.51
   7  -1  -8  233.43   20.42
  -7  -1   8  226.84   21.55
   7   1  -8  271.19   24.88
  -7   1   8  268.30   23.95
  -7  -1   7  272.02   22.24
   7   1  -7  272.66   24.12
   7  -1  -7  303.98   20.92
   7   1  -7  358.91   26.27
  -7  -1   7  293.21   25.66
   7  -1  -7  262.33   23.70
  -7   1   7  280.65   26.31
  -7  -1   7  290.84   22.91
  -7   1   6  352.84   25.72
   7  -1  -6  324.82   25.16
  -7   1   6  295.89   26.41
  -7  -1   6  358.19   25.65
   7  -1  -6  352.21   24.31
   7  -1  -6  333.15   24.45
  -7  -1   6  308.29   23.01
  -7   1   5 1378.44   68.64
   7  -1  -5 1394.39   67.38
  -7  -1   5 1329.60   65.71
   7  -1  -5 1271.07   65.89
  -7  -1   5 1303.52   66.76
  -7   1   5 1303.50   66.91
   7  -1  -5 1285.22   66.15
   7   1  -4  344.10   23.69
   7  -1  -4  326.76   22.84
   7   1  -4  336.67   23.01
  -7  -1   4  366.93   23.77
  -7   1   4  347.79   19.58
  -7  -1   4  306.51   21.42
  -7   1   4  348.28   22.55
   7  -1  -4  359.84   22.59
   7  -1  -4  342.90   22.03
  -7   1   4  330.73   23.00
  -7  -1   4  366.91   23.57
  -7  -1   3 1152.14   56.34
  -7   1   3 1142.68   55.72
   7   1  -3 1150.26   56.53
   7  -1  -3 1105.77   55.21
  -7  -1   3 1101.82   55.87
  -7   1   3 1156.51   55.33
   7  -1  -3 1058.74   55.06
   7  -1  -3 1079.41   55.49
   7   1  -3 1134.36   55.93
  -7   1   2 1205.96   58.09
   7   1  -2 1224.71   59.38
   7  -1  -2 1141.92   54.87
  -7  -1   2 1248.25   58.97
   7  -1  -2 1184.26   57.61
  -7   1   2 1259.74   57.63
  -7  -1   2 1225.19   59.40
   7  -1  -2 1181.53   58.01
   7  -1  -2 1195.94   58.48
   7   1  -2 1160.72   57.98
   7   1  -1  247.59   16.47
  -7  -1   1  242.57   16.63
   7  -1  -1  251.09   17.47
   7   1  -1  260.60   18.40
   7  -1  -1  195.90   12.83
   7   1  -1  256.81   18.82
  -7   1   1  241.63   14.53
   7  -1  -1  242.26   15.25
  -7  -1   1  290.78   17.13
  -7   1   1  226.01   16.20
   7  -1  -1  253.55   16.62
  -7  -1   1  232.74   18.08
   7  -1   0  109.53   11.60
   7   1   0   96.62   11.32
  -7  -1   0   94.64   10.75
  -7  -1   0  129.70   14.79
  -7   1   0  112.19   12.42
  -7   1   0  120.55    8.90
   7  -1   0  106.27    9.63
   7   1   0  116.10   13.92
   7  -1   0  115.88   12.41
  -7  -1   0  105.25   11.75
   7   1   1 1670.01   83.44
   7  -1   1 1796.16   84.61
  -7  -1  -1 1714.97   83.51
  -7  -1  -1 1835.52   86.40
  -7   1  -1 1767.29   84.64
  -7  -1  -1 1901.81   84.78
  -7   1  -1 1646.50   81.38
   7   1   1 1795.85   86.52
   7  -1   1 1725.40   82.14
   7  -1   1 1780.35   83.78
  -7  -1  -1 1919.68   84.77
  -7   1  -2 2116.37  102.48
   7  -1   2 2126.86  102.39
  -7  -1  -2 2232.71  103.52
   7   1   2 1886.26  104.40
  -7  -1  -2 2309.34  103.58
  -7  -1  -2 2332.27  104.06
   7   1   2 2090.53  102.54
  -7  -1  -2 2296.38  102.21
   7  -1   2 2131.92  103.46
  -7  -1  -3 1404.57   64.76
  -7  -1  -3 1442.15   67.39
   7   1   3 1305.10   65.84
   7  -1   3 1226.92   66.38
  -7  -1  -3 1312.48   66.20
  -7  -1  -3 1274.71   65.78
  -7   1  -3 1303.00   65.21
   7  -1   3 1277.29   65.26
  -7  -1  -4   13.35   10.63
  -7   1  -4    5.09   11.40
   7   1   4    1.04   12.12
  -7  -1  -4   18.29   13.28
  -7  -1  -4    1.17   15.75
   7  -1   4   17.97   11.15
  -7   1  -4   -4.59   11.71
  -7  -1  -4   10.84   12.18
  -7  -1  -5  108.69   16.70
  -7   1  -5   62.37   15.08
   7   1   5   80.67   15.30
  -7  -1  -5   89.44   17.49
  -7   1  -5   56.45   14.66
  -7  -1  -5   82.14   14.08
  -7  -1  -5   82.86   21.05
   7  -1   5   73.30   15.13
  -7  -1  -6  771.82   48.10
  -7  -1  -6  718.59   43.83
   7   1   6  763.24   44.73
  -7  -1  -6  800.91   43.72
  -7   1  -6  717.89   42.97
  -7  -1  -6  768.26   47.43
   7  -1   6  718.34   44.61
  -7   1  -6  725.59   43.78
  -7  -1  -6  775.45   44.64
  -7   1  -7 1133.54   62.97
   7   1   7 1202.41   67.14
  -7  -1  -7 1258.41   67.01
  -7  -1  -7 1389.57   71.57
  -7  -1  -7 1258.52   66.39
  -7   1  -7 1199.42   66.21
   7  -1   7 1313.07   68.82
  -7   1  -7 1246.48   67.09
  -7  -1  -7 1310.61   67.87
   7  -1   8   -3.61   18.79
   7   1   8   29.63   19.13
  -7   1  -8   38.55   19.94
  -7   1  -8   37.76   22.63
  -7  -1  -8    1.47   17.49
  -7  -1  -8   22.84   19.79
  -7   1  -8   24.10   20.05
  -7  -1  -8  -12.71   26.63
  -7  -1  -8   24.86   19.04
  -7   1  -8   46.92   16.53
  -7   1  -9   42.10   22.77
  -7  -1  -9   40.36   21.72
   7  -1   9   20.31   23.09
  -7   1  -9    2.08   17.58
  -7  -1  -9   22.15   20.90
   7   1   9   18.86   22.14
  -7   1  -9   -1.60   22.07
  -7  -1  -9    8.23   26.72
  -7   1  -9   -5.75   25.58
  -7  -1  -9   51.46   22.24
  -7  -1 -10  240.53   31.12
  -7   1 -10  213.58   30.19
   7  -1  10  276.46   34.48
  -7   1 -10  228.35   25.79
  -7  -1 -10  221.93   29.59
   7   1  10  229.03   30.90
  -7   1 -10  243.66   30.95
  -7  -1 -10  296.55   35.48
  -7   1 -10  288.22   36.54
  -7  -1 -10  280.98   32.02
  -7   1 -11   -9.38   29.78
  -7  -1 -11    8.19   27.32
   7   1  11   88.99   27.80
  -7   1 -11   36.13   21.48
  -7  -1 -11   61.08   27.15
  -7  -1 -11   27.08   31.15
  -7   1 -11   59.60   27.69
  -7  -1 -11   36.56   26.28
  -7   1 -11   53.81   29.06
  -7  -1 -12    7.97   27.46
  -7   1 -12   18.56   23.02
  -7   1 -12   10.33   28.76
   7   1  12  -65.57   31.22
   7  -1  12   13.78   25.02
  -7   1 -12  -58.98   34.76
  -7  -1 -12   13.50   30.02
  -7  -1 -13  232.65   38.31
   7   1  13  240.82   39.64
  -7   1 -13  315.63   45.09
  -7  -1 -13  306.86   41.27
   7  -1  13  238.74   35.77
  -7   1 -13  238.17   38.48
   7   1  14   -7.46   37.74
   7  -1  14    2.29   29.81
  -7   1 -14   -5.97   39.02
  -7  -1 -14   26.40   37.36
  -7  -2  15  129.69   36.38
   7   2 -15  113.83   39.00
   7  -2 -15   61.64   36.83
  -7   2  15  170.54   42.84
  -7   2  15  129.79   37.61
  -7  -2  14   19.23   29.33
   7   2 -14   54.80   35.51
   7  -2 -14   17.44   33.25
  -7   2  14   32.91   37.66
  -7   2  14   14.88   30.40
   7   2 -13  426.32   42.52
   7  -2 -13  355.80   41.85
  -7  -2  13  352.53   39.03
  -7  -2  13  379.36   36.44
  -7   2  13  428.17   47.20
  -7   2  13  452.33   41.95
   7  -2 -12  227.92   26.74
  -7   2  12  297.94   39.73
  -7  -2  12  272.91   30.44
   7   2 -12  285.59   34.19
   7  -2 -12  337.53   35.09
  -7  -2  12  232.98   31.11
  -7   2  12  210.19   33.03
   7  -2 -12  281.55   35.36
   7   2 -12  267.50   38.81
  -7   2  12  282.82   35.16
  -7   2  11 1270.98   71.42
   7  -2 -11 1174.39   70.83
   7   2 -11 1158.26   70.59
  -7  -2  11 1267.62   66.30
  -7   2  11 1212.54   74.74
  -7  -2  11 1257.61   68.16
   7  -2 -11 1092.61   63.25
  -7   2  11 1083.50   70.00
   7   2 -11 1244.36   72.65
   7  -2 -11 1358.21   73.45
   7   2 -10   58.95   25.11
   7  -2 -10   40.98   16.30
  -7   2  10   76.21   27.73
  -7  -2  10   72.62   20.04
   7   2 -10   53.03   22.50
   7  -2 -10   93.07   24.61
  -7   2  10  103.75   24.42
  -7  -2  10   99.55   21.22
  -7   2  10   69.20   25.06
   7   2 -10   54.33   22.17
   7  -2 -10   77.25   25.35
   7   2  -9    9.01   21.36
   7  -2  -9   23.72   13.34
  -7  -2   9  -10.73   17.69
  -7   2   9    6.40   23.61
   7   2  -9   26.98   19.36
   7  -2  -9  -18.90   19.45
   7   2  -9   -4.64   19.31
  -7   2   9   -8.78   18.94
  -7  -2   9    9.05   16.69
  -7   2   9    7.20   22.32
   7  -2  -9   33.17   22.14
   7  -2  -8  322.34   28.32
  -7  -2   8  344.88   24.65
   7   2  -8  294.46   27.57
   7  -2  -8  345.38   28.31
  -7  -2   8  285.77   29.05
   7  -2  -8  294.43   21.20
  -7   2   8  312.01   28.21
  -7  -2   8  292.14   24.70
   7   2  -8  279.41   26.88
  -7   2   8  297.47   29.67
  -7   2   8  259.18   31.58
   7  -2  -7  696.87   38.87
   7   2  -7  660.46   38.31
  -7  -2   7  674.92   39.93
  -7   2   7  675.87   39.98
  -7  -2   7  625.08   40.12
   7   2  -7  699.66   38.44
  -7  -2   7  634.26   36.01
  -7  -2   7  606.99   34.37
   7  -2  -7  759.45   39.71
  -7   2   7  623.12   40.97
  -7  -2   6  509.15   33.92
   7   2  -6  583.10   34.21
   7  -2  -6  520.36   32.52
  -7  -2   6  546.42   36.08
   7   2  -6  478.64   32.48
  -7  -2   6  521.38   31.94
  -7   2   6  592.48   34.92
   7   2  -6  545.43   35.87
  -7  -2   6  479.31   27.21
   7  -2  -6  524.20   32.94
   7  -2  -5  718.34   42.14
   7   2  -5  776.71   43.46
   7  -2  -5  794.29   42.40
  -7  -2   5  782.92   43.71
   7   2  -5  818.88   46.00
  -7   2   5  788.00   43.48
  -7  -2   5  826.26   45.94
  -7  -2   5  802.96   42.83
   7   2  -5  701.14   42.32
  -7  -2   5  782.75   39.57
  -7  -2   4   42.02   13.09
   7   2  -4   47.65   15.17
   7   2  -4   44.86   11.65
   7  -2  -4   57.37   11.85
   7  -2  -4   48.37   11.02
   7   2  -4   38.61   11.88
  -7  -2   4   25.12   12.62
  -7   2   4   46.03   12.03
  -7  -2   4   57.27   11.70
   7   2  -4   52.95   12.48
  -7   2   4   46.47   11.21
  -7  -2   4   48.74   12.16
  -7   2   4   34.49   16.30
   7  -2  -3  248.29   18.51
   7   2  -3  239.56   17.87
  -7  -2   3  244.43   19.46
  -7   2   3  233.72   17.56
   7  -2  -3  245.50   13.40
   7   2  -3  225.48   21.72
   7   2  -3  241.89   19.48
   7  -2  -3  240.33   16.98
  -7  -2   3  213.76   18.30
  -7  -2   3  273.43   21.43
  -7   2   3  260.14   17.64
   7   2  -3  235.05   19.14
  -7   2   3  229.13   20.77
   7   2  -2  719.92   36.99
   7  -2  -2  705.64   38.57
   7  -2  -2  721.12   36.87
  -7  -2   2  682.34   38.79
   7   2  -2  756.59   41.06
  -7   2   2  704.98   38.61
   7   2  -2  702.03   41.55
  -7  -2   2  754.68   42.07
  -7   2   2  732.84   36.67
   7   2  -2  652.13   39.42
  -7   2   2  732.94   36.96
  -7  -2   2  737.96   37.70
  -7  -2   2  712.17   38.76
   7  -2  -1  382.10   25.12
  -7   2   1  391.24   25.15
   7   2  -1  408.36   23.73
  -7  -2   1  406.81   26.25
   7   2  -1  410.53   27.92
   7  -2  -1  389.34   23.59
  -7   2   1  391.40   22.83
  -7  -2   1  472.61   29.49
   7   2  -1  433.44   29.94
   7  -2  -1  442.98   23.02
  -7  -2   1  410.70   24.88
  -7  -2   1  391.67   26.16
   7   2  -1  409.59   27.04
  -7   2   1  416.62   21.93
  -7  -2   0  497.86   28.74
   7  -2   0  480.94   24.43
   7  -2   0  463.53   26.14
   7   2   0  456.35   28.93
  -7   2   0  490.90   25.84
  -7  -2   0  492.69   30.34
   7   2   0  475.57   29.13
  -7  -2   0  413.57   30.80
   7   2   0  457.10   32.67
  -7   2   0  488.33   28.96
   7   2   0  449.65   26.40
   7  -2   0  476.07   28.37
  -7  -2   0  498.29   26.75
  -7  -2   0  482.91   29.66
   7  -2   1  172.63   16.12
   7   2   1  172.53   13.80
  -7  -2  -1  149.58   13.49
   7  -2   1  143.29   12.93
  -7   2  -1  175.83   14.17
   7   2   1  164.57   15.91
  -7   2  -1  148.71   15.49
  -7  -2  -1  154.45   17.69
   7  -2   1  141.35    9.74
   7   2   1  184.24   22.49
  -7  -2  -1  150.40   20.27
  -7  -2  -1  168.43   17.06
  -7  -2  -1  152.72   17.26
  -7  -2  -2   20.18   14.28
   7   2   2    2.82   17.20
  -7  -2  -2  -15.64   18.47
   7  -2   2    1.48    4.94
  -7  -2  -2  -13.63   14.26
  -7  -2  -2   11.93   12.59
   7  -2   2    5.30    8.97
   7   2   2   10.72   11.29
  -7   2  -2    4.31   10.70
   7  -2   2    2.76   11.94
   7   2   2   20.06    9.76
  -7   2  -2    4.30    9.57
  -7  -2  -2    2.57    9.20
  -7   2  -3  463.86   27.71
  -7  -2  -3  455.35   29.36
   7  -2   3  440.46   28.10
   7   2   3  495.15   30.96
   7   2   3  472.69   31.79
  -7  -2  -3  473.57   32.46
   7   2   3  483.95   31.52
  -7  -2  -3  472.48   34.30
   7  -2   3  448.81   23.65
  -7   2  -3  504.22   29.88
  -7  -2  -3  496.54   27.15
  -7  -2  -3  504.92   32.35
   7  -2   4   88.69   14.59
  -7   2  -4   76.52   13.92
  -7  -2  -4   94.08   16.20
   7   2   4  105.29   16.88
  -7   2  -4   95.92   14.06
  -7  -2  -4  112.47   19.64
  -7  -2  -4   87.47   12.85
  -7   2  -4   84.69   15.74
   7   2   4   96.53   17.64
  -7  -2  -4  114.83   19.39
  -7  -2  -4  122.25   21.43
   7   2   5 1282.43   71.10
  -7  -2  -5 1492.78   74.93
  -7   2  -5 1379.23   69.04
  -7  -2  -5 1307.58   69.85
   7  -2   5 1281.12   69.56
   7   2   5 1344.96   71.68
  -7  -2  -5 1460.25   73.77
  -7   2  -5 1281.38   67.06
  -7   2  -5 1406.63   70.98
  -7  -2  -5 1360.89   67.55
  -7   2  -6   18.38   16.00
  -7  -2  -6   39.64   16.93
  -7   2  -6    2.83   18.81
  -7  -2  -6   37.18   15.44
   7  -2   6   12.51   16.89
   7   2   6   30.68   18.12
  -7  -2  -6   33.75   22.71
  -7  -2  -6   69.82   22.02
  -7   2  -6   30.24   13.61
   7   2   6   34.95   17.35
  -7   2  -7   19.52   18.12
  -7  -2  -7    9.93   18.41
  -7  -2  -7   16.95   22.83
   7   2   7   24.89   22.73
  -7   2  -7   -4.23   16.47
  -7   2  -7   -7.96   19.71
  -7  -2  -7  -13.90   16.47
   7   2   7  -14.59   21.62
   7  -2   7  -12.86   18.84
  -7  -2  -7  -34.94   27.86
   7   2   7   25.35   20.28
  -7  -2  -7  -31.88   22.26
  -7   2  -8   35.14   19.88
  -7  -2  -8   -6.24   20.71
   7   2   8   38.11   22.70
  -7   2  -8    9.56   18.65
  -7   2  -8  -23.12   21.69
  -7  -2  -8   -1.32   17.68
   7   2   8    8.20   22.66
   7  -2   8   21.88   16.42
   7  -2   8   12.80   21.73
  -7  -2  -8   -4.14   26.92
   7   2   8    6.34   21.93
  -7  -2  -8   21.69   23.64
  -7  -2  -8   12.12   28.87
  -7  -2  -9  310.89   39.04
  -7  -2  -9  291.04   36.57
  -7   2  -9  274.19   29.16
  -7   2  -9  279.78   30.92
  -7  -2  -9  268.13   31.09
   7   2   9  275.74   33.84
   7  -2   9  248.19   27.58
   7   2   9  268.91   34.52
  -7   2  -9  301.66   34.13
  -7  -2  -9  315.76   29.89
   7   2   9  307.46   33.14
  -7  -2  -9  329.98   33.99
  -7   2  -9  230.65   23.72
  -7  -2 -10  481.17   47.74
   7  -2  10  345.36   32.92
   7   2  10  332.17   38.73
  -7  -2 -10  440.29   39.55
  -7   2 -10  344.85   28.74
   7   2  10  415.20   41.19
  -7   2 -10  371.21   36.84
   7   2  10  405.22   39.34
  -7  -2 -10  319.28   36.69
  -7   2 -10  377.48   34.58
  -7  -2 -10  340.88   44.26
  -7   2 -10  465.74   41.53
  -7  -2 -10  468.94   36.00
   7   2  11  381.08   44.08
  -7   2 -11  440.13   40.92
  -7   2 -11  326.08   29.56
   7   2  11  439.23   44.08
  -7   2 -11  375.02   35.90
  -7  -2 -11  379.51   41.70
   7  -2  11  364.34   35.02
  -7  -2 -11  350.84   36.95
  -7   2 -12   20.69   34.46
  -7  -2 -12   22.05   30.08
   7  -2  12   57.85   26.18
   7   2  12  -17.27   33.74
  -7   2 -12    3.50   26.96
   7   2  13  -78.82   37.50
  -7  -2 -13   -2.18   31.08
  -7   2 -13   -5.60   38.49
  -7   2 -14  153.99   42.92
  -7  -2 -14   61.08   35.03
  -7   2 -14  182.67   45.93
   7   2  14  163.49   40.26
  -7   3  14  529.67   59.82
  -7   3  14  635.46   56.16
  -7   3  14  601.08   54.41
  -7  -3  14  664.18   51.28
   7  -3 -14  612.27   53.58
   7   3 -14  642.63   54.16
   7  -3 -13    2.23   29.70
  -7   3  13   50.54   41.46
  -7   3  13  -18.37   33.09
  -7  -3  13   24.82   29.95
  -7   3  13    2.53   34.93
   7   3 -13   47.76   30.73
   7   3 -12  122.03   31.54
   7  -3 -12   53.42   29.12
   7   3 -12   47.93   36.68
   7  -3 -12   77.10   28.81
  -7   3  12  100.22   31.80
  -7  -3  12   91.45   29.91
   7  -3 -12   89.67   30.66
  -7   3  12  145.55   36.70
   7   3 -11  138.50   28.43
   7  -3 -11  176.87   30.22
   7  -3 -11  103.48   26.70
   7   3 -11  191.92   36.28
  -7   3  11  120.39   29.68
  -7  -3  11  123.68   26.92
  -7   3  11  106.35   32.21
   7  -3 -11   75.86   26.82
   7   3 -10  541.94   40.53
   7  -3 -10  533.83   40.42
   7  -3 -10  475.68   39.08
   7  -3 -10  538.04   40.84
   7   3 -10  564.60   40.48
   7  -3 -10  493.14   41.89
  -7  -3  10  447.07   38.14
  -7   3  10  483.70   42.89
  -7   3  10  508.99   46.03
  -7  -3   9    6.96   20.06
  -7   3   9  -26.97   25.01
   7   3  -9   15.56   20.47
   7  -3  -9  -17.58   22.07
   7  -3  -9   13.81   21.10
   7   3  -9  -22.89   21.59
   7  -3  -9   -4.61   20.20
  -7   3   9  -14.67   29.31
  -7  -3   9   15.51   13.48
   7  -3  -9  -16.64   23.03
  -7   3   9   20.69   27.31
   7  -3  -8 1452.91   77.12
   7   3  -8 1596.54   77.42
   7  -3  -8 1537.97   76.37
   7  -3  -8 1534.09   77.21
   7  -3  -8 1452.75   76.71
  -7  -3   8 1242.80   69.23
  -7   3   8 1462.54   83.70
  -7   3   8 1553.97   79.86
   7   3  -8 1401.67   76.52
  -7  -3   8 1540.27   76.66
  -7   3   8 1638.27   85.00
  -7  -3   7  367.84   28.30
  -7   3   7  363.49   30.81
   7   3  -7  377.71   28.35
  -7   3   7  427.64   36.98
   7  -3  -7  398.21   28.31
   7  -3  -7  330.24   28.49
   7   3  -7  393.18   28.86
   7  -3  -7  398.98   28.71
  -7  -3   7  316.15   29.83
   7  -3  -7  346.10   28.84
  -7   3   7  380.89   35.86
  -7  -3   7  249.91   21.13
  -7   3   6  166.47   21.20
   7   3  -6  162.37   19.41
   7  -3  -6  129.86   19.38
   7  -3  -6  129.45   18.30
   7   3  -6  130.35   19.19
   7  -3  -6  139.46   18.94
  -7  -3   6  127.43   20.40
  -7  -3   6  116.61   13.71
  -7   3   6  151.33   26.20
   7  -3  -6  147.21   20.53
  -7   3   6  169.94   26.94
  -7  -3   6  149.81   23.75
  -7   3   5   32.09   15.99
   7   3  -5   44.57   15.38
  -7   3   5   48.70   20.59
  -7  -3   5   20.36   14.33
   7   3  -5   24.47   14.82
   7  -3  -5   38.70   14.63
   7  -3  -5   43.93   14.04
   7   3  -5   46.33   16.38
  -7  -3   5   45.44   16.52
  -7   3   5   37.90   21.33
   7  -3  -5   11.92   13.66
  -7  -3   5   56.90   17.87
  -7  -3   5   25.38    9.77
   7  -3  -4 1863.81   86.35
   7   3  -4 1930.15   89.24
   7  -3  -4 1800.66   84.58
  -7  -3   4 1911.72   87.73
   7  -3  -4 1665.48   81.85
  -7   3   4 1962.98   87.55
   7   3  -4 1738.70   87.18
  -7  -3   4 1897.93   91.41
  -7  -3   4 1486.99   82.40
  -7  -3   4 1833.19   87.66
  -7   3   4 1873.93   92.13
   7   3  -4 1878.81   85.83
  -7  -3   3    2.38   10.41
   7   3  -3    1.88   10.30
   7  -3  -3   -2.39   13.70
   7   3  -3   -4.84   14.52
   7  -3  -3    7.72    9.14
  -7  -3   3    0.91   12.47
  -7  -3   3    4.29   14.88
   7   3  -3   -0.99   13.23
  -7   3   3    3.86   11.26
   7   3  -3   16.11   13.87
  -7  -3   3  -10.71   15.83
  -7   3   3    5.61   18.18
  -7  -3   2  658.31   39.54
   7  -3  -2  626.72   35.47
   7   3  -2  684.17   33.82
   7  -3  -2  602.13   32.88
   7   3  -2  660.24   39.97
  -7  -3   2  668.95   36.68
  -7  -3   2  567.23   34.75
  -7  -3   2  708.02   40.54
   7   3  -2  565.86   37.46
  -7   3   2  659.82   33.70
  -7   3   2  625.92   39.51
  -7   3   2  608.00   35.78
   7   3  -2  648.56   37.86
   7   3  -1   30.48   15.63
  -7  -3   1   48.93   17.95
  -7  -3   1   43.41   19.46
  -7   3   1   36.17   15.37
  -7   3   1   11.26    7.01
   7   3  -1   43.38   15.26
  -7  -3   1   32.94   13.57
   7   3  -1   21.31   12.48
   7  -3  -1   32.38    7.69
  -7  -3   1   41.53   13.38
  -7   3   1   39.24   12.76
   7  -3  -1   54.22   12.33
   7   3  -1   29.88    9.80
   7   3   0  868.77   44.11
  -7   3   0  716.67   36.10
  -7  -3   0  736.11   41.07
   7  -3   0  753.72   39.67
   7   3   0  809.74   36.48
  -7   3   0  706.81   40.27
   7   3   0  838.20   41.20
   7  -3   0  696.53   35.05
  -7  -3   0  783.36   41.62
  -7   3   0  548.10   33.75
  -7   3   0  722.47   33.78
  -7  -3   0  804.50   46.25
   7   3   0  809.92   49.57
  -7   3   0  787.34   41.41
  -7  -3   0  861.04   45.36
  -7  -3  -1   15.67   18.56
   7   3   1   16.32   15.95
  -7   3  -1    7.63   10.54
  -7  -3  -1   -4.34   19.38
  -7   3  -1    0.41    9.18
   7   3   1   -7.10   22.55
   7  -3   1   -6.43    8.57
   7   3   1  -14.96   13.09
  -7   3  -1    9.04    6.62
  -7  -3  -1   -9.10   15.25
  -7  -3  -1   13.45   15.87
  -7  -3  -1   -2.43    9.05
  -7   3  -1   16.15   13.40
   7   3   1   16.09    8.83
   7  -3   1    6.26   13.44
   7  -3   2  749.75   39.71
   7   3   2  795.49   43.45
  -7  -3  -2  760.13   44.86
  -7   3  -2  666.68   37.87
  -7  -3  -2  743.56   45.81
  -7   3  -2  762.65   40.15
   7   3   2  771.70   51.44
  -7  -3  -2  869.22   49.87
  -7  -3  -2  831.79   48.22
   7   3   2  790.93   46.57
  -7   3  -2  752.73   42.75
  -7  -3  -2  826.63   39.26
  -7   3  -3    1.00   14.69
   7   3   3   10.43   14.87
  -7  -3  -3   25.52   17.24
  -7   3  -3   -6.39   11.21
  -7  -3  -3  -19.60   23.26
   7   3   3  -12.85   23.24
  -7  -3  -3    8.62   18.58
   7   3   3   21.90   17.55
  -7  -3  -3   -3.23   20.55
   7  -3   3    4.74   12.07
  -7  -3  -3   19.09   10.69
   7   3   4   22.46   16.89
   7  -3   4   23.67   15.19
  -7  -3  -4   21.89   16.36
  -7   3  -4    3.64   12.50
  -7  -3  -4    1.99   11.57
  -7   3  -4   16.59   15.02
  -7  -3  -4  -12.08   24.19
  -7  -3  -4    4.78   20.74
  -7   3  -4   -0.61   12.83
   7   3   4  -14.43   20.94
  -7  -3  -4   -1.72   21.85
  -7  -3  -5   53.35   17.46
  -7   3  -5   20.78   14.51
   7   3   5   -1.59   20.29
  -7   3  -5   47.36   13.09
  -7  -3  -5   -2.92   13.23
  -7   3  -5   40.22   18.61
  -7  -3  -5  -10.53   22.32
   7  -3   5   47.49   17.51
   7   3   5   33.14   18.48
  -7  -3  -5   18.47   25.06
  -7  -3  -5   18.37   23.27
   7   3   5  -25.21   22.00
  -7   3  -6  132.34   20.09
  -7  -3  -6  143.38   22.70
   7   3   6  120.32   25.92
  -7   3  -6  116.97   16.79
  -7   3  -6  143.11   23.55
  -7  -3  -6  160.85   18.52
   7   3   6  175.48   24.99
  -7  -3  -6  187.26   28.82
  -7  -3  -6  132.83   28.77
   7   3   6  192.44   29.00
  -7  -3  -6  126.39   30.24
  -7  -3  -7   48.47   30.08
  -7  -3  -7   82.49   28.24
   7   3   7   26.87   22.32
  -7  -3  -7   60.57   22.22
  -7   3  -7   30.06   18.99
   7   3   7   45.75   25.19
  -7   3  -7   37.56   15.99
   7  -3   7   52.91   10.76
  -7   3  -7   53.19   23.22
  -7  -3  -7   34.28   17.22
   7   3   7   46.95   25.01
   7   3   8  785.19   53.77
  -7  -3  -8  771.81   54.61
  -7  -3  -8  804.69   57.08
  -7  -3  -8  767.52   49.45
  -7   3  -8  734.94   46.05
  -7  -3  -8  830.79   55.30
   7   3   8  606.81   50.77
  -7   3  -8  638.87   41.62
   7  -3   8  647.90   38.84
  -7   3  -8  784.96   50.86
  -7  -3  -8  773.82   44.29
   7   3   9   59.70   29.22
   7   3   9   58.19   32.27
   7   3   9   88.73   32.51
  -7   3  -9   76.07   20.65
  -7   3  -9   57.31   27.91
  -7  -3  -9   40.89   21.95
  -7   3  -9   81.83   24.87
  -7  -3  -9   93.92   26.57
  -7   3 -10   25.70   25.52
  -7   3 -10  -24.21   26.48
  -7   3 -10  -17.26   19.23
   7   3  10   32.17   31.67
  -7   3 -10   19.34   22.22
  -7  -3 -10   -1.47   23.29
  -7   3 -10   19.46   30.60
   7   3  10   -5.26   30.32
  -7   3 -11   17.70   28.16
  -7   3 -11    4.71   32.25
  -7  -3 -11  -16.22   25.61
  -7   3 -11   -1.89   27.44
   7   3  11    8.95   33.38
  -7   3 -12  473.24   46.88
   7   3  12  500.79   51.04
  -7  -3 -12  454.00   42.58
  -7   3 -12  432.19   49.08
  -7   3 -13   14.91   33.15
  -7   3 -13  -16.39   38.03
   7   3  13    9.69   38.29
  -7   4  12  150.42   44.04
  -7   4  12   89.69   42.33
  -7   4  12  113.19   36.73
   7   4 -12  103.19   44.31
   7   4 -12  186.26   32.50
   7   4 -11  617.22   50.42
   7   4 -11  554.47   43.29
   7   4 -11  518.80   53.72
  -7   4  11  452.33   53.08
  -7   4  11  559.01   54.06
  -7   4  11  458.80   46.14
   7   4 -10  151.04   28.07
   7   4 -10   82.62   33.09
   7   4 -10  110.82   27.57
   7  -4 -10  101.22   26.89
  -7   4  10  148.99   39.16
  -7   4  10   86.58   37.51
  -7   4  10  110.89   31.91
   7   4 -10  106.78   36.50
   7   4  -9   41.94   29.41
   7   4  -9  -11.43   34.93
  -7   4   9   13.52   33.35
   7  -4  -9    2.85   23.39
   7   4  -9   21.15   23.37
  -7   4   9   16.75   38.04
   7   4  -9   37.11   23.88
  -7   4   9   12.46   27.33
   7   4  -8    4.29   31.76
   7   4  -8   17.04   21.59
   7  -4  -8   28.58   20.80
  -7   4   8   35.93   24.93
   7   4  -8   19.19   21.13
  -7   4   8    7.60   31.04
  -7   4   8    2.71   33.04
  -7   4   7  700.16   53.74
   7   4  -7  585.97   41.17
   7  -4  -7  557.04   38.40
   7   4  -7  644.58   49.28
  -7   4   7  591.89   50.52
   7   4  -7  589.51   40.84
  -7   4   7  681.31   44.93
   7   4  -7  630.48   40.62
   7   4  -6  185.43   23.57
  -7   4   6  239.97   27.08
   7  -4  -6  207.42   22.51
   7   4  -6  212.18   22.96
   7  -4  -6  186.32   22.77
   7  -4  -6  218.63   21.20
   7   4  -6  192.28   25.24
  -7  -4   6  203.98   25.96
   7   4  -6  247.08   33.18
  -7  -4   6  186.67   30.50
  -7   4   6  242.14   36.20
   7  -4  -5  910.44   47.53
   7  -4  -5  869.32   45.90
   7   4  -5  927.22   53.62
  -7  -4   5  814.13   50.42
   7  -4  -5  771.23   45.14
   7   4  -5  987.75   58.62
  -7   4   5  986.94   59.23
  -7  -4   5  934.99   57.60
  -7   4   5  918.95   51.63
   7   4  -5  880.79   50.46
   7  -4  -5  904.10   48.48
   7   4  -5  973.51   48.29
   7   4  -4  -11.29   19.13
  -7  -4   4   26.10   21.02
   7   4  -4   26.79   26.16
  -7  -4   4   -6.19   11.96
  -7   4   4  -20.10   24.29
   7   4  -4   10.04   16.85
  -7   4   4   -1.04   15.90
   7  -4  -4   11.65   11.30
   7   4  -4    6.99   19.68
   7  -4  -4   18.25   11.04
  -7  -4   4   14.82   16.17
   7  -4  -4   -5.60   14.10
   7   4  -4   15.88   12.77
   7  -4  -3  277.87   21.06
   7   4  -3  291.39   19.51
   7   4  -3  256.60   24.57
  -7  -4   3  302.71   29.97
  -7  -4   3  296.86   24.30
  -7  -4   3  217.41   21.09
  -7   4   3  269.96   31.11
   7   4  -3  287.30   34.06
  -7   4   3  256.04   34.42
   7   4  -3  283.43   26.80
  -7   4   3  333.06   22.54
  -7  -4   3  270.15   29.63
   7   4  -3  288.09   25.88
   7   4  -2  156.96   13.11
   7  -4  -2  120.35   16.83
   7   4  -2  184.60   19.59
   7   4  -2  169.67   24.56
  -7   4   2  187.12   28.72
  -7  -4   2  156.00   26.38
  -7  -4   2  142.12   18.57
  -7   4   2  182.03   25.38
  -7  -4   2  140.22   19.72
   7   4  -2  107.14   28.94
  -7  -4   2  145.05   23.55
  -7   4   2  194.57   15.40
   7   4  -2  151.95   21.07
  -7   4   1 1051.88   61.87
  -7  -4   1 1146.83   60.10
   7   4  -1  996.67   51.39
  -7   4   1  831.77   49.88
  -7  -4   1 1080.74   51.95
   7   4  -1 1041.32   64.51
  -7  -4   1 1221.95   62.02
   7  -4  -1  937.75   50.47
   7   4  -1 1022.62   56.91
   7   4  -1 1047.26   55.87
  -7   4   1  903.00   44.80
  -7  -4   1 1065.11   57.56
  -7   4   1  980.37   55.93
  -7  -4   1  950.78   53.10
   7   4   0   63.31   19.91
  -7  -4   0   61.37   25.60
   7   4   0   88.97   22.47
  -7   4   0   72.12   19.72
  -7  -4   0   61.87   20.01
  -7  -4   0  103.80   17.36
   7   4   0   91.66   15.66
  -7   4   0   68.88   11.33
   7   4   0   43.95   29.29
  -7  -4   0   94.46   26.45
  -7   4   0   41.97   15.29
  -7  -4  -1   96.07   27.11
   7   4   1   66.67   24.25
  -7  -4  -1   76.99   18.08
  -7  -4  -1  124.73   22.76
  -7   4  -1   71.21   19.32
   7   4   1  111.59   17.29
   7   4   1  131.63   30.87
  -7   4  -1   79.83   14.44
  -7  -4  -1  131.53   28.67
  -7   4  -1   81.78   17.41
  -7  -4  -2   85.73   27.19
   7   4   2   48.75   24.60
   7   4   2   60.46   16.96
  -7  -4  -2   80.07   20.46
  -7  -4  -2   26.77   22.16
  -7   4  -2   31.74   16.08
  -7  -4  -2   46.42   27.68
  -7   4  -2   55.57   16.19
   7   4   2   41.95   30.23
  -7   4  -2   82.53   18.76
  -7   4  -2   47.22   15.05
  -7   4  -3  360.96   27.80
   7   4   3  276.72   38.75
  -7  -4  -3  339.34   33.53
  -7   4  -3  296.52   27.75
   7   4   3  395.06   29.11
  -7  -4  -3  340.68   30.48
   7   4   3  397.30   36.83
  -7  -4  -3  371.52   37.79
  -7  -4  -3  393.01   38.69
  -7   4  -3  311.43   26.86
   7   4   3  373.19   33.14
  -7   4  -3  282.28   24.19
  -7   4  -4  188.48   23.14
  -7  -4  -4  229.35   33.93
  -7   4  -4  155.36   23.47
  -7  -4  -4  154.49   13.22
   7   4   4  228.75   24.11
  -7   4  -4  192.83   22.99
  -7  -4  -4  207.11   25.49
  -7  -4  -4  134.01   27.63
  -7   4  -4  147.13   15.82
  -7  -4  -4  233.26   32.62
   7   4   4  220.87   32.68
   7   4   4  214.41   28.12
  -7   4  -4  135.38   14.05
  -7   4  -5  623.62   37.72
  -7  -4  -5  662.70   44.25
  -7   4  -5  565.09   35.55
   7   4   5  614.49   38.66
  -7  -4  -5  570.65   38.33
  -7   4  -5  436.48   27.28
  -7   4  -5  608.95   39.28
  -7  -4  -5  597.93   45.56
   7   4   5  631.61   42.28
  -7  -4  -5  630.01   45.55
   7   4   6   86.21   25.74
  -7   4  -6   68.70   17.34
  -7  -4  -6   58.87   22.44
   7   4   6   29.65   27.42
  -7   4  -6   44.17   14.86
  -7  -4  -6   98.58   31.01
  -7   4  -6   27.69    8.11
  -7   4  -6   45.33    8.73
  -7  -4  -6  108.04   33.20
  -7   4  -6   60.05   23.92
  -7   4  -6   54.74   23.56
   7   4   7   22.07   26.77
   7   4   7   23.60   30.84
  -7   4  -7   -2.87   16.91
  -7  -4  -7   -1.50   23.44
  -7   4  -7    5.84   18.15
  -7   4  -7   18.19   23.16
  -7   4  -7    7.83   24.49
   7   4   7   34.19   31.69
   7   4   8   -2.23   28.99
   7   4   8   50.83   32.62
  -7   4  -8   54.69   20.16
  -7   4  -8   27.67   20.63
  -7   4  -8   -5.24   27.71
   7   4   8   21.30   33.53
  -7   4  -8   64.83   27.48
  -7   4  -9  221.60   26.45
   7   4   9  222.16   37.24
  -7   4  -9  225.28   35.27
   7   4   9  252.68   40.78
   7   4   9  190.87   39.93
  -7   4 -10   43.95   31.75
   7   4  10  119.02   38.50
  -7   4 -10   42.56   24.47
   7   4  10   30.17   37.58
   7   4  11   69.87   41.33
  -7   4 -11  153.56   37.45
   7   4  11  146.23   42.79
  -7   5   9  480.51   44.18
   7   5  -9  453.26   54.01
  -7   5   9  428.65   54.10
  -7   5   9  369.35   53.19
  -7   5   8   25.39   28.66
   7   5  -8   67.53   39.49
  -7   5   8  113.11   39.86
  -7   5   8   60.47   40.21
   7   5  -7  237.69   33.84
  -7   5   7  139.24   38.05
   7   5  -7  241.24   42.38
  -7   5   7  166.67   30.19
  -7   5   6  -13.55   22.81
   7   5  -6   -7.53   36.21
  -7   5   6   31.21   34.35
  -7   5   5  399.95   43.46
  -7   5   5  416.23   48.14
   7   5  -5  467.74   48.46
   7   5  -5  329.90   29.50
  -7   5   5  411.08   32.22
   7   5  -5  338.35   32.44
   7   5  -4   78.07   18.07
   7   5  -4   40.94   21.30
  -7   5   4   99.34   20.36
  -7   5   4   16.37   30.08
   7   5  -4   66.29   36.08
   7   5  -4   55.39   25.48
  -7   5   4   65.04   36.12
  -7  -5   4   49.80   27.39
   7   5  -3  649.97   43.02
  -7  -5   3  589.95   47.83
  -7   5   3  702.59   37.52
  -7   5   3  606.96   48.52
  -7   5   3  660.23   56.91
   7   5  -3  652.97   57.72
   7   5  -3  626.80   36.95
   7   5  -3  713.30   47.34
  -7   5   2  157.57   13.15
  -7  -5   2  152.11   29.64
   7   5  -2  184.10   39.72
  -7   5   2  213.49   31.51
   7   5  -2  152.86   18.07
   7   5  -2  195.69   30.92
  -7   5   2  230.53   38.59
   7   5  -2  196.16   26.69
   7   5  -1   14.51   23.10
  -7   5   1   14.86   25.53
  -7   5   1   23.08   33.36
   7   5  -1   33.35   28.21
   7   5  -1   21.28   36.68
   7   5  -1    2.74   14.24
  -7  -5   1   66.74   25.01
   7   5   0   16.94   23.94
  -7   5   0  -24.69   31.62
   7   5   0   26.37   27.98
  -7   5   0   25.47   23.24
   7   5   0   36.75   38.36
  -7  -5   0  -12.68   24.97
   7   5   0    5.34   15.27
   7   5   1  285.73   25.83
  -7   5  -1  256.32   24.35
   7   5   1  422.19   40.74
  -7   5  -1  349.76   42.13
  -7   5  -1  320.22   23.58
   7   5   1  360.55   46.27
  -7  -5  -1  328.25   41.82
   7   5   1  341.43   34.26
  -7  -5  -1  290.03   34.09
  -7   5  -1  337.42   28.81
   7   5   2  177.11   38.71
  -7   5  -2  172.97   21.26
  -7   5  -2  123.60   19.86
  -7   5  -2  234.46   37.61
   7   5   2  149.91   33.94
  -7   5  -2  113.56   21.71
   7   5   2  124.98   21.28
   7   5   3   51.91   36.81
  -7   5  -3   34.74   21.21
  -7   5  -3   93.09   33.11
   7   5   3   31.68   32.42
  -7   5  -3   70.97   22.08
   7   5   3   54.26   21.42
  -7   5  -4   48.13   25.29
  -7   5  -4   97.20   32.34
   7   5   4   75.88   35.58
  -7   5  -4   25.11   23.03
   7   5   4   32.60   21.84
   7   5   5   27.92   24.91
  -7   5  -5   17.79   30.50
   7   5   5   47.20   37.24
  -7   5  -5   32.77   23.71
   7   5   5   -7.94   31.72
  -7   5  -5   37.13   27.75
  -7   5  -6  139.99   33.06
   7   5   6   72.55   37.58
  -7   5  -6  100.86   26.94
  -7   5  -6  111.14   31.53
   7   5   6   82.57   34.78
  -7   5  -7  184.44   30.47
  -7   5  -7  160.19   36.21
   7   5   7  188.00   38.54
  -7   5  -8  152.17   31.97
   7   5   8  220.13   42.43
   7   6  -3    9.82   48.85
  -7   6   3   25.60   42.34
   7   6  -3   54.87   33.73
   7   6  -2  450.94   62.31
   7   6  -2  587.23   50.06
  -7   6   2  486.51   58.04
   7   6  -1   -3.07   45.60
   7   6  -1   29.54   35.93
  -7   6   1   12.13   41.03
   7   6   0  155.77   48.04
  -7   6   0  208.35   46.34
   7   6   0  218.93   40.96
   7   6   1   35.45   44.20
  -7   6  -1   25.52   40.27
   7   6   1   14.39   37.99
   7   6   2  -61.03   47.10
  -7   6  -2  100.74   44.34
   7   6   2   17.68   41.43
   8   0 -16   42.23   41.50
  -8   0  16   68.28   37.71
  -8   0  16   19.52   38.12
   8   0 -15  -22.38   36.04
  -8   0  15    7.87   34.48
  -8   0  15    2.54   30.62
  -8   0  14  522.43   50.09
  -8   0  14  629.69   50.22
   8   0 -14  600.47   48.55
   8   0 -14  642.75   53.11
   8   0 -13  -21.50   29.39
  -8   0  13   -6.88   28.34
  -8   0  13   39.07   28.44
   8   0 -13    7.80   25.28
  -8   0  13    6.32   18.91
  -8   0  12  632.71   46.97
   8   0 -12  651.03   45.80
  -8   0  12  682.88   49.85
  -8   0  12  642.64   41.04
   8   0 -12  622.88   49.49
   8   0 -11    8.00   23.49
   8   0 -11   -4.91   20.26
  -8   0  11   -5.79   24.15
  -8   0  11   -5.46   20.86
  -8   0  11  -11.64   17.04
  -8   0  10  345.42   31.62
   8   0 -10  310.01   27.97
  -8   0  10  312.07   29.33
   8   0 -10  254.60   29.57
  -8   0  10  297.55   24.73
   8   0  -9  -14.63   16.94
  -8   0   9    8.05   18.73
   8   0  -9   -4.85   18.01
  -8   0   9   -2.99   16.49
  -8   0   9   -8.36   14.29
   8   0  -9  -15.87   20.01
   8   0  -8 3169.52  153.60
  -8   0   8 3312.90  154.99
  -8   0   8 3225.91  153.52
   8   0  -8 3077.32  152.98
   8   0  -8 3261.52  151.97
  -8   0   8 3098.59  152.38
   8   0  -7   -2.54   14.23
  -8   0   7  -10.87   15.85
   8   0  -7    1.27   14.66
  -8   0   7   -6.00   12.48
  -8   0   7    1.28   13.96
   8   0  -6   49.15   13.69
  -8   0   6   33.31   13.83
   8   0  -6   52.77   15.47
  -8   0   6   65.90   15.00
  -8   0   6   34.53   11.53
  -8   0   6   51.19   12.17
   8   0  -6   75.03   14.33
  -8   0   5    1.03   12.17
   8   0  -5    1.98   10.78
  -8   0   5   -0.88    8.49
   8   0  -5   -6.24   12.31
   8   0  -5   -0.96   10.17
  -8   0   5    3.77   10.04
   8   0  -4 2308.69  107.98
  -8   0   4 2266.64  108.13
   8   0  -4 2307.55  108.13
  -8   0   4 2227.39  106.80
   8   0  -4 2167.64  107.31
  -8   0   4 2311.83  107.72
  -8   0   3    0.81   10.35
   8   0  -3   -0.82    8.81
   8   0  -3   -6.79    9.26
   8   0  -3    4.86    8.10
  -8   0   3   -6.13    8.41
   8   0  -3   -8.51    9.96
  -8   0   2 1407.04   66.31
   8   0  -2 1314.86   64.30
   8   0  -2 1357.92   66.35
  -8   0   2 1342.65   66.13
   8   0  -2 1298.91   65.43
   8   0  -2 1346.25   65.56
  -8   0   1    0.59    8.83
   8   0  -1   -1.94    8.49
   8   0  -1   -9.99    8.13
  -8   0   1   -1.68   10.40
   8   0  -1    2.11    8.18
  -8   0   1   -4.72    8.38
   8   0  -1   -2.91    9.50
  -8   0   0   19.88    9.35
   8   0   0   27.40   10.31
   8   0   0   10.99    9.14
   8   0   0   16.92    9.28
  -8   0   0   14.43    9.51
   8   0   0    8.99   10.02
  -8   0  -1   -4.01    8.50
   8   0   1   -3.99   10.21
   8   0   1   18.51   10.26
  -8   0  -1   -4.47   10.95
   8   0   1   -1.56    9.39
   8   0   2 1323.38   65.82
  -8   0  -2 1332.77   64.90
  -8   0  -2 1341.41   65.97
   8   0   2 1330.60   66.19
  -8   0  -2 1237.72   64.61
  -8   0  -3   -3.51    9.48
  -8   0  -3  -14.43   11.84
   8   0   4 2261.19  111.32
  -8   0  -4 2296.61  110.13
  -8   0  -4 2272.73  110.74
  -8   0  -4 2338.98  110.14
  -8   0  -5  -19.35   13.82
  -8   0  -5   -3.62   16.07
  -8   0  -5    9.70   13.64
   8   0   5    6.56   13.44
  -8   0  -6  254.96   24.28
   8   0   6  188.78   21.86
  -8   0  -6  180.44   20.37
  -8   0  -6  181.38   21.41
  -8   0  -7   -9.06   16.43
  -8   0  -7   13.87   18.84
   8   0   7    6.74   17.97
  -8   0  -7   11.56   17.67
  -8   0  -8 1529.78   81.97
   8   0   8 1521.44   82.79
  -8   0  -8 1628.06   81.56
  -8   0  -8 1403.70   77.72
  -8   0  -9  -24.25   20.01
  -8   0  -9   15.19   23.36
   8   0   9   16.36   20.36
   8   0   9    2.13   22.16
  -8   0  -9   -3.60   21.35
  -8   0 -10   64.98   23.53
  -8   0 -10   58.13   27.18
   8   0  10   95.25   24.65
   8   0  10   97.44   29.27
  -8   0 -10   88.24   27.04
  -8   0 -11    6.38   23.36
  -8   0 -11    4.52   28.06
   8   0  11  -36.74   30.39
  -8   0 -11  -11.05   28.90
   8   0  11   21.00   24.01
   8   0  12 1127.60   77.37
  -8   0 -12 1125.91   68.89
   8   0  12 1156.15   70.56
  -8   0 -12 1314.02   76.89
  -8   0 -13  -18.42   34.73
  -8   0 -13   -9.16   29.56
  -8   0 -14  286.89   45.80
   8   1 -16  184.05   42.55
   8  -1 -16  123.59   41.92
  -8   1  16  129.58   40.30
  -8  -1  16  120.89   37.72
  -8   1  16  159.19   43.98
   8   1 -15  343.38   46.39
   8  -1 -15  289.98   43.77
  -8  -1  15  418.34   43.41
  -8   1  15  304.02   47.46
  -8   1  15  363.11   43.53
  -8  -1  15  300.72   41.93
   8   1 -14   41.87   31.26
   8  -1 -14   25.35   32.69
   8  -1 -14   51.42   26.76
  -8   1  14   29.96   34.03
  -8  -1  14   26.03   30.73
  -8   1  14   58.62   29.12
  -8  -1  14   24.78   29.66
  -8   1  14    8.29   27.35
   8   1 -13   12.01   30.58
   8  -1 -13   60.88   29.39
   8  -1 -13   53.91   24.35
  -8  -1  13    6.06   28.24
  -8   1  13   30.83   32.04
  -8   1  13   27.18   27.98
  -8  -1  13   57.81   28.33
  -8   1  13   47.10   26.02
  -8  -1  12   67.56   26.13
  -8   1  12   25.10   26.49
   8   1 -12   46.11   29.35
   8  -1 -12   88.37   27.24
   8   1 -12   51.30   25.84
   8  -1 -12   70.63   22.05
  -8   1  12   66.90   29.06
  -8  -1  12   41.08   27.09
   8  -1 -12   31.87   28.31
  -8   1  12   67.81   23.79
   8  -1 -11  915.73   56.47
  -8  -1  11  853.40   53.29
  -8   1  11  917.58   58.64
  -8   1  11  838.72   51.90
  -8  -1  11  755.67   41.41
   8   1 -11  906.75   55.16
   8  -1 -11  853.73   50.32
  -8  -1  11  858.35   52.63
   8  -1 -10  821.76   51.39
   8   1 -10  747.49   49.33
  -8  -1  10  777.35   48.51
  -8   1  10  775.89   52.52
   8  -1 -10  843.92   46.62
  -8  -1  10  812.61   48.80
   8   1 -10  774.90   49.90
  -8   1  10  881.61   49.03
  -8  -1  10  710.31   39.24
  -8  -1   9  322.04   28.83
   8  -1  -9  336.18   29.58
  -8  -1   9  307.40   30.87
   8   1  -9  385.26   30.56
   8  -1  -9  297.67   24.92
  -8  -1   9  305.05   27.30
  -8   1   9  363.99   32.33
  -8  -1   9  273.88   19.62
  -8   1   9  334.25   28.38
   8   1  -9  278.36   28.40
  -8  -1   8   -3.10   17.17
   8  -1  -8  -14.20   16.64
  -8  -1   8   -4.84   16.68
  -8   1   8    6.87   17.87
   8  -1  -8  -11.45   13.05
  -8  -1   8    3.74   14.37
   8   1  -8   -5.70   16.36
  -8  -1   7  570.04   34.70
   8   1  -7  567.43   36.94
  -8  -1   7  527.54   36.65
   8  -1  -7  557.95   35.91
  -8  -1   7  572.34   34.85
  -8   1   7  572.52   38.60
   8  -1  -7  594.21   37.22
  -8   1   7  533.54   37.24
  -8   1   6  778.92   45.69
   8  -1  -6  796.42   45.21
  -8  -1   6  805.92   46.01
  -8   1   6  858.06   48.01
   8  -1  -6  850.93   46.42
   8  -1  -6  759.15   45.03
  -8  -1   6  790.45   43.91
  -8   1   5 4158.61  192.51
  -8  -1   5 4259.01  192.80
   8  -1  -5 4180.03  191.75
  -8   1   5 4142.07  189.21
  -8  -1   5 4029.57  191.31
  -8   1   5 4169.05  192.11
   8  -1  -5 3953.35  191.64
   8  -1  -5 4421.42  192.91
  -8   1   5 4239.70  194.17
   8   1  -5 3839.58  191.82
   8   1  -4  310.79   22.35
  -8  -1   4  309.24   22.75
   8  -1  -4  297.53   21.61
  -8   1   4  326.41   22.38
   8   1  -4  308.81   23.22
   8  -1  -4  341.85   22.98
  -8   1   4  332.32   19.03
  -8   1   4  339.69   21.87
  -8  -1   4  334.21   22.13
   8  -1  -4  307.78   21.62
   8  -1  -3  -12.07    8.86
  -8  -1   3   -0.86    9.98
  -8   1   3    5.37    9.82
   8   1  -3   -7.85   11.02
   8  -1  -3   10.16    6.38
  -8   1   3    2.19    8.47
  -8  -1   3    5.81    9.43
   8  -1  -3   12.15    8.77
   8  -1  -3    2.32    9.53
   8   1  -3    0.77   10.34
  -8  -1   2 2164.60   94.84
   8  -1  -2 2002.51   93.20
   8  -1  -2 1915.25   89.80
   8   1  -2 1979.60   94.23
  -8   1   2 2023.63   93.15
   8  -1  -2 1920.39   92.20
   8   1  -2 1909.33   94.22
  -8   1   2 1948.83   92.18
   8  -1  -2 1943.09   93.41
   8   1  -2 1941.39   92.81
  -8  -1   2 1928.47   93.48
   8   1  -1 2604.21  123.16
   8  -1  -1 2284.02  118.20
   8   1  -1 2930.07  123.74
  -8   1   1 2721.81  120.35
   8  -1  -1 2671.22  120.41
   8   1  -1 2564.10  121.28
  -8  -1   1 2784.08  122.03
   8  -1  -1 2761.99  122.52
  -8   1   1 2835.24  121.98
   8  -1  -1 2455.64  121.89
  -8  -1   1 2543.26  123.04
   8  -1   0  165.78   14.13
   8   1   0  125.80   13.61
  -8  -1   0  144.30   15.65
  -8   1   0  140.49   14.71
  -8   1   0  139.85   10.96
   8  -1   0  143.59   14.87
  -8  -1   0  142.90   13.41
   8   1   0  150.91   17.39
  -8  -1   0  113.01   13.63
   8  -1   0  127.14   11.52
   8  -1   1 1394.14   69.95
  -8   1  -1 1399.07   70.81
  -8  -1  -1 1496.25   72.66
  -8  -1  -1 1637.05   71.56
  -8   1  -1 1333.07   67.35
   8   1   1 1565.68   73.31
  -8  -1  -1 1468.78   69.96
   8  -1   1 1374.64   70.64
   8   1   1 1331.33   69.56
   8  -1   1 1436.25   68.40
  -8  -1  -1 1495.04   70.67
   8  -1   2   -0.84    9.68
  -8   1  -2  -10.11   11.45
  -8  -1  -2   -7.28   11.22
  -8   1  -2    7.34   10.49
  -8  -1  -2   12.80    9.08
   8   1   2    1.67   11.06
   8  -1   2   -8.43   11.26
  -8  -1  -2    2.66   10.98
  -8   1  -2    0.59    8.67
   8   1   2   11.74   13.67
  -8  -1  -2   12.31   11.59
  -8  -1  -3  358.16   24.41
   8  -1   3  341.44   24.36
   8   1   3  284.66   22.61
  -8  -1  -3  302.00   21.14
  -8   1  -3  287.63   22.34
  -8  -1  -3  303.36   22.79
   8  -1   3  330.36   22.70
  -8  -1  -3  361.42   24.83
  -8   1  -4  459.71   28.87
  -8  -1  -4  416.56   29.82
   8  -1   4  430.08   28.60
  -8  -1  -4  467.63   28.00
  -8  -1  -4  439.36   30.57
  -8   1  -4  431.50   28.83
  -8   1  -5 1936.86   95.32
  -8  -1  -5 1870.96   95.68
   8  -1   5 1810.30   95.35
  -8  -1  -5 2000.73   94.62
  -8  -1  -5 2004.39   97.52
  -8   1  -5 1891.60   94.51
   8   1   5 1991.29   96.11
  -8  -1  -6  548.93   36.62
   8  -1   6  481.07   35.48
  -8   1  -6  550.26   36.16
   8   1   6  565.96   36.55
  -8  -1  -6  493.81   35.67
  -8  -1  -6  647.36   40.65
  -8   1  -6  556.64   35.99
  -8  -1  -6  562.25   35.16
  -8   1  -7  219.68   24.09
  -8  -1  -7  204.69   24.52
   8   1   7  204.98   24.48
  -8   1  -7  199.99   24.16
  -8  -1  -7  224.16   24.00
  -8  -1  -7  179.94   23.88
   8  -1   7  214.49   24.71
  -8  -1  -8  -15.73   19.40
  -8   1  -8   -1.54   18.84
   8   1   8  -25.33   21.08
  -8   1  -8    5.97   20.05
  -8  -1  -8   -3.03   19.72
  -8   1  -8    5.30   17.52
   8  -1   8  -25.76   21.01
  -8  -1  -8    5.93   19.00
  -8   1  -8  -22.48   23.81
  -8  -1  -9 1374.87   76.98
  -8   1  -9 1337.65   71.91
  -8   1  -9 1392.25   75.30
  -8  -1  -9 1331.21   71.72
   8  -1   9 1226.92   74.08
  -8   1  -9 1256.27   72.72
  -8  -1  -9 1251.04   72.32
   8   1   9 1260.65   72.22
  -8   1  -9 1255.59   67.74
  -8  -1  -9 1134.76   70.53
  -8  -1 -10  555.89   46.94
  -8   1 -10  546.87   43.08
  -8   1 -10  526.49   46.27
  -8  -1 -10  575.01   43.37
   8  -1  10  546.84   46.48
  -8   1 -10  570.59   44.30
  -8  -1 -10  505.03   43.29
  -8   1 -10  520.60   37.65
   8   1  10  542.66   43.29
  -8  -1 -10  611.35   43.44
  -8   1 -11  649.46   46.88
  -8  -1 -11  693.08   48.02
  -8   1 -11  494.66   48.28
   8  -1  11  611.74   50.09
  -8   1 -11  633.01   48.31
   8   1  11  583.76   47.30
  -8   1 -11  498.75   40.11
  -8  -1 -11  605.83   46.06
  -8   1 -12  108.38   32.00
   8   1  12  188.00   34.33
  -8   1 -12   94.22   36.49
  -8  -1 -12  120.31   32.10
  -8   1 -12  103.65   25.52
  -8  -1 -12  183.76   34.33
  -8  -1 -13   60.70   35.34
  -8   1 -13   65.91   38.99
   8  -1  13   32.15   29.18
   8   1  13   48.96   33.27
  -8   1 -14  325.32   48.97
  -8  -1 -14  265.09   44.00
   8   1  14  274.99   43.28
   8  -1  14  223.61   38.36
  -8  -2  15   77.23   35.49
   8   2 -15   51.15   38.88
   8  -2 -15   96.11   36.68
  -8   2  15   85.81   36.34
  -8   2  15   93.18   41.55
   8   2 -14  271.12   41.23
   8  -2 -14  173.51   37.96
  -8  -2  14  229.13   36.28
  -8   2  14  245.11   39.52
  -8   2  14  267.72   44.61
  -8   2  14  189.40   36.05
  -8  -2  13  368.04   37.50
   8   2 -13  460.49   43.95
   8  -2 -13  419.65   43.18
  -8   2  13  385.25   41.16
  -8   2  13  412.07   47.29
  -8  -2  13  468.27   41.10
  -8   2  13  422.25   42.58
  -8  -2  12  163.63   27.22
  -8   2  12  223.19   36.97
   8   2 -12  141.13   31.75
   8  -2 -12  158.67   31.34
  -8  -2  12  133.59   28.67
  -8   2  12  119.63   29.37
  -8   2  12  147.19   31.66
   8  -2 -12  113.77   31.12
   8   2 -11    8.57   26.57
   8  -2 -11    8.96   16.88
  -8   2  11   40.63   30.50
  -8  -2  11  -15.47   21.39
   8   2 -11   -9.86   24.71
   8  -2 -11    7.76   23.76
  -8   2  11    2.09   24.33
  -8  -2  11   16.29   22.95
  -8   2  11   15.92   26.74
   8   2 -11  -13.26   23.93
   8  -2 -11   58.16   28.02
   8  -2 -10   -8.40   22.81
   8  -2 -10   -9.77   15.93
  -8  -2  10    1.27   19.35
  -8   2  10   23.55   26.43
   8  -2 -10   -1.76   22.01
   8   2 -10  -19.64   20.93
  -8   2  10   -9.61   22.36
  -8  -2  10   33.99   19.65
  -8   2  10   26.99   24.70
   8   2 -10   22.64   21.34
   8  -2 -10   25.58   24.10
  -8  -2   9  485.11   35.56
   8  -2  -9  604.59   40.14
   8   2  -9  622.16   40.28
   8  -2  -9  558.00   39.91
  -8  -2   9  612.13   42.40
  -8   2   9  572.33   42.16
  -8   2   9  536.16   44.10
   8   2  -9  514.68   38.62
   8  -2  -9  520.95   32.76
  -8   2   9  577.11   40.28
  -8  -2   9  532.15   36.95
  -8  -2   8  269.10   24.31
   8  -2  -8  322.59   28.70
   8   2  -8  301.26   27.11
   8  -2  -8  275.43   26.60
  -8  -2   8  310.23   29.82
  -8   2   8  270.20   32.22
   8   2  -8  317.34   27.39
  -8  -2   8  315.15   25.41
  -8   2   8  276.58   29.09
  -8   2   8  279.90   27.72
   8   2  -7 1641.29   77.99
   8  -2  -7 1484.43   76.37
  -8  -2   7 1575.09   78.60
  -8   2   7 1491.03   77.80
  -8  -2   7 1537.75   79.55
  -8  -2   7 1430.01   74.99
   8   2  -7 1527.93   76.85
  -8  -2   7 1371.28   69.56
  -8  -2   7 1484.77   73.74
   8  -2  -7 1627.45   77.50
   8  -2  -6   79.77   17.53
   8   2  -6   58.73   15.52
   8  -2  -6   44.73   14.64
  -8  -2   6  101.46   17.15
  -8  -2   6   96.55   17.71
   8   2  -6   53.81   18.62
  -8   2   6   83.26   16.23
  -8  -2   6   81.32   14.59
   8   2  -6   48.05   15.61
  -8  -2   6   51.76   11.40
  -8  -2   5  514.18   28.37
   8  -2  -5  461.95   30.61
   8   2  -5  526.13   32.65
  -8  -2   5  475.30   31.96
   8  -2  -5  422.59   29.44
  -8   2   5  497.75   31.52
   8   2  -5  542.96   34.81
  -8  -2   5  520.66   33.42
  -8  -2   5  470.04   31.18
  -8   2   5  510.12   31.59
   8   2  -5  486.99   31.53
   8   2  -5  488.70   31.13
  -8  -2   4   54.29   14.26
   8   2  -4   51.27   15.58
   8  -2  -4   52.02   12.62
   8   2  -4   55.23   12.97
   8   2  -4   58.63   13.59
   8  -2  -4   58.18   12.20
  -8  -2   4   58.49   14.14
  -8   2   4   62.49   12.83
  -8   2   4   67.10   17.25
   8   2  -4   68.22   14.02
  -8   2   4   63.33   12.36
  -8  -2   4   52.41   13.04
  -8  -2   4   68.97   13.00
   8  -2  -3 1644.59   78.72
   8   2  -3 1608.55   81.84
  -8  -2   3 1619.51   80.69
  -8   2   3 1632.47   79.10
   8   2  -3 1752.00   83.27
   8  -2  -3 1676.16   80.17
   8   2  -3 1607.15   78.93
  -8   2   3 1678.95   79.08
   8   2  -3 1648.03   81.11
  -8  -2   3 1657.53   79.35
  -8   2   3 1518.56   80.09
   8  -2  -2 1152.38   55.97
  -8  -2   2 1169.54   58.58
   8   2  -2 1088.90   59.80
   8  -2  -2 1148.87   56.19
  -8   2   2 1102.25   55.69
   8   2  -2 1239.93   61.18
  -8  -2   2 1248.62   61.12
   8   2  -2 1127.91   55.99
   8  -2  -2 1078.97   57.45
  -8   2   2 1101.87   55.14
   8   2  -2 1070.78   58.71
  -8  -2   2 1117.56   57.43
  -8   2   2 1133.73   57.81
   8  -2  -1 1138.02   53.90
  -8  -2   1 1169.32   56.21
  -8  -2   1 1123.25   57.09
  -8  -2   1 1132.18   57.87
   8  -2  -1 1131.95   55.50
   8   2  -1 1134.67   59.59
  -8   2   1 1151.52   54.37
   8   2  -1 1113.40   60.08
  -8  -2   1 1165.82   59.65
  -8   2   1 1011.10   56.39
   8  -2  -1 1075.48   56.38
   8   2  -1 1015.06   54.61
  -8  -2   1 1122.06   55.37
   8   2  -1 1149.25   58.59
  -8   2   1 1048.80   52.94
   8  -2   0  116.73   10.12
   8   2   0  139.20   19.68
  -8  -2   0  138.22   19.20
   8  -2   0  100.59   15.06
  -8  -2   0  167.38   14.02
   8   2   0  113.01   13.26
  -8  -2   0  129.52   15.83
   8   2   0  116.42   15.25
   8  -2   0  115.18   12.80
  -8   2   0  107.51   12.82
  -8  -2   0  126.69   16.90
  -8   2   0  111.86   15.02
  -8  -2   0  116.42   15.92
   8   2   1  882.03   45.44
   8  -2   1  821.50   41.92
  -8  -2  -1  787.42   45.19
  -8  -2  -1  868.91   48.29
   8   2   1  922.98   49.32
  -8  -2  -1  845.17   46.49
  -8   2  -1  803.43   42.36
  -8  -2  -1  802.15   44.79
   8  -2   1  795.57   38.99
   8   2   1  811.19   42.39
   8  -2   1  782.76   43.85
  -8  -2  -1  789.94   42.12
  -8   2  -1  744.14   43.78
   8  -2   2 2638.94  131.29
   8   2   2 2978.82  134.67
  -8   2  -2 2563.79  131.68
  -8  -2  -2 2883.95  135.41
  -8  -2  -2 2818.40  134.95
  -8  -2  -2 3046.40  137.43
   8   2   2 2987.36  138.07
  -8  -2  -2 2975.67  134.70
  -8  -2  -2 2941.82  131.74
   8   2   2 2785.72  131.83
  -8   2  -2 2772.80  133.17
   8  -2   2 2855.33  133.97
   8  -2   2 2769.87  128.17
  -8   2  -3  951.14   51.00
  -8  -2  -3 1012.66   53.01
   8  -2   3  919.67   50.86
   8   2   3  962.88   53.55
   8   2   3 1066.75   54.57
  -8  -2  -3 1033.19   55.05
  -8  -2  -3  969.78   56.71
   8   2   3  894.38   56.55
   8  -2   3  931.74   52.96
   8  -2   3  992.11   46.95
  -8   2  -3  945.57   52.60
  -8  -2  -3 1007.62   50.39
  -8  -2  -3 1041.45   54.75
   8  -2   4   66.93   14.04
   8   2   4   53.38   15.79
  -8   2  -4   45.88   13.80
  -8  -2  -4   39.62   15.59
   8   2   4   80.81   18.17
  -8  -2  -4   46.74   17.28
  -8   2  -4   94.74   14.57
  -8  -2  -4   81.97   18.87
  -8  -2  -4   62.34   20.61
  -8   2  -4   69.05   16.53
  -8  -2  -4   62.97   13.04
   8  -2   5   57.66   16.87
  -8  -2  -5   64.67   17.31
  -8   2  -5   74.20   16.53
   8   2   5   61.52   18.35
  -8  -2  -5  111.80   21.22
  -8   2  -5   59.90   15.20
   8   2   5   60.09   18.92
  -8  -2  -5   76.15   14.74
  -8   2  -5   62.64   16.98
  -8  -2  -5   43.08   23.15
  -8  -2  -6  492.18   39.46
  -8   2  -6  408.91   30.99
  -8  -2  -6  419.61   32.44
   8  -2   6  388.67   31.65
   8   2   6  393.26   33.39
   8   2   6  423.51   33.37
  -8  -2  -6  436.37   29.65
  -8   2  -6  422.44   32.56
  -8  -2  -6  475.32   36.48
  -8   2  -6  395.60   29.09
  -8   2  -7 1156.73   69.04
  -8  -2  -7 1392.08   77.03
   8   2   7 1340.38   73.65
   8   2   7 1310.96   74.64
  -8  -2  -7 1366.78   75.34
  -8  -2  -7 1466.54   78.73
  -8  -2  -7 1412.35   70.67
  -8   2  -7 1413.62   74.51
  -8  -2  -7 1427.77   73.81
   8  -2   7 1320.43   73.51
   8   2   7 1237.03   74.67
  -8   2  -7 1393.56   72.55
  -8   2  -8  152.38   24.47
  -8  -2  -8  138.70   24.73
   8   2   8  120.68   26.06
  -8   2  -8   70.10   20.73
   8   2   8  108.89   26.51
  -8  -2  -8  134.60   26.72
   8   2   8   92.89   25.23
   8  -2   8   74.71   23.97
  -8  -2  -8  103.59   27.37
  -8  -2  -8  122.00   21.34
  -8   2  -8   72.16   25.60
  -8  -2  -8  186.19   33.04
  -8  -2  -9  410.65   43.06
   8   2   9  363.14   37.55
  -8   2  -9  369.93   32.02
  -8  -2  -9  418.53   41.42
  -8   2  -9  353.95   29.35
   8   2   9  393.74   37.80
  -8  -2  -9  302.59   36.13
   8   2   9  369.27   38.17
   8  -2   9  379.75   37.10
  -8   2  -9  374.03   35.35
  -8  -2  -9  391.31   34.79
  -8  -2  -9  402.91   33.61
  -8   2  -9  375.43   37.45
   8  -2   9  262.22   29.24
   8   2  10  -30.06   30.58
  -8   2 -10   -1.53   22.77
  -8   2 -10  -10.65   20.52
  -8  -2 -10   14.85   27.11
  -8   2 -10    3.68   24.96
  -8  -2 -10   36.15   26.54
   8  -2  10   -2.83   20.46
   8   2  10   20.87   27.44
  -8   2 -10   52.33   30.46
  -8  -2 -10   33.15   24.66
   8   2  11  544.39   49.07
   8   2  11  568.83   47.47
  -8   2 -11  479.14   39.61
  -8   2 -11  308.09   31.86
   8  -2  11  401.52   37.55
  -8  -2 -11  480.69   40.01
  -8   2 -11  460.52   46.19
  -8   2 -11  401.17   42.39
  -8   2 -12   82.42   36.64
  -8  -2 -12   25.96   28.71
   8   2  12   31.03   35.77
   8   2  12   52.02   34.52
  -8   2 -12   82.93   30.18
  -8  -2 -13  353.56   41.43
  -8   2 -13  383.90   48.85
   8   2  13  310.14   45.48
   8  -3 -14   38.64   36.63
  -8   3  14   92.29   39.51
  -8   3  14   64.18   36.75
  -8  -3  14   61.17   34.47
  -8   3  14  148.78   45.59
   8   3 -14  132.18   38.74
   8  -3 -13   40.29   31.21
  -8   3  13   -3.20   44.21
  -8  -3  13   35.20   29.59
  -8   3  13   65.28   32.84
  -8   3  13   41.24   34.00
   8   3 -13   43.32   31.64
   8   3 -12  407.46   39.99
   8  -3 -12  381.93   39.55
   8  -3 -12  345.66   38.55
  -8   3  12  364.33   41.91
  -8  -3  12  386.13   38.19
  -8   3  12  336.54   43.76
   8  -3 -12  404.81   39.33
   8   3 -11    5.68   24.91
   8  -3 -11   -5.66   26.68
  -8  -3  11   20.11   24.65
  -8   3  11   33.95   28.60
  -8   3  11    9.93   30.92
   8   3 -11   18.98   25.95
   8  -3 -11   27.37   25.77
   8  -3 -11   -1.70   25.59
   8   3 -10  951.64   61.19
   8  -3 -10  908.50   60.97
   8  -3 -10 1149.11   62.11
   8   3 -10 1069.23   62.27
   8  -3 -10  996.42   61.84
  -8   3  10 1074.24   68.85
  -8  -3  10 1037.86   61.08
  -8   3  10 1056.12   64.16
  -8  -3   9  226.82   27.08
  -8   3   9  207.25   29.57
   8   3  -9  214.00   27.79
   8  -3  -9  223.20   27.56
   8   3  -9  246.28   27.85
   8  -3  -9  191.72   27.42
   8  -3  -9  219.23   27.85
  -8   3   9  215.87   36.29
  -8  -3   9  172.03   20.48
   8  -3  -9  220.29   28.89
  -8   3   9  218.95   34.66
  -8  -3   8   86.16   21.08
  -8   3   8   95.66   23.25
   8   3  -8   90.87   21.11
   8  -3  -8   82.94   21.88
   8  -3  -8  112.29   21.92
   8   3  -8   89.37   21.26
   8  -3  -8  112.93   22.49
  -8  -3   8  109.18   25.09
  -8  -3   8   57.89   15.74
  -8   3   8  124.00   29.48
  -8   3   8  149.67   32.03
   8  -3  -8   94.44   22.15
   8   3  -7   11.74   17.21
  -8   3   7   -9.33   18.97
  -8  -3   7   -6.71   18.47
   8  -3  -7  -13.13   18.16
   8  -3  -7    3.31   17.82
   8   3  -7   -7.99   17.22
   8  -3  -7    8.31   16.94
  -8  -3   7    4.47   19.52
  -8   3   7   12.63   23.08
  -8  -3   7    5.72   12.99
   8  -3  -7  -12.26   18.41
  -8  -3   7   43.40   20.81
  -8   3   7    2.11   23.42
  -8   3   6  731.48   49.83
  -8  -3   6  730.58   40.32
   8  -3  -6  750.08   42.28
   8   3  -6  669.32   43.76
  -8  -3   6  753.21   45.21
   8  -3  -6  738.17   42.59
   8  -3  -6  788.66   41.92
  -8   3   6  674.65   49.28
   8   3  -6  712.80   43.39
  -8   3   6  740.39   44.66
  -8  -3   6  680.08   47.80
   8   3  -6  712.27   43.29
   8   3  -5   16.75   15.19
  -8   3   5    1.15   15.10
  -8  -3   5    1.80   15.08
   8  -3  -5    4.63   14.67
   8   3  -5    4.96   14.74
   8  -3  -5   10.27   13.18
   8   3  -5    6.09   15.87
  -8  -3   5    1.19   16.64
  -8   3   5   -8.84   20.24
   8  -3  -5    4.71   11.80
  -8  -3   5   17.12   17.90
  -8  -3   5   -7.41   11.19
   8   3  -4 1035.92   49.29
   8  -3  -4  943.84   50.21
   8   3  -4  985.86   53.71
   8  -3  -4 1038.75   48.25
  -8  -3   4 1043.26   52.05
   8   3  -4 1067.75   52.04
  -8  -3   4  998.31   55.25
  -8   3   4 1070.33   50.32
  -8  -3   4  902.52   46.83
  -8  -3   4 1048.87   51.80
  -8   3   4 1017.10   56.02
  -8  -3   3   33.47   12.66
   8   3  -3   26.53   12.08
   8  -3  -3   55.75   15.12
   8   3  -3   53.68   17.22
   8  -3  -3   37.18   11.45
  -8  -3   3   37.65   14.84
  -8  -3   3   49.36   17.58
  -8   3   3   65.83   18.91
  -8  -3   3   48.32   16.87
  -8   3   3   45.25   12.65
   8   3  -3   37.02   15.25
  -8   3   2  457.45   25.11
   8   3  -2  421.20   30.92
  -8  -3   2  493.31   32.50
   8   3  -2  426.70   25.85
   8  -3  -2  397.79   27.91
   8  -3  -2  418.15   25.25
  -8  -3   2  422.65   28.85
  -8   3   2  447.10   25.19
  -8  -3   2  386.74   26.62
  -8   3   2  411.38   28.49
  -8   3   2  460.11   32.14
   8   3  -2  451.22   30.06
   8   3  -1   18.38   15.97
  -8  -3   1   30.96   17.68
  -8  -3   1   26.16   20.73
  -8   3   1   37.14   16.55
   8   3  -1   36.17   16.38
  -8   3   1   19.24    7.56
  -8  -3   1   24.59   14.47
   8   3  -1   10.47   13.63
   8  -3  -1   41.85    9.07
  -8  -3   1   32.17   14.55
  -8   3   1   34.33    8.60
   8  -3  -1   16.06   13.51
   8   3  -1   23.57   10.84
  -8   3   1   51.78   14.97
   8  -3   0 2150.76   97.96
   8   3   0 2193.67   95.00
  -8   3   0 1945.39   97.87
   8   3   0 2181.18   99.26
   8  -3   0 1941.97   93.67
  -8  -3   0 1960.96   99.12
  -8   3   0 1789.50   92.77
  -8  -3   0 2135.19   99.04
  -8  -3   0 2384.25  102.78
   8   3   0 2219.49  100.60
  -8   3   0 1956.97   94.09
  -8  -3  -1   -8.28   16.74
   8  -3   1   13.20    9.60
   8   3   1    6.38   14.65
  -8   3  -1  -13.09    9.17
  -8  -3  -1  -17.33   17.26
   8  -3   1    6.94   14.42
   8   3   1   15.50   10.51
   8   3   1   31.70   17.33
  -8  -3  -1    4.35   18.94
  -8   3  -1    6.27   14.99
  -8  -3  -1   -9.77   10.69
  -8   3  -1   13.40    8.49
   8  -3   2  235.15   18.33
   8   3   2  232.51   22.48
  -8  -3  -2  273.02   25.03
  -8   3  -2  181.73   17.06
  -8   3  -2  207.02   21.74
  -8   3  -2  221.84   18.18
   8   3   2  265.55   25.72
  -8  -3  -2  258.59   27.37
  -8  -3  -2  250.50   25.32
  -8  -3  -2  248.78   18.41
  -8  -3  -2  303.35   30.85
  -8  -3  -3   94.81   22.01
   8  -3   3  119.57   15.95
   8   3   3  100.23   18.70
  -8  -3  -3   82.37   19.67
  -8   3  -3  110.20   14.98
  -8  -3  -3   85.20   22.57
  -8  -3  -3  119.80   26.86
  -8  -3  -3  114.97   14.59
  -8   3  -3   83.66   17.37
   8  -3   4 2195.82  105.34
   8   3   4 2276.67  108.11
  -8  -3  -4 2236.62  109.13
  -8   3  -4 2065.64  103.31
  -8   3  -4 1897.50  102.21
   8   3   4 2275.47  109.24
  -8  -3  -4 2362.13  112.22
  -8  -3  -4 2407.00  113.28
  -8  -3  -4 2310.89  110.66
  -8   3  -4 2129.96  106.34
  -8  -3  -4 2149.70  102.72
  -8   3  -5   19.89   18.11
   8   3   5   39.63   20.18
   8  -3   5   34.87   18.18
  -8   3  -5    7.44   14.91
  -8  -3  -5   30.75   18.26
  -8  -3  -5   13.14   13.94
   8   3   5   26.88   21.96
  -8  -3  -5   26.06   23.68
  -8  -3  -5   27.09   24.09
   8   3   5   35.40   22.22
  -8   3  -5   38.35   13.66
  -8  -3  -5   43.89   26.51
  -8  -3  -6  801.01   50.52
  -8   3  -6  531.09   38.24
   8   3   6  734.27   49.10
   8   3   6  784.40   48.95
  -8  -3  -6  759.19   50.51
  -8  -3  -6  756.43   52.46
  -8   3  -6  653.68   42.03
  -8  -3  -6  665.61   44.76
   8  -3   6  748.78   45.13
   8   3   6  662.96   46.26
  -8  -3  -6  751.14   40.96
  -8   3  -6  679.53   45.17
  -8  -3  -7   79.26   23.47
  -8   3  -7   93.98   21.11
   8   3   7   55.71   26.96
  -8   3  -7   43.48   17.09
   8   3   7   47.11   27.29
  -8  -3  -7   55.37   18.66
  -8   3  -7   31.61   23.26
  -8  -3  -7   38.75   27.97
  -8  -3  -7   15.43   30.47
   8  -3   7   30.62   11.17
   8   3   8   81.22   28.33
  -8   3  -8   96.97   20.02
   8   3   8   51.90   28.89
  -8  -3  -8   22.46   32.52
   8   3   8   75.28   29.09
  -8  -3  -8  134.06   26.27
  -8   3  -8  126.95   24.44
  -8  -3  -8  145.23   33.00
  -8  -3  -8  109.98   22.05
  -8   3  -8   77.13   27.41
  -8  -3  -8  104.30   35.67
   8   3   9    7.32   27.64
  -8   3  -9   17.33   24.03
  -8  -3  -9   22.12   25.17
  -8   3  -9   10.05   20.31
   8   3   9   60.29   32.27
   8   3   9  -13.44   32.75
  -8   3  -9  -26.10   28.64
  -8  -3  -9    8.18   21.04
   8   3  10  698.59   54.48
  -8  -3 -10  623.87   44.61
  -8   3 -10  638.10   50.91
   8   3  10  635.43   54.03
  -8   3 -10  585.69   47.36
  -8   3 -11  -19.88   29.74
   8   3  11    4.55   35.21
  -8   3 -11    9.49   32.93
  -8  -3 -11   24.71   25.77
   8   3  11   26.28   33.66
  -8   3 -12   79.08   37.89
   8   3  12   99.75   39.47
  -8   3 -12   66.98   32.56
   8   4 -12   11.82   28.25
  -8   4  12   38.99   33.74
  -8   4  12   -3.04   38.99
  -8   4  12   29.75   42.01
   8   4 -12  -13.76   42.84
  -8   4  11   -8.96   38.38
   8   4 -11   21.96   28.23
   8   4 -11   83.91   36.80
  -8   4  11   80.93   41.64
   8   4 -11   44.34   40.04
  -8   4  11   28.96   34.09
  -8   4  10   73.28   38.32
   8   4 -10   52.75   27.29
   8  -4 -10   46.46   25.83
   8   4 -10   83.26   27.55
   8   4 -10   20.59   32.70
  -8   4  10   29.31   35.43
   8   4 -10    4.92   36.82
  -8   4  10   71.72   30.72
   8   4  -9  287.66   31.75
   8  -4  -9  299.81   31.73
  -8   4   9  206.86   41.23
   8   4  -9  289.62   41.48
   8   4  -9  333.13   33.69
  -8   4   9  331.77   36.55
  -8   4   9  360.04   45.96
   8   4  -8  112.00   25.77
   8  -4  -8  156.75   24.45
   8   4  -8  181.04   26.98
  -8   4   8  185.49   36.96
  -8   4   8  169.37   29.85
   8   4  -8  127.08   25.38
   8   4  -8  144.68   34.30
  -8   4   7  552.17   49.34
   8   4  -7  539.57   39.09
   8  -4  -7  469.00   34.21
  -8  -4   7  462.39   38.24
   8   4  -7  601.10   45.92
  -8   4   7  463.57   45.65
  -8   4   7  522.98   39.49
   8   4  -7  484.99   36.60
   8   4  -7  464.00   35.73
  -8  -4   6  114.88   27.16
   8   4  -6  118.90   31.51
  -8   4   6   64.10   29.95
   8  -4  -6   47.94   20.48
   8   4  -6  114.28   20.12
   8   4  -6  103.43   23.71
   8  -4  -6   49.45   16.09
  -8  -4   6   64.99   21.40
  -8   4   6  124.87   33.56
  -8   4   6   83.71   21.74
   8   4  -6   51.24   20.36
   8  -4  -5   60.20   16.53
   8  -4  -5   72.59   18.88
   8   4  -5   79.22   16.75
   8  -4  -5   82.52   14.74
   8   4  -5  128.23   25.23
  -8  -4   5   81.03   21.06
  -8   4   5   89.56   28.11
   8   4  -5   65.56   28.48
  -8  -4   5   93.67   26.33
  -8   4   5  109.34   20.03
   8   4  -5   54.45   19.89
  -8  -4   4  259.34   29.80
   8   4  -4  290.41   34.60
   8   4  -4  140.26   22.43
  -8   4   4  204.00   21.01
   8  -4  -4  192.03   17.47
   8  -4  -4  196.17   16.54
   8   4  -4  207.33   27.51
  -8  -4   4  228.14   26.36
  -8  -4   4  197.83   23.18
   8  -4  -4  184.93   20.09
  -8  -4   4  116.51   17.01
  -8   4   4  216.13   30.79
   8   4  -4  184.99   17.89
   8  -4  -3  986.02   49.71
   8   4  -3  963.12   47.50
   8   4  -3 1070.23   54.24
  -8  -4   3  979.68   51.46
   8   4  -3 1205.92   64.08
   8   4  -3  979.45   52.85
   8  -4  -3  749.80   44.15
   8  -4  -3  881.65   43.59
  -8   4   3 1083.82   58.93
  -8  -4   3  786.09   48.41
  -8   4   3 1167.16   64.30
  -8  -4   3 1130.45   57.18
  -8  -4   3 1094.29   58.67
  -8   4   3 1040.94   49.10
   8   4  -3 1039.80   53.88
   8  -4  -2  433.57   29.34
   8   4  -2  442.02   26.33
   8   4  -2  469.23   32.44
  -8  -4   2  418.89   35.80
   8   4  -2  387.22   32.63
  -8   4   2  523.67   26.71
  -8   4   2  506.67   37.78
  -8  -4   2  374.27   30.66
  -8  -4   2  479.74   31.70
   8   4  -2  487.11   44.23
  -8  -4   2  557.06   39.35
   8   4  -2  497.91   35.45
  -8  -4   1  332.97   33.46
   8  -4  -1  204.12   21.10
   8   4  -1  228.38   22.63
  -8  -4   1  180.61   22.13
  -8   4   1  224.71   27.03
  -8  -4   1  227.61   24.11
   8   4  -1  213.28   27.47
   8   4  -1  223.68   14.71
  -8  -4   1  308.61   33.29
   8   4  -1  324.17   37.58
   8   4  -1  296.11   27.25
  -8  -4   1  225.86   27.76
  -8   4   1  163.30   21.41
  -8  -4   0   16.13   26.58
   8   4   0   18.22   31.24
   8   4   0   -9.07   15.83
  -8  -4   0   15.07   17.54
   8   4   0   27.76   19.87
  -8   4   0   -1.96   16.81
   8   4   0   40.71   23.04
  -8  -4   0   16.35   24.88
  -8  -4   0   19.57   19.10
  -8   4   0   22.50   19.79
  -8  -4  -1  748.28   49.03
  -8   4  -1  650.29   45.27
   8   4   1  865.26   47.01
  -8  -4  -1  819.06   48.21
  -8   4  -1  751.35   46.31
  -8   4  -1  796.26   40.14
   8   4   1  876.84   60.80
  -8  -4  -1  937.66   56.85
  -8  -4  -1 1016.20   56.86
   8   4   1  894.85   53.54
  -8  -4  -2  188.97   31.09
   8   4   2  180.84   29.32
   8   4   2  156.12   21.42
  -8  -4  -2  171.36   24.19
  -8  -4  -2  153.58   25.99
  -8   4  -2  129.51   20.71
  -8   4  -2  144.24   17.41
  -8  -4  -2  130.82   31.11
   8   4   2  193.12   35.14
  -8   4  -2  192.53   23.28
  -8   4  -2  142.01   18.65
  -8   4  -3  587.71   37.61
  -8  -4  -3  689.83   44.86
  -8   4  -3  514.08   38.16
   8   4   3  611.47   39.78
  -8  -4  -3  626.71   41.83
   8   4   3  648.52   46.16
  -8   4  -3  532.12   35.37
  -8  -4  -3  668.57   48.32
   8   4   3  553.33   50.37
  -8  -4  -3  725.47   48.74
  -8   4  -3  515.77   35.16
  -8   4  -4   40.08   13.52
   8   4   4   96.06   21.67
  -8   4  -4  102.98   21.84
  -8  -4  -4   77.95   24.16
  -8   4  -4   27.04   11.36
  -8   4  -4   11.33   10.19
  -8   4  -4   47.52   15.17
  -8  -4  -4  139.93   28.73
  -8  -4  -4   47.85   29.30
  -8   4  -4   51.34   20.77
  -8  -4  -4   82.64   29.50
   8   4   4   90.55   28.85
  -8   4  -4   92.86   20.21
   8   4   5   -8.28   22.39
  -8   4  -5   -4.06   21.22
  -8   4  -5   -2.05   15.42
  -8  -4  -5   30.65   23.37
  -8   4  -5   11.45   12.62
  -8   4  -5   40.73   14.03
  -8  -4  -5   10.17   27.62
  -8  -4  -5   39.76   30.78
  -8   4  -5   14.41   24.97
   8   4   5   30.91   26.43
  -8   4  -5   16.40   13.12
  -8   4  -5   18.17   20.71
   8   4   6  242.64   29.90
  -8  -4  -6  234.08   31.42
  -8   4  -6  185.05   21.07
  -8   4  -6  114.29   18.49
  -8  -4  -6  213.25   35.16
  -8   4  -6  200.69   27.44
  -8   4  -6  276.76   28.97
  -8   4  -6  103.91   16.50
   8   4   6  226.13   33.19
  -8   4  -7  634.75   42.09
   8   4   7  783.80   51.67
  -8  -4  -7  702.78   48.70
  -8   4  -7  592.29   40.72
   8   4   7  794.29   56.85
  -8   4  -7  716.00   48.78
  -8   4  -7  647.33   47.49
   8   4   7  713.97   53.36
   8   4   8   64.63   34.10
  -8   4  -8   94.26   21.14
   8   4   8  132.42   36.71
   8   4   8  128.03   32.48
  -8   4  -8   92.08   29.98
  -8   4  -8   75.59   28.52
  -8   4  -9  101.59   24.16
   8   4   9  165.76   36.43
   8   4   9   80.75   35.99
   8   4   9   87.04   37.36
  -8   4  -9  120.56   33.34
   8   4  10   22.75   36.52
   8   4  10   15.92   36.97
  -8   4 -10   49.21   34.02
  -8   5   9   67.47   32.75
  -8   5   9   93.02   44.31
   8   5  -9   65.50   43.07
  -8   5   9  106.90   43.80
  -8   5   8   25.90   40.33
  -8   5   8    9.48   28.14
  -8   5   8    8.38   37.75
   8   5  -8   37.10   40.59
  -8   5   7  180.40   39.97
  -8   5   7  180.90   29.19
   8   5  -7  148.04   33.39
   8   5  -7  146.15   42.83
   8   5  -6  211.97   41.39
  -8   5   6  130.45   25.71
  -8   5   6  104.98   36.44
   8   5  -5  259.97   28.23
  -8   5   5  211.05   38.59
  -8   5   5  351.00   46.58
   8   5  -5  298.58   46.86
   8   5  -5  344.03   31.46
  -8   5   5  300.95   28.56
  -8  -5   5  317.90   38.23
   8   5  -4   38.47   19.95
  -8   5   4   94.47   32.50
  -8   5   4   25.87   37.54
   8   5  -4   44.81   37.08
   8   5  -4   64.00   23.53
  -8   5   4   70.72   19.29
  -8  -5   4   33.42   27.80
   8   5  -3    4.37   17.28
  -8   5   3   15.39   28.09
  -8   5   3   16.72   34.80
   8   5  -3   22.21   26.07
   8   5  -3   75.93   37.09
   8   5  -3   -9.95   23.54
  -8   5   3   38.07   14.66
  -8  -5   3   35.96   26.89
   8   5  -2   57.24   17.24
  -8  -5   2   40.39   26.12
   8   5  -2   87.78   37.26
  -8   5   2   40.00   27.80
   8   5  -2   48.75   24.34
  -8   5   2   45.61   33.97
   8   5  -2   64.46   28.63
   8   5  -1  413.82   36.09
  -8  -5   1  370.70   37.76
  -8   5   1  365.77   36.09
   8   5  -1  328.65   27.77
   8   5  -1  463.71   40.12
  -8   5   1  382.41   44.28
   8   5   0  272.67   35.76
  -8  -5   0  258.32   38.02
  -8   5   0  244.16   39.91
  -8  -5   0  267.51   33.98
   8   5   0  264.76   45.47
   8   5   0  222.07   23.83
  -8   5   0  253.82   29.58
   8   5   0  284.01   32.48
   8   5   1  497.88   36.47
   8   5   1  650.05   45.09
  -8  -5  -1  683.80   47.60
  -8   5  -1  618.45   51.66
   8   5   1  753.32   59.32
  -8   5  -1  481.26   36.04
   8   5   1  638.69   49.19
  -8   5  -1  506.83   38.32
  -8   5  -2   43.05   18.64
  -8   5  -2   41.19   32.49
   8   5   2  -10.58   30.34
   8   5   2   29.87   39.04
  -8   5  -2   14.45   16.13
  -8   5  -2   11.93   20.38
   8   5   2  -22.92   19.33
  -8   5  -3  208.20   35.19
   8   5   3  157.24   36.74
   8   5   3  127.87   40.53
  -8   5  -3  169.04   22.94
  -8   5  -3  150.42   25.79
   8   5   3  188.03   26.08
  -8   5  -4  127.53   33.25
   8   5   4  127.78   37.35
  -8   5  -4   87.23   25.91
   8   5   4  105.96   25.52
  -8   5  -4  123.93   26.69
  -8   5  -5  447.19   37.70
   8   5   5  424.07   39.00
  -8   5  -5  398.34   42.73
   8   5   5  511.52   49.81
  -8   5  -6   32.42   25.92
   8   5   6   13.01   28.47
   8   5   6   36.13   37.75
  -8   5  -6   59.57   31.52
   8   5   7   71.59   31.24
   8   5   7    9.46   36.29
  -8   5  -7   19.70   28.76
   8   6  -2  410.12   61.84
   8   6  -2  552.84   48.48
  -8   6   2  427.86   55.91
   8   6  -1   66.34   49.65
  -8   6   1   52.46   44.54
   8   6  -1   89.59   38.70
   8   6   0   34.15   46.45
   8   6   0   22.25   37.45
  -8   6   0   35.78   42.42
  -9   0  16  805.15   63.47
   9   0 -16  700.93   64.02
  -9   0  16  747.50   61.22
  -9   0  15   26.63   34.37
  -9   0  15    2.54   32.04
   9   0 -15   11.18   35.16
  -9   0  14   32.60   32.79
   9   0 -14   10.37   32.28
  -9   0  14   87.03   32.05
   9   0 -13   -2.39   28.95
  -9   0  13   -2.34   29.17
  -9   0  13   11.12   19.67
   9   0 -13   25.40   25.45
  -9   0  13  -30.38   26.64
   9   0 -12  755.59   50.76
  -9   0  12  830.92   53.54
  -9   0  12  716.67   53.75
   9   0 -12  759.51   54.16
  -9   0  12  719.26   45.64
   9   0 -11   -4.01   23.83
   9   0 -11  -13.16   20.66
  -9   0  11   -1.97   24.22
  -9   0  11   32.97   23.82
  -9   0  11   17.86   17.58
  -9   0  10  356.49   33.05
   9   0 -10  377.81   33.74
  -9   0  10  303.76   30.46
  -9   0  10  332.47   26.95
   9   0 -10  382.65   31.22
  -9   0   9    5.36   20.19
   9   0  -9   14.69   17.75
  -9   0   9   -6.07   16.04
  -9   0   9    3.31   19.17
   9   0  -9  -11.29   18.72
  -9   0   8  -22.03   19.84
   9   0  -8    1.46   15.95
   9   0  -8   -5.81   16.85
  -9   0   8    2.96   16.67
  -9   0   8    1.37   15.41
   9   0  -7  -11.68   14.03
  -9   0   7  -22.26   17.61
  -9   0   7    6.63   14.58
   9   0  -7   25.66   16.40
  -9   0   7   19.98   13.55
   9   0  -7   -2.58   14.64
  -9   0   7    1.23   13.22
  -9   0   6 1129.14   61.01
   9   0  -6 1173.84   60.32
   9   0  -6 1158.06   60.95
   9   0  -6 1149.41   60.14
  -9   0   6 1042.52   58.21
  -9   0   6 1188.41   60.06
  -9   0   5  -15.03   13.40
   9   0  -5    8.43   11.65
  -9   0   5   -2.98   11.98
   9   0  -5   -6.03   11.34
   9   0  -5    4.31   13.21
  -9   0   5  -14.72   10.33
   9   0  -4  940.13   48.55
  -9   0   4  921.18   50.14
   9   0  -4  974.65   50.11
   9   0  -4  935.31   49.40
   9   0  -3    8.28    9.87
   9   0  -3    6.71    9.55
   9   0  -3    5.24    9.17
   9   0  -3    6.70   10.21
  -9   0   3   -5.84   10.39
   9   0  -2  133.48   14.54
  -9   0   2  143.81   14.85
  -9   0   2  136.34   14.11
   9   0  -2  146.06   13.28
   9   0  -2  148.59   14.13
   9   0  -2  150.12   14.96
   9   0  -1  -11.43   10.35
  -9   0   1   -3.34    9.20
   9   0  -1    3.72    9.16
  -9   0   1   -6.24    9.30
   9   0  -1  -15.62   10.53
   9   0  -1   10.31    8.76
  -9   0   0 4837.05  225.82
   9   0   0 4780.20  226.56
   9   0   0 5130.28  226.96
   9   0   0 4943.78  227.69
   9   0   0 4926.74  226.89
  -9   0   0 5027.43  227.22
  -9   0  -1    1.82    8.83
   9   0   1    2.97   10.67
   9   0   1    4.43   11.70
   9   0   1   -7.83   11.42
  -9   0  -1   -8.24   11.05
   9   0   2   -7.37   11.15
  -9   0  -2   23.54   10.84
  -9   0  -2   22.94   11.95
  -9   0  -3   -0.96   10.87
   9   0   3    1.14   11.52
  -9   0  -3  -18.45   13.28
  -9   0  -4 2777.93  128.73
   9   0   4 2605.93  129.63
  -9   0  -4 2778.44  128.72
  -9   0  -4 2586.73  128.60
  -9   0  -5  -32.44   17.92
  -9   0  -5   -8.37   14.71
   9   0   5    8.44   14.27
  -9   0  -5   11.83   15.39
  -9   0  -5   10.13   18.04
  -9   0  -6  326.72   28.33
  -9   0  -6  351.82   27.03
  -9   0  -6  317.75   26.82
  -9   0  -7    7.41   17.88
   9   0   7   22.90   18.65
  -9   0  -7   32.45   18.42
  -9   0  -7   -3.23   19.59
  -9   0  -8   26.45   19.83
   9   0   8   -9.83   21.55
  -9   0  -8   31.11   20.69
  -9   0  -8   19.61   22.98
  -9   0  -9   -7.15   21.17
   9   0   9  -10.94   24.54
  -9   0  -9  -14.49   23.56
  -9   0  -9  -13.72   24.31
  -9   0 -10  181.77   27.94
  -9   0 -10  239.45   32.58
   9   0  10  158.04   31.95
  -9   0 -10  256.44   31.60
  -9   0 -11  -17.60   29.15
  -9   0 -11   -1.68   25.36
   9   0  11   10.70   29.85
  -9   0 -11   36.99   30.23
  -9   0 -12  300.48   39.90
   9   0  12  225.39   42.13
  -9   0 -12  267.06   34.77
  -9   0 -13  -28.61   31.47
  -9   0 -13    5.22   37.02
  -9   0 -14   25.34   38.84
  -9   1  16   12.46   39.27
   9   1 -16   48.84   39.56
   9  -1 -16   46.99   40.16
  -9  -1  16   -7.88   34.99
  -9   1  16   19.71   35.37
   9   1 -15  288.82   44.77
   9  -1 -15  328.32   44.15
  -9  -1  15  270.28   40.99
  -9   1  15  265.59   41.43
  -9   1  15  229.64   45.56
  -9  -1  15  361.04   42.52
   9   1 -14  167.35   36.78
   9  -1 -14  134.80   36.95
  -9   1  14  206.53   39.77
  -9  -1  14  172.90   35.51
   9  -1 -14  204.31   31.37
  -9   1  14  174.21   30.95
  -9   1  14  184.06   35.87
  -9  -1  14  157.22   34.13
   9  -1 -13  907.17   62.16
   9   1 -13  861.53   62.78
  -9   1  13  845.98   63.83
  -9  -1  13  801.80   59.55
  -9   1  13  966.92   57.03
   9  -1 -13  884.38   56.09
  -9   1  13  899.67   61.71
  -9  -1  13 1011.15   60.58
  -9   1  12   40.63   24.43
   9  -1 -12   17.40   25.96
   9  -1 -12    9.94   29.05
  -9   1  12    4.89   28.63
  -9  -1  12    3.82   25.21
   9   1 -12    8.26   25.56
   9  -1 -12   23.00   22.02
  -9   1  12   14.79   27.69
  -9  -1  12   15.11   24.43
  -9   1  11   22.05   22.54
  -9  -1  11   15.22   12.17
   9  -1 -11  -17.86   23.99
   9   1 -11   -3.91   23.27
  -9  -1  11  -24.30   23.77
  -9   1  11   45.23   28.00
   9   1 -11  -17.09   23.16
   9  -1 -11   11.12   18.74
  -9  -1  11   13.76   21.85
  -9  -1  10   71.33   13.82
  -9   1  10   64.80   21.71
   9  -1 -10   80.84   22.75
   9   1 -10   78.58   22.57
  -9  -1  10   67.97   22.36
  -9   1  10   39.77   24.86
   9  -1 -10   80.99   18.72
  -9  -1  10  100.13   22.03
  -9  -1   9  816.77   49.85
  -9   1   9  773.10   53.15
  -9  -1   9  904.27   53.27
   9  -1  -9  806.06   50.74
  -9  -1   9  819.12   49.21
   9   1  -9  863.48   51.34
  -9   1   8  202.20   25.58
   9  -1  -8  194.90   23.21
  -9  -1   8  220.32   25.40
   9   1  -8  194.73   23.76
  -9   1   8  233.49   25.91
   9  -1  -8  196.74   25.37
  -9  -1   8  267.32   23.36
  -9  -1   8  251.13   23.40
   9  -1  -7  485.01   32.62
  -9  -1   7  464.88   33.48
  -9  -1   7  465.52   31.23
  -9   1   7  496.61   34.21
   9  -1  -7  462.65   33.57
  -9   1   7  499.32   35.25
   9  -1  -7  416.12   31.63
   9  -1  -6  398.94   28.25
  -9  -1   6  371.92   29.38
  -9   1   6  412.49   29.41
  -9  -1   6  409.35   27.98
  -9   1   6  418.30   28.95
  -9   1   6  483.85   32.09
   9  -1  -6  365.14   29.23
   9   1  -6  451.97   30.63
   9  -1  -6  434.35   29.09
   9  -1  -5   26.99   12.23
  -9  -1   5   25.52   13.15
  -9   1   5   40.85   13.98
  -9   1   5   33.50    9.37
   9   1  -5   25.43   14.32
   9  -1  -5   20.12   13.12
   9   1  -5   -1.06   14.36
  -9   1   5   23.71   11.37
  -9  -1   5   35.71   12.19
   9  -1  -5   50.99   12.34
   9  -1  -4  150.00   15.36
  -9   1   4  166.37   17.15
  -9  -1   4  150.48   16.91
   9  -1  -4  184.64   17.32
   9   1  -4  189.14   17.91
   9  -1  -4  172.58   15.90
  -9   1   4  169.45   15.56
  -9   1   4  150.98   12.93
  -9  -1   4  163.43   16.17
   9   1  -4  153.46   16.92
   9   1  -3 2283.84  104.86
   9  -1  -3 2056.94  100.07
  -9  -1   3 2279.08  105.12
  -9   1   3 2107.69  103.70
   9  -1  -3 2227.62  104.10
   9   1  -3 2113.34  103.48
   9  -1  -3 2147.36  103.01
  -9   1   3 2221.02  103.25
   9   1  -3 2349.84  105.26
   9  -1  -3 2190.01  103.70
   9  -1  -2  847.30   41.31
  -9  -1   2  817.72   42.50
  -9   1   2  808.38   40.86
   9  -1  -2  723.51   37.03
   9   1  -2  751.91   41.64
  -9   1   2  775.19   39.36
   9   1  -2  690.26   41.29
   9  -1  -2  715.72   39.50
  -9  -1   2  800.93   41.35
   9  -1  -2  725.03   40.90
   9   1  -2  741.92   40.20
   9  -1  -1   68.99   13.24
  -9  -1   1   85.82   12.63
   9   1  -1   80.45   11.58
   9  -1  -1   78.49   12.41
  -9  -1   1   83.56   14.66
  -9   1   1   82.96   12.43
  -9   1   1   69.81    8.68
   9  -1  -1   72.99    9.06
   9   1  -1   57.82   13.67
   9  -1  -1   79.70   10.52
  -9   1   1   88.95   10.31
   9   1  -1   83.80   13.87
   9  -1   0  139.87   14.49
   9   1   0  123.29   13.99
  -9  -1   0  134.96   17.05
  -9   1   0  142.45   15.78
  -9   1   0  145.12   11.63
   9  -1   0  123.77   12.48
   9   1   0  115.14   16.79
   9  -1   0  104.38   15.52
  -9  -1   0  145.04   14.39
  -9  -1   0  137.42   15.43
   9  -1   1  806.82   46.02
  -9  -1  -1  897.62   48.82
  -9   1  -1  930.49   47.67
  -9  -1  -1  862.83   46.80
   9   1   1  964.48   49.91
  -9   1  -1  888.29   43.92
  -9  -1  -1  900.42   47.15
   9  -1   1  894.88   44.55
   9  -1   1  846.03   47.06
  -9  -1  -1  899.21   46.21
   9   1   1  767.80   45.48
  -9  -1  -2 1256.00   62.05
  -9  -1  -2 1359.43   62.10
   9   1   2 1227.34   63.96
  -9   1  -2 1135.20   58.35
  -9  -1  -2 1237.36   63.08
  -9   1  -2 1183.84   61.59
   9  -1   2 1174.10   60.63
   9  -1   2 1179.67   61.72
   9   1   2 1146.18   60.90
  -9  -1  -2 1109.13   59.54
  -9  -1  -3  808.96   44.46
  -9   1  -3  761.64   43.05
  -9  -1  -3  689.86   43.09
   9  -1   3  755.78   42.99
   9  -1   3  790.37   45.03
   9   1   3  799.24   43.84
  -9  -1  -3  784.03   42.18
  -9  -1  -3  819.79   45.20
  -9   1  -4    1.05   13.91
  -9  -1  -4    5.15   15.24
   9  -1   4    5.85   13.03
  -9  -1  -4   -1.14   14.34
  -9   1  -4    6.44   13.89
  -9  -1  -4  -24.24   13.10
   9  -1   4   -7.77   15.84
   9   1   4    4.73   14.22
  -9  -1  -5   56.58   18.84
  -9   1  -5   62.44   17.41
  -9  -1  -5   31.28   16.39
   9  -1   5   29.15   14.51
  -9   1  -5   34.59   15.40
  -9  -1  -5   29.31   14.66
  -9   1  -6   47.24   18.28
  -9  -1  -6   93.01   19.49
  -9  -1  -6  123.22   18.55
  -9   1  -6   82.90   19.30
   9  -1   6   60.00   18.69
  -9  -1  -6  115.18   20.66
  -9   1  -7  387.73   33.90
  -9  -1  -7  357.61   30.01
   9   1   7  401.47   31.78
  -9  -1  -7  402.72   32.21
  -9   1  -7  318.73   29.00
  -9  -1  -7  373.58   32.79
   9  -1   7  378.09   32.23
  -9   1  -7  400.54   31.83
  -9   1  -7  396.81   31.89
  -9   1  -8  228.95   30.08
  -9  -1  -8  314.48   28.80
   9  -1   8  229.27   29.88
  -9   1  -8  323.37   30.37
  -9  -1  -8  284.34   30.22
  -9  -1  -8  241.83   28.60
  -9   1  -8  253.75   26.25
  -9   1  -8  309.55   29.76
   9   1   8  209.37   28.04
  -9  -1  -9  396.42   33.97
  -9   1  -9  392.57   36.93
  -9  -1  -9  367.63   38.13
  -9   1  -9  309.42   32.89
   9   1   9  319.61   33.56
  -9  -1  -9  347.02   33.97
   9  -1   9  363.08   35.80
  -9   1  -9  342.00   34.39
  -9  -1  -9  340.00   34.17
  -9   1  -9  280.60   30.03
  -9   1 -10   21.16   25.35
  -9  -1 -10  -17.38   25.16
  -9   1 -10   30.00   26.24
   9   1  10   35.88   24.56
  -9  -1 -10  -20.12   24.92
  -9   1 -10    5.31   21.32
   9  -1  10   -4.73   26.33
  -9  -1 -10   11.82   29.55
  -9   1 -10  -23.30   27.34
  -9  -1 -10   -7.40   24.98
   9   1  11   81.58   29.70
  -9   1 -11   48.40   24.08
  -9  -1 -11   68.48   29.13
   9  -1  11   28.63   30.99
  -9   1 -11   36.39   29.04
  -9   1 -11   -2.33   32.68
  -9  -1 -11   42.60   28.46
   9   1  12   30.72   31.91
  -9   1 -12  121.72   27.33
  -9  -1 -12   73.34   31.12
  -9   1 -12   69.90   31.96
  -9   1 -12   53.18   35.77
  -9  -1 -12   79.80   33.19
   9  -1  13  210.52   36.88
  -9  -1 -13  356.78   42.60
  -9   1 -13  329.21   46.51
   9   1  13  335.54   42.16
   9  -1  14  179.23   36.72
  -9   1 -14  208.67   46.18
  -9  -1 -14  270.70   43.41
   9   1  14  177.84   41.32
  -9   2  15  379.65   50.03
   9   2 -15  305.58   46.54
   9  -2 -15  322.93   45.47
  -9  -2  15  316.38   42.96
  -9   2  15  276.32   45.23
  -9   2  14   78.56   33.53
  -9   2  14   27.95   37.03
   9  -2 -14   47.22   33.74
   9   2 -14   52.07   35.65
  -9   2  14   10.35   30.80
  -9  -2  14   54.59   30.42
  -9   2  13  134.74   33.57
  -9  -2  13  148.95   30.54
  -9   2  13  227.35   41.33
  -9   2  13  167.69   33.23
  -9  -2  13  149.89   33.96
   9   2 -13  200.47   35.73
   9  -2 -13  179.87   34.87
   9  -2 -12   95.91   30.93
  -9   2  12  196.59   37.70
  -9  -2  12  132.45   27.76
  -9   2  12   98.75   31.38
   9  -2 -12   92.34   30.78
   9   2 -12  115.68   30.45
   9  -2 -12   70.31   27.79
  -9   2  12  133.33   29.36
  -9  -2  12  151.49   29.14
   9   2 -11  686.13   49.26
   9  -2 -11  758.49   51.42
   9   2 -11  742.45   50.88
   9  -2 -11  726.90   52.36
  -9   2  11  706.27   56.52
  -9  -2  11  712.66   46.64
   9  -2 -11  783.30   50.98
  -9   2  11  709.17   51.27
  -9  -2  11  676.71   47.88
  -9   2  11  664.36   49.94
   9  -2 -10  826.67   51.58
   9   2 -10  780.46   51.37
   9  -2 -10  767.91   51.23
  -9  -2  10  731.14   48.36
  -9   2  10  870.27   52.94
  -9  -2  10  726.80   47.28
  -9   2  10  750.65   56.11
  -9   2  10  738.34   52.58
   9   2 -10  805.69   51.16
   9  -2  -9   17.21   21.78
   9   2  -9   16.47   20.15
  -9  -2   9   31.18   22.53
   9  -2  -9   46.01   20.77
  -9   2   9   39.98   25.92
  -9  -2   9   25.32   18.29
  -9   2   9   31.64   23.72
  -9   2   9    8.80   20.07
  -9  -2   9   19.31   18.06
   9   2  -9  -12.96   20.45
   9  -2  -8   39.67   20.05
   9   2  -8   33.05   18.93
   9  -2  -8   76.40   20.09
  -9  -2   8   79.59   22.22
  -9  -2   8   40.26   20.68
  -9   2   8    6.15   24.66
  -9  -2   8   38.08   16.58
  -9   2   8   52.68   19.61
  -9  -2   8   34.02   16.81
   9   2  -8   33.54   18.82
  -9  -2   8   47.95   10.52
   9  -2  -7  501.66   35.18
  -9  -2   7  515.02   36.95
   9   2  -7  514.95   39.45
   9   2  -7  541.86   36.27
  -9  -2   7  579.76   38.45
  -9   2   7  562.80   36.96
  -9  -2   7  585.84   35.15
   9   2  -7  505.53   35.29
  -9  -2   7  482.70   29.39
   9  -2  -7  513.00   35.78
   9   2  -7  542.94   36.64
  -9  -2   6 1359.89   66.87
  -9  -2   6 1304.88   71.82
   9  -2  -6 1338.63   70.53
  -9   2   6 1407.10   71.90
   9   2  -6 1416.91   74.29
   9   2  -6 1416.34   72.11
   9  -2  -6 1383.11   70.91
   9   2  -6 1327.22   70.95
  -9  -2   6 1461.59   74.16
  -9   2   6 1441.68   71.91
  -9  -2   6 1316.40   70.32
   9   2  -6 1323.53   70.86
  -9  -2   5  407.73   25.23
   9  -2  -5  378.20   27.14
   9   2  -5  364.51   27.93
   9  -2  -5  413.77   27.01
  -9   2   5  412.71   27.71
  -9  -2   5  407.46   28.74
   9   2  -5  381.84   30.56
  -9  -2   5  373.67   28.98
  -9  -2   5  348.57   26.94
   9   2  -5  401.66   28.39
  -9   2   5  420.24   28.10
   9   2  -5  352.61   26.66
  -9  -2   4   21.76   14.39
   9   2  -4    6.44   16.01
  -9   2   4  -20.48   17.92
   9   2  -4   11.89   12.46
   9  -2  -4    0.92   12.54
   9  -2  -4   10.34   11.40
   9   2  -4   -4.66   12.85
  -9  -2   4    7.49   13.06
  -9   2   4   11.15   12.46
  -9  -2   4    5.25   12.25
   9   2  -4   14.14   14.46
  -9   2   4   -1.83   11.54
   9  -2  -3  -11.58   11.16
  -9   2   3   -4.18   11.99
   9  -2  -3   -6.43   12.38
   9   2  -3    3.96   10.46
   9   2  -3   -3.65   13.29
  -9  -2   3    4.07   12.80
   9  -2  -3   -3.15   10.99
  -9   2   3  -11.12   10.97
  -9  -2   3   -0.81   11.56
   9   2  -3    7.57   15.05
  -9   2   3   17.55   10.05
   9   2  -3   -1.07   13.13
  -9   2   3  -12.70    5.59
   9  -2  -2   26.81   13.03
   9   2  -2   13.28   10.62
  -9   2   2   32.69   13.01
  -9  -2   2   23.64   13.08
   9   2  -2   16.99   13.59
   9  -2  -2   11.19   10.22
  -9   2   2   23.62   10.65
  -9  -2   2   13.04   12.20
   9  -2  -2   40.03   10.52
   9   2  -2   28.32   13.72
  -9   2   2   33.53    9.45
   9   2  -2   47.08   16.52
  -9  -2   2   38.26   18.07
  -9  -2   1 2960.10  128.04
  -9  -2   1 2752.41  128.03
  -9   2   1 2381.02  127.57
   9   2  -1 2590.78  126.14
   9  -2  -1 2759.95  128.10
  -9  -2   1 2466.75  128.57
   9  -2  -1 2650.35  126.98
  -9   2   1 2758.89  125.90
   9   2  -1 2805.47  131.85
  -9  -2   1 2670.81  130.43
  -9  -2   1 3012.49  127.62
   9  -2  -1 2726.01  124.95
  -9   2   1 2608.82  124.33
   9   2   0   13.41   16.87
  -9  -2   0   27.88   17.00
  -9  -2   0   18.38   13.83
   9  -2   0   15.37    7.74
   9  -2   0   29.64   13.26
   9   2   0   16.65   10.74
   9  -2   0   19.23   10.63
   9   2   0   29.19   13.93
  -9   2   0   20.40   10.90
  -9  -2   0   32.02   14.38
  -9  -2   0   32.27   12.15
  -9   2   0   32.45   13.26
  -9  -2   0   24.18   13.44
  -9  -2  -1  135.02   17.72
   9  -2   1  120.22   17.00
   9   2   1  118.92   14.41
   9   2   1  110.51   16.17
   9  -2   1  125.60   14.25
  -9  -2  -1   96.17   17.38
  -9   2  -1  104.73   14.99
  -9   2  -1  115.73    9.82
   9   2   1  111.31   20.56
  -9  -2  -1  104.94   20.44
   9  -2   1  110.51   10.69
  -9  -2  -1   71.07   16.61
  -9   2  -1   94.90   15.40
  -9  -2  -1  131.46   14.94
   9  -2   2  123.77   18.24
   9   2   2  128.88   16.05
   9  -2   2  116.76   15.41
   9   2   2  155.50   18.40
  -9  -2  -2  129.45   19.13
  -9   2  -2  128.18   16.26
   9  -2   2  111.44   10.98
   9   2   2  124.87   22.02
  -9  -2  -2   95.26   21.63
  -9  -2  -2  115.84   18.29
  -9   2  -2  139.70   17.47
  -9  -2  -2  139.84   15.72
  -9  -2  -2  120.95   18.75
   9  -2   3   71.83   14.77
   9   2   3   92.35   17.13
  -9  -2  -3   65.28   18.03
  -9   2  -3   68.05   14.63
  -9  -2  -3  113.75   14.85
   9  -2   3   68.32   10.05
  -9  -2  -3   89.29   18.71
  -9   2  -3  101.61   16.93
   9   2   3   80.63   15.48
   9  -2   3   73.25   18.27
   9   2   3   82.71   21.62
  -9  -2  -3   74.66   22.24
  -9  -2  -3  118.45   19.41
  -9   2  -4   64.21   17.63
   9  -2   4   29.02   14.69
  -9   2  -4   71.86   15.49
  -9  -2  -4   52.66   16.47
   9   2   4   44.72   16.60
  -9  -2  -4   81.51   14.18
  -9  -2  -4   49.87   19.16
  -9   2  -4   96.40   16.21
  -9  -2  -4   70.98   19.97
  -9  -2  -4   96.69   23.04
  -9   2  -5  722.35   44.63
  -9  -2  -5  861.30   50.67
  -9  -2  -5  794.03   44.48
  -9   2  -5  835.87   48.13
  -9   2  -5  760.58   46.07
  -9  -2  -5  812.85   47.49
   9  -2   5  751.01   46.31
   9   2   5  832.69   49.38
  -9  -2  -5  835.70   52.36
  -9   2  -6  423.36   31.78
  -9  -2  -6  501.02   38.92
  -9  -2  -6  516.47   41.76
  -9   2  -6  407.93   32.83
  -9  -2  -6  468.41   35.48
   9  -2   6  449.14   34.10
   9   2   6  448.90   36.35
  -9  -2  -6  432.60   31.60
  -9  -2  -7   13.94   20.56
  -9   2  -7    7.02   19.12
  -9  -2  -7    3.56   23.86
  -9  -2  -7   45.59   25.49
   9   2   7   64.49   24.36
  -9   2  -7   -2.42   18.76
  -9  -2  -7   21.18   17.89
  -9   2  -7   26.78   21.32
   9  -2   7  -23.55   22.13
   9   2   7    1.98   21.60
  -9  -2  -7   45.05   28.52
  -9   2  -8   -3.10   21.01
  -9  -2  -8    5.03   22.47
  -9  -2  -8   32.59   27.50
  -9   2  -8    5.34   20.25
   9   2   8  -42.36   24.79
  -9  -2  -8  -11.41   25.24
  -9   2  -8   23.90   24.26
  -9  -2  -8    2.78   19.60
   9   2   8  -28.35   25.20
   9  -2   8  -32.36   23.51
  -9  -2  -8  -15.54   31.56
  -9   2  -9   10.28   24.81
  -9  -2  -9   21.74   24.73
  -9   2  -9  -17.02   20.63
  -9  -2  -9  -20.28   25.92
  -9  -2  -9   31.27   34.73
  -9  -2  -9  -21.24   29.82
  -9   2  -9   -5.85   21.69
   9   2   9   25.87   26.27
   9   2   9   84.46   28.28
   9  -2   9   21.38   26.30
  -9  -2  -9   -3.07   22.21
  -9   2  -9   36.21   26.75
  -9   2 -10  423.72   41.47
  -9  -2 -10  390.02   34.88
   9   2  10  384.41   41.02
  -9   2 -10  320.99   34.15
  -9   2 -10  311.36   31.28
  -9  -2 -10  359.78   39.04
   9  -2  10  308.69   31.72
   9  -2  10  347.93   40.41
  -9   2 -10  414.09   38.99
   9   2  10  376.09   42.04
  -9  -2 -11  186.10   30.93
  -9   2 -11  313.52   41.10
   9   2  11  196.31   37.10
  -9   2 -11  240.72   32.81
  -9   2 -11  166.50   28.13
   9  -2  11  216.40   29.65
   9   2  11  242.38   40.78
  -9   2 -12  110.00   31.83
   9   2  12  140.02   39.77
  -9   2 -12  142.46   39.65
  -9  -2 -12  158.22   33.28
   9   2  12  128.50   37.66
  -9   2 -13  -27.91   39.87
  -9  -2 -13   -2.17   31.78
   9   2  13  -18.33   36.95
   9   3 -14  538.99   51.18
   9  -3 -14  586.36   51.25
  -9   3  14  514.86   53.01
  -9  -3  14  518.90   48.89
  -9   3  14  532.57   54.00
  -9   3  14  580.74   60.62
   9  -3 -13   29.02   30.68
  -9   3  13   10.56   35.05
  -9   3  13  -16.30   43.67
  -9   3  13   36.39   32.19
  -9  -3  13    8.05   30.58
   9   3 -13   38.96   32.19
   9  -3 -12  231.46   35.32
   9  -3 -12  175.01   34.27
   9   3 -12  229.44   35.40
   9   3 -12  273.21   34.99
   9  -3 -12  213.09   34.46
  -9   3  12  247.29   36.30
  -9  -3  12  270.08   34.06
  -9   3  12  207.95   40.66
   9  -3 -11    3.45   27.43
   9  -3 -11   18.86   26.06
   9   3 -11   15.60   25.79
   9  -3 -11  -15.99   25.56
  -9   3  11   24.89   27.37
  -9  -3  11   24.50   26.00
   9   3 -11   15.46   25.10
  -9   3  11   48.54   32.28
   9  -3 -10  276.56   33.00
   9  -3 -10  321.27   34.25
   9   3 -10  346.79   34.17
   9  -3 -10  258.86   32.44
  -9   3  10  304.24   41.33
  -9  -3  10  299.34   32.82
  -9   3  10  305.67   34.63
   9   3 -10  314.64   33.03
  -9  -3   9   32.28   21.46
  -9   3   9   40.23   24.37
   9   3  -9   16.41   21.33
   9  -3  -9    5.05   22.12
   9  -3  -9   31.51   22.63
   9   3  -9   21.27   21.54
  -9  -3   9   24.86   24.42
   9  -3  -9   49.49   22.35
  -9  -3   9   10.24   16.83
  -9   3   9   25.21   29.21
  -9   3   9   11.97   29.52
   9  -3  -9   12.83   22.59
  -9  -3   8 1285.62   68.27
   9   3  -8 1153.57   66.54
  -9   3   8 1296.18   69.69
  -9   3   8 1107.27   73.31
   9  -3  -8 1389.87   67.44
   9  -3  -8 1034.15   67.20
   9   3  -8 1262.78   68.00
   9  -3  -8 1362.40   67.79
  -9  -3   8 1278.37   70.15
   9  -3  -8 1077.53   64.63
  -9   3   8 1306.65   74.19
  -9  -3   8 1111.66   61.33
   9   3  -8 1266.08   68.02
  -9  -3   7    2.02   20.60
   9  -3  -7    1.90   18.25
  -9  -3   7    4.41   14.14
  -9   3   7   15.04   24.70
   9   3  -7    1.35   18.91
   9  -3  -7   11.59   18.25
   9   3  -7   -8.49   17.99
   9  -3  -7   33.77   18.30
  -9  -3   7   15.30   19.83
  -9  -3   7    3.13   13.55
  -9   3   7   23.62   26.08
   9   3  -7  -26.02   19.10
  -9  -3   7   -7.13   18.54
  -9   3   7   13.82   18.49
  -9  -3   6   52.72   21.44
   9  -3  -6   42.37   16.50
  -9   3   6   41.55   24.22
   9   3  -6   49.40   17.84
   9  -3  -6   53.17   17.70
   9  -3  -6   53.33   17.13
   9   3  -6   23.05   18.24
  -9  -3   6   31.60   19.34
  -9  -3   6   60.27   16.17
  -9   3   6   49.57   17.80
   9   3  -6   51.06   18.10
  -9   3   5   37.63   16.06
   9   3  -5   25.38   16.49
  -9  -3   5   41.35   17.40
   9   3  -5   25.27   15.96
   9  -3  -5   19.34   15.87
   9  -3  -5   18.77   14.36
   9   3  -5    5.44   17.49
  -9  -3   5   17.30   16.72
   9  -3  -5   16.62    8.94
  -9   3   5   23.55   21.88
  -9  -3   5   13.91   18.05
  -9  -3   5   19.36   13.04
  -9  -3   4 1169.92   60.96
   9   3  -4 1160.42   58.47
   9  -3  -4 1140.20   60.01
   9   3  -4 1113.58   63.22
   9  -3  -4 1186.72   57.79
   9   3  -4 1109.03   61.04
  -9  -3   4 1046.86   63.42
  -9   3   4 1247.81   59.28
  -9  -3   4 1030.46   56.79
  -9  -3   4 1129.21   61.37
  -9   3   4 1151.18   64.91
  -9  -3   3    3.56   17.52
   9   3  -3    3.00   12.38
   9  -3  -3    0.97   15.18
  -9  -3   3    4.34   14.94
   9   3  -3   29.34   18.35
   9  -3  -3   -2.88   11.18
  -9   3   3    5.31   12.21
  -9   3   3   -1.50   11.51
   9   3  -3  -10.64   16.56
  -9   3   3  -13.35   20.03
  -9  -3   3    9.47   17.21
  -9  -3   3  -10.15   13.42
   9  -3  -2  324.28   25.26
   9   3  -2  321.70   22.75
   9  -3  -2  359.00   22.65
   9   3  -2  384.28   27.94
  -9   3   2  332.44   29.12
  -9   3   2  331.28   25.62
  -9  -3   2  355.84   26.78
  -9   3   2  280.13   21.08
  -9  -3   2  387.53   32.65
  -9  -3   2  304.49   24.52
   9   3  -2  337.30   27.80
  -9   3   2  326.02   21.04
  -9  -3   2  379.08   29.74
  -9  -3   1   45.41   19.08
  -9   3   1    0.80    7.79
   9   3  -1    3.73   16.16
  -9  -3   1    3.94   14.58
   9   3  -1   -9.31   15.75
   9  -3  -1   -1.20   10.56
  -9  -3   1   -1.13   15.71
  -9   3   1   -1.59    9.98
   9   3  -1    1.36   12.02
   9  -3  -1    6.72   14.43
  -9  -3   1    3.09   21.36
  -9   3   1    1.07   14.96
  -9   3   1   -4.82    6.99
   9  -3   0   27.16   15.96
   9   3   0   26.45   12.29
   9  -3   0    8.19   10.21
   9   3   0   36.28   15.58
  -9  -3   0   29.21   17.35
  -9   3   0   28.85   10.50
   9   3   0   29.16   17.01
  -9  -3   0   42.24   19.12
  -9  -3   0   39.11   22.49
  -9  -3   0   35.47   16.63
  -9   3   0   29.76   16.49
   9  -3   1    4.39   16.19
   9   3   1   35.83   12.64
  -9  -3  -1   37.40   17.74
   9  -3   1   19.97   10.81
   9   3   1   39.67   15.94
  -9   3  -1   37.50   11.55
  -9  -3  -1   11.95   17.82
   9   3   1   41.67   18.55
  -9  -3  -1   43.06   20.37
  -9   3  -1   62.62   17.00
  -9  -3  -1   16.87   12.58
  -9  -3  -1   44.82   23.80
  -9   3  -1   20.17    5.76
   9  -3   2 1112.05   54.74
   9   3   2 1169.47   59.39
  -9  -3  -2 1153.00   61.09
  -9   3  -2  889.90   53.23
   9  -3   2 1167.69   59.40
  -9  -3  -2 1176.95   61.05
  -9   3  -2  992.32   52.88
  -9  -3  -2 1250.01   65.12
  -9  -3  -2 1064.84   54.51
  -9   3  -2 1019.38   57.72
  -9  -3  -2 1214.20   62.65
   9   3   2 1081.87   60.33
   9   3   3   28.75   17.54
  -9   3  -3   42.91   14.71
  -9  -3  -3   34.65   19.36
  -9  -3  -3   83.57   24.36
   9  -3   3   45.01   14.74
  -9  -3  -3   30.65   21.32
  -9   3  -3   29.15   17.02
  -9  -3  -3   55.85   14.02
  -9  -3  -3   52.17   25.57
  -9  -3  -4  123.81   29.75
  -9  -3  -4  154.46   24.25
   9   3   4  158.13   22.66
  -9   3  -4  131.57   18.37
  -9  -3  -4   92.44   25.01
  -9  -3  -4  204.92   27.56
   9  -3   4  165.51   20.14
  -9   3  -4  194.03   22.30
  -9  -3  -4  137.48   17.59
  -9   3  -5   91.68   22.42
  -9   3  -5   53.93   17.90
  -9  -3  -5   79.03   21.63
  -9  -3  -5   99.82   16.70
   9   3   5  110.26   27.07
  -9  -3  -5   96.55   25.89
   9   3   5   63.18   21.65
   9  -3   5   68.70   19.26
  -9  -3  -5   74.83   27.94
  -9  -3  -5   87.64   26.02
   9   3   5   57.84   24.40
  -9   3  -5   64.63   16.83
  -9   3  -6  120.10   24.65
  -9  -3  -6  108.93   23.95
  -9   3  -6   94.31   21.21
  -9  -3  -6  136.52   19.56
  -9  -3  -6   95.78   31.22
  -9  -3  -6  125.77   28.86
   9   3   6  173.11   29.64
  -9  -3  -6   86.98   27.91
   9   3   6  113.01   25.47
   9  -3   6   91.73   22.72
   9   3   6  138.97   26.58
  -9   3  -6   83.77   17.94
   9  -3   7   -3.42   22.27
   9   3   7   -8.21   25.04
   9   3   7  -21.16   25.63
  -9   3  -7   -2.98   16.93
  -9  -3  -7    2.30   32.47
  -9  -3  -7   -2.20   27.23
   9   3   7   22.88   26.42
  -9   3  -7   41.29   24.85
  -9  -3  -7   20.47   18.68
  -9   3  -7   17.06   19.88
  -9  -3  -7   21.15   23.57
   9   3   8  760.49   56.85
   9   3   8  843.33   57.81
  -9  -3  -8  866.66   49.71
  -9   3  -8  878.82   55.37
  -9  -3  -8  826.86   54.57
  -9   3  -8  935.34   52.31
   9   3   8  840.28   56.87
   9   3   9   24.98   29.75
  -9  -3  -9   11.49   27.23
  -9   3  -9   19.53   24.55
  -9   3  -9  -11.95   20.51
   9   3   9   31.74   31.47
  -9  -3  -9   35.31   22.92
  -9   3  -9   12.39   29.68
   9   3   9  -11.27   32.46
   9   3  10   24.43   34.68
   9   3  10   11.00   33.77
  -9   3 -10   35.68   28.73
  -9   3 -10   42.42   31.57
  -9  -3 -10   34.19   25.49
  -9  -3 -11   55.75   27.88
  -9   3 -11   -2.41   34.77
   9   3  11   98.79   37.65
   9   3  12    9.65   39.29
  -9   3 -12   28.68   33.13
  -9   3 -12  121.51   39.92
   9   4 -12  154.50   31.32
  -9   4  12   90.24   43.59
  -9   4  12   97.98   36.87
  -9   4  12  121.13   44.53
   9   4 -12  164.86   45.74
  -9   4  11  580.17   49.42
  -9   4  11  606.54   57.76
   9   4 -11  469.32   51.13
  -9   4  11  507.00   54.22
   9   4 -11  456.98   52.92
   9   4 -11  511.29   44.20
   9   4 -10   47.93   27.79
  -9   4  10  122.45   39.43
   9   4 -10   78.52   27.55
  -9   4  10   32.82   38.37
   9   4 -10  104.66   38.73
  -9   4  10   73.16   31.21
   9   4 -10   97.52   28.58
   9   4  -9  309.44   32.42
  -9   4   9  308.35   43.76
   9   4  -9  232.29   32.34
   9  -4  -9  242.00   29.92
  -9   4   9  229.99   43.08
   9   4  -9  247.83   40.17
  -9   4   9  266.26   35.03
   9   4  -9  204.99   30.50
   9   4  -8   28.87   22.49
   9  -4  -8   33.17   20.94
   9   4  -8   29.55   24.58
  -9   4   8   52.28   34.13
  -9   4   8   -2.81   35.82
   9   4  -8   31.44   32.25
  -9   4   8   -3.66   26.19
   9   4  -8    7.92   22.82
   9   4  -7  313.56   31.64
  -9   4   7  289.09   32.17
  -9   4   7  339.24   43.14
   9  -4  -7  318.37   28.63
   9   4  -7  342.71   34.51
  -9  -4   7  381.73   34.04
  -9   4   7  415.73   42.72
   9   4  -7  359.35   40.54
  -9  -4   7  367.12   39.23
   9   4  -7  390.77   30.93
  -9  -4   6  174.87   30.94
   9   4  -6  184.20   33.75
   9   4  -6  225.35   23.41
   9  -4  -6  147.06   25.16
   9   4  -6  173.01   27.19
   9  -4  -6  201.90   21.08
  -9  -4   6  149.23   25.51
   9   4  -6  238.83   25.73
  -9   4   6  195.70   25.02
  -9   4   6  121.34   33.21
  -9   4   6  195.57   36.50
   9   4  -5  575.53   35.56
   9  -4  -5  608.39   37.99
   9  -4  -5  535.00   33.33
   9   4  -5  564.39   42.57
  -9  -4   5  554.34   38.62
   9   4  -5  617.12   47.67
  -9   4   5  601.16   46.63
  -9  -4   5  586.31   39.90
  -9   4   5  576.72   37.88
  -9  -4   5  655.27   45.82
   9   4  -5  552.75   38.86
  -9  -4   4    4.30   14.55
  -9  -4   4   25.12   21.75
  -9  -4   4   21.43   23.09
   9   4  -4   21.16   27.51
  -9   4   4   28.68   25.60
   9   4  -4   21.19   19.19
  -9   4   4    6.60   15.53
   9  -4  -4   -4.68   13.87
   9   4  -4   37.90   23.73
   9  -4  -4    0.62   12.53
  -9  -4   4    7.14   17.54
   9   4  -4   26.68   14.46
   9  -4  -4   -2.80   17.68
  -9  -4   3   25.22   23.91
  -9  -4   3   55.53   22.04
   9   4  -3    8.68   28.17
  -9   4   3   17.58   24.40
  -9   4   3    5.72   13.15
   9   4  -3   -4.00   19.36
   9  -4  -3   14.16   11.50
   9   4  -3  -14.90   20.90
   9  -4  -3   -7.26   10.33
   9   4  -3   10.07   13.07
  -9  -4   3   -1.13   17.73
  -9  -4   3   10.31   15.93
   9  -4  -3  -10.69   17.15
  -9  -4   2  169.38   27.69
   9   4  -2  124.44   24.41
  -9  -4   2  147.66   25.24
   9   4  -2  188.63   31.87
  -9   4   2  140.13   25.32
  -9   4   2  141.00   13.28
   9   4  -2  126.82   22.98
   9  -4  -2   72.03    9.10
   9   4  -2  110.34   20.43
   9  -4  -2   80.00    7.99
   9  -4  -2  121.74   18.86
   9   4  -2  137.90   14.89
  -9  -4   2  107.75   19.86
  -9  -4   2  135.16   19.79
   9   4  -1  553.46   38.91
   9   4  -1  549.10   29.29
   9  -4  -1  549.41   34.99
   9   4  -1  534.02   36.06
  -9   4   1  400.30   34.45
  -9   4   1  586.88   40.72
  -9  -4   1  522.80   35.75
  -9  -4   1  593.57   46.12
   9   4  -1  513.14   47.32
  -9  -4   1  473.11   35.93
   9   4  -1  586.34   39.83
  -9  -4   1  664.66   44.55
   9   4   0  142.54   25.88
  -9  -4   0  104.66   27.22
   9   4   0  113.87   23.67
  -9  -4   0   94.05   21.95
   9   4   0  114.18   20.52
  -9  -4   0  111.09   20.93
  -9   4   0   90.39   23.21
  -9  -4   0  113.63   30.59
   9   4   0  161.95   33.98
  -9   4   0   95.65   21.21
   9  -4   0   98.92   19.38
  -9  -4  -1  324.50   36.03
   9   4   1  302.15   32.33
  -9  -4  -1  232.80   27.13
  -9  -4  -1  257.16   28.59
  -9   4  -1  261.69   26.38
   9   4   1  255.75   25.63
   9   4   1  248.94   39.25
  -9  -4  -1  269.96   35.25
  -9   4  -1  247.67   20.77
  -9   4  -1  227.21   25.58
  -9  -4  -2  -12.13   26.69
   9   4   2   -1.73   25.83
   9   4   2    5.18   18.34
  -9  -4  -2    1.43   21.24
  -9   4  -2  -36.63   19.09
  -9  -4  -2   -6.35   24.09
  -9  -4  -2   36.97   28.98
   9   4   2   -9.53   32.45
  -9   4  -2    1.89   12.32
  -9   4  -2   27.12   20.38
  -9   4  -2   43.55   15.98
  -9  -4  -3   69.74   29.05
   9   4   3   -1.85   26.63
   9   4   3   -2.84   19.94
  -9  -4  -3   18.62   22.17
  -9   4  -3    9.38    5.70
  -9  -4  -3   22.68   25.13
  -9   4  -3   15.80   16.53
  -9   4  -3   23.35   16.33
  -9  -4  -3   21.86   30.03
   9   4   3   12.15   31.30
  -9   4  -3   39.07   18.09
  -9   4  -3    1.31   19.88
  -9   4  -4   10.38   14.91
   9   4   4    1.57   20.24
  -9   4  -4   -4.14   20.73
  -9   4  -4   14.45   12.89
  -9  -4  -4   35.30   22.96
  -9   4  -4   29.47   11.30
  -9  -4  -4   42.09   27.00
  -9  -4  -4   28.76   30.78
  -9   4  -4   -6.98   19.87
  -9   4  -4   43.59   19.74
  -9  -4  -4   -4.42   27.97
   9   4   4   -1.96   29.20
  -9   4  -5  639.64   36.59
  -9  -4  -5  635.21   45.69
  -9   4  -5  550.03   34.36
  -9   4  -5  746.61   45.33
  -9   4  -5  657.08   43.51
  -9   4  -5  485.90   34.04
  -9  -4  -5  718.88   50.19
  -9   4  -5  652.57   42.47
   9   4   5  733.24   45.86
  -9  -4  -6  142.07   29.74
  -9   4  -6  113.35   20.75
  -9   4  -6   79.45   17.67
  -9   4  -6  110.80   17.04
   9   4   6  185.18   33.69
   9   4   6  146.67   28.35
  -9   4  -6   91.57   26.75
  -9   4  -6  107.33   25.20
   9   4   7  227.36   33.26
  -9   4  -7  176.32   22.97
   9   4   7  153.64   34.83
   9   4   7  218.50   40.38
  -9   4  -7  207.17   32.51
  -9   4  -7  168.72   28.03
   9   4   8  -13.94   32.20
  -9   4  -8   15.09   28.90
  -9   4  -8    6.10   19.58
   9   4   8   21.36   35.81
   9   4   8   58.73   32.12
   9   4   9  282.73   42.71
   9   4   9  360.19   45.92
  -9   4  -9  225.09   38.35
   9   4   9  257.24   41.16
   9   4  10   89.80   39.96
  -9   4 -10   66.01   35.14
   9   4  10  114.37   38.49
   9   4  10  168.85   42.02
  -9   5   9  449.31   57.01
  -9   5   9  443.18   54.23
  -9   5   9  484.28   44.38
   9   5  -9  390.58   53.32
  -9   5   8  272.74   48.36
  -9   5   8  281.43   34.98
   9   5  -8  244.25   46.20
  -9   5   8  226.95   45.15
   9   5  -7   91.07   40.40
   9   5  -7  122.66   34.63
  -9   5   7  154.76   40.19
  -9   5   7  196.76   29.49
  -9   5   6   39.98   34.92
  -9   5   6   -1.37   22.56
   9   5  -6   74.75   39.72
  -9  -5   5  148.68   33.24
   9   5  -5  112.98   39.11
  -9   5   5  155.88   36.90
  -9   5   5   66.40   39.04
   9   5  -5  142.62   25.97
   9   5  -5   92.39   26.47
  -9   5   5  125.87   22.41
  -9  -5   4  150.86   33.21
   9   5  -4  160.91   40.59
  -9   5   4  242.97   37.58
  -9   5   4  114.09   40.44
   9   5  -4  190.20   27.96
  -9   5   4  177.62   21.66
   9   5  -4  186.24   26.26
  -9   5   3  330.68   38.22
   9   5  -3  337.93   29.90
   9   5  -3  324.70   45.98
  -9   5   3  338.29   45.61
  -9  -5   3  305.98   38.61
   9   5  -3  408.52   35.08
  -9  -5   2   29.41   26.99
   9   5  -2   64.85   38.21
  -9   5   2   60.76   28.36
   9   5  -2   57.11   28.37
  -9   5   2   61.72   35.22
   9   5  -2   42.53   24.63
   9   5  -2   37.32   20.04
  -9  -5   1   14.46   26.62
   9   5  -1  -30.82   39.34
  -9   5   1    6.40   25.54
  -9  -5   1    8.56   31.91
  -9   5   1   10.40   32.51
   9   5  -1   47.12   29.65
   9   5  -1   -6.52   25.09
   9   5  -1   19.32   18.48
   9   5   0   12.82   19.41
  -9  -5   0   10.40   26.64
   9   5   0  -50.03   41.28
  -9   5   0    1.41   23.19
  -9   5   0    4.00   19.30
  -9  -5   0  -35.93   34.91
  -9   5   0   52.70   33.36
   9   5   0   11.17   28.59
   9   5   0   10.11   25.60
   9   5   1   56.73   20.79
  -9  -5  -1   76.77   30.99
  -9   5  -1   61.35   22.17
  -9   5  -1  104.98   23.88
   9   5   1   77.93   40.46
   9   5   1   86.59   27.45
  -9   5  -1   67.64   33.71
   9   5   1  113.03   31.61
   9   5   2  101.36   42.35
  -9   5  -2   68.19   21.51
   9   5   2  121.54   24.04
  -9   5  -2  164.46   35.49
   9   5   2  197.46   35.28
  -9   5  -2   94.25   23.76
   9   5   3  302.85   48.37
  -9   5  -3  325.30   40.82
   9   5   3  332.02   41.94
  -9   5  -3  305.35   32.74
   9   5   3  334.91   31.84
  -9   5  -4    2.10   30.44
   9   5   4   39.93   34.57
  -9   5  -4   68.77   26.82
   9   5   4   41.10   24.92
  -9   5  -5   35.85   30.71
   9   5   5  -36.96   35.69
  -9   5  -5  -20.18   26.02
   9   5   5   14.13   26.31
  -9   5  -6   -9.37   30.94
   9   5   6   20.53   38.01
   9   5   6   31.29   28.62
  -9   5  -6    4.95   28.02
  -9   5  -7  239.34   35.07
 -10   0  16  105.59   39.19
  10   0 -16   95.74   41.64
 -10   0  16  108.98   41.80
 -10   0  15  -22.70   32.92
 -10   0  15   21.72   34.84
  10   0 -15  -19.54   35.47
 -10   0  14  647.10   52.38
  10   0 -14  547.33   51.55
 -10   0  14  528.77   49.10
  10   0 -13  -16.81   30.69
 -10   0  13    9.51   30.05
  10   0 -13    1.96   25.67
 -10   0  13    4.71   21.46
 -10   0  13    8.70   26.80
  10   0 -12 1649.93   94.82
 -10   0  12 1624.14   94.03
  10   0 -12 1838.47   92.01
 -10   0  12 1789.60   93.05
 -10   0  12 1593.05   86.12
 -10   0  11   24.36   24.82
  10   0 -11  -10.12   23.87
 -10   0  11   10.35   19.17
 -10   0  11  -14.73   22.88
 -10   0  10  175.79   28.92
  10   0 -10  104.58   24.17
 -10   0  10  175.32   25.49
 -10   0  10  131.08   26.21
  10   0 -10  154.92   25.76
 -10   0   9  -27.26   22.55
  10   0  -9   26.43   18.45
 -10   0   9   18.56   19.50
 -10   0   9   13.83   17.11
  10   0  -9   13.13   19.24
 -10   0   8 3156.08  153.66
  10   0  -8 3210.79  154.32
 -10   0   8 3282.15  155.13
  10   0  -8 3220.91  153.63
 -10   0   8 3173.11  152.99
  10   0  -8 3047.59  153.16
  10   0  -7    5.54   16.92
 -10   0   7   -5.71   17.93
  10   0  -7   17.34   14.59
 -10   0   7   13.38   12.76
 -10   0   7   -2.55   13.13
  10   0  -7   -5.32   15.25
 -10   0   7   15.21   16.20
  10   0  -6  359.79   27.33
  10   0  -6  354.39   28.69
 -10   0   6  385.02   26.39
 -10   0   6  422.04   27.95
  10   0  -6  354.26   27.19
  10   0  -5   15.75   12.39
  10   0  -5   -6.45   12.00
 -10   0   5    8.38   11.95
  10   0  -5  -14.14   11.81
 -10   0   5  -10.82   10.81
  10   0  -5   10.07   13.17
  10   0  -4 2991.84  138.51
  10   0  -4 2971.23  140.47
  10   0  -4 3017.42  140.25
  10   0  -4 2864.33  139.79
  10   0  -3   -6.23   11.02
  10   0  -3    0.93   10.78
  10   0  -3  -12.24    9.56
 -10   0   3   -6.48   11.96
  10   0  -3   -8.22   12.15
  10   0  -2 1161.51   56.25
 -10   0   2 1132.34   56.38
  10   0  -2 1151.30   58.67
  10   0  -2 1039.63   57.01
  10   0  -2 1140.14   57.53
 -10   0   2 1077.12   57.90
 -10   0   1    1.49   10.28
  10   0  -1    1.67   11.59
  10   0  -1    1.17   11.11
  10   0  -1    0.88   10.26
 -10   0   1    8.97   11.06
  10   0  -1    0.90   11.12
 -10   0   0   27.66   12.25
  10   0   0   31.78   12.40
 -10   0   0   17.51   11.86
  10   0   0   16.07   10.96
  10   0   0    5.18   11.68
  10   0   0    7.35   13.80
  10   0   1   10.53   12.35
 -10   0  -1   -1.79   11.90
  10   0   1  -13.13   11.20
 -10   0  -1    3.02   10.75
 -10   0  -2 1928.88   90.31
 -10   0  -2 1783.58   89.78
  10   0   2 1806.28   91.28
 -10   0  -3   10.56   12.15
  10   0   3  -15.09   13.60
 -10   0  -3    4.22   13.74
 -10   0  -4 1380.06   67.67
  10   0   4 1271.49   68.75
 -10   0  -4 1219.16   67.67
 -10   0  -4 1306.16   67.74
  10   0   5   -9.07   15.81
 -10   0  -5    4.75   16.36
 -10   0  -5    8.79   15.09
 -10   0  -5   -2.68   18.39
 -10   0  -5   -2.80   18.07
 -10   0  -6  399.02   32.75
 -10   0  -6  470.52   35.59
 -10   0  -6  409.68   34.21
 -10   0  -6  502.64   33.81
  10   0   6  470.13   35.41
 -10   0  -7   13.63   20.82
  10   0   7   11.16   19.79
 -10   0  -7   -1.34   18.72
 -10   0  -7  -26.21   23.87
 -10   0  -7  -12.19   18.55
 -10   0  -8 1349.56   74.70
  10   0   8 1213.90   74.38
 -10   0  -8 1399.70   73.03
 -10   0  -8 1228.07   70.73
 -10   0  -9  -19.89   21.48
  10   0   9   13.56   24.50
 -10   0  -9   12.85   22.44
 -10   0  -9    6.09   25.59
 -10   0 -10   46.00   24.89
 -10   0 -10   -6.67   27.90
 -10   0 -10    6.05   26.08
  10   0  10  -10.00   29.22
 -10   0 -11   14.31   33.00
 -10   0 -11    7.06   25.57
  10   0  11   -8.25   30.54
 -10   0 -11  -41.86   31.87
 -10   0 -12  382.62   40.52
  10   0  12  348.64   47.34
 -10   0 -12  453.51   45.44
 -10   0 -13    7.97   30.85
  10   0  13   32.42   38.35
 -10   0 -13   26.16   36.31
 -10   0 -14  386.94   51.02
 -10  -1  16  223.35   42.40
 -10   1  16  115.21   40.94
  10   1 -16  177.06   44.69
  10  -1 -16  204.65   43.92
 -10   1  16  151.69   43.45
 -10  -1  15  421.90   45.82
 -10   1  15  405.97   46.46
  10   1 -15  391.56   49.07
  10  -1 -15  418.08   48.79
 -10  -1  15  379.95   45.08
 -10   1  15  426.91   50.87
  10   1 -14  144.42   38.53
  10  -1 -14  171.07   37.24
 -10   1  14  173.75   39.75
 -10  -1  14  182.45   36.90
 -10  -1  14  196.08   35.73
 -10   1  14  218.97   37.73
 -10   1  14  202.17   32.55
  10  -1 -13   14.19   30.19
  10  -1 -13   73.87   26.02
 -10  -1  13   12.46   27.75
 -10   1  13  -27.56   32.63
 -10   1  13   10.29   26.13
 -10   1  13   80.09   34.94
 -10  -1  13   67.73   30.83
  10  -1 -12   39.28   25.86
 -10  -1  12   74.15   25.75
 -10   1  12   57.13   24.78
 -10  -1  12   19.49   26.66
 -10   1  12   87.05   31.39
  10  -1 -11  828.09   56.02
  10   1 -11  830.83   54.35
 -10  -1  11  885.66   54.30
 -10   1  11  825.58   58.53
 -10   1  11  802.79   52.18
 -10  -1  11  777.33   43.54
 -10  -1  11  900.94   53.73
 -10  -1  10  533.79   40.13
 -10   1  10  575.98   44.38
  10  -1 -10  601.26   42.87
 -10  -1  10  585.36   43.56
  10  -1 -10  579.94   42.26
  10   1 -10  589.70   42.00
 -10   1  10  519.47   39.26
 -10  -1  10  498.92   38.65
  10  -1  -9  643.94   43.34
 -10  -1   9  657.37   44.98
 -10   1   9  684.40   45.28
 -10  -1   9  588.26   41.69
  10  -1  -9  673.26   45.24
 -10  -1   9  615.62   42.47
 -10   1   9  667.35   46.51
  10   1  -9  632.46   43.20
  10  -1  -8  103.17   20.64
 -10   1   8  149.99   22.39
 -10  -1   8  153.93   22.63
 -10  -1   8  108.29   20.35
 -10   1   8  149.84   24.38
 -10  -1   8  108.06   19.57
  10  -1  -8  117.48   22.07
  10   1  -8  115.67   22.25
 -10  -1   8  113.32   20.06
  10  -1  -7  466.95   32.31
 -10   1   7  369.70   32.31
  10   1  -7  334.32   30.05
 -10  -1   7  399.41   31.10
 -10   1   7  427.87   30.74
 -10  -1   7  446.36   29.54
 -10   1   7  359.06   30.23
 -10  -1   7  439.15   32.00
  10  -1  -7  423.40   30.21
  10  -1  -7  346.96   28.99
  10   1  -6  574.65   37.39
  10  -1  -6  578.65   37.20
  10   1  -6  567.91   36.75
 -10   1   6  580.37   38.17
 -10   1   6  550.37   32.43
 -10   1   6  631.32   36.30
 -10  -1   6  566.45   35.18
  10  -1  -6  508.51   35.34
  10  -1  -6  626.55   36.20
 -10  -1   6  550.61   36.73
 -10   1   6  541.31   36.70
  10  -1  -5 1030.59   56.21
 -10   1   5 1043.55   56.57
 -10  -1   5 1031.34   57.20
  10   1  -5 1129.25   57.90
  10  -1  -5 1074.46   57.06
  10   1  -5 1062.46   56.82
 -10   1   5 1033.03   53.13
 -10   1   5 1129.61   56.55
 -10  -1   5 1069.46   56.12
  10  -1  -5 1052.55   56.02
  10  -1  -4   38.85   12.69
 -10  -1   4   18.68   12.91
 -10   1   4    9.09   12.56
  10   1  -4   24.34   14.05
  10  -1  -4   21.27    8.75
  10   1  -4   40.25   14.98
 -10  -1   4   18.38   11.64
  10  -1  -4   15.01   11.23
 -10   1   4   12.34   10.56
  10  -1  -4   28.90   12.80
  10   1  -4   11.78   12.53
  10  -1  -3  830.60   43.03
 -10  -1   3  785.42   43.86
 -10   1   3  795.54   43.16
  10  -1  -3  760.68   38.66
  10   1  -3  807.71   44.08
 -10  -1   3  787.14   43.29
  10  -1  -3  785.56   42.01
 -10   1   3  768.73   41.58
  10   1  -3  752.39   43.85
  10   1  -3  756.74   42.34
  10  -1  -3  813.53   43.37
 -10  -1   3  755.58   43.26
 -10   1   2    5.49   11.66
 -10  -1   2    2.16   12.47
  10  -1  -2    9.85   10.40
  10   1  -2   23.09   12.99
  10  -1  -2   16.40    8.18
 -10   1   2   -2.26    8.69
  10   1  -2   -7.28   12.41
  10  -1  -2   21.54   10.63
  10  -1  -2   18.07   11.56
  10   1  -2   10.18   11.51
 -10  -1   2    2.02   11.24
  10  -1  -1 1174.23   55.60
 -10  -1   1 1061.46   54.87
[truncated: 5,939,774 more chars]
