# Supplementary material for: Syntheses and crystal structures of 4-benzyl-1-ethyl-1,2,4-triazolium bromide and its corresponding NHC complexes of rhodium and iridium
Source: Acta Crystallogr E Crystallogr Commun. 2025 Mar 27;81(Pt 4):350–7. doi: 10.1107/S2056989025002671 (PMC11974332; doi:10.1107/S2056989025002671)
Supplement: Supplementary file 2 [file e-81-00350-2sup6.hkl]

data_2                                                                          
_shelx_title ' 99726.res in P2(1)/c'                                            
_shelx_refln_list_code          4                                               
_shelx_F_calc_maximum      165.25                                               
_exptl_crystal_F_000       544.00                                               
_reflns_d_resolution_high  0.7500                                               
                                                                                
loop_                                                                           
 _space_group_symop_operation_xyz                                               
 'x, y, z'                                                                      
 '-x, y+1/2, -z+1/2'                                                            
 '-x, -y, -z'                                                                   
 'x, -y-1/2, z-1/2'                                                             
                                                                                
_cell_length_a    19.6908                                                       
_cell_length_b     4.7431                                                       
_cell_length_c    12.6482                                                       
_cell_angle_alpha  90.000                                                       
_cell_angle_beta  100.400                                                       
_cell_angle_gamma  90.000                                                       
                                                                                
_shelx_F_squared_multiplier     1.000                                           
                                                                                
loop_                                                                           
 _refln_index_h                                                                 
 _refln_index_k                                                                 
 _refln_index_l                                                                 
 _refln_F_squared_calc                                                          
 _refln_F_squared_meas                                                          
 _refln_F_squared_sigma                                                         
 _refln_observed_status                                                         
   2   0   0      15129.71      13036.84       338.24 o                         
   3   0   0       4104.18       3840.97        89.91 o                         
   4   0   0        362.95        405.58        19.54 o                         
   5   0   0      13042.73      13187.70       244.60 o                         
   6   0   0       7526.32       8028.03       151.64 o                         
   7   0   0      10544.73      10908.71       177.04 o                         
   8   0   0         72.96         48.56        11.62 o                         
   9   0   0      14275.73      14700.43       275.41 o                         
  10   0   0         46.66         52.41        14.65 o                         
  11   0   0       5386.32       5436.16       118.88 o                         
  12   0   0       2851.55       3054.42        72.78 o                         
  13   0   0       2296.70       2240.71        58.42 o                         
  14   0   0       4014.88       4207.01        97.98 o                         
  15   0   0       3484.42       3539.39        85.71 o                         
  16   0   0       3060.11       3178.20        73.58 o                         
  17   0   0        581.57        615.81        32.42 o                         
  18   0   0       2682.01       2951.54        79.08 o                         
  19   0   0         69.83         62.40        31.37 o                         
  20   0   0       1591.77       1746.74        72.38 o                         
  21   0   0        172.31        232.99        40.98 o                         
  22   0   0        638.74        671.47        59.48 o                         
  23   0   0        603.22        702.49        63.02 o                         
  24   0   0        137.23        191.13        73.09 o                         
  25   0   0        263.91        289.13        78.73 o                         
   1   1   0       1023.26       1076.21        26.54 o                         
   2   1   0       1743.19       1857.82        34.13 o                         
   3   1   0        646.97        715.95        11.61 o                         
   4   1   0       7485.16       7721.24       101.84 o                         
   5   1   0       9425.99       9515.65       155.50 o                         
   6   1   0         14.92          8.69         6.17 o                         
   7   1   0        333.14        329.38        10.70 o                         
   8   1   0        492.01        414.64        12.83 o                         
   9   1   0        368.16        396.33        13.59 o                         
  10   1   0       1220.44       1194.45        25.75 o                         
  11   1   0        520.94        598.59        18.35 o                         
  12   1   0       1409.09       1467.25        31.47 o                         
  13   1   0        117.30        119.99        14.42 o                         
  14   1   0       1171.91       1230.48        27.68 o                         
  15   1   0        206.86        234.98        17.91 o                         
  16   1   0          3.23         -7.46        16.48 o                         
  17   1   0         87.56         92.51        17.78 o                         
  18   1   0          4.47         19.27        19.09 o                         
  19   1   0        677.55        722.16        26.89 o                         
  20   1   0          2.61        -18.13        23.55 o                         
  21   1   0        340.23        426.78        33.43 o                         
  22   1   0         33.76         20.95        31.47 o                         
  23   1   0        307.19        355.78        52.52 o                         
  24   1   0         20.18        -17.03        52.06 o                         
  25   1   0         37.45         64.71        54.85 o                         
   0   2   0       1247.19       1288.07        29.34 o                         
   1   2   0         67.89         75.58         5.34 o                         
   2   2   0       3599.90       3671.08        50.87 o                         
   3   2   0        113.65        114.11         5.60 o                         
   4   2   0        438.99        417.23         8.55 o                         
   5   2   0       1722.88       1647.30        23.15 o                         
   6   2   0        424.66        382.58        10.11 o                         
   7   2   0       1506.56       1412.64        22.35 o                         
   8   2   0        392.79        367.09        11.89 o                         
   9   2   0         43.78         69.39        10.00 o                         
  10   2   0        366.47        354.50        22.11 o                         
  11   2   0       1082.36        965.30        21.98 o                         
  12   2   0         45.51         46.91        13.63 o                         
  13   2   0       2108.80       2094.80        37.37 o                         
  14   2   0        563.52        597.62        20.60 o                         
  15   2   0         40.65         46.24        16.54 o                         
  16   2   0        232.89        292.99        19.67 o                         
  17   2   0         88.57         71.52        19.01 o                         
  18   2   0         56.31         86.46        20.22 o                         
  19   2   0          6.90         56.80        24.80 o                         
  20   2   0        815.52        846.98        40.74 o                         
  21   2   0         29.87         89.29        37.35 o                         
  22   2   0        161.35        171.07        44.14 o                         
  23   2   0         21.84        -45.83        45.83 o                         
  24   2   0          5.74        -16.74        47.75 o                         
   1   3   0       4229.80       4244.98       100.45 o                         
   2   3   0       1023.32       1049.93        19.94 o                         
   3   3   0       4615.52       4607.58        79.71 o                         
   4   3   0       1300.56       1301.93        24.14 o                         
   5   3   0       5581.08       5597.07        79.01 o                         
   6   3   0       5570.87       5318.68        92.15 o                         
   7   3   0       2372.71       2257.55        48.92 o                         
   8   3   0       6485.95       6195.29       135.63 o                         
   9   3   0         86.60         84.99        13.03 o                         
  10   3   0       6134.68       5754.75        85.65 o                         
  11   3   0         60.89         62.26        14.90 o                         
  12   3   0       4115.98       4080.18        66.99 o                         
  13   3   0         46.05         52.69        15.57 o                         
  14   3   0       1024.60       1026.10        25.52 o                         
  15   3   0       2484.22       2313.66        41.64 o                         
  16   3   0        574.97        516.56        25.26 o                         
  17   3   0       2312.30       2275.10        61.18 o                         
  18   3   0         22.68         16.19        29.06 o                         
  19   3   0       1303.62       1336.39        47.92 o                         
  20   3   0        105.14         61.91        34.61 o                         
  21   3   0       1223.87       1375.89        64.13 o                         
  22   3   0        111.94        122.50        54.70 o                         
   0   4   0       2652.46       2800.69        92.03 o                         
   1   4   0         49.91         74.12        20.01 o                         
   2   4   0       1777.76       1837.21        49.97 o                         
   3   4   0        248.98        242.52        12.12 o                         
   4   4   0        313.39        256.42        21.09 o                         
   5   4   0        649.87        627.90        24.99 o                         
   6   4   0          4.97          5.86        13.85 o                         
   7   4   0        241.38        225.75        16.51 o                         
   8   4   0         53.11         44.92        18.98 o                         
   9   4   0        372.64        332.19        21.01 o                         
  10   4   0          8.69         -5.24        16.38 o                         
  11   4   0        781.03        718.47        31.29 o                         
  12   4   0        128.14         93.48        16.44 o                         
  13   4   0         12.54          9.68        18.42 o                         
  14   4   0        443.18        346.33        25.77 o                         
  15   4   0        210.69        214.58        33.82 o                         
  16   4   0        216.26        160.16        53.51 o                         
  17   4   0        439.91        431.67        63.47 o                         
  18   4   0          7.92        109.53        61.00 o                         
  19   4   0          5.56         41.86        64.46 o                         
   1   5   0       1349.09       1381.15        36.51 o                         
   2   5   0        177.48        155.33        18.51 o                         
   3   5   0        386.24        295.66        30.47 o                         
   4   5   0        130.82         90.35        26.54 o                         
   5   5   0        298.29        323.94        28.83 o                         
   6   5   0        677.31        600.68        37.78 o                         
   7   5   0          3.01         28.98        26.66 o                         
   8   5   0        827.98        760.62        34.80 o                         
   9   5   0          3.44         12.59        25.44 o                         
  10   5   0        449.97        403.44        31.53 o                         
  11   5   0          5.50         -0.94        34.12 o                         
  12   5   0        249.42        253.54        40.66 o                         
  13   5   0        217.71        178.80        46.46 o                         
  14   5   0         47.40         33.94        48.53 o                         
  15   5   0        398.01        469.61       110.04 o                         
   0   6   0       1768.70       2032.78       117.17 o                         
   1   6   0         69.87        285.82       125.87 o                         
   2   6   0       1880.76       2303.35       153.90 o                         
   3   6   0        751.85        907.16       100.34 o                         
   4   6   0        922.90       1142.87        99.48 o                         
   5   6   0        663.26       1015.25        97.67 o                         
   6   6   0        401.60        292.69        93.65 o                         
   7   6   0        607.06        597.73        76.91 o                         
   8   6   0         95.12         89.99        71.45 o                         
 -25   1   1          5.19         17.87        60.80 o                         
 -24   1   1        976.61       1139.41        67.61 o                         
 -23   1   1        128.35        159.40        73.78 o                         
 -22   1   1        194.92        221.66        41.41 o                         
 -21   1   1        531.92        721.20        69.99 o                         
 -20   1   1        296.85        367.96        27.30 o                         
 -19   1   1        902.70       1021.67        31.33 o                         
 -18   1   1       1541.07       1579.99        34.56 o                         
 -17   1   1       1308.26       1329.64        30.76 o                         
 -16   1   1        387.33        380.55        20.42 o                         
 -15   1   1       3640.63       3758.57        60.97 o                         
 -14   1   1        378.73        340.66        17.46 o                         
 -13   1   1       5833.75       5902.86        89.88 o                         
 -12   1   1        877.52        823.90        19.80 o                         
 -11   1   1       2288.89       2066.30        40.44 o                         
 -10   1   1       3279.20       3195.31        60.06 o                         
  -9   1   1        296.44        232.73         9.83 o                         
  -8   1   1       7961.53       7909.66       136.22 o                         
  -7   1   1        725.87        725.54        13.96 o                         
  -6   1   1       8715.14       8615.80       114.57 o                         
  -5   1   1        545.99        509.66        10.78 o                         
  -4   1   1      25798.67      26217.30       350.18 o                         
  -3   1   1        263.88        260.45         7.85 o                         
  -2   1   1       3539.04       3792.64        61.62 o                         
  -1   1   1       4528.93       4927.38        97.46 o                         
   0   1   1        206.65        235.65         7.98 o                         
   1   1   1       7677.68       8687.11       177.44 o                         
   2   1   1      11146.49      11879.99       169.44 o                         
   3   1   1       7058.39       7265.92       100.31 o                         
   4   1   1        235.29        274.63         7.53 o                         
   5   1   1       3271.39       3159.81        44.37 o                         
   6   1   1       5244.37       5356.07        76.54 o                         
   7   1   1       5440.41       5291.73        75.44 o                         
   8   1   1       4265.70       4315.35        72.28 o                         
   9   1   1       2710.01       2615.36        41.78 o                         
  10   1   1       4744.23       4701.17       111.41 o                         
  11   1   1        477.71        453.41        15.63 o                         
  12   1   1       2896.10       2817.53        44.99 o                         
  13   1   1        138.91        145.88        15.11 o                         
  14   1   1       1699.10       1639.19        31.72 o                         
  15   1   1         97.77        119.08        16.37 o                         
  16   1   1       1778.25       1796.41        33.64 o                         
  17   1   1        257.56        249.32        19.19 o                         
  18   1   1       1628.98       1694.45        34.24 o                         
  19   1   1       1711.17       1823.43        36.52 o                         
  20   1   1        279.25        346.84        28.93 o                         
  21   1   1        659.22        728.28        60.65 o                         
  22   1   1          1.17        -16.36        36.55 o                         
  23   1   1        692.37        844.14        85.44 o                         
  24   1   1         42.23         85.77        52.32 o                         
  25   1   1        948.43       1212.20       101.74 o                         
 -24   2   1          4.87        107.14        48.34 o                         
 -23   2   1        804.36        939.99        81.39 o                         
 -22   2   1        104.74        114.84        46.02 o                         
 -21   2   1        541.10        565.01        42.32 o                         
 -20   2   1       1059.26       1090.01        43.95 o                         
 -19   2   1        181.68        202.28        25.27 o                         
 -18   2   1       2115.21       2104.78        59.12 o                         
 -17   2   1         63.31         49.64        19.28 o                         
 -16   2   1       1890.02       1967.74        36.21 o                         
 -15   2   1       1080.81       1053.95        26.16 o                         
 -14   2   1        995.97        935.77        38.54 o                         
 -13   2   1         83.03         98.26        15.09 o                         
 -12   2   1       1624.26       1591.45        30.24 o                         
 -11   2   1       1900.53       1842.92        34.62 o                         
 -10   2   1       1687.91       1604.57        26.35 o                         
  -9   2   1       8212.00       8067.90       111.85 o                         
  -8   2   1       3263.22       3309.83        43.34 o                         
  -7   2   1       1359.63       1222.12        20.02 o                         
  -6   2   1         62.19         61.29         7.71 o                         
  -5   2   1       2266.25       2121.03        35.17 o                         
  -4   2   1       2919.26       3233.67        40.04 o                         
  -3   2   1       8547.94       8914.17       105.17 o                         
  -2   2   1       2494.85       2556.68        33.61 o                         
  -1   2   1       5480.03       5782.91        71.28 o                         
   0   2   1       9972.57      10960.95       144.99 o                         
   1   2   1       1126.15       1168.49        19.06 o                         
   2   2   1       7291.65       7501.38       110.08 o                         
   3   2   1          2.64          2.64         5.74 o                         
   4   2   1       7918.87       8027.89       111.55 o                         
   5   2   1       2907.52       3083.56        44.04 o                         
   6   2   1       9728.61       9883.88       137.43 o                         
   7   2   1        527.58        470.19        12.28 o                         
   8   2   1       2549.54       2434.43        36.27 o                         
   9   2   1        384.28        337.95        11.74 o                         
  10   2   1       1071.64       1022.00        25.44 o                         
  11   2   1       4907.45       4765.04        96.10 o                         
  12   2   1          7.46         -7.67        12.83 o                         
  13   2   1       4450.97       4372.52       103.57 o                         
  14   2   1        738.38        713.54        21.30 o                         
  15   2   1       2683.04       2603.50        40.53 o                         
  16   2   1        745.67        708.38        24.32 o                         
  17   2   1        408.59        402.37        27.29 o                         
  18   2   1        892.68        903.46        27.06 o                         
  19   2   1         56.83         72.92        26.11 o                         
  20   2   1        445.36        506.11        36.85 o                         
  21   2   1        185.18        247.80        43.07 o                         
  22   2   1        578.48        659.26        67.46 o                         
  23   2   1          1.75         20.97        50.93 o                         
  24   2   1        349.43        331.85        56.92 o                         
 -22   3   1          0.75        -53.99        53.99 o                         
 -21   3   1         43.00         61.66        44.14 o                         
 -20   3   1          8.13         14.82        33.83 o                         
 -19   3   1         28.73         16.88        34.71 o                         
 -18   3   1          2.53        -18.80        27.40 o                         
 -17   3   1        124.66        132.48        23.92 o                         
 -16   3   1         67.81        113.84        21.57 o                         
 -15   3   1         93.57         84.13        19.52 o                         
 -14   3   1         10.60         18.46        17.37 o                         
 -13   3   1        369.86        413.36        20.36 o                         
 -12   3   1         20.13          7.98        16.07 o                         
 -11   3   1        493.43        475.48        22.52 o                         
 -10   3   1        168.96        164.95        14.78 o                         
  -9   3   1          2.52          6.14         9.71 o                         
  -8   3   1         99.18         88.22         9.73 o                         
  -7   3   1        103.09        101.60         9.59 o                         
  -6   3   1          7.46          9.51         8.05 o                         
  -5   3   1         79.57         93.64         8.49 o                         
  -4   3   1        151.30        187.15         8.43 o                         
  -3   3   1        202.56        218.26        10.43 o                         
  -2   3   1         82.33        114.80         8.87 o                         
  -1   3   1        328.20        376.23        11.12 o                         
   0   3   1         76.59         80.28         7.82 o                         
   1   3   1         21.74         25.67         7.63 o                         
   2   3   1        298.33        318.68        10.58 o                         
   3   3   1          3.14         12.97        10.92 o                         
   4   3   1          9.71          8.89        10.16 o                         
   5   3   1         83.69         65.80        10.93 o                         
   6   3   1        874.30        866.27        20.79 o                         
   7   3   1         16.08         11.89         8.62 o                         
   8   3   1          0.91         12.44        10.42 o                         
   9   3   1         81.49         88.85        11.86 o                         
  10   3   1        411.14        416.35        17.54 o                         
  11   3   1        605.11        571.70        20.42 o                         
  12   3   1        386.38        380.42        23.69 o                         
  13   3   1        411.21        395.87        26.22 o                         
  14   3   1         47.90         26.49        16.93 o                         
  15   3   1          2.01         22.89        20.31 o                         
  16   3   1         10.26         38.39        22.59 o                         
  17   3   1        135.95        132.05        27.03 o                         
  18   3   1        196.91        216.63        32.14 o                         
  19   3   1          6.84         -5.87        33.38 o                         
  20   3   1        128.03         72.77        39.31 o                         
  21   3   1          3.01         18.13        51.49 o                         
  22   3   1         14.43         26.31        65.14 o                         
 -20   4   1         96.29        172.48        67.37 o                         
 -19   4   1        356.02        546.35        70.47 o                         
 -18   4   1        309.57        465.01        65.96 o                         
 -17   4   1          4.02        -19.52        60.11 o                         
 -16   4   1       1600.99       1515.73        69.71 o                         
 -15   4   1         20.67         30.85        29.05 o                         
 -14   4   1       1915.74       1736.11        41.93 o                         
 -13   4   1         30.93         53.25        20.14 o                         
 -12   4   1        562.05        529.93        25.53 o                         
 -11   4   1        270.85        245.22        19.71 o                         
 -10   4   1       1515.40       1418.38        36.52 o                         
  -9   4   1       1722.48       1617.70        41.25 o                         
  -8   4   1        758.84        701.84        36.34 o                         
  -7   4   1       3288.87       3018.71        61.69 o                         
  -6   4   1        108.23         92.70        13.90 o                         
  -5   4   1       2530.91       2463.62        41.65 o                         
  -4   4   1         37.02         24.78        12.73 o                         
  -3   4   1       2645.08       2583.35        72.15 o                         
  -2   4   1       1306.43       1340.00        37.22 o                         
  -1   4   1       1883.68       1978.92        45.15 o                         
   0   4   1       1212.68       1248.30        32.65 o                         
   1   4   1        790.83        803.86        22.28 o                         
   2   4   1       5528.14       5646.56       116.95 o                         
   3   4   1        216.64        213.35        15.75 o                         
   4   4   1       4820.63       4649.67        88.79 o                         
   5   4   1         11.71         26.79        15.50 o                         
   6   4   1        816.92        787.42        23.23 o                         
   7   4   1        326.78        286.13        21.75 o                         
   8   4   1       2537.13       2472.11        81.84 o                         
   9   4   1        804.15        772.92        26.53 o                         
  10   4   1       1087.71        958.83        33.27 o                         
  11   4   1       2486.25       2318.27        69.50 o                         
  12   4   1        151.39        138.33        19.45 o                         
  13   4   1       2368.45       2110.70        84.38 o                         
  14   4   1          0.68         16.52        23.64 o                         
  15   4   1        303.11        310.24        36.29 o                         
  16   4   1        466.56        420.53       146.44 o                         
  17   4   1       1139.64       1099.21       105.15 o                         
  18   4   1        586.39        589.38        84.44 o                         
  19   4   1        719.57        706.50        76.01 o                         
 -16   5   1          8.54        -33.51        75.31 o                         
 -15   5   1       1176.40       1119.09        70.61 o                         
 -14   5   1         26.44         12.86        44.92 o                         
 -13   5   1       1269.49       1200.55        78.27 o                         
 -12   5   1        933.32        794.25        61.33 o                         
 -11   5   1        621.30        595.75        42.02 o                         
 -10   5   1       2253.88       2157.36        56.05 o                         
  -9   5   1         41.74         30.29        28.13 o                         
  -8   5   1       1215.42       1141.88        43.88 o                         
  -7   5   1         58.15         68.00        26.25 o                         
  -6   5   1       2027.59       1954.85        56.16 o                         
  -5   5   1        356.50        349.49        34.54 o                         
  -4   5   1       2147.54       2048.70        82.06 o                         
  -3   5   1       1116.54       1030.19        31.77 o                         
  -2   5   1       1714.88       1810.47        88.11 o                         
  -1   5   1       1229.33       1249.74        46.73 o                         
   0   5   1        261.97        305.46        28.25 o                         
   1   5   1        943.60        942.61        79.36 o                         
   2   5   1         35.29         58.28        23.72 o                         
   3   5   1       1352.86       1303.43        44.01 o                         
   4   5   1         63.67         50.93        26.44 o                         
   5   5   1       1569.46       1524.58        49.98 o                         
   6   5   1        670.34        555.40        36.69 o                         
   7   5   1       1139.59        955.34        34.18 o                         
   8   5   1       1974.03       1752.62        95.49 o                         
   9   5   1        247.87        243.04        28.40 o                         
  10   5   1        689.61        656.18        36.39 o                         
  11   5   1          5.81         52.98        38.72 o                         
  12   5   1        674.96        586.88        48.87 o                         
  13   5   1        158.08         68.71        54.81 o                         
  14   5   1        506.73        590.76        67.32 o                         
  15   5   1          2.18        -41.94        61.97 o                         
  -8   6   1        119.85        209.85        74.87 o                         
  -7   6   1          2.97         42.14        69.15 o                         
  -6   6   1         24.21         85.57        68.01 o                         
  -5   6   1          3.53        101.04        66.63 o                         
  -4   6   1         84.01        130.64        66.25 o                         
  -3   6   1        223.45        361.26        69.29 o                         
  -2   6   1         75.41        195.53        66.79 o                         
  -1   6   1        105.69        209.70        66.82 o                         
   0   6   1          0.94         14.95        63.96 o                         
   1   6   1        190.39        248.95        60.26 o                         
   2   6   1         64.90        142.13        65.69 o                         
   3   6   1          1.30          9.04        64.73 o                         
   4   6   1          0.74        -57.33        65.97 o                         
   5   6   1         25.23         43.57        67.00 o                         
   6   6   1          0.89         52.38        68.85 o                         
   7   6   1         70.41         73.14        69.68 o                         
 -26   0   2         28.20         33.78       108.57 o                         
 -25   0   2       1055.80       1283.06       118.54 o                         
 -24   0   2         46.00        -28.41        74.20 o                         
 -23   0   2       1473.82       1778.59        89.16 o                         
 -22   0   2        209.37        295.34        54.40 o                         
 -21   0   2       1748.18       1776.41        70.14 o                         
 -20   0   2        377.98        541.77        52.12 o                         
 -19   0   2       1367.25       1467.97        53.47 o                         
 -18   0   2       1620.69       1660.45        50.58 o                         
 -17   0   2       1295.62       1332.91        40.93 o                         
 -16   0   2        830.50        892.37        38.60 o                         
 -15   0   2         24.03         40.53        24.40 o                         
 -14   0   2       1848.11       1669.11        62.52 o                         
 -13   0   2        606.35        663.94        27.88 o                         
 -12   0   2       8300.75       7415.65       145.46 o                         
 -11   0   2        140.77        120.37        15.85 o                         
 -10   0   2       3588.01       3327.10        69.53 o                         
  -9   0   2        523.21        426.26        17.33 o                         
  -8   0   2       4099.76       3999.66        79.72 o                         
  -7   0   2       2912.56       2901.35        58.82 o                         
  -6   0   2      12762.42      12480.85       214.95 o                         
  -5   0   2      23103.06      23512.62       400.26 o                         
  -4   0   2       3938.71       4062.38        85.71 o                         
  -3   0   2       7126.64       8069.73       184.32 o                         
  -2   0   2       2013.97       2018.75        39.90 o                         
  -1   0   2        625.80        549.36        13.05 o                         
   0   0   2        554.40        519.85        18.71 o                         
   1   0   2       1072.07       1259.84        28.72 o                         
   2   0   2      10571.58      11099.56       255.41 o                         
   3   0   2      10618.94      10577.70       196.99 o                         
   4   0   2       6274.77       6375.41       151.10 o                         
   5   0   2       4200.88       4068.76       100.78 o                         
   6   0   2      16186.63      16229.36       369.74 o                         
   7   0   2        594.44        589.90        21.31 o                         
   8   0   2       4150.38       3906.95        87.10 o                         
   9   0   2         41.68         38.40        28.69 o                         
  10   0   2       5857.32       5477.20       155.30 o                         
  11   0   2       1008.57        904.48        41.86 o                         
  12   0   2       4906.77       4479.60       167.68 o                         
  13   0   2       3008.42       2786.62       115.89 o                         
  14   0   2        559.16        549.33        33.88 o                         
  15   0   2       4312.74       4465.32       106.45 o                         
  16   0   2          6.18         30.85        33.11 o                         
  17   0   2        581.47        610.72        37.36 o                         
  18   0   2        808.62        850.89        56.68 o                         
  19   0   2        610.09        734.13        43.64 o                         
  20   0   2        379.08        469.15        44.46 o                         
  21   0   2       3388.62       3773.42       112.24 o                         
  22   0   2        106.27        145.85        59.45 o                         
  23   0   2        100.32         98.07        55.56 o                         
  24   0   2        341.39        398.67        80.28 o                         
  25   0   2          1.70        -35.82        78.02 o                         
 -25   1   2        108.07        240.05        55.83 o                         
 -24   1   2        257.98        382.07        59.53 o                         
 -23   1   2          0.54         -0.39        47.90 o                         
 -22   1   2         75.24         17.16        39.16 o                         
 -21   1   2          4.70          7.93        31.45 o                         
 -20   1   2        390.47        439.53        28.31 o                         
 -19   1   2         68.53         70.36        22.90 o                         
 -18   1   2        791.45        788.75        39.51 o                         
 -17   1   2        585.93        589.95        22.99 o                         
 -16   1   2       1041.84       1019.31        26.64 o                         
 -15   1   2        765.66        774.48        22.92 o                         
 -14   1   2        582.70        536.29        19.14 o                         
 -13   1   2       2389.30       2273.22        38.69 o                         
 -12   1   2        170.93        201.84        13.04 o                         
 -11   1   2       1773.57       1774.57        30.37 o                         
 -10   1   2         28.65         26.94         9.63 o                         
  -9   1   2       2309.13       2274.56        39.84 o                         
  -8   1   2       5649.01       5864.63        83.40 o                         
  -7   1   2       3391.86       3577.16        54.54 o                         
  -6   1   2        719.87        697.00        13.80 o                         
  -5   1   2        583.67        599.37        13.82 o                         
  -4   1   2       1530.17       1603.32        29.09 o                         
  -3   1   2        358.85        373.74         9.99 o                         
  -2   1   2      21315.85      23035.81       365.36 o                         
  -1   1   2        356.58        380.26        10.47 o                         
   0   1   2      10052.61      11143.22       192.00 o                         
   1   1   2       7128.80       7580.84       122.53 o                         
   2   1   2       9434.81      10165.80       163.14 o                         
   3   1   2       2589.62       2671.17        46.06 o                         
   4   1   2        393.44        444.63        10.92 o                         
   5   1   2        156.02        124.57         7.89 o                         
   6   1   2         61.86         68.69         8.60 o                         
   7   1   2       6329.21       6475.42       116.38 o                         
   8   1   2         15.18          6.13         9.50 o                         
   9   1   2       3450.88       3576.04        57.68 o                         
  10   1   2       2517.67       2541.85        42.17 o                         
  11   1   2        498.24        447.69        16.26 o                         
  12   1   2         58.38         49.32        13.72 o                         
  13   1   2        109.74         79.45        15.04 o                         
  14   1   2        763.98        687.76        22.11 o                         
  15   1   2        151.45        100.18        17.93 o                         
  16   1   2       2022.28       1946.60        42.82 o                         
  17   1   2        534.97        555.13        23.41 o                         
  18   1   2        633.74        665.60        25.42 o                         
  19   1   2        134.28        145.86        24.47 o                         
  20   1   2        263.33        199.42        28.91 o                         
  21   1   2        155.08        112.31        36.56 o                         
  22   1   2         21.86        -16.77        48.96 o                         
  23   1   2        149.91        161.57        59.58 o                         
  24   1   2         16.94         57.00        54.36 o                         
 -24   2   2         23.36         -9.65        50.02 o                         
 -23   2   2        346.78        390.09        49.80 o                         
 -22   2   2        127.98         94.41        43.72 o                         
 -21   2   2         94.91        108.90        37.40 o                         
 -20   2   2          0.54         -0.01        28.64 o                         
 -19   2   2        878.61        875.46        31.54 o                         
 -18   2   2        659.61        627.59        25.91 o                         
 -17   2   2        890.69        871.42        26.76 o                         
 -16   2   2        215.32        235.26        28.16 o                         
 -15   2   2        206.97        198.97        18.58 o                         
 -14   2   2        615.56        628.93        21.78 o                         
 -13   2   2         41.61         55.10        14.37 o                         
 -12   2   2       1383.38       1250.69        25.79 o                         
 -11   2   2         32.31         25.68        13.47 o                         
 -10   2   2       3005.70       3034.51        44.75 o                         
  -9   2   2         99.37         78.82         9.95 o                         
  -8   2   2       3385.31       3382.71        47.57 o                         
  -7   2   2       2141.00       2133.76        31.88 o                         
  -6   2   2        903.23        949.30        18.70 o                         
  -5   2   2       3651.32       3855.61        49.01 o                         
  -4   2   2        854.00        857.64        14.75 o                         
  -3   2   2       1027.81        996.17        18.46 o                         
  -2   2   2         65.70         72.95         5.76 o                         
  -1   2   2       4197.89       4460.13        61.26 o                         
   0   2   2        383.59        393.72        10.74 o                         
   1   2   2       4422.75       4747.69        62.16 o                         
   2   2   2       2367.60       2441.49        35.73 o                         
   3   2   2        604.15        572.52        13.40 o                         
   4   2   2       2276.54       2277.50        37.46 o                         
   5   2   2        756.16        794.05        17.74 o                         
   6   2   2        638.20        651.70        16.21 o                         
   7   2   2         30.63         14.49         8.16 o                         
   8   2   2       8183.15       8477.22       110.15 o                         
   9   2   2        358.25        375.08        13.83 o                         
  10   2   2       1818.58       1790.14        29.20 o                         
  11   2   2         48.23         27.04        12.41 o                         
  12   2   2         15.48         14.31        13.49 o                         
  13   2   2       1302.88       1227.16        26.55 o                         
  14   2   2        617.72        562.21        20.87 o                         
  15   2   2       1422.80       1405.03        33.02 o                         
  16   2   2          0.10        -16.58        17.81 o                         
  17   2   2        612.62        684.64        23.46 o                         
  18   2   2        175.89        163.11        22.83 o                         
  19   2   2        401.89        496.60        32.99 o                         
  20   2   2         77.84         89.34        38.75 o                         
  21   2   2        121.39        123.61        46.91 o                         
  22   2   2        214.93        242.03        68.26 o                         
  23   2   2        153.54        303.35        55.14 o                         
 -23   3   2          3.75        112.14        66.37 o                         
 -22   3   2        779.70        875.15        79.55 o                         
 -21   3   2          1.44         42.44        49.54 o                         
 -20   3   2        794.73        872.71        46.60 o                         
 -19   3   2        490.00        402.59        36.33 o                         
 -18   3   2        830.62        826.56        34.89 o                         
 -17   3   2        335.59        358.11        26.94 o                         
 -16   3   2        659.05        694.06        26.02 o                         
 -15   3   2       1706.71       1692.69        35.75 o                         
 -14   3   2        966.57        982.33        31.16 o                         
 -13   3   2       5883.23       5631.94        83.35 o                         
 -12   3   2        145.88        125.99        15.42 o                         
 -11   3   2       2764.00       2621.50        41.65 o                         
 -10   3   2       1174.23       1148.60        33.20 o                         
  -9   3   2       1053.46       1003.70        21.17 o                         
  -8   3   2       1399.97       1287.04        23.95 o                         
  -7   3   2       2021.02       1897.93        30.11 o                         
  -6   3   2       2882.04       2723.25        54.52 o                         
  -5   3   2       1888.42       1890.85        37.62 o                         
  -4   3   2       6185.15       6092.73        98.55 o                         
  -3   3   2          1.83          3.62         7.40 o                         
  -2   3   2       8781.39       8954.16       116.50 o                         
  -1   3   2        618.28        638.25        14.28 o                         
   0   3   2       8817.80       9311.68       152.76 o                         
   1   3   2       1525.35       1589.01        34.43 o                         
   2   3   2       2328.74       2390.74        35.56 o                         
   3   3   2       4773.59       4821.84        68.17 o                         
   4   3   2       1016.76        988.97        30.08 o                         
   5   3   2       3185.88       3062.50        44.13 o                         
   6   3   2        102.49         94.32         9.90 o                         
   7   3   2       2509.05       2304.87        37.40 o                         
   8   3   2        788.88        709.37        24.19 o                         
   9   3   2       3637.48       3288.96        73.46 o                         
  10   3   2        493.90        456.57        18.02 o                         
  11   3   2       1146.32       1115.62        25.07 o                         
  12   3   2       1073.78        999.93        27.22 o                         
  13   3   2        638.26        621.91        26.35 o                         
  14   3   2       1718.96       1712.82        33.33 o                         
  15   3   2        619.38        594.53        27.01 o                         
  16   3   2       1148.22       1165.46        37.21 o                         
  17   3   2         50.97         52.39        28.65 o                         
  18   3   2       1263.02       1316.58        47.75 o                         
  19   3   2          4.10         80.90        34.54 o                         
  20   3   2        779.72        807.37        58.05 o                         
  21   3   2        352.93        402.39        74.07 o                         
 -20   4   2         39.17         94.81        89.93 o                         
 -19   4   2        276.17        296.23        60.02 o                         
 -18   4   2        152.55        204.65        56.21 o                         
 -17   4   2        389.53        387.90        55.15 o                         
 -16   4   2        393.50        450.34        42.53 o                         
 -15   4   2        134.02        152.07        33.25 o                         
 -14   4   2        506.17        475.28        27.05 o                         
 -13   4   2         36.26         37.28        23.29 o                         
 -12   4   2        127.66        137.22        22.22 o                         
 -11   4   2          2.34         10.11        16.60 o                         
 -10   4   2        926.25        823.94        20.97 o                         
  -9   4   2        425.48        343.65        21.76 o                         
  -8   4   2       1553.31       1387.62        39.76 o                         
  -7   4   2        505.26        479.75        18.63 o                         
  -6   4   2        117.52        127.30        11.80 o                         
  -5   4   2        884.89        851.11        29.65 o                         
  -4   4   2          5.69         -1.75        13.58 o                         
  -3   4   2        641.96        599.61        23.47 o                         
  -2   4   2          8.18          8.69        17.71 o                         
  -1   4   2        568.33        594.44        22.70 o                         
   0   4   2         10.61         13.98         9.62 o                         
   1   4   2        259.64        265.69        19.36 o                         
   2   4   2        190.08        207.70        14.31 o                         
   3   4   2        316.34        296.39        17.26 o                         
   4   4   2       1812.85       1759.75        44.17 o                         
   5   4   2        996.63        916.52        38.04 o                         
   6   4   2       1433.99       1354.08        30.48 o                         
   7   4   2        163.32        168.96        17.69 o                         
   8   4   2        521.03        475.17        21.15 o                         
   9   4   2         10.15         15.93        17.90 o                         
  10   4   2       1177.43       1024.62        39.80 o                         
  11   4   2        275.53        161.97        25.93 o                         
  12   4   2        811.36        715.48        41.39 o                         
  13   4   2        440.56        440.45        43.73 o                         
  14   4   2        162.11        191.31        42.60 o                         
  15   4   2        187.90        150.84        50.88 o                         
  16   4   2         47.41        -50.27        65.86 o                         
  17   4   2        435.60        469.23        66.15 o                         
  18   4   2        237.46        229.48        65.07 o                         
  19   4   2        237.58        248.50        76.37 o                         
 -16   5   2         65.19         70.20        57.01 o                         
 -15   5   2        284.27        341.82        75.82 o                         
 -14   5   2         34.52         63.37        51.61 o                         
 -13   5   2        305.34        300.54        52.15 o                         
 -12   5   2          2.27         45.27        42.01 o                         
 -11   5   2        702.12        711.34        42.79 o                         
 -10   5   2         13.84         55.17        32.97 o                         
  -9   5   2        157.42        144.60        30.53 o                         
  -8   5   2        145.81        160.50        28.86 o                         
  -7   5   2        585.35        517.80        29.39 o                         
  -6   5   2        647.64        585.40        28.09 o                         
  -5   5   2        115.46        110.04        24.87 o                         
  -4   5   2        504.11        515.57        29.84 o                         
  -3   5   2         50.14         79.58        36.19 o                         
  -2   5   2        730.85        765.72        39.87 o                         
  -1   5   2        159.11        144.15        29.31 o                         
   0   5   2        714.62        761.42        34.05 o                         
   1   5   2        149.85        152.00        27.97 o                         
   2   5   2         93.06         97.35        29.85 o                         
   3   5   2       1034.71       1063.74        40.20 o                         
   4   5   2        359.83        313.27        39.76 o                         
   5   5   2        619.45        516.22        41.20 o                         
   6   5   2        250.58        211.43        22.40 o                         
   7   5   2        503.48        449.77        38.80 o                         
   8   5   2         19.64         41.71        24.70 o                         
   9   5   2        421.69        374.21        50.59 o                         
  10   5   2        300.23        272.41        40.08 o                         
  11   5   2        338.07        320.95        47.00 o                         
  12   5   2        307.75        269.50       107.50 o                         
  13   5   2        261.69        337.31        85.21 o                         
  14   5   2        194.56        227.38        62.85 o                         
  -8   6   2       1418.41       1442.95       140.24 o                         
  -7   6   2       1237.63       1563.78       123.11 o                         
  -6   6   2        835.09       1226.89        88.16 o                         
  -5   6   2        696.96        847.86        95.72 o                         
  -4   6   2         29.40        120.19        67.32 o                         
  -3   6   2       1545.24       1927.73       115.15 o                         
  -2   6   2        162.09        440.89        71.67 o                         
  -1   6   2       1768.95       1946.31        98.32 o                         
   0   6   2         30.57        166.21        89.57 o                         
   1   6   2        803.17        993.08        77.20 o                         
   2   6   2        494.07        707.72        90.63 o                         
   3   6   2        730.21        781.06       254.74 o                         
   4   6   2       1572.44       1749.74       117.59 o                         
   5   6   2        228.02        271.17        73.27 o                         
   6   6   2       1273.21       1357.94        90.41 o                         
   7   6   2          4.79         61.43       115.48 o                         
 -25   1   3        165.76        141.56        99.39 o                         
 -24   1   3        120.20        195.82        63.51 o                         
 -23   1   3        611.30        821.61        60.05 o                         
 -22   1   3        812.05        998.66        59.25 o                         
 -21   1   3        599.25        718.81        61.73 o                         
 -20   1   3        925.99       1002.77        34.12 o                         
 -19   1   3         39.44         14.43        22.03 o                         
 -18   1   3       1549.75       1624.04        37.73 o                         
 -17   1   3        537.18        540.98        24.16 o                         
 -16   1   3       2607.31       2529.70        46.89 o                         
 -15   1   3        498.48        467.58        24.67 o                         
 -14   1   3       1637.09       1550.63        40.69 o                         
 -13   1   3       1894.68       1856.85        33.54 o                         
 -12   1   3        834.11        734.64        19.60 o                         
 -11   1   3       4812.18       4755.62        71.27 o                         
 -10   1   3       2237.10       2329.76        36.60 o                         
  -9   1   3       6729.32       6539.88        97.45 o                         
  -8   1   3          3.33          6.90         8.43 o                         
  -7   1   3       3513.62       3333.13        55.23 o                         
  -6   1   3       1091.35       1113.51        19.97 o                         
  -5   1   3       3587.83       3587.50        55.09 o                         
  -4   1   3        798.73        781.21        17.44 o                         
  -3   1   3      12496.38      13144.17       198.62 o                         
  -2   1   3      16251.42      16979.21       242.24 o                         
  -1   1   3        765.47        829.48        17.81 o                         
   0   1   3      25321.28      25157.40       396.80 o                         
   1   1   3        801.73        835.93        16.87 o                         
   2   1   3      14086.84      14547.72       220.99 o                         
   3   1   3       1100.51       1124.58        21.11 o                         
   4   1   3       5526.06       5602.42        83.89 o                         
   5   1   3       3888.43       3965.28        61.36 o                         
   6   1   3       2589.80       2600.34        39.65 o                         
   7   1   3       3981.84       3929.20        69.22 o                         
   8   1   3       1013.98        955.32        30.03 o                         
   9   1   3       2473.98       2311.05        45.94 o                         
  10   1   3         88.73         84.19        14.52 o                         
  11   1   3       3775.28       3757.29        62.96 o                         
  12   1   3        451.40        490.30        29.38 o                         
  13   1   3       2617.46       2582.51        46.38 o                         
  14   1   3       2540.73       2388.01        45.01 o                         
  15   1   3       1011.96        926.47        27.15 o                         
  16   1   3       1318.61       1324.22        31.37 o                         
  17   1   3       1070.41       1107.13        33.90 o                         
  18   1   3        338.61        370.69        22.42 o                         
  19   1   3          4.01         -0.24        25.32 o                         
  20   1   3       1139.77       1235.89        45.46 o                         
  21   1   3        177.71        190.67        42.80 o                         
  22   1   3        789.96        787.04        70.08 o                         
  23   1   3         29.44         62.17        63.63 o                         
  24   1   3        104.01         89.73        63.63 o                         
 -24   2   3        333.43        417.95        59.70 o                         
 -23   2   3        556.21        691.00        61.08 o                         
 -22   2   3        313.35        332.36        53.07 o                         
 -21   2   3        830.64        913.23        48.82 o                         
 -20   2   3         71.01         86.72        28.99 o                         
 -19   2   3        626.30        623.99        30.36 o                         
 -18   2   3        251.59        252.16        23.21 o                         
 -17   2   3       3002.87       2846.02        56.09 o                         
 -16   2   3         16.04         32.76        23.80 o                         
 -15   2   3       2845.21       2759.73        49.67 o                         
 -14   2   3       1257.66       1210.07        29.05 o                         
 -13   2   3        733.76        737.21        24.73 o                         
 -12   2   3       2500.26       2472.12        43.00 o                         
 -11   2   3        533.83        491.58        16.53 o                         
 -10   2   3       3625.27       3457.61        51.97 o                         
  -9   2   3          0.50         -7.38         8.63 o                         
  -8   2   3       5082.18       4881.48        71.89 o                         
  -7   2   3        691.24        719.03        15.03 o                         
  -6   2   3      10155.11      10802.06       138.21 o                         
  -5   2   3       3875.37       4019.48        58.54 o                         
  -4   2   3       2353.88       2432.19        37.47 o                         
  -3   2   3       1866.63       1870.69        27.21 o                         
  -2   2   3        950.39        972.49        17.43 o                         
  -1   2   3       1208.14       1203.44        28.50 o                         
   0   2   3        276.60        274.44         9.44 o                         
   1   2   3       2766.68       2872.12        49.36 o                         
   2   2   3        275.83        288.98         8.38 o                         
   3   2   3       5237.33       5388.54        81.94 o                         
   4   2   3         21.28          6.33         8.84 o                         
   5   2   3       7006.79       7133.01       102.03 o                         
   6   2   3       4003.69       4025.51        57.38 o                         
   7   2   3       1486.52       1412.60        25.33 o                         
   8   2   3       2909.26       2918.34        43.54 o                         
   9   2   3        262.96        255.39        13.23 o                         
  10   2   3       4482.12       4346.89        61.98 o                         
  11   2   3        177.60        197.50        14.63 o                         
  12   2   3       4706.71       4628.53        66.36 o                         
  13   2   3        213.17        199.22        16.80 o                         
  14   2   3        614.74        597.11        22.28 o                         
  15   2   3        264.04        251.34        19.59 o                         
  16   2   3       1011.54        938.34        29.89 o                         
  17   2   3       1772.99       1777.76        38.82 o                         
  18   2   3        619.85        536.46        39.62 o                         
  19   2   3        895.52       1012.53        41.62 o                         
  20   2   3          6.60         88.47        46.78 o                         
  21   2   3        974.84       1115.69        66.44 o                         
  22   2   3         12.67         67.28        52.44 o                         
  23   2   3        371.55        532.78        62.41 o                         
 -23   3   3         95.29        147.72        70.20 o                         
 -22   3   3          0.45        -16.92        65.97 o                         
 -21   3   3          0.11         37.21        51.08 o                         
 -20   3   3         61.32         75.99        37.18 o                         
 -19   3   3         13.52         17.15        31.23 o                         
 -18   3   3         41.83         26.92        27.37 o                         
 -17   3   3        168.20        194.73        25.30 o                         
 -16   3   3        467.00        457.65        26.36 o                         
 -15   3   3          0.13         31.03        18.05 o                         
 -14   3   3          1.15         -1.35        16.95 o                         
 -13   3   3         48.28         38.35        16.68 o                         
 -12   3   3         55.63         36.27        15.18 o                         
 -11   3   3          9.95          9.79        13.75 o                         
 -10   3   3         45.57         47.74        13.01 o                         
  -9   3   3          0.35          3.35        12.25 o                         
  -8   3   3        125.57        129.92        12.90 o                         
  -7   3   3          6.83          6.82        10.69 o                         
  -6   3   3        208.38        213.52        10.50 o                         
  -5   3   3        142.33        152.18         9.18 o                         
  -4   3   3          0.06          5.97         8.45 o                         
  -3   3   3          0.50          2.14         8.94 o                         
  -2   3   3        972.71       1129.82        32.73 o                         
  -1   3   3          3.03          8.53         8.50 o                         
   0   3   3          4.11         -5.27         9.00 o                         
   1   3   3         13.52         16.72         8.14 o                         
   2   3   3          0.71         -2.79         9.56 o                         
   3   3   3        256.21        260.52        11.90 o                         
   4   3   3        180.49        177.14        10.36 o                         
   5   3   3        149.18        156.31        13.63 o                         
   6   3   3          0.94          1.96        11.65 o                         
   7   3   3          7.13         16.96        13.53 o                         
   8   3   3        314.58        312.08        18.01 o                         
   9   3   3        131.03        133.33        17.43 o                         
  10   3   3        669.04        589.78        23.60 o                         
  11   3   3        133.42        154.04        19.75 o                         
  12   3   3         85.77        108.79        17.63 o                         
  13   3   3        108.77         95.61        15.77 o                         
  14   3   3          0.16          0.48        18.75 o                         
  15   3   3         17.62         26.38        20.49 o                         
  16   3   3         45.17         63.77        23.49 o                         
  17   3   3         23.09         66.20        32.73 o                         
  18   3   3        142.26        142.79        35.16 o                         
  19   3   3         14.86         47.35        41.42 o                         
  20   3   3         17.93        -14.28        56.08 o                         
  21   3   3          1.69          5.73        80.92 o                         
 -20   4   3        162.15        163.03        63.50 o                         
 -19   4   3       1093.61       1099.53        98.71 o                         
 -18   4   3          4.45         40.75        54.15 o                         
 -17   4   3        946.14       1000.79        73.01 o                         
 -16   4   3         65.90         58.89        39.05 o                         
 -15   4   3       1161.77       1150.10        44.57 o                         
 -14   4   3        751.85        750.80        34.35 o                         
 -13   4   3        545.91        563.94        27.28 o                         
 -12   4   3       2079.65       1952.84        59.63 o                         
 -11   4   3        288.96        298.36        18.65 o                         
 -10   4   3       2908.75       2774.82        87.16 o                         
  -9   4   3         36.66         20.58        13.19 o                         
  -8   4   3       3070.57       2977.86        79.77 o                         
  -7   4   3        927.11        839.68        20.86 o                         
  -6   4   3       1527.92       1533.09        47.05 o                         
  -5   4   3       1082.18       1003.94        28.98 o                         
  -4   4   3       2538.90       2537.83        55.54 o                         
  -3   4   3       2187.79       2271.00        40.61 o                         
  -2   4   3        518.25        472.41        25.87 o                         
  -1   4   3       4352.32       4308.42       140.27 o                         
   0   4   3          7.74         -0.14        12.38 o                         
   1   4   3       1562.49       1558.43        44.42 o                         
   2   4   3          6.50         -4.67        18.15 o                         
   3   4   3       1325.93       1307.18        32.24 o                         
   4   4   3       1784.57       1791.99        49.51 o                         
   5   4   3       3639.02       3625.85        55.25 o                         
   6   4   3       2221.99       2153.78        53.26 o                         
   7   4   3       1115.79       1023.09        33.18 o                         
   8   4   3       1909.59       1790.43        56.89 o                         
   9   4   3         76.60         49.80        12.72 o                         
  10   4   3       1730.41       1724.14        39.96 o                         
  11   4   3          0.44         33.25        19.81 o                         
  12   4   3       1270.25       1066.63        51.24 o                         
  13   4   3        269.94        267.24        64.05 o                         
  14   4   3       1279.36       1302.56        71.26 o                         
  15   4   3        572.03        555.49        71.90 o                         
  16   4   3        201.70        135.16        69.44 o                         
  17   4   3        283.85        309.31       102.30 o                         
  18   4   3         13.02         83.16       175.20 o                         
 -15   5   3        240.16        269.62        58.89 o                         
 -14   5   3        618.40        685.77        61.05 o                         
 -13   5   3        205.37        136.82        55.17 o                         
 -12   5   3        628.47        658.93        50.37 o                         
 -11   5   3        431.46        463.68        41.21 o                         
 -10   5   3        137.40        120.37        34.97 o                         
  -9   5   3        987.07       1031.99        45.67 o                         
  -8   5   3         65.84         68.20        23.90 o                         
  -7   5   3       1955.13       1946.79        47.62 o                         
  -6   5   3          5.55         59.88        21.64 o                         
  -5   5   3       1656.46       1754.73        45.52 o                         
  -4   5   3        222.84        259.90        30.35 o                         
  -3   5   3        579.15        596.93        34.11 o                         
  -2   5   3       1015.16       1136.16        55.16 o                         
  -1   5   3        482.08        516.95        40.20 o                         
   0   5   3       5022.93       5106.67       123.80 o                         
   1   5   3        199.21        300.78        40.94 o                         
   2   5   3       3000.30       3226.78       145.48 o                         
   3   5   3        249.37        263.20        29.95 o                         
   4   5   3        789.00        819.53        53.80 o                         
   5   5   3        593.94        594.38        46.86 o                         
   6   5   3       1050.10        940.64        68.07 o                         
   7   5   3        122.65        165.27        31.25 o                         
   8   5   3        550.17        510.32        35.47 o                         
   9   5   3       1000.63        956.45        50.16 o                         
  10   5   3        180.92        198.28        45.21 o                         
  11   5   3       1600.59       1567.70        70.66 o                         
  12   5   3         63.26        119.86        59.66 o                         
  13   5   3        492.70        547.81       103.70 o                         
  14   5   3        293.95        182.64        79.01 o                         
  -7   6   3         30.65         98.10        69.03 o                         
  -6   6   3         35.12         56.06        68.21 o                         
  -5   6   3        308.72        366.34        70.35 o                         
  -4   6   3          2.18        -20.36        65.81 o                         
  -3   6   3         71.40        111.71        64.87 o                         
  -2   6   3         31.07         52.83        66.50 o                         
  -1   6   3        291.51        309.42        67.55 o                         
   0   6   3        129.76        103.53        64.31 o                         
   1   6   3        110.78        188.22        84.23 o                         
   2   6   3          0.26        102.91        80.73 o                         
   3   6   3         12.07         87.92       197.77 o                         
   4   6   3          5.73         50.78        83.37 o                         
   5   6   3          2.30        -84.26        84.26 o                         
 -26   0   4        784.76        915.06       103.65 o                         
 -25   0   4        154.90        123.65        82.03 o                         
 -24   0   4        541.67        509.41        85.13 o                         
 -23   0   4        168.46        218.68        57.13 o                         
 -22   0   4        699.77        811.03        57.70 o                         
 -21   0   4        222.04        204.29        45.47 o                         
 -20   0   4       1079.53       1196.35        54.27 o                         
 -19   0   4        622.44        589.72        41.78 o                         
 -18   0   4       2955.83       2740.06        86.76 o                         
 -17   0   4       3659.90       3436.33       114.68 o                         
 -16   0   4       1475.43       1528.29        50.98 o                         
 -15   0   4       6325.46       6457.46       132.70 o                         
 -14   0   4         64.83         69.26        23.41 o                         
 -13   0   4       7257.42       7520.82       163.69 o                         
 -12   0   4        375.60        410.13        25.28 o                         
 -11   0   4       8029.39       8131.67       193.68 o                         
 -10   0   4       8616.48       8809.52       207.79 o                         
  -9   0   4       2838.67       2804.68        73.66 o                         
  -8   0   4       6738.29       6738.26       130.72 o                         
  -7   0   4       1369.07       1389.46        33.40 o                         
  -6   0   4       8748.50       8798.89       166.58 o                         
  -5   0   4        741.13        817.97        24.28 o                         
  -4   0   4      27308.04      28717.55       528.63 o                         
  -3   0   4       1750.80       1807.02        39.32 o                         
  -2   0   4      19507.71      20517.43       462.76 o                         
  -1   0   4       2138.03       2129.55        48.45 o                         
   0   0   4      11092.32      11601.27       262.41 o                         
   1   0   4      17132.39      17679.66       357.29 o                         
   2   0   4       1482.43       1487.21        36.39 o                         
   3   0   4      10208.45      10202.12       235.07 o                         
   4   0   4       2225.64       2357.37        54.97 o                         
   5   0   4       4169.79       3998.21        87.96 o                         
   6   0   4        932.11        938.71        37.14 o                         
   7   0   4       8144.75       7875.29       263.74 o                         
   8   0   4       6733.34       6818.88       164.42 o                         
   9   0   4       7823.49       8001.27       191.69 o                         
  10   0   4       3936.25       3857.16       101.04 o                         
  11   0   4        202.36        196.40        30.63 o                         
  12   0   4       2456.40       2446.78        85.11 o                         
  13   0   4        339.79        270.63        37.81 o                         
  14   0   4       1591.89       1568.37        53.68 o                         
  15   0   4        632.90        578.18        48.49 o                         
  16   0   4       6022.32       5536.38       205.00 o                         
  17   0   4        569.70        547.55        47.24 o                         
  18   0   4       3610.62       3605.50       108.16 o                         
  19   0   4        117.25        190.35        43.27 o                         
  20   0   4         20.61         69.50        44.98 o                         
  21   0   4        926.34       1114.62        75.52 o                         
  22   0   4          5.65        -22.06        83.55 o                         
  23   0   4       2173.26       2383.89       161.39 o                         
 -25   1   4        103.20        233.09        67.01 o                         
 -24   1   4         29.89         84.16        73.63 o                         
 -23   1   4        433.43        416.57        56.14 o                         
 -22   1   4         43.33         81.85        40.36 o                         
 -21   1   4        495.01        452.76        40.03 o                         
 -20   1   4        148.90        142.34        28.82 o                         
 -19   1   4         26.73         54.20        22.46 o                         
 -18   1   4        703.22        736.20        31.02 o                         
 -17   1   4        182.24        151.53        19.41 o                         
 -16   1   4        113.75        140.70        18.29 o                         
 -15   1   4         71.70         85.17        17.06 o                         
 -14   1   4        752.12        745.96        22.42 o                         
 -13   1   4        133.80        135.44        14.44 o                         
 -12   1   4        540.65        464.88        16.57 o                         
 -11   1   4        242.05        235.08        13.27 o                         
 -10   1   4         70.57         62.98        10.66 o                         
  -9   1   4        533.05        489.92        15.06 o                         
  -8   1   4       1028.16        957.11        20.59 o                         
  -7   1   4       1064.00       1022.21        20.13 o                         
  -6   1   4        160.91        163.08        11.30 o                         
  -5   1   4       1095.38       1095.63        23.01 o                         
  -4   1   4         15.53          1.11         8.18 o                         
  -3   1   4       1495.50       1534.55        26.98 o                         
  -2   1   4       1099.16       1143.13        21.46 o                         
  -1   1   4        120.97        178.43         8.90 o                         
   0   1   4         35.54         63.96         7.67 o                         
   1   1   4       1081.63       1083.51        22.85 o                         
   2   1   4       2019.70       2044.27        38.00 o                         
   3   1   4        471.62        465.42        16.17 o                         
   4   1   4       5715.33       6134.62        97.46 o                         
   5   1   4        116.33        133.73        11.43 o                         
   6   1   4        182.00        131.42        13.68 o                         
   7   1   4          9.47         24.09        12.67 o                         
   8   1   4       1441.34       1314.59        35.30 o                         
   9   1   4          7.11         -4.00        14.84 o                         
  10   1   4        351.10        342.75        21.92 o                         
  11   1   4        700.13        677.45        22.84 o                         
  12   1   4        190.34        197.37        18.04 o                         
  13   1   4       2597.73       2591.39        50.24 o                         
  14   1   4         36.28         39.40        19.41 o                         
  15   1   4         29.10         31.56        19.12 o                         
  16   1   4        501.27        494.40        23.88 o                         
  17   1   4          7.71        -21.40        21.40 o                         
  18   1   4        103.80         95.91        25.54 o                         
  19   1   4        364.39        411.20        35.40 o                         
  20   1   4         58.05         78.81        36.14 o                         
  21   1   4         59.40         55.42        43.50 o                         
  22   1   4        158.56        209.73        54.75 o                         
  23   1   4        168.04        126.02        56.67 o                         
 -24   2   4        241.28        288.03        76.18 o                         
 -23   2   4         30.87         56.69        53.69 o                         
 -22   2   4        104.01        206.37        52.06 o                         
 -21   2   4         87.59         94.86        38.60 o                         
 -20   2   4        407.09        390.12        32.00 o                         
 -19   2   4         95.21        196.54        46.23 o                         
 -18   2   4         20.02         27.82        22.42 o                         
 -17   2   4        349.93        298.32        23.27 o                         
 -16   2   4          1.30          8.12        19.44 o                         
 -15   2   4        875.50        864.42        30.77 o                         
 -14   2   4        222.19        182.47        18.01 o                         
 -13   2   4       1167.39       1109.80        26.08 o                         
 -12   2   4        405.57        404.85        15.63 o                         
 -11   2   4        430.39        372.22        12.38 o                         
 -10   2   4       1246.57       1257.82        28.93 o                         
  -9   2   4         33.30         16.58        11.27 o                         
  -8   2   4        201.94        177.70        11.14 o                         
  -7   2   4        148.74        139.46        10.18 o                         
  -6   2   4        712.37        646.96        16.24 o                         
  -5   2   4          3.05         -4.31         8.68 o                         
  -4   2   4       4221.50       4450.58        59.53 o                         
  -3   2   4        784.98        807.96        17.00 o                         
  -2   2   4        901.40        928.31        19.30 o                         
  -1   2   4         24.11          7.37         8.72 o                         
   0   2   4        143.50        225.97         9.93 o                         
   1   2   4        444.46        501.67        14.40 o                         
   2   2   4       1610.68       1610.63        30.03 o                         
   3   2   4       3485.47       3699.88        55.08 o                         
   4   2   4         47.03         45.75         8.52 o                         
   5   2   4        553.09        465.27        13.52 o                         
   6   2   4        192.88        182.44        12.50 o                         
   7   2   4        325.71        286.43        14.35 o                         
   8   2   4        199.67        200.01        14.14 o                         
   9   2   4        231.29        207.28        17.54 o                         
  10   2   4       1179.47       1147.88        39.65 o                         
  11   2   4        333.90        356.65        18.36 o                         
  12   2   4        251.40        274.49        17.42 o                         
  13   2   4         98.26         93.95        16.56 o                         
  14   2   4        308.64        301.06        19.60 o                         
  15   2   4         47.13         18.39        18.66 o                         
  16   2   4        446.05        489.57        23.08 o                         
  17   2   4          1.92        -14.89        27.68 o                         
  18   2   4         88.38        113.65        29.74 o                         
  19   2   4        105.80         62.95        40.96 o                         
  20   2   4        113.78        113.65        48.74 o                         
  21   2   4        119.38        148.12        70.38 o                         
  22   2   4         16.34         34.24        55.91 o                         
 -23   3   4        750.07       1087.62       107.94 o                         
 -22   3   4         50.60        -34.06        66.64 o                         
 -21   3   4        962.50       1045.48        73.78 o                         
 -20   3   4        491.10        548.50        43.68 o                         
 -19   3   4       1264.57       1318.44        62.85 o                         
 -18   3   4       1476.49       1473.60        42.06 o                         
 -17   3   4         30.42         56.32        19.85 o                         
 -16   3   4       2428.23       2461.87        43.54 o                         
 -15   3   4         75.95         97.23        20.01 o                         
 -14   3   4       1419.49       1434.69        30.28 o                         
 -13   3   4         36.54         39.15        16.87 o                         
 -12   3   4       2544.88       2468.90        44.03 o                         
 -11   3   4        567.66        494.04        18.50 o                         
 -10   3   4       4317.54       4145.92        62.08 o                         
  -9   3   4       3533.70       3386.03        54.26 o                         
  -8   3   4       3042.35       3018.52        45.93 o                         
  -7   3   4       5442.72       5422.61        87.19 o                         
  -6   3   4        650.46        581.68        14.06 o                         
  -5   3   4       3859.89       3837.05        50.86 o                         
  -4   3   4        225.84        250.95        11.85 o                         
  -3   3   4       5564.03       5775.55        77.60 o                         
  -2   3   4        636.88        636.20        16.81 o                         
  -1   3   4       5189.37       5400.59        79.18 o                         
   0   3   4       2805.98       2840.08        41.37 o                         
   1   3   4       3090.85       3163.19        47.59 o                         
   2   3   4       7672.63       7783.90       103.51 o                         
   3   3   4        647.13        677.56        17.66 o                         
   4   3   4       4799.42       4783.46        66.63 o                         
   5   3   4        128.67        104.51        11.55 o                         
   6   3   4       6870.82       6829.51       160.55 o                         
   7   3   4         41.09         20.59        14.12 o                         
   8   3   4       6609.60       6572.28       104.31 o                         
   9   3   4        475.46        464.47        27.92 o                         
  10   3   4       1520.94       1446.34        47.19 o                         
  11   3   4       4108.69       4069.30       105.66 o                         
  12   3   4        312.62        265.22        24.05 o                         
  13   3   4       3173.01       3011.42        56.92 o                         
  14   3   4          2.56         10.76        24.21 o                         
  15   3   4       2069.72       2001.50        70.76 o                         
  16   3   4        444.27        477.56        39.23 o                         
  17   3   4        853.52        928.45        44.40 o                         
  18   3   4        882.81        948.40        54.33 o                         
  19   3   4        338.97        292.59        51.19 o                         
  20   3   4        432.25        333.22        84.27 o                         
 -20   4   4         63.91        176.44        68.12 o                         
 -19   4   4         66.07        344.95        74.33 o                         
 -18   4   4        139.82        200.73        57.01 o                         
 -17   4   4         87.24        102.24        78.27 o                         
 -16   4   4        340.55        368.24        41.97 o                         
 -15   4   4        694.32        685.22        38.26 o                         
 -14   4   4          1.73         42.19        25.85 o                         
 -13   4   4       1165.22       1088.82        34.37 o                         
 -12   4   4        347.63        331.13        24.59 o                         
 -11   4   4        594.70        560.84        23.80 o                         
 -10   4   4        160.90        173.58        18.89 o                         
  -9   4   4         36.92         37.65        14.34 o                         
  -8   4   4        638.98        584.37        25.87 o                         
  -7   4   4          8.77         20.39        12.54 o                         
  -6   4   4       1159.13       1184.77        22.92 o                         
  -5   4   4         11.82         12.63        11.20 o                         
  -4   4   4       1053.27       1064.52        21.71 o                         
  -3   4   4        288.24        270.24        17.11 o                         
  -2   4   4        980.70        978.97        27.90 o                         
  -1   4   4        498.84        465.90        14.70 o                         
   0   4   4        147.78        158.46        12.54 o                         
   1   4   4        750.89        727.11        43.14 o                         
   2   4   4        270.32        251.62        25.68 o                         
   3   4   4        160.26        190.25        20.59 o                         
   4   4   4        220.57        209.48        19.30 o                         
   5   4   4        268.06        248.36        25.80 o                         
   6   4   4        489.54        453.56        27.85 o                         
   7   4   4        617.60        527.63        30.14 o                         
   8   4   4        232.64        194.79        25.91 o                         
   9   4   4         39.48         48.20        15.90 o                         
  10   4   4         68.46         68.86        20.17 o                         
  11   4   4         94.50         95.82        21.59 o                         
  12   4   4        224.08        203.75        25.81 o                         
  13   4   4        197.94        178.08        44.24 o                         
  14   4   4         77.70        124.45        61.06 o                         
  15   4   4         82.73        100.36       190.89 o                         
  16   4   4        341.41        415.43       154.21 o                         
  17   4   4         44.47        154.35        75.15 o                         
 -15   5   4          2.63        -39.02        55.96 o                         
 -14   5   4        538.14        590.44        54.63 o                         
 -13   5   4         58.81         40.76        45.63 o                         
 -12   5   4        644.57        696.71        55.50 o                         
 -11   5   4        252.30        267.25        39.35 o                         
 -10   5   4        246.90        295.88        38.56 o                         
  -9   5   4        536.20        542.56        34.41 o                         
  -8   5   4        168.88        162.88        28.77 o                         
  -7   5   4        161.04        194.45        25.89 o                         
  -6   5   4         73.02         77.28        23.79 o                         
  -5   5   4       1563.06       1523.73        67.23 o                         
  -4   5   4         21.88         66.82        29.28 o                         
  -3   5   4        471.63        584.65        58.28 o                         
  -2   5   4        309.38        253.56        24.45 o                         
  -1   5   4        190.53        201.63        18.97 o                         
   0   5   4        643.01        636.58        43.92 o                         
   1   5   4        664.63        724.65        42.27 o                         
   2   5   4        251.45        252.27        29.48 o                         
   3   5   4         16.72        -14.76        29.13 o                         
   4   5   4        395.41        377.67        36.72 o                         
   5   5   4         63.48        112.82        33.53 o                         
   6   5   4        529.21        504.90        36.20 o                         
   7   5   4        105.09        152.46        35.24 o                         
   8   5   4        317.97        337.97        38.23 o                         
   9   5   4        134.03        116.17        42.41 o                         
  10   5   4        259.56        253.78        51.87 o                         
  11   5   4        202.68        239.77        72.84 o                         
  12   5   4          7.41         34.63        61.64 o                         
  13   5   4        211.50        172.27        66.52 o                         
  -6   6   4       1342.64       1444.64       159.89 o                         
  -5   6   4          2.28        177.36        97.61 o                         
  -4   6   4       2173.43       2296.12       143.89 o                         
  -3   6   4          3.18         25.33        95.89 o                         
  -2   6   4       1035.99       1091.05       108.04 o                         
  -1   6   4        727.78        826.88        96.64 o                         
   0   6   4        565.45        789.79        83.13 o                         
   1   6   4        961.61       1156.30       107.32 o                         
   2   6   4        535.81        664.37        91.23 o                         
   3   6   4       1142.45       1134.78       149.34 o                         
   4   6   4         19.02          0.63        84.48 o                         
 -25   1   5        473.77        594.52        75.87 o                         
 -24   1   5        186.25        203.23        51.68 o                         
 -23   1   5        885.21        938.99        78.96 o                         
 -22   1   5        166.43        157.31        61.16 o                         
 -21   1   5       1327.85       1248.00        65.97 o                         
 -20   1   5          3.34         17.91        30.51 o                         
 -19   1   5       1316.60       1313.73        36.06 o                         
 -18   1   5        434.88        455.41        25.54 o                         
 -17   1   5       1749.99       1819.83        49.59 o                         
 -16   1   5        738.71        743.44        25.53 o                         
 -15   1   5       1681.78       1641.58        34.23 o                         
 -14   1   5       1999.60       2003.97        36.43 o                         
 -13   1   5         51.22         68.84        13.62 o                         
 -12   1   5       2456.02       2300.29        38.36 o                         
 -11   1   5          8.38         16.90        11.86 o                         
 -10   1   5       3329.05       3170.25        52.96 o                         
  -9   1   5         92.45         88.02        11.62 o                         
  -8   1   5      12091.93      12324.37       180.57 o                         
  -7   1   5       3740.95       3937.92        75.03 o                         
  -6   1   5       3775.86       3800.85        67.81 o                         
  -5   1   5       3720.30       3737.20        62.08 o                         
  -4   1   5         15.66         22.71         8.76 o                         
  -3   1   5       5319.98       5474.37        87.79 o                         
  -2   1   5        606.56        686.26        18.02 o                         
  -1   1   5       4848.20       4868.83        70.83 o                         
   0   1   5       1399.51       1544.83        30.05 o                         
   1   1   5       1820.50       1704.47        29.69 o                         
   2   1   5       1556.24       1643.15        31.53 o                         
   3   1   5       4906.40       4919.14        79.87 o                         
   4   1   5       3723.12       3687.11        66.03 o                         
   5   1   5       5930.08       6380.92       102.64 o                         
   6   1   5       3407.31       3211.53        56.53 o                         
   7   1   5        240.84        240.81        16.66 o                         
   8   1   5       5850.25       5743.71       107.42 o                         
   9   1   5         97.23        119.43        19.42 o                         
  10   1   5       5038.89       5040.97       105.05 o                         
  11   1   5          8.74         21.88        19.19 o                         
  12   1   5       3318.79       3349.81        63.37 o                         
  13   1   5        849.53        828.08        30.13 o                         
  14   1   5        987.46       1028.87        31.44 o                         
  15   1   5       1617.92       1692.88        38.83 o                         
  16   1   5          6.32        -23.87        23.87 o                         
  17   1   5        997.49       1040.64        45.82 o                         
  18   1   5          1.65         11.42        31.34 o                         
  19   1   5       1378.21       1392.17        70.96 o                         
  20   1   5         18.10         -0.82        44.69 o                         
  21   1   5        443.63        618.43        61.25 o                         
  22   1   5        280.69        304.41        59.86 o                         
 -24   2   5         54.88         72.59        93.17 o                         
 -23   2   5         75.93         48.60        48.59 o                         
 -22   2   5        931.75        997.03        86.71 o                         
 -21   2   5          0.34        -30.21        34.44 o                         
 -20   2   5       1374.91       1286.37        44.93 o                         
 -19   2   5        155.56        145.14        25.62 o                         
 -18   2   5        802.43        832.09        31.88 o                         
 -17   2   5        416.64        343.60        24.32 o                         
 -16   2   5       1250.25       1257.56        40.47 o                         
 -15   2   5       1456.41       1353.66        28.47 o                         
 -14   2   5        582.84        518.92        17.64 o                         
 -13   2   5       4603.01       4327.86        59.75 o                         
 -12   2   5        957.29        914.87        20.12 o                         
 -11   2   5       5913.29       5875.90        77.24 o                         
 -10   2   5         36.31         46.05        12.66 o                         
  -9   2   5       1223.16       1160.05        23.77 o                         
  -8   2   5       1497.74       1467.18        26.95 o                         
  -7   2   5       2324.31       2318.33        40.51 o                         
  -6   2   5       1709.49       1663.17        31.12 o                         
  -5   2   5       3852.03       4032.19        59.53 o                         
  -4   2   5       4513.96       4574.37        64.56 o                         
  -3   2   5        606.91        617.13        16.84 o                         
  -2   2   5      13617.99      14336.81       214.54 o                         
  -1   2   5         48.60         76.41         9.26 o                         
   0   2   5      13303.80      13662.65       205.18 o                         
   1   2   5       4536.71       4668.67        71.93 o                         
   2   2   5       1872.52       1763.68        33.76 o                         
   3   2   5       3021.02       3058.77        50.33 o                         
   4   2   5       2002.88       2037.58        39.53 o                         
   5   2   5       1924.40       1846.31        32.95 o                         
   6   2   5        346.72        328.24        16.46 o                         
   7   2   5       4241.02       4044.48        66.24 o                         
   8   2   5        171.23        206.98        16.43 o                         
   9   2   5       2395.47       2377.49        47.11 o                         
  10   2   5         60.06         81.90        19.12 o                         
  11   2   5        708.62        712.07        39.65 o                         
  12   2   5       1479.71       1438.99        38.78 o                         
  13   2   5        631.91        626.45        24.47 o                         
  14   2   5       1682.74       1582.39        42.44 o                         
  15   2   5       1150.24       1049.38        31.45 o                         
  16   2   5        744.01        764.70        37.72 o                         
  17   2   5         83.36         65.90        31.66 o                         
  18   2   5        793.64        766.20        63.70 o                         
  19   2   5          7.64         68.47        49.00 o                         
  20   2   5        543.69        678.46        62.24 o                         
  21   2   5        123.46        230.43        57.16 o                         
 -22   3   5         32.93         87.88        84.36 o                         
 -21   3   5         78.78         86.21        61.95 o                         
 -20   3   5         30.06         54.75        41.89 o                         
 -19   3   5          8.21         34.16        31.43 o                         
 -18   3   5         46.07         52.47        26.15 o                         
 -17   3   5         42.29         45.35        24.57 o                         
 -16   3   5          0.09         27.68        21.77 o                         
 -15   3   5          0.83         -1.65        20.72 o                         
 -14   3   5        136.99         79.94        19.68 o                         
 -13   3   5        233.74        239.73        19.52 o                         
 -12   3   5         24.32         33.25        16.85 o                         
 -11   3   5          0.73         18.33        15.95 o                         
 -10   3   5         53.32         37.70        15.17 o                         
  -9   3   5         50.56         64.26        12.80 o                         
  -8   3   5          7.88         12.59        12.52 o                         
  -7   3   5         83.21        105.38        12.32 o                         
  -6   3   5          7.57         -1.55        11.22 o                         
  -5   3   5         93.89         87.36        12.78 o                         
  -4   3   5          1.71          0.50        11.60 o                         
  -3   3   5        280.38        321.94        14.39 o                         
  -2   3   5        106.64        108.27        11.38 o                         
  -1   3   5        496.40        568.44        16.44 o                         
   0   3   5        382.74        410.23        17.77 o                         
   1   3   5          3.97         -0.34        11.99 o                         
   2   3   5        417.29        424.44        15.19 o                         
   3   3   5        282.29        312.98        19.55 o                         
   4   3   5          0.20         13.35        11.72 o                         
   5   3   5        102.90        101.24        12.82 o                         
   6   3   5        191.83        191.26        15.95 o                         
   7   3   5         60.72         66.17        18.58 o                         
   8   3   5         82.31         82.02        15.77 o                         
   9   3   5        274.70        239.89        18.27 o                         
  10   3   5         74.99         94.60        18.80 o                         
  11   3   5         59.86         62.89        22.82 o                         
  12   3   5          0.37         38.68        21.55 o                         
  13   3   5         12.21         34.33        24.49 o                         
  14   3   5         71.04        122.01        25.75 o                         
  15   3   5         68.94         80.33        28.19 o                         
  16   3   5          3.83         40.81        33.21 o                         
  17   3   5          0.52         -5.33        36.43 o                         
  18   3   5          0.27        -19.16        48.58 o                         
  19   3   5        102.91         91.50        79.47 o                         
 -19   4   5        139.61        284.66        61.75 o                         
 -18   4   5        912.21        967.93        80.96 o                         
 -17   4   5         42.52         96.70        42.28 o                         
 -16   4   5        822.76        845.23        45.15 o                         
 -15   4   5        663.38        633.25        41.66 o                         
 -14   4   5        828.91        766.39        37.00 o                         
 -13   4   5       1944.71       1997.75        79.59 o                         
 -12   4   5         67.35         96.38        26.14 o                         
 -11   4   5        663.37        609.54        25.93 o                         
 -10   4   5         31.52          8.59        18.44 o                         
  -9   4   5       1821.67       1727.98        35.62 o                         
  -8   4   5        229.87        251.56        17.96 o                         
  -7   4   5       2722.06       2687.65        44.33 o                         
  -6   4   5       1167.35       1143.81        25.82 o                         
  -5   4   5       1109.91       1217.20        34.12 o                         
  -4   4   5        906.73        976.84        32.45 o                         
  -3   4   5        462.65        488.10        18.11 o                         
  -2   4   5       2890.91       2907.14        41.77 o                         
  -1   4   5          0.66          1.09        13.78 o                         
   0   4   5       4404.32       4517.60        72.43 o                         
   1   4   5        296.51        346.57        23.71 o                         
   2   4   5       3437.64       3414.27        57.92 o                         
   3   4   5        807.76        765.47        22.88 o                         
   4   4   5        801.78        739.76        30.49 o                         
   5   4   5        634.68        565.39        35.11 o                         
   6   4   5        208.65        208.00        23.67 o                         
   7   4   5       1763.63       1737.47        45.60 o                         
   8   4   5         89.17         47.70        15.86 o                         
   9   4   5       2292.25       1899.76        65.46 o                         
  10   4   5         20.08         30.51        22.82 o                         
  11   4   5       1051.63        876.59        59.08 o                         
  12   4   5        138.85        125.24        50.58 o                         
  13   4   5        650.09        631.22        71.26 o                         
  14   4   5        832.75        942.96       172.45 o                         
  15   4   5        188.70        146.62        69.35 o                         
  16   4   5        596.90        673.47        83.64 o                         
  17   4   5        247.09        230.74       110.28 o                         
 -15   5   5         18.38         13.86        62.24 o                         
 -14   5   5        641.43        695.24        57.79 o                         
 -13   5   5          7.25         32.81        47.35 o                         
 -12   5   5       1442.00       1504.81        71.53 o                         
 -11   5   5          4.40         14.48        39.27 o                         
 -10   5   5       2138.58       2176.11        60.20 o                         
  -9   5   5        349.38        374.53        33.56 o                         
  -8   5   5        867.54        895.54        42.24 o                         
  -7   5   5       1031.14       1144.38        56.99 o                         
  -6   5   5        677.06        791.81        30.67 o                         
  -5   5   5       2030.35       2060.65        47.55 o                         
  -4   5   5        140.41        223.47        34.82 o                         
  -3   5   5       1728.56       1945.10        54.13 o                         
  -2   5   5          3.53         61.79        31.37 o                         
  -1   5   5        814.76        939.04        43.63 o                         
   0   5   5          1.09          6.15        29.78 o                         
   1   5   5        440.28        533.45        52.84 o                         
   2   5   5        318.65        368.41        33.33 o                         
   3   5   5       1058.38       1069.09        42.64 o                         
   4   5   5       1153.71       1222.29        45.42 o                         
   5   5   5        854.60        873.79        44.20 o                         
   6   5   5       2198.49       2205.92        96.93 o                         
   7   5   5         50.36         77.23        34.39 o                         
   8   5   5       1483.96       1318.63        61.85 o                         
   9   5   5          1.78         -2.32        45.98 o                         
  10   5   5        816.22        850.51        65.42 o                         
  11   5   5        224.87        247.25        62.42 o                         
  12   5   5        817.93        831.50        79.03 o                         
  -4   6   5         31.20         26.23        96.30 o                         
  -3   6   5          1.27        -10.59        70.92 o                         
  -2   6   5         37.99         34.89        83.99 o                         
  -1   6   5          1.34         78.11        69.21 o                         
   0   6   5         38.36         53.68        67.51 o                         
   1   6   5          5.09         18.86        66.93 o                         
 -25   0   6        478.32        661.10        91.34 o                         
 -24   0   6         12.22        131.53       117.88 o                         
 -23   0   6        934.96       1016.00       138.83 o                         
 -22   0   6       1455.51       1476.02       100.96 o                         
 -21   0   6       1100.39       1260.08       157.97 o                         
 -20   0   6       1451.31       1335.09        73.40 o                         
 -19   0   6         79.35         98.78        31.94 o                         
 -18   0   6        290.32        291.22        34.49 o                         
 -17   0   6       1315.21       1325.67        45.85 o                         
 -16   0   6       3336.19       3496.57        89.06 o                         
 -15   0   6        809.20        840.82        37.40 o                         
 -14   0   6       2292.40       2268.38        61.99 o                         
 -13   0   6        204.82        145.35        22.74 o                         
 -12   0   6       2146.28       2045.83        55.27 o                         
 -11   0   6       3813.09       3562.88        84.70 o                         
 -10   0   6       1084.10       1120.94        36.54 o                         
  -9   0   6       3571.16       3393.59        72.96 o                         
  -8   0   6        108.00        159.22        15.19 o                         
  -7   0   6       7130.69       7150.19       153.75 o                         
  -6   0   6        955.41       1111.88        30.72 o                         
  -5   0   6      10927.76      11342.75       215.41 o                         
  -4   0   6        303.56        265.87        16.70 o                         
  -3   0   6       1617.43       1473.95        35.66 o                         
  -2   0   6       9056.08       9636.97       182.38 o                         
  -1   0   6       2139.81       2110.84        46.65 o                         
   0   0   6      10141.33      10032.88       207.84 o                         
   1   0   6        287.03        333.93        17.89 o                         
   2   0   6       8765.09       8356.13       160.37 o                         
   3   0   6        551.87        538.05        23.50 o                         
   4   0   6       8832.31       8496.15       179.74 o                         
   5   0   6       3150.79       3115.18        67.55 o                         
   6   0   6       3996.79       3858.96        89.38 o                         
   7   0   6        455.19        363.00        26.43 o                         
   8   0   6        694.45        600.97        46.59 o                         
   9   0   6       1017.60        989.76        46.99 o                         
  10   0   6       1369.92       1346.37        54.08 o                         
  11   0   6       7737.53       7615.52       168.38 o                         
  12   0   6         67.59        -17.53        28.80 o                         
  13   0   6       1907.94       1930.47        70.26 o                         
  14   0   6        992.76       1063.25        63.31 o                         
  15   0   6        478.66        578.21        39.10 o                         
  16   0   6        594.57        678.60        42.24 o                         
  17   0   6        376.31        398.59        55.91 o                         
  18   0   6        920.47       1011.32        70.89 o                         
  19   0   6        154.79        244.44       114.48 o                         
  20   0   6        605.11       1092.17       162.07 o                         
  21   0   6        217.65        205.84        81.01 o                         
  22   0   6        398.17        471.66       122.62 o                         
 -25   1   6          1.11         18.48        50.91 o                         
 -24   1   6        399.38        451.00        53.49 o                         
 -23   1   6         34.01         89.54        60.31 o                         
 -22   1   6         34.54         28.80        47.51 o                         
 -21   1   6        245.62        279.21        42.83 o                         
 -20   1   6        561.66        540.97        31.90 o                         
 -19   1   6        560.42        594.92        26.12 o                         
 -18   1   6        460.24        467.11        23.58 o                         
 -17   1   6       1842.76       1834.70        35.47 o                         
 -16   1   6         32.70         26.17        16.86 o                         
 -15   1   6       1728.59       1781.58        33.82 o                         
 -14   1   6         14.05         28.33        14.73 o                         
 -13   1   6        217.93        225.26        15.17 o                         
 -12   1   6       2250.32       2220.22        40.81 o                         
 -11   1   6       1326.28       1329.69        29.25 o                         
 -10   1   6       1653.42       1700.53        32.39 o                         
  -9   1   6       1259.18       1240.79        29.12 o                         
  -8   1   6       2427.45       2396.16        51.38 o                         
  -7   1   6        957.19        991.47        27.98 o                         
  -6   1   6       2753.02       2884.89        50.90 o                         
  -5   1   6        341.94        381.83        15.27 o                         
  -4   1   6       1622.04       1608.34        30.33 o                         
  -3   1   6       1406.22       1516.17        30.79 o                         
  -2   1   6       3178.54       3453.15        55.90 o                         
  -1   1   6       1940.44       2016.08        35.81 o                         
   0   1   6        807.46        862.45        22.85 o                         
   1   1   6        747.88        716.42        17.71 o                         
   2   1   6        372.34        434.38        18.15 o                         
   3   1   6       2387.85       2422.03        45.92 o                         
   4   1   6        165.52        137.72        11.88 o                         
   5   1   6       1549.93       1517.51        30.43 o                         
   6   1   6        485.07        510.66        18.93 o                         
   7   1   6       2286.46       2234.68        44.39 o                         
   8   1   6       1691.45       1639.96        38.31 o                         
   9   1   6        266.73        279.44        31.74 o                         
  10   1   6       1830.41       1779.96        45.23 o                         
  11   1   6         34.78         34.65        27.78 o                         
  12   1   6        253.43        266.21        23.21 o                         
  13   1   6         90.68        103.40        23.32 o                         
  14   1   6       1122.94       1171.53        43.74 o                         
  15   1   6         68.14         97.38        31.11 o                         
  16   1   6       1224.50       1212.32        41.51 o                         
  17   1   6        142.28        146.43        35.70 o                         
  18   1   6        243.19        187.49        37.97 o                         
  19   1   6        508.18        515.48        49.65 o                         
  20   1   6          0.88         -3.37        46.99 o                         
  21   1   6        129.84        274.98        59.95 o                         
  22   1   6         15.77        112.23        81.01 o                         
 -24   2   6         26.01        112.62        49.51 o                         
 -23   2   6        171.15        243.17        58.92 o                         
 -22   2   6        186.43        273.84        48.94 o                         
 -21   2   6        216.53        242.78        33.78 o                         
 -20   2   6        100.74         96.22        28.58 o                         
 -19   2   6        314.65        302.47        27.15 o                         
 -18   2   6       1124.89       1143.52        61.37 o                         
 -17   2   6         37.15         20.46        19.22 o                         
 -16   2   6        730.70        764.12        25.30 o                         
 -15   2   6        269.99        312.58        17.67 o                         
 -14   2   6        628.35        589.48        20.33 o                         
 -13   2   6         66.24         47.73        14.46 o                         
 -12   2   6        993.13       1026.13        24.24 o                         
 -11   2   6        425.56        410.80        17.78 o                         
 -10   2   6        853.57        854.38        21.74 o                         
  -9   2   6       4057.61       4089.62        61.22 o                         
  -8   2   6        233.97        216.45        18.37 o                         
  -7   2   6       1532.47       1571.80        30.95 o                         
  -6   2   6         33.19         43.95         9.68 o                         
  -5   2   6       1094.67       1106.45        23.61 o                         
  -4   2   6         60.78         68.83        11.76 o                         
  -3   2   6       2640.19       2541.75        48.41 o                         
  -2   2   6       2641.18       2716.71        48.18 o                         
  -1   2   6       1178.61       1263.68        30.43 o                         
   0   2   6       3319.41       3439.10        59.01 o                         
   1   2   6        778.62        901.42        23.04 o                         
   2   2   6       1112.55       1101.32        29.08 o                         
   3   2   6        426.11        446.21        17.97 o                         
   4   2   6       2102.93       2162.41        41.82 o                         
   5   2   6        706.04        721.34        20.37 o                         
   6   2   6       1757.69       1795.92        34.25 o                         
   7   2   6        120.56         90.48        16.20 o                         
   8   2   6       1266.64       1260.30        30.61 o                         
   9   2   6       1412.46       1346.34        36.70 o                         
  10   2   6         59.32         70.79        19.89 o                         
  11   2   6       1255.93       1197.28        36.25 o                         
  12   2   6         18.12         10.47        23.80 o                         
  13   2   6        636.00        664.45        45.42 o                         
  14   2   6         31.75         75.80        27.15 o                         
  15   2   6        377.86        420.66        33.40 o                         
  16   2   6        426.87        499.86        53.76 o                         
  17   2   6        551.91        575.06        49.30 o                         
  18   2   6        458.09        570.09        57.31 o                         
  19   2   6         30.50        -44.01        51.15 o                         
  20   2   6        107.91        136.10        88.87 o                         
  21   2   6         35.96         95.53       107.24 o                         
 -22   3   6        366.64        500.06        79.82 o                         
 -21   3   6        483.80        629.11       110.41 o                         
 -20   3   6        120.66        127.62        39.29 o                         
 -19   3   6       1035.70        984.10        52.69 o                         
 -18   3   6        244.29        264.58        33.09 o                         
 -17   3   6       2495.77       2453.88        59.27 o                         
 -16   3   6         52.20         72.19        23.87 o                         
 -15   3   6       2602.94       2623.72        52.62 o                         
 -14   3   6        593.04        578.47        24.95 o                         
 -13   3   6       1872.64       1903.05        38.53 o                         
 -12   3   6       2553.07       2611.34        48.31 o                         
 -11   3   6        680.20        628.18        20.66 o                         
 -10   3   6       3546.49       3527.89        57.89 o                         
  -9   3   6        124.29        139.32        16.37 o                         
  -8   3   6       2146.85       2161.83        38.00 o                         
  -7   3   6        409.46        419.47        16.96 o                         
  -6   3   6       4837.50       4950.81        64.05 o                         
  -5   3   6       1353.64       1375.88        27.88 o                         
  -4   3   6       6211.65       6405.23        91.01 o                         
  -3   3   6       1614.03       1648.52        30.94 o                         
  -2   3   6        506.40        528.27        16.85 o                         
  -1   3   6       2393.91       2544.03        45.20 o                         
   0   3   6        394.14        420.65        19.16 o                         
   1   3   6       1792.60       1809.59        34.00 o                         
   2   3   6        581.56        569.35        17.42 o                         
   3   3   6       4200.23       4318.64        61.77 o                         
   4   3   6        158.91        130.72        12.63 o                         
   5   3   6       4677.73       4595.29        78.54 o                         
   6   3   6       1417.66       1365.00        34.38 o                         
   7   3   6        454.25        441.96        21.08 o                         
   8   3   6       2169.75       2107.79        54.15 o                         
   9   3   6        338.78        346.29        20.58 o                         
  10   3   6       2248.98       2169.07        54.87 o                         
  11   3   6        295.39        287.88        22.60 o                         
  12   3   6       1748.01       1758.48        54.47 o                         
  13   3   6         15.26         -5.96        28.08 o                         
  14   3   6       1213.58       1138.73        59.50 o                         
  15   3   6         39.47         20.87        34.22 o                         
  16   3   6        945.22        850.58        52.11 o                         
  17   3   6        415.07        418.63        46.15 o                         
  18   3   6        483.08        470.90       115.13 o                         
  19   3   6        478.74        338.32        91.13 o                         
 -19   4   6         14.77          5.95        59.43 o                         
 -18   4   6        213.43        310.69        73.02 o                         
 -17   4   6        131.58        156.35        62.24 o                         
 -16   4   6        171.03        117.94        58.27 o                         
 -15   4   6        107.99         89.32        34.80 o                         
 -14   4   6        177.35        189.95        32.81 o                         
 -13   4   6         20.75         81.79        28.40 o                         
 -12   4   6        212.39        255.81        27.50 o                         
 -11   4   6        302.87        331.99        26.87 o                         
 -10   4   6        447.50        468.29        25.07 o                         
  -9   4   6        624.27        570.90        25.61 o                         
  -8   4   6        230.48        256.89        25.76 o                         
  -7   4   6        663.44        624.10        22.82 o                         
  -6   4   6         16.76         18.71        17.63 o                         
  -5   4   6       1037.62       1115.05        29.21 o                         
  -4   4   6         16.50         35.92        15.41 o                         
  -3   4   6        383.60        397.39        19.03 o                         
  -2   4   6        302.66        344.34        20.45 o                         
  -1   4   6        652.12        662.26        19.08 o                         
   0   4   6       2945.97       3066.26        46.95 o                         
   1   4   6         77.81         81.43        13.78 o                         
   2   4   6       1214.20       1218.00        26.86 o                         
   3   4   6        203.28        199.56        16.06 o                         
   4   4   6        560.86        588.64        25.12 o                         
   5   4   6          3.48        -11.18        17.93 o                         
   6   4   6        688.06        606.41        35.05 o                         
   7   4   6        181.31        158.02        19.57 o                         
   8   4   6        615.83        573.43        48.11 o                         
   9   4   6        464.70        352.82        29.32 o                         
  10   4   6        305.52        241.57        40.15 o                         
  11   4   6        230.79        211.00        40.63 o                         
  12   4   6        132.53        265.46        75.77 o                         
  13   4   6        508.17        420.53        70.95 o                         
  14   4   6        196.92        196.92        69.85 o                         
  15   4   6        214.68        289.82        88.68 o                         
  16   4   6         67.87        157.33        78.43 o                         
 -14   5   6         39.61         54.96        67.39 o                         
 -13   5   6        134.67        175.53        66.61 o                         
 -12   5   6         61.58        103.55        52.43 o                         
 -11   5   6        599.07        544.08        56.57 o                         
 -10   5   6        330.03        355.31        43.03 o                         
  -9   5   6          8.18         89.88        60.19 o                         
  -8   5   6        480.08        446.83        88.88 o                         
  -7   5   6          0.37          3.15        50.04 o                         
  -6   5   6        547.24        618.27        67.81 o                         
  -5   5   6          1.52        -19.57        35.85 o                         
  -4   5   6        745.90        854.48        41.24 o                         
  -3   5   6        139.22        206.01        43.05 o                         
  -2   5   6        397.92        409.86        38.43 o                         
  -1   5   6        319.25        277.17        37.37 o                         
   0   5   6         20.67         72.40        33.84 o                         
   1   5   6       1363.34       1347.24        58.02 o                         
   2   5   6         30.32         54.97        37.67 o                         
   3   5   6        709.93        761.72        40.03 o                         
   4   5   6          7.50         13.79        37.85 o                         
   5   5   6        318.57        292.26        41.71 o                         
   6   5   6        447.37        499.43        49.74 o                         
   7   5   6        296.78        312.62        42.77 o                         
   8   5   6        120.80        102.67        44.68 o                         
   9   5   6         75.02         34.68        45.72 o                         
  10   5   6        569.18        494.90        60.65 o                         
  11   5   6          0.78         -2.29        57.21 o                         
 -25   1   7        139.88        107.57        56.44 o                         
 -24   1   7        282.82        283.96        50.67 o                         
 -23   1   7          0.27         35.49        44.83 o                         
 -22   1   7        257.51        371.26        42.73 o                         
 -21   1   7        264.03        281.44        39.13 o                         
 -20   1   7       2087.43       2092.90        85.81 o                         
 -19   1   7        381.24        405.90        27.99 o                         
 -18   1   7       1403.95       1390.54        40.30 o                         
 -17   1   7        364.96        407.19        21.53 o                         
 -16   1   7        171.37        170.32        19.04 o                         
 -15   1   7       3555.92       3549.81        55.29 o                         
 -14   1   7        512.93        534.29        20.89 o                         
 -13   1   7       7909.49       7893.66       116.73 o                         
 -12   1   7        179.62        179.15        16.03 o                         
 -11   1   7       2841.64       2771.13        50.48 o                         
 -10   1   7       1194.82       1203.98        39.08 o                         
  -9   1   7       1456.33       1397.91        37.16 o                         
  -8   1   7       1790.26       1673.53        38.33 o                         
  -7   1   7        911.98        871.61        25.02 o                         
  -6   1   7       5347.85       5528.34        90.94 o                         
  -5   1   7        553.06        565.83        16.51 o                         
  -4   1   7       8152.52       8167.95       179.88 o                         
  -3   1   7         24.27         37.92        12.89 o                         
  -2   1   7       6191.32       6177.94        90.94 o                         
  -1   1   7       2622.54       2849.80        54.38 o                         
   0   1   7       4569.83       4548.36        70.64 o                         
   1   1   7       4211.13       4287.74        72.33 o                         
   2   1   7       1990.24       2051.93        39.08 o                         
   3   1   7       3335.98       3167.91        55.65 o                         
   4   1   7        222.17        178.30        14.89 o                         
   5   1   7       3044.95       3024.62        60.92 o                         
   6   1   7         40.27         41.01        15.56 o                         
   7   1   7       3939.17       3736.96        66.54 o                         
   8   1   7        672.78        617.62        27.27 o                         
   9   1   7       1147.68       1129.70        31.37 o                         
  10   1   7       1597.09       1469.56        41.67 o                         
  11   1   7        176.50        171.18        22.48 o                         
  12   1   7        877.03        914.74        34.35 o                         
  13   1   7       1136.60       1147.67        48.30 o                         
  14   1   7       1428.37       1367.72        44.17 o                         
  15   1   7        177.64        202.03        28.11 o                         
  16   1   7       1277.47       1276.84        50.65 o                         
  17   1   7         63.46         66.11        43.29 o                         
  18   1   7       1117.03       1203.37        61.56 o                         
  19   1   7         69.67         79.73        48.76 o                         
  20   1   7        495.45        596.98        94.64 o                         
  21   1   7        232.01        294.34        87.52 o                         
 -23   2   7        924.41       1020.99        73.99 o                         
 -22   2   7         41.37         90.04        52.53 o                         
 -21   2   7        751.01        753.92        46.98 o                         
 -20   2   7        484.32        451.42        36.98 o                         
 -19   2   7        712.53        735.73        52.00 o                         
 -18   2   7        720.94        775.55        30.16 o                         
 -17   2   7        187.74        167.78        21.30 o                         
 -16   2   7       1885.69       1892.49        40.71 o                         
 -15   2   7         64.89         64.73        17.94 o                         
 -14   2   7        902.33        911.62        26.03 o                         
 -13   2   7         72.22         77.93        17.28 o                         
 -12   2   7        379.97        392.30        20.16 o                         
 -11   2   7        752.30        761.07        24.56 o                         
 -10   2   7       4369.06       4281.54        64.97 o                         
  -9   2   7       1587.30       1578.93        31.98 o                         
  -8   2   7       4720.42       4510.39        71.60 o                         
  -7   2   7       1946.37       1982.53        36.22 o                         
  -6   2   7        923.42        864.10        22.31 o                         
  -5   2   7       4373.88       4401.33        67.05 o                         
  -4   2   7         47.32         41.66        13.57 o                         
  -3   2   7       1170.18       1092.21        26.40 o                         
  -2   2   7         34.62         54.48        14.17 o                         
  -1   2   7       3237.35       3160.46        63.31 o                         
   0   2   7        206.91        219.30        14.57 o                         
   1   2   7       4737.21       4852.82        69.68 o                         
   2   2   7       2242.61       2200.75        41.56 o                         
   3   2   7        758.42        738.46        22.81 o                         
   4   2   7       3234.82       3306.64        56.97 o                         
   5   2   7        292.18        307.61        17.22 o                         
   6   2   7       4262.12       4162.18        61.33 o                         
   7   2   7         15.14         -4.19        17.03 o                         
   8   2   7       4246.04       4031.14        63.43 o                         
   9   2   7         47.14         50.26        19.33 o                         
  10   2   7       3276.95       3091.41        58.22 o                         
  11   2   7       1030.05        954.00        31.87 o                         
  12   2   7        754.87        743.30        40.98 o                         
  13   2   7       1867.80       1832.89        49.70 o                         
  14   2   7         18.98          8.52        30.72 o                         
  15   2   7        923.20       1058.31        44.08 o                         
  16   2   7         71.28         66.58        34.63 o                         
  17   2   7        544.61        623.39        50.22 o                         
  18   2   7        216.27        217.45        54.03 o                         
  19   2   7        377.10        550.90        61.66 o                         
  20   2   7         51.59        125.80        97.45 o                         
 -22   3   7         10.96         83.20        60.21 o                         
 -21   3   7         30.49         25.99        58.20 o                         
 -20   3   7         11.99        101.72        46.95 o                         
 -19   3   7          0.23         19.96        37.25 o                         
 -18   3   7         15.58         47.12        32.79 o                         
 -17   3   7          6.88         60.09        28.88 o                         
 -16   3   7         55.93         84.42        26.00 o                         
 -15   3   7         75.56        108.71        23.45 o                         
 -14   3   7         16.48         40.62        22.02 o                         
 -13   3   7         81.46         61.10        21.24 o                         
 -12   3   7         92.68        105.80        21.61 o                         
 -11   3   7         85.19         84.39        18.06 o                         
 -10   3   7          8.18         27.88        17.37 o                         
  -9   3   7         11.80         16.19        14.53 o                         
  -8   3   7         10.20          8.56        14.94 o                         
  -7   3   7       1052.58       1070.00        31.85 o                         
  -6   3   7         35.00         39.30        13.44 o                         
  -5   3   7          4.80          8.91        12.89 o                         
  -4   3   7        366.19        404.62        18.89 o                         
  -3   3   7         96.36        139.97        16.41 o                         
  -2   3   7        203.25        247.03        21.31 o                         
  -1   3   7        677.60        667.10        22.18 o                         
   0   3   7        355.21        320.89        17.07 o                         
   1   3   7          0.07          2.12        15.32 o                         
   2   3   7         45.66         37.68        14.48 o                         
   3   3   7         72.62         70.69        15.46 o                         
   4   3   7         21.13         14.03        13.92 o                         
   5   3   7          3.78        -10.31        14.67 o                         
   6   3   7          3.04         14.50        16.04 o                         
   7   3   7        162.98        139.32        17.14 o                         
   8   3   7        199.75        151.31        18.70 o                         
   9   3   7         15.85         24.34        20.44 o                         
  10   3   7          9.64         16.81        21.56 o                         
  11   3   7         40.06         60.20        26.44 o                         
  12   3   7         70.30         77.64        28.10 o                         
  13   3   7          0.12         -9.23        32.34 o                         
  14   3   7         25.50         18.73        34.20 o                         
  15   3   7         20.99         31.71        36.63 o                         
  16   3   7          0.27         11.70        49.66 o                         
  17   3   7         57.38        206.27        83.08 o                         
  18   3   7          5.23        -85.03        85.03 o                         
 -18   4   7        981.16       1035.65        63.02 o                         
 -17   4   7         90.09         78.05        46.28 o                         
 -16   4   7        491.33        511.42        50.67 o                         
 -15   4   7         76.05         12.82        39.10 o                         
 -14   4   7       1176.12       1136.63        71.97 o                         
 -13   4   7          8.90         22.54        28.97 o                         
 -12   4   7       2675.78       2680.36        62.30 o                         
 -11   4   7        296.43        311.79        34.09 o                         
 -10   4   7       1502.79       1568.99        39.56 o                         
  -9   4   7       1052.35       1044.38        32.69 o                         
  -8   4   7       1487.31       1498.73        43.91 o                         
  -7   4   7       1831.17       1841.19        46.66 o                         
  -6   4   7        106.26         81.79        25.81 o                         
  -5   4   7       2773.26       2905.73        54.69 o                         
  -4   4   7         17.94         30.93        21.07 o                         
  -3   4   7       4358.00       4479.18        72.06 o                         
  -2   4   7         14.65         16.20        21.62 o                         
  -1   4   7       1076.96       1092.63        43.25 o                         
   0   4   7        842.15        858.05        23.26 o                         
   1   4   7        606.21        644.60        22.20 o                         
   2   4   7       2432.83       2424.99        43.09 o                         
   3   4   7        671.58        749.41        27.97 o                         
   4   4   7       2108.48       2055.28        43.60 o                         
   5   4   7         14.86         59.00        26.27 o                         
   6   4   7       2403.47       2346.59        48.97 o                         
   7   4   7         13.13         33.56        24.02 o                         
   8   4   7       2139.86       2056.71        63.68 o                         
   9   4   7        582.95        567.76        37.01 o                         
  10   4   7        344.27        285.34        34.14 o                         
  11   4   7        793.13        697.54        64.94 o                         
  12   4   7        395.34        388.92       104.25 o                         
  13   4   7       1092.22       1042.04        90.91 o                         
  14   4   7         93.09        103.29        74.97 o                         
 -13   5   7       1196.24       1280.33        91.03 o                         
 -12   5   7          9.91         93.16        55.33 o                         
 -11   5   7        733.18        758.33        68.27 o                         
 -10   5   7        208.22        293.00        51.32 o                         
  -9   5   7        451.18        469.11        61.71 o                         
  -8   5   7        410.85        498.20        52.23 o                         
  -7   5   7        565.36        601.58        74.27 o                         
  -6   5   7        692.39        714.98        63.92 o                         
  -5   5   7         85.44        142.27        40.92 o                         
  -4   5   7       2049.64       2252.37        92.85 o                         
  -3   5   7          1.81        -34.57        43.23 o                         
  -2   5   7       1461.28       1603.84        86.14 o                         
  -1   5   7        194.06        231.73        71.33 o                         
   0   5   7       1141.53       1284.47       121.91 o                         
   1   5   7       1266.54       1485.84       113.78 o                         
   2   5   7       1285.88       1312.14       105.77 o                         
   3   5   7        515.55        667.27        58.49 o                         
   4   5   7        287.35        322.35        71.56 o                         
   5   5   7        397.26        440.35        48.42 o                         
   6   5   7         22.43          1.05        52.13 o                         
   7   5   7        593.80        531.79        59.32 o                         
   8   5   7         67.27        102.05        54.36 o                         
   9   5   7        774.39        711.75       104.29 o                         
 -24   0   8        641.47        657.06       181.89 o                         
 -23   0   8        591.69        652.65        86.07 o                         
 -22   0   8        434.93        489.75        55.05 o                         
 -21   0   8        720.75        865.76        74.60 o                         
 -20   0   8        107.02        101.44        43.26 o                         
 -19   0   8       4390.86       4260.24       129.21 o                         
 -18   0   8        286.40        206.77        36.81 o                         
 -17   0   8       6398.12       6544.94       151.23 o                         
 -16   0   8        168.64        167.52        31.65 o                         
 -15   0   8        898.61        867.08        40.80 o                         
 -14   0   8       3815.95       3756.99       117.33 o                         
 -13   0   8        659.91        616.10        34.65 o                         
 -12   0   8       2341.42       2202.82        56.72 o                         
 -11   0   8       1277.41       1238.91        39.68 o                         
 -10   0   8       9400.43       9465.28       186.73 o                         
  -9   0   8          4.83        -10.97        22.29 o                         
  -8   0   8       9196.18       9494.44       186.03 o                         
  -7   0   8       1912.61       1984.35        50.30 o                         
  -6   0   8       2951.36       2867.58        69.75 o                         
  -5   0   8       6517.99       6860.94       148.63 o                         
  -4   0   8       2417.76       2589.80        59.17 o                         
  -3   0   8       3597.39       3682.12        79.03 o                         
  -2   0   8       2108.80       2172.11        56.14 o                         
  -1   0   8       7207.93       7268.61       143.99 o                         
   0   0   8       1319.20       1371.21        42.10 o                         
   1   0   8       5186.75       5081.09       112.84 o                         
   2   0   8          7.93        -11.17        22.58 o                         
   3   0   8       3218.77       3210.64        78.99 o                         
   4   0   8       2092.20       1945.64        72.84 o                         
   5   0   8       8302.02       8356.89       180.59 o                         
   6   0   8       6133.58       5779.98       158.35 o                         
   7   0   8        991.44        891.83        42.20 o                         
   8   0   8       4783.21       4526.49       120.35 o                         
   9   0   8        141.08         50.98        31.48 o                         
  10   0   8       4144.59       3870.86       131.90 o                         
  11   0   8         10.25         67.98        32.55 o                         
  12   0   8       3586.99       3722.11        97.84 o                         
  13   0   8       1018.74       1001.80        53.39 o                         
  14   0   8       2386.64       2538.79        80.07 o                         
  15   0   8        377.70        424.78        49.88 o                         
  16   0   8       1013.26       1190.58       164.14 o                         
  17   0   8       1221.98       1593.29       237.77 o                         
  18   0   8         34.91        157.52       158.79 o                         
  19   0   8       1392.39       1639.03       115.81 o                         
  20   0   8         25.75        191.48        83.44 o                         
 -24   1   8        280.43        316.41        52.19 o                         
 -23   1   8        269.39        303.36        45.42 o                         
 -22   1   8        288.44        365.53        43.32 o                         
 -21   1   8         31.34         23.95        38.45 o                         
 -20   1   8        127.21         46.84        33.49 o                         
 -19   1   8        214.49        245.39        30.33 o                         
 -18   1   8        140.32        150.06        23.60 o                         
 -17   1   8         64.90         86.94        20.13 o                         
 -16   1   8          9.22         19.92        19.01 o                         
 -15   1   8        584.12        583.00        22.56 o                         
 -14   1   8       1380.23       1308.04        29.33 o                         
 -13   1   8       1127.95       1146.78        30.07 o                         
 -12   1   8        229.85        234.79        18.90 o                         
 -11   1   8        166.94        174.65        17.54 o                         
 -10   1   8        346.83        372.61        21.26 o                         
  -9   1   8        688.44        666.15        26.84 o                         
  -8   1   8          1.39        -12.83        17.71 o                         
  -7   1   8        740.97        741.34        23.27 o                         
  -6   1   8        159.70        153.17        13.94 o                         
  -5   1   8       1675.02       1650.85        31.85 o                         
  -4   1   8        531.33        546.98        20.78 o                         
  -3   1   8        531.79        537.83        23.08 o                         
  -2   1   8       1734.12       1777.96        34.07 o                         
  -1   1   8       1062.79       1181.06        30.76 o                         
   0   1   8       2230.17       2125.90        40.04 o                         
   1   1   8         60.81         73.41        15.08 o                         
   2   1   8       1330.03       1251.83        29.47 o                         
   3   1   8        497.13        514.04        20.06 o                         
   4   1   8        805.79        774.47        24.12 o                         
   5   1   8        488.90        473.29        20.08 o                         
   6   1   8          7.37         26.11        18.37 o                         
   7   1   8         59.08         64.78        18.38 o                         
   8   1   8          3.28        -19.68        19.68 o                         
   9   1   8        871.66        805.62        39.66 o                         
  10   1   8         20.84         56.61        23.03 o                         
  11   1   8        280.14        293.08        25.67 o                         
  12   1   8         33.94         33.89        24.98 o                         
  13   1   8        147.06        182.96        25.37 o                         
  14   1   8        492.40        560.76        33.20 o                         
  15   1   8         14.29         14.12        34.07 o                         
  16   1   8         56.42        -19.37        44.69 o                         
  17   1   8         34.29         32.18        45.47 o                         
  18   1   8         99.44        119.67        56.28 o                         
  19   1   8         74.99         77.91        95.57 o                         
  20   1   8        250.59        387.76        87.93 o                         
 -23   2   8        107.71        121.38        51.13 o                         
 -22   2   8         10.31         18.17        49.25 o                         
 -21   2   8        417.22        454.11        43.60 o                         
 -20   2   8          1.48         11.41        43.94 o                         
 -19   2   8        199.48        170.16        42.30 o                         
 -18   2   8         29.56         84.75        32.28 o                         
 -17   2   8        350.06        347.53        27.68 o                         
 -16   2   8         46.92         57.44        19.65 o                         
 -15   2   8        496.97        512.03        26.00 o                         
 -14   2   8        565.77        550.68        24.96 o                         
 -13   2   8         58.59         42.47        19.50 o                         
 -12   2   8       1306.74       1256.72        30.16 o                         
 -11   2   8        206.78        216.50        18.92 o                         
 -10   2   8        115.66        108.50        15.95 o                         
  -9   2   8        140.58        135.04        15.81 o                         
  -8   2   8        875.63        877.72        25.95 o                         
  -7   2   8        952.75        908.12        24.05 o                         
  -6   2   8       1627.09       1656.86        41.40 o                         
  -5   2   8         96.32        112.56        14.51 o                         
  -4   2   8        214.20        201.83        16.06 o                         
  -3   2   8       1351.82       1349.16        30.78 o                         
  -2   2   8          9.72          5.62        15.58 o                         
  -1   2   8        815.97        807.20        29.45 o                         
   0   2   8         51.96         66.95        15.15 o                         
   1   2   8        365.55        380.29        18.05 o                         
   2   2   8          7.32        -14.35        14.35 o                         
   3   2   8       1931.11       1942.84        42.08 o                         
   4   2   8        307.44        346.62        20.46 o                         
   5   2   8        171.22        152.71        16.33 o                         
   6   2   8       1114.70       1063.27        25.61 o                         
   7   2   8          4.28         30.60        17.40 o                         
   8   2   8        380.90        356.30        24.82 o                         
   9   2   8          8.45        -16.04        21.08 o                         
  10   2   8        378.70        409.30        25.23 o                         
  11   2   8         12.15         -8.77        26.26 o                         
  12   2   8        811.61        786.86        37.76 o                         
  13   2   8        178.48        182.48        35.64 o                         
  14   2   8        143.30        148.68        33.30 o                         
  15   2   8         99.79        105.94        37.18 o                         
  16   2   8          1.84          0.21        43.42 o                         
  17   2   8         23.80         32.03        53.27 o                         
  18   2   8          4.20         22.89        55.42 o                         
 -21   3   8        150.86         40.52        58.36 o                         
 -20   3   8        875.77        827.75        59.86 o                         
 -19   3   8          6.07         66.38        49.67 o                         
 -18   3   8       1006.13       1069.94        49.12 o                         
 -17   3   8        265.97        276.32        34.23 o                         
 -16   3   8       1737.11       1773.25        48.49 o                         
 -15   3   8        930.47        871.36        36.05 o                         
 -14   3   8        999.03       1015.12        34.58 o                         
 -13   3   8       1837.95       1807.84        43.15 o                         
 -12   3   8       1128.95       1064.78        33.36 o                         
 -11   3   8       2560.86       2437.20        43.65 o                         
 -10   3   8        388.82        378.51        20.23 o                         
  -9   3   8       3888.98       3663.26        83.75 o                         
  -8   3   8        314.01        293.15        19.00 o                         
  -7   3   8       4561.66       4437.00        76.63 o                         
  -6   3   8        193.27        203.60        16.45 o                         
  -5   3   8       2189.55       2167.66        59.24 o                         
  -4   3   8       1614.75       1699.65        32.99 o                         
  -3   3   8       2104.89       2094.59        41.27 o                         
  -2   3   8       7801.96       7943.18       124.01 o                         
  -1   3   8        372.79        425.01        26.42 o                         
   0   3   8       7441.01       7434.30       123.09 o                         
   1   3   8       1117.44       1115.73        32.53 o                         
   2   3   8       3982.64       3955.65        59.94 o                         
   3   3   8        954.32        981.68        26.97 o                         
   4   3   8       2231.52       2203.36        37.93 o                         
   5   3   8        973.90       1029.70        32.87 o                         
   6   3   8       1142.81       1150.02        30.26 o                         
   7   3   8       2253.00       2189.21        58.28 o                         
   8   3   8        366.94        299.37        27.03 o                         
   9   3   8       2573.98       2544.91        61.35 o                         
  10   3   8          3.19         -0.23        25.16 o                         
  11   3   8       1678.39       1682.43        80.26 o                         
  12   3   8        329.69        293.39        47.02 o                         
  13   3   8        521.52        542.50        39.90 o                         
  14   3   8       1015.75       1036.16        61.28 o                         
  15   3   8        725.78        685.64        70.41 o                         
  16   3   8        780.44        959.22       176.18 o                         
 -18   4   8         43.21         23.98        62.08 o                         
 -17   4   8        438.02        505.58        53.93 o                         
 -16   4   8         63.45        110.11        45.15 o                         
 -15   4   8        188.11        209.21        49.75 o                         
 -14   4   8         97.04        102.00        37.36 o                         
 -13   4   8          2.26         33.22        35.63 o                         
 -12   4   8        607.56        684.37        48.27 o                         
 -11   4   8         40.92         37.82        29.34 o                         
 -10   4   8        663.20        622.74        32.91 o                         
  -9   4   8         65.36         65.78        27.27 o                         
  -8   4   8        443.88        460.44        31.68 o                         
  -7   4   8         59.13         53.64        28.04 o                         
  -6   4   8        243.35        278.16        28.14 o                         
  -5   4   8       1125.46       1120.69        37.21 o                         
  -4   4   8          5.07         12.12        23.57 o                         
  -3   4   8        746.74        816.29        32.00 o                         
  -2   4   8        136.22        186.62        24.62 o                         
  -1   4   8         35.80         20.92        21.09 o                         
   0   4   8        249.25        256.27        20.69 o                         
   1   4   8        100.48        117.16        20.22 o                         
   2   4   8          3.90         42.10        21.15 o                         
   3   4   8        604.75        630.25        27.25 o                         
   4   4   8        181.92        243.46        25.21 o                         
   5   4   8        542.10        491.47        28.61 o                         
   6   4   8        398.18        388.80        31.13 o                         
   7   4   8         81.42         93.41        29.08 o                         
   8   4   8        242.03        292.82        35.22 o                         
   9   4   8          8.25         47.80        36.83 o                         
  10   4   8        499.01        473.20        47.68 o                         
  11   4   8         40.35         37.38        57.45 o                         
  12   4   8        467.78        542.50        79.80 o                         
  13   4   8          1.76        -77.92        77.92 o                         
 -12   5   8         14.83         42.77        91.29 o                         
 -11   5   8        511.94        583.96        82.06 o                         
 -10   5   8         28.93         46.97        54.43 o                         
  -9   5   8        647.26        778.03        63.35 o                         
  -8   5   8         10.41         56.43        52.68 o                         
  -7   5   8        243.32        187.26        53.35 o                         
  -6   5   8        111.73         86.78        52.26 o                         
  -5   5   8        125.23        217.51        42.05 o                         
  -4   5   8        461.64        568.79        47.71 o                         
  -3   5   8         68.53         98.01        45.26 o                         
  -2   5   8        688.66        699.27        48.61 o                         
  -1   5   8        183.72        208.11        47.76 o                         
   0   5   8        167.69        189.67        53.08 o                         
   1   5   8          7.60         80.37        47.04 o                         
   2   5   8         87.52        123.90        48.34 o                         
   3   5   8        182.88        230.22        50.38 o                         
   4   5   8        804.61        937.13        85.44 o                         
   5   5   8        180.77        273.73        52.15 o                         
   6   5   8        114.72        129.90        56.73 o                         
   7   5   8        352.85        543.66       101.05 o                         
 -23   1   9        971.08       1016.86        60.41 o                         
 -22   1   9        109.53         91.77        41.75 o                         
 -21   1   9        649.16        738.56        48.11 o                         
 -20   1   9        358.70        382.89        35.67 o                         
 -19   1   9        151.87        154.01        29.30 o                         
 -18   1   9       2129.69       2117.52        51.38 o                         
 -17   1   9          6.02         15.22        25.64 o                         
 -16   1   9       1071.21       1109.05        31.51 o                         
 -15   1   9          7.85         42.36        20.71 o                         
 -14   1   9        784.16        755.42        26.54 o                         
 -13   1   9        171.32        155.60        20.01 o                         
 -12   1   9       2122.09       2054.19        41.91 o                         
 -11   1   9       1321.58       1338.70        36.20 o                         
 -10   1   9       1871.37       1917.56        46.27 o                         
  -9   1   9       2538.12       2473.79        62.15 o                         
  -8   1   9        967.51        942.51        27.69 o                         
  -7   1   9       4131.60       4107.15        71.13 o                         
  -6   1   9        107.96        103.50        14.49 o                         
  -5   1   9       4416.80       4330.07        66.10 o                         
  -4   1   9         12.10         38.61        16.63 o                         
  -3   1   9       2537.05       2580.03        48.36 o                         
  -2   1   9       1170.61       1153.62        27.78 o                         
  -1   1   9       1626.52       1658.53        39.62 o                         
   0   1   9       3931.18       3820.41        68.58 o                         
   1   1   9       2545.30       2571.48        49.05 o                         
   2   1   9       4130.69       4042.91        74.98 o                         
   3   1   9          2.26          0.33        17.41 o                         
   4   1   9       2321.95       2193.93        50.66 o                         
   5   1   9        910.23        851.76        25.43 o                         
   6   1   9       3023.13       2997.18        55.63 o                         
   7   1   9         66.17         59.09        20.77 o                         
   8   1   9       4071.48       3817.22        68.11 o                         
   9   1   9       1146.93       1029.07        32.15 o                         
  10   1   9        852.57        810.66        33.00 o                         
  11   1   9       1868.67       1803.56        44.14 o                         
  12   1   9          1.72         25.99        39.06 o                         
  13   1   9       1096.43       1298.98        57.43 o                         
  14   1   9        190.70        197.72        36.56 o                         
  15   1   9       1109.86       1178.73        63.75 o                         
  16   1   9        204.77        309.65        55.31 o                         
  17   1   9        239.19        267.28        56.83 o                         
  18   1   9        159.76        297.41        60.53 o                         
 -22   2   9        463.72        551.85        53.74 o                         
 -21   2   9        332.25        431.48        53.35 o                         
 -20   2   9        674.15        660.22        49.74 o                         
 -19   2   9        702.81        672.42        47.32 o                         
 -18   2   9        676.99        627.21        40.99 o                         
 -17   2   9       2048.21       1982.90        51.59 o                         
 -16   2   9        149.09        127.96        26.90 o                         
 -15   2   9       2765.60       2702.90        48.52 o                         
 -14   2   9        506.74        454.25        28.44 o                         
 -13   2   9       3583.76       3380.96        54.99 o                         
 -12   2   9       1243.65       1168.97        30.06 o                         
 -11   2   9       2229.62       2108.53        51.37 o                         
 -10   2   9       2301.27       2210.51        43.85 o                         
  -9   2   9         38.55         64.39        19.59 o                         
  -8   2   9       1660.95       1655.62        34.95 o                         
  -7   2   9          7.14         20.29        16.83 o                         
  -6   2   9       4053.07       4001.32        64.96 o                         
  -5   2   9        686.81        717.96        22.33 o                         
  -4   2   9       6709.20       6691.41       101.20 o                         
  -3   2   9       1211.77       1245.30        31.27 o                         
  -2   2   9       1765.27       1825.18        40.65 o                         
  -1   2   9       1321.31       1383.84        36.52 o                         
   0   2   9        577.99        596.45        29.90 o                         
   1   2   9       2836.27       2979.57        53.91 o                         
   2   2   9        377.50        425.33        23.38 o                         
   3   2   9       2522.81       2519.49        45.48 o                         
   4   2   9         10.60         31.85        19.05 o                         
   5   2   9       3822.27       3680.28        61.94 o                         
   6   2   9        322.64        330.35        20.36 o                         
   7   2   9        878.88        840.35        25.87 o                         
   8   2   9       1155.70       1096.02        28.05 o                         
   9   2   9         16.52         35.45        21.72 o                         
  10   2   9       2075.74       1943.23        54.77 o                         
  11   2   9        515.91        419.87        32.88 o                         
  12   2   9        934.89        906.73        42.37 o                         
  13   2   9        340.05        280.86        37.76 o                         
  14   2   9        709.80        691.41        43.10 o                         
  15   2   9          1.32         40.25        39.84 o                         
  16   2   9       1659.08       1749.22        82.05 o                         
  17   2   9        257.78        175.36        58.79 o                         
 -20   3   9         49.80        118.61        58.60 o                         
 -19   3   9        151.77        194.79        49.11 o                         
 -18   3   9          0.03        -21.61        45.10 o                         
 -17   3   9         17.82          0.85        43.81 o                         
 -16   3   9         26.23         19.24        38.07 o                         
 -15   3   9          7.74        -30.60        30.60 o                         
 -14   3   9         13.67         56.64        25.62 o                         
 -13   3   9         18.45         40.20        21.64 o                         
 -12   3   9        288.80        286.04        22.58 o                         
 -11   3   9        256.06        260.26        22.84 o                         
 -10   3   9         75.89         61.62        20.10 o                         
  -9   3   9         99.20         68.79        19.32 o                         
  -8   3   9        686.86        633.18        24.95 o                         
  -7   3   9          8.47         -4.13        18.71 o                         
  -6   3   9         40.53         12.90        15.68 o                         
  -5   3   9        945.31        861.22        30.42 o                         
  -4   3   9         30.80         12.06        20.26 o                         
  -3   3   9          8.74         10.10        19.98 o                         
  -2   3   9         35.56         33.45        20.69 o                         
  -1   3   9         42.78         72.49        21.03 o                         
   0   3   9          0.35         34.22        22.58 o                         
   1   3   9         90.65         72.91        23.19 o                         
   2   3   9         35.04         33.29        22.87 o                         
   3   3   9         13.99         37.37        16.81 o                         
   4   3   9         33.90         60.44        16.74 o                         
   5   3   9         45.77         67.05        18.98 o                         
   6   3   9          9.95         17.55        23.18 o                         
   7   3   9        262.37        208.35        27.36 o                         
   8   3   9         78.48         31.54        26.69 o                         
   9   3   9         10.75         40.62        27.72 o                         
  10   3   9         58.99         77.31        35.21 o                         
  11   3   9          0.20         35.35        42.21 o                         
  12   3   9         21.95         41.45        39.97 o                         
  13   3   9         33.88         14.66        47.38 o                         
  14   3   9        127.82        182.15        61.73 o                         
  15   3   9          6.28        160.74        83.83 o                         
 -17   4   9       1040.95       1006.02        86.01 o                         
 -16   4   9         44.38          7.50        45.47 o                         
 -15   4   9       1707.89       1649.42        65.28 o                         
 -14   4   9         63.54        104.92        44.81 o                         
 -13   4   9        655.77        686.49        46.44 o                         
 -12   4   9        661.97        610.66        48.58 o                         
 -11   4   9        452.35        467.35        40.15 o                         
 -10   4   9        761.65        779.79        41.16 o                         
  -9   4   9        713.52        764.19        36.62 o                         
  -8   4   9        869.27        913.13        43.02 o                         
  -7   4   9         74.25         52.36        29.28 o                         
  -6   4   9       2193.67       2283.99        56.18 o                         
  -5   4   9          6.54         40.87        30.54 o                         
  -4   4   9       1071.92       1119.33        42.24 o                         
  -3   4   9        494.18        507.31        42.27 o                         
  -2   4   9       1042.89       1013.95        41.11 o                         
  -1   4   9        965.99       1034.34        40.61 o                         
   0   4   9       1777.45       1701.58        50.53 o                         
   1   4   9        553.65        599.08        35.02 o                         
   2   4   9        483.62        496.60        36.73 o                         
   3   4   9       2212.59       2099.67        56.99 o                         
   4   4   9         34.23         38.73        28.28 o                         
   5   4   9        908.48        838.64        51.01 o                         
   6   4   9         43.47         59.23        36.43 o                         
   7   4   9        721.62        664.75        45.98 o                         
   8   4   9        447.16        339.43        42.68 o                         
   9   4   9        820.35        843.33        69.66 o                         
  10   4   9        849.51        889.53        64.71 o                         
  11   4   9         91.55         21.16        78.03 o                         
 -10   5   9        889.33        942.32        78.71 o                         
  -9   5   9       1186.29       1334.42        76.60 o                         
  -8   5   9         68.52        243.56        59.45 o                         
  -7   5   9       1284.78       1313.50        75.53 o                         
  -6   5   9         19.35        120.41        57.73 o                         
  -5   5   9       1394.48       1394.62        75.53 o                         
  -4   5   9         10.25        252.11        58.59 o                         
  -3   5   9        945.05       1019.18        57.26 o                         
  -2   5   9        882.89        919.74       126.41 o                         
  -1   5   9       1039.59       1145.17       106.75 o                         
   0   5   9       1153.10       1346.57        75.56 o                         
   1   5   9         33.95         96.34        72.42 o                         
   2   5   9       1014.96       1166.55        78.00 o                         
   3   5   9         46.76         85.08        51.98 o                         
   4   5   9       1772.80       1645.53       117.57 o                         
   5   5   9         12.92         79.92        59.23 o                         
 -23   0  10        213.37        303.13        88.37 o                         
 -22   0  10       1252.65       1371.62        84.53 o                         
 -21   0  10         45.40         81.48        47.91 o                         
 -20   0  10        884.04        889.89        54.04 o                         
 -19   0  10        316.74        341.57        48.31 o                         
 -18   0  10        272.11        279.10        44.44 o                         
 -17   0  10        525.02        510.41        46.60 o                         
 -16   0  10       1993.83       1956.75       152.93 o                         
 -15   0  10       3173.75       3185.06        80.07 o                         
 -14   0  10        491.33        423.91        38.38 o                         
 -13   0  10       5535.10       5342.92       128.10 o                         
 -12   0  10         12.56         39.57        31.02 o                         
 -11   0  10       3049.39       3073.89        75.80 o                         
 -10   0  10        477.52        450.63        35.34 o                         
  -9   0  10        992.94       1042.45        40.95 o                         
  -8   0  10        966.37        907.35        37.71 o                         
  -7   0  10       2925.72       2744.63        72.01 o                         
  -6   0  10       2410.85       2462.03        66.03 o                         
  -5   0  10       1524.07       1561.41        45.32 o                         
  -4   0  10       7451.98       7498.71       140.46 o                         
  -3   0  10         39.27         94.85        23.03 o                         
  -2   0  10       4356.84       4423.77        96.10 o                         
  -1   0  10       1132.48       1234.72        40.18 o                         
   0   0  10       2583.75       2685.62        65.59 o                         
   1   0  10       7187.65       7051.75       155.99 o                         
   2   0  10       4711.15       4632.14       122.55 o                         
   3   0  10        649.56        680.66        45.78 o                         
   4   0  10       1308.41       1286.05        77.92 o                         
   5   0  10       1003.71        990.08        46.27 o                         
   6   0  10        175.14        185.67        31.61 o                         
   7   0  10       3710.95       3729.42       109.33 o                         
   8   0  10        230.48        242.82        34.71 o                         
   9   0  10        572.82        638.01        66.99 o                         
  10   0  10         62.22         30.00        39.95 o                         
  11   0  10       1372.68       1398.86        65.96 o                         
  12   0  10        510.08        434.65        55.89 o                         
  13   0  10        289.35        329.17        62.33 o                         
  14   0  10        702.64        795.09        84.20 o                         
  15   0  10         14.91        -59.35        72.80 o                         
  16   0  10       1320.24       1539.91       137.57 o                         
  17   0  10        182.34        344.71        86.50 o                         
 -23   1  10        156.97        234.47        46.98 o                         
 -22   1  10         10.98         10.05        37.95 o                         
 -21   1  10        438.27        439.24        43.85 o                         
 -20   1  10          8.29         26.88        37.42 o                         
 -19   1  10        915.97        978.11        46.46 o                         
 -18   1  10        307.46        375.69        41.62 o                         
 -17   1  10        459.89        469.94        33.12 o                         
 -16   1  10        272.04        288.69        28.10 o                         
 -15   1  10        100.93         96.90        22.60 o                         
 -14   1  10        145.56        136.82        23.36 o                         
 -13   1  10          0.95          4.36        21.72 o                         
 -12   1  10        858.68        839.99        32.32 o                         
 -11   1  10         45.73         37.53        25.82 o                         
 -10   1  10       1707.55       1664.93        43.63 o                         
  -9   1  10        206.69        223.13        21.14 o                         
  -8   1  10       2509.17       2358.39        47.47 o                         
  -7   1  10       1241.21       1188.12        30.66 o                         
  -6   1  10         77.50         68.25        14.42 o                         
  -5   1  10        340.72        343.55        19.43 o                         
  -4   1  10          2.17          0.98        17.54 o                         
  -3   1  10       2130.72       2135.48        42.09 o                         
  -2   1  10       1002.39       1041.62        27.03 o                         
  -1   1  10       1392.52       1414.90        32.72 o                         
   0   1  10         15.84         16.02        20.31 o                         
   1   1  10        729.85        714.71        23.53 o                         
   2   1  10        447.83        389.94        21.61 o                         
   3   1  10        868.78        883.27        27.55 o                         
   4   1  10        744.20        719.21        26.97 o                         
   5   1  10         73.82         94.36        21.11 o                         
   6   1  10       2271.41       2154.07        53.73 o                         
   7   1  10        813.40        745.54        29.41 o                         
   8   1  10       1653.40       1638.11        40.98 o                         
   9   1  10         13.88          9.54        23.82 o                         
  10   1  10        365.19        358.98        30.81 o                         
  11   1  10        642.76        550.08        39.37 o                         
  12   1  10        782.97        766.19        59.58 o                         
  13   1  10        204.69        214.95        40.16 o                         
  14   1  10        249.57        236.62        46.13 o                         
  15   1  10        486.04        639.30        92.79 o                         
  16   1  10          0.63        -32.91        55.09 o                         
  17   1  10        124.58        244.54        60.99 o                         
 -21   2  10          5.52         39.20        46.46 o                         
 -20   2  10        361.71        348.66        46.85 o                         
 -19   2  10         58.31        107.74        38.30 o                         
 -18   2  10        830.70        804.36        45.84 o                         
 -17   2  10         55.56         86.15        31.72 o                         
 -16   2  10        303.37        247.84        30.41 o                         
 -15   2  10        549.13        554.37        39.80 o                         
 -14   2  10        172.47        117.00        23.71 o                         
 -13   2  10        755.07        806.48        30.28 o                         
 -12   2  10          0.78         29.52        21.30 o                         
 -11   2  10        922.42        889.63        29.92 o                         
 -10   2  10          3.24        -11.09        21.85 o                         
  -9   2  10       2435.77       2315.48        50.78 o                         
  -8   2  10         32.78         20.09        19.01 o                         
  -7   2  10        217.70        220.47        20.12 o                         
  -6   2  10       1295.65       1258.00        31.19 o                         
  -5   2  10        100.95        103.61        18.53 o                         
  -4   2  10        990.83       1022.29        30.24 o                         
  -3   2  10        946.11        934.25        29.28 o                         
  -2   2  10       1578.23       1564.62        37.35 o                         
  -1   2  10        106.30        103.78        21.39 o                         
   0   2  10       1902.59       1930.52        43.38 o                         
   1   2  10        647.62        688.83        26.16 o                         
   2   2  10        444.61        521.52        27.23 o                         
   3   2  10        526.42        546.66        23.65 o                         
   4   2  10        426.46        391.60        22.03 o                         
   5   2  10        469.34        475.23        22.87 o                         
   6   2  10        225.58        212.68        21.14 o                         
   7   2  10       1216.99       1169.95        42.18 o                         
   8   2  10         26.78         31.12        23.37 o                         
   9   2  10       1043.84       1075.63        34.66 o                         
  10   2  10         21.46         37.59        29.28 o                         
  11   2  10         39.01         40.53        34.59 o                         
  12   2  10        222.20        291.79        48.24 o                         
  13   2  10        258.94        216.81        39.75 o                         
  14   2  10        653.91        652.56        59.38 o                         
  15   2  10        172.42        219.99        55.23 o                         
  16   2  10        228.58        187.94        86.80 o                         
 -19   3  10        995.67       1061.79        64.94 o                         
 -18   3  10        420.46        377.84        53.03 o                         
 -17   3  10        372.42        322.18        61.39 o                         
 -16   3  10        725.00        679.63        73.05 o                         
 -15   3  10        258.40        216.14        40.58 o                         
 -14   3  10       1651.05       1576.89        54.93 o                         
 -13   3  10        125.98        129.29        29.39 o                         
 -12   3  10        963.66       1062.01        35.66 o                         
 -11   3  10        360.84        392.31        26.77 o                         
 -10   3  10       2351.54       2340.45        54.81 o                         
  -9   3  10        910.90        906.35        35.95 o                         
  -8   3  10       3143.24       3072.74        65.90 o                         
  -7   3  10       1542.53       1521.28        40.63 o                         
  -6   3  10        483.75        506.03        27.31 o                         
  -5   3  10       3114.99       3056.68        62.16 o                         
  -4   3  10         43.97         77.07        23.09 o                         
  -3   3  10       1921.10       1927.16        56.04 o                         
  -2   3  10         14.46         44.20        22.86 o                         
  -1   3  10       1830.26       1907.64        46.17 o                         
   0   3  10         22.36         48.78        24.88 o                         
   1   3  10       1898.73       1874.28        48.70 o                         
   2   3  10        530.59        625.37        36.36 o                         
   3   3  10       1050.26       1117.45        34.54 o                         
   4   3  10       2432.91       2344.38        44.12 o                         
   5   3  10        429.99        439.92        31.09 o                         
   6   3  10       3048.75       2816.41        73.83 o                         
   7   3  10          3.28         14.02        26.40 o                         
   8   3  10       1864.48       1887.10        66.27 o                         
   9   3  10         26.31         89.80        40.24 o                         
  10   3  10       1324.38       1330.68        65.26 o                         
  11   3  10        502.10        550.01        76.95 o                         
  12   3  10       1272.28       1298.17       104.86 o                         
  13   3  10       1070.94       1293.32       106.07 o                         
 -15   4  10        780.80        763.57        61.58 o                         
 -14   4  10        123.64        120.64        54.14 o                         
 -13   4  10        815.58        704.04        60.66 o                         
 -12   4  10        183.48        143.27        43.85 o                         
 -11   4  10        326.44        344.16        48.38 o                         
 -10   4  10        123.14        171.88        36.59 o                         
  -9   4  10        227.97        235.12        35.92 o                         
  -8   4  10        132.75        146.22        32.51 o                         
  -7   4  10        316.22        346.25        33.30 o                         
  -6   4  10        185.83        242.04        34.57 o                         
  -5   4  10        475.63        460.67        40.28 o                         
  -4   4  10        845.71        849.49        40.95 o                         
  -3   4  10          8.95         75.95        32.56 o                         
  -2   4  10        881.81        932.66        44.18 o                         
  -1   4  10        289.20        369.42        34.87 o                         
   0   4  10       1015.17        934.79        41.89 o                         
   1   4  10        535.15        508.98        38.44 o                         
   2   4  10        389.07        378.67        40.70 o                         
   3   4  10        239.58        278.89        45.92 o                         
   4   4  10         80.90        107.38        43.40 o                         
   5   4  10         78.03         61.67        43.93 o                         
   6   4  10         34.37        -37.16        48.87 o                         
   7   4  10        243.66        168.20        49.56 o                         
   8   4  10          8.93         88.69        61.40 o                         
   9   4  10        225.99        333.32        57.47 o                         
  10   4  10         67.78        111.91        65.20 o                         
  -6   5  10        339.54        346.27        62.88 o                         
  -5   5  10        352.05        404.48        62.83 o                         
  -4   5  10         34.50        131.88        60.08 o                         
  -3   5  10        257.07        307.57        60.81 o                         
  -2   5  10          1.35         37.54        68.13 o                         
  -1   5  10        647.62        724.41        67.61 o                         
   0   5  10        229.66        209.76        73.01 o                         
   1   5  10        416.94        431.94       103.71 o                         
 -22   1  11        267.05        299.99        49.23 o                         
 -21   1  11        289.74        360.77        41.35 o                         
 -20   1  11        176.44        232.57        40.53 o                         
 -19   1  11       1397.01       1411.99        88.90 o                         
 -18   1  11         19.72         44.21        32.53 o                         
 -17   1  11       3209.04       3073.51        75.53 o                         
 -16   1  11         94.53        105.62        49.20 o                         
 -15   1  11       1439.06       1444.75        55.11 o                         
 -14   1  11        726.11        608.53        40.01 o                         
 -13   1  11        860.34        792.00        36.73 o                         
 -12   1  11       2402.90       2265.01        52.69 o                         
 -11   1  11        682.26        682.57        30.17 o                         
 -10   1  11       2663.85       2479.43        59.13 o                         
  -9   1  11          1.09         16.51        19.98 o                         
  -8   1  11       2633.16       2543.59        54.33 o                         
  -7   1  11        578.17        520.18        22.65 o                         
  -6   1  11       2091.12       1995.43        41.89 o                         
  -5   1  11       1380.81       1388.50        32.88 o                         
  -4   1  11       1995.01       1982.19        39.75 o                         
  -3   1  11       3128.63       3175.51        57.18 o                         
  -2   1  11       1467.96       1518.09        34.15 o                         
  -1   1  11       1013.35       1059.08        29.37 o                         
   0   1  11        171.41        174.60        22.09 o                         
   1   1  11       1134.58       1147.50        33.02 o                         
   2   1  11          2.05         39.95        20.70 o                         
   3   1  11       5949.69       5754.55        99.80 o                         
   4   1  11        267.68        223.71        23.43 o                         
   5   1  11       1857.04       1733.35        41.25 o                         
   6   1  11        874.62        889.60        34.14 o                         
   7   1  11         80.95        121.56        26.87 o                         
   8   1  11       1868.07       1781.68        58.69 o                         
   9   1  11        136.86        131.63        32.38 o                         
  10   1  11       1870.22       1810.75        88.84 o                         
  11   1  11          6.85         12.31        40.50 o                         
  12   1  11       1209.81       1166.88        63.52 o                         
  13   1  11          6.36         46.97        49.62 o                         
  14   1  11       1017.52       1129.67        70.93 o                         
  15   1  11        176.10        218.99        69.09 o                         
  16   1  11        427.78        419.09        88.90 o                         
 -20   2  11        449.86        553.37        43.13 o                         
 -19   2  11          6.47         43.80        37.30 o                         
 -18   2  11        518.47        523.88        43.51 o                         
 -17   2  11         13.71         31.64        33.86 o                         
 -16   2  11        887.47        902.55        48.07 o                         
 -15   2  11        277.72        297.52        35.99 o                         
 -14   2  11        518.67        474.82        34.15 o                         
 -13   2  11        486.78        502.74        31.94 o                         
 -12   2  11       1150.50       1138.46        34.77 o                         
 -11   2  11       1106.69       1100.52        40.36 o                         
 -10   2  11        350.41        318.15        27.99 o                         
  -9   2  11       2274.74       2133.55        47.52 o                         
  -8   2  11          0.21         27.90        21.24 o                         
  -7   2  11       3690.65       3610.64        67.16 o                         
  -6   2  11        286.11        327.43        23.59 o                         
  -5   2  11       2170.26       2081.25        47.86 o                         
  -4   2  11        492.65        573.04        28.36 o                         
  -3   2  11        630.78        681.49        31.54 o                         
  -2   2  11       3620.05       3526.88        71.51 o                         
  -1   2  11        939.48       1004.90        34.39 o                         
   0   2  11       3948.33       3926.01        77.73 o                         
   1   2  11         17.75         50.23        24.60 o                         
   2   2  11       2583.72       2582.47        57.34 o                         
   3   2  11        307.81        293.73        23.19 o                         
   4   2  11       1012.40        935.70        28.58 o                         
   5   2  11        280.89        253.70        24.75 o                         
   6   2  11        796.14        769.21        38.76 o                         
   7   2  11       1245.58       1123.85        39.49 o                         
   8   2  11       1509.03       1343.76        72.93 o                         
   9   2  11        736.44        661.15        43.99 o                         
  10   2  11        351.63        295.94        37.79 o                         
  11   2  11        795.99        868.86        67.67 o                         
  12   2  11        488.30        439.13        73.50 o                         
  13   2  11        367.27        289.08        74.67 o                         
  14   2  11        254.51        164.21        56.49 o                         
 -18   3  11          4.36         78.72        55.03 o                         
 -17   3  11          5.84         46.94        47.93 o                         
 -16   3  11         11.41         35.59        42.00 o                         
 -15   3  11          0.06        -10.36        40.00 o                         
 -14   3  11         51.55         50.93        38.76 o                         
 -13   3  11         31.86         73.86        38.02 o                         
 -12   3  11        201.07        214.57        33.01 o                         
 -11   3  11          1.30          2.32        28.82 o                         
 -10   3  11         92.16        109.62        28.57 o                         
  -9   3  11         39.88         47.81        28.10 o                         
  -8   3  11          3.60         40.06        27.79 o                         
  -7   3  11        400.33        398.82        34.53 o                         
  -6   3  11         27.69         29.53        26.40 o                         
  -5   3  11         16.05         85.91        28.42 o                         
  -4   3  11         34.57         45.85        28.11 o                         
  -3   3  11          2.86         26.63        27.71 o                         
  -2   3  11         11.21          9.44        27.33 o                         
  -1   3  11          6.81         -2.37        29.53 o                         
   0   3  11         36.23         53.54        30.51 o                         
   1   3  11        166.12        232.77        33.78 o                         
   2   3  11          9.51         38.40        29.56 o                         
   3   3  11         79.50        130.00        34.07 o                         
   4   3  11         13.89         15.82        33.59 o                         
   5   3  11         10.39         21.05        54.85 o                         
   6   3  11          3.87         29.78        38.58 o                         
   7   3  11          0.16          5.89        38.48 o                         
   8   3  11          4.25         27.51        41.05 o                         
   9   3  11        102.05        148.52        75.00 o                         
  10   3  11         31.10         57.07        72.41 o                         
  11   3  11         31.56         94.03        79.27 o                         
  12   3  11        148.11        151.45        84.29 o                         
 -13   4  11        788.63        768.27        65.36 o                         
 -12   4  11       1301.65       1473.15        77.32 o                         
 -11   4  11        907.28        985.98        67.90 o                         
 -10   4  11         48.98        143.55        48.91 o                         
  -9   4  11       1723.09       1561.60        64.80 o                         
  -8   4  11         73.45        119.77        43.23 o                         
  -7   4  11       1612.25       1585.69        66.67 o                         
  -6   4  11        116.14        177.41        37.39 o                         
  -5   4  11       1651.53       1685.25        55.54 o                         
  -4   4  11        485.46        553.29        40.39 o                         
  -3   4  11       1390.26       1491.22        56.98 o                         
  -2   4  11       2127.06       2239.15        67.56 o                         
  -1   4  11          8.09        114.69        42.84 o                         
   0   4  11       1763.58       1789.30        66.70 o                         
   1   4  11         13.69         77.23        42.31 o                         
   2   4  11       1285.50       1227.53        58.66 o                         
   3   4  11        221.83        255.65        50.34 o                         
   4   4  11       1522.41       1572.75        83.98 o                         
   5   4  11        690.22        760.94        58.95 o                         
   6   4  11        722.04        820.45        99.43 o                         
   7   4  11        297.76        381.04        71.35 o                         
 -21   0  12       2269.23       2203.04       137.54 o                         
 -20   0  12        310.67        231.04        65.42 o                         
 -19   0  12        530.25        565.02        68.07 o                         
 -18   0  12       1113.29       1059.31        99.77 o                         
 -17   0  12         63.73         35.74        49.76 o                         
 -16   0  12       1694.47       1469.64        81.47 o                         
 -15   0  12        129.52        155.66        52.40 o                         
 -14   0  12        745.42        701.36        61.16 o                         
 -13   0  12         17.12         18.94        39.37 o                         
 -12   0  12       1877.98       1881.53        70.37 o                         
 -11   0  12        893.31        935.79        74.92 o                         
 -10   0  12       5475.98       5062.84       137.81 o                         
  -9   0  12       2177.70       2248.32        68.15 o                         
  -8   0  12       1938.86       1922.50        61.55 o                         
  -7   0  12       3055.26       3104.56        76.89 o                         
  -6   0  12        172.93        237.43        30.53 o                         
  -5   0  12       4065.47       4172.63        94.98 o                         
  -4   0  12          5.26         36.65        26.39 o                         
  -3   0  12       2751.30       2763.91        65.29 o                         
  -2   0  12         74.84        108.46        30.35 o                         
  -1   0  12       6823.17       6958.33       146.34 o                         
   0   0  12        815.88        885.41        52.25 o                         
   1   0  12       1680.07       1775.64        79.00 o                         
   2   0  12       2870.33       2692.30        87.20 o                         
   3   0  12         96.52        121.33        48.56 o                         
   4   0  12       4010.51       3912.37       172.92 o                         
   5   0  12        599.19        626.64        49.30 o                         
   6   0  12       4683.23       4457.42       126.39 o                         
   7   0  12         36.01         42.48        42.27 o                         
   8   0  12       3576.73       3514.31       114.98 o                         
   9   0  12        904.63        799.82        66.19 o                         
  10   0  12       1306.10       1188.12        85.36 o                         
  11   0  12       1495.78       1627.92        87.29 o                         
  12   0  12        126.47        207.05        78.94 o                         
  13   0  12       1799.58       1701.88       239.47 o                         
  14   0  12          7.95        -20.57        81.06 o                         
 -21   1  12         38.03         81.30        51.75 o                         
 -20   1  12         78.53         32.23        43.89 o                         
 -19   1  12        180.05        167.81        44.06 o                         
 -18   1  12         55.16         69.04        41.22 o                         
 -17   1  12        390.20        385.62        38.94 o                         
 -16   1  12         82.43        153.03        39.11 o                         
 -15   1  12        955.17        841.68        47.33 o                         
 -14   1  12          9.61        -25.22        38.85 o                         
 -13   1  12       1270.43       1087.03        53.07 o                         
 -12   1  12        747.06        685.98        45.70 o                         
 -11   1  12        101.17        118.30        30.80 o                         
 -10   1  12        212.68        162.14        35.41 o                         
  -9   1  12         35.78         46.88        25.40 o                         
  -8   1  12        187.46        168.22        24.68 o                         
  -7   1  12         10.83          7.59        22.77 o                         
  -6   1  12       1700.47       1637.97        39.00 o                         
  -5   1  12         30.61         59.38        22.32 o                         
  -4   1  12        753.41        752.54        27.34 o                         
  -3   1  12        287.84        307.11        24.29 o                         
  -2   1  12        113.31        157.52        22.34 o                         
  -1   1  12       1266.22       1287.81        33.74 o                         
   0   1  12        229.61        244.71        24.68 o                         
   1   1  12        127.37        125.90        24.59 o                         
   2   1  12        320.96        367.98        29.95 o                         
   3   1  12        888.32        856.14        30.99 o                         
   4   1  12         53.86         74.50        26.12 o                         
   5   1  12        206.84        164.17        26.37 o                         
   6   1  12        114.43        104.36        31.55 o                         
   7   1  12         10.78        -16.03        35.53 o                         
   8   1  12        393.08        413.61        49.51 o                         
   9   1  12        219.08        229.81        38.32 o                         
  10   1  12         43.50         17.38        47.66 o                         
  11   1  12         38.29        141.10        59.88 o                         
  12   1  12         34.20          2.07        60.56 o                         
  13   1  12        141.68        143.93        64.02 o                         
  14   1  12        206.04        100.10        62.13 o                         
 -19   2  12          8.33         39.50        45.90 o                         
 -18   2  12        300.63        269.96        46.40 o                         
 -17   2  12         28.82         19.71        38.74 o                         
 -16   2  12        341.33        325.72        36.91 o                         
 -15   2  12        255.22        289.30        36.32 o                         
 -14   2  12        453.63        468.75        36.94 o                         
 -13   2  12         33.24          9.40        31.25 o                         
 -12   2  12        334.57        356.45        35.53 o                         
 -11   2  12        551.36        514.14        34.38 o                         
 -10   2  12         72.35         73.29        26.09 o                         
  -9   2  12        320.16        375.27        31.20 o                         
  -8   2  12        432.70        454.56        32.26 o                         
  -7   2  12        803.74        802.54        31.34 o                         
  -6   2  12         60.03         90.13        25.38 o                         
  -5   2  12        664.74        673.03        30.91 o                         
  -4   2  12        205.49        256.61        32.37 o                         
  -3   2  12        535.83        579.47        32.41 o                         
  -2   2  12         88.95        118.52        28.03 o                         
  -1   2  12        155.75        175.88        28.01 o                         
   0   2  12        261.41        290.75        32.60 o                         
   1   2  12        206.76        234.13        29.79 o                         
   2   2  12        658.20        658.48        33.48 o                         
   3   2  12         69.25         87.90        30.15 o                         
   4   2  12        453.23        378.51        26.28 o                         
   5   2  12         58.88         41.77        26.22 o                         
   6   2  12        398.70        392.52        39.41 o                         
   7   2  12         15.50         56.23        39.53 o                         
   8   2  12        149.99        161.72        43.49 o                         
   9   2  12        398.19        407.94        47.84 o                         
  10   2  12        172.50        210.55        53.05 o                         
  11   2  12        188.05        286.71        62.92 o                         
  12   2  12        211.21        244.58        72.84 o                         
 -16   3  12        469.53        476.63        49.44 o                         
 -15   3  12       2096.62       1968.52        69.01 o                         
 -14   3  12         13.29         -5.65        42.75 o                         
 -13   3  12       2499.66       2440.10        79.08 o                         
 -12   3  12        536.27        520.24        45.70 o                         
 -11   3  12       2372.01       2335.59        71.71 o                         
 -10   3  12        248.44        252.92        37.33 o                         
  -9   3  12        629.00        700.98        37.36 o                         
  -8   3  12       1185.91       1124.08        45.03 o                         
  -7   3  12        219.71        276.75        33.15 o                         
  -6   3  12       3175.43       3207.81        96.23 o                         
  -5   3  12         27.19        145.28        32.32 o                         
  -4   3  12       2829.72       2824.21        65.84 o                         
  -3   3  12        123.05        228.80        32.84 o                         
  -2   3  12       2311.08       2313.72        59.01 o                         
  -1   3  12        946.95        967.93        43.06 o                         
   0   3  12       1722.13       1861.55        66.50 o                         
   1   3  12       2185.36       2156.63        83.05 o                         
   2   3  12        752.34        794.24        50.52 o                         
   3   3  12       1321.90       1293.56        57.76 o                         
   4   3  12        100.68         99.82        47.35 o                         
   5   3  12       1549.92       1555.27        70.82 o                         
   6   3  12          2.69          6.07        47.71 o                         
   7   3  12       1468.08       1382.86        69.98 o                         
   8   3  12        333.28        240.65        62.26 o                         
   9   3  12        314.64        154.08        94.62 o                         
  10   3  12        767.39        775.07        96.64 o                         
 -11   4  12         53.18         94.86        58.70 o                         
 -10   4  12        341.57        354.29        53.36 o                         
  -9   4  12        310.02        390.96        52.05 o                         
  -8   4  12         26.08         40.63        47.61 o                         
  -7   4  12        432.91        420.44        52.00 o                         
  -6   4  12        167.71        176.76        48.09 o                         
  -5   4  12        188.99        239.62        47.88 o                         
  -4   4  12          0.82         78.10        44.03 o                         
  -3   4  12        237.26        229.46        45.95 o                         
  -2   4  12         74.98        152.98        44.88 o                         
  -1   4  12        307.83        397.77        60.30 o                         
   0   4  12         38.08        130.93        41.29 o                         
   1   4  12        218.15        266.66        46.02 o                         
   2   4  12        171.17        151.98        53.03 o                         
   3   4  12         11.97         14.41        45.84 o                         
   4   4  12        407.07        395.69        70.70 o                         
 -19   1  13         35.87         17.31        46.13 o                         
 -18   1  13        457.24        423.41        49.87 o                         
 -17   1  13        167.81        171.01        39.14 o                         
 -16   1  13        701.11        613.77        50.92 o                         
 -15   1  13       1441.51       1275.02        60.89 o                         
 -14   1  13        863.52        772.54        51.48 o                         
 -13   1  13       1233.53       1253.37        57.51 o                         
 -12   1  13        106.39        114.15        40.09 o                         
 -11   1  13       1251.34       1215.38        55.30 o                         
 -10   1  13          7.79         97.59        42.51 o                         
  -9   1  13       2823.03       2685.30        63.40 o                         
  -8   1  13         71.57        111.85        29.53 o                         
  -7   1  13       1846.99       1775.04        46.77 o                         
  -6   1  13        387.33        453.31        30.45 o                         
  -5   1  13        945.07       1054.80        37.76 o                         
  -4   1  13       1764.99       1735.87        42.22 o                         
  -3   1  13        523.81        581.01        31.64 o                         
  -2   1  13       4151.71       4134.14        76.20 o                         
  -1   1  13        165.52        208.11        32.68 o                         
   0   1  13       2366.31       2317.95        55.01 o                         
   1   1  13        518.38        609.39        35.75 o                         
   2   1  13       1204.54       1219.65        46.17 o                         
   3   1  13        550.67        544.75        34.65 o                         
   4   1  13        857.54        843.26        37.58 o                         
   5   1  13        964.26        914.91        39.44 o                         
   6   1  13        218.34        214.97        40.01 o                         
   7   1  13        831.67        780.14        47.90 o                         
   8   1  13         79.41        150.40        50.01 o                         
   9   1  13        936.27        928.51        80.07 o                         
  10   1  13          8.78        -48.59       107.68 o                         
  11   1  13        514.57        689.49        88.49 o                         
  12   1  13        203.12        251.27       157.57 o                         
 -17   2  13        828.31        751.58        49.55 o                         
 -16   2  13        779.51        701.39        47.45 o                         
 -15   2  13        512.31        499.34        44.30 o                         
 -14   2  13        791.72        742.59        46.83 o                         
 -13   2  13        146.89        146.02        40.78 o                         
 -12   2  13        984.81        944.59        50.50 o                         
 -11   2  13          4.11          8.44        38.73 o                         
 -10   2  13       2799.39       2601.01        69.07 o                         
  -9   2  13        427.63        515.47        38.64 o                         
  -8   2  13       1260.71       1249.93        47.34 o                         
  -7   2  13       1183.67       1187.85        49.91 o                         
  -6   2  13        499.02        598.09        40.77 o                         
  -5   2  13       2142.95       2057.29        63.79 o                         
  -4   2  13        491.50        587.42        36.80 o                         
  -3   2  13       1178.94       1258.74        53.67 o                         
  -2   2  13        238.67        298.84        36.90 o                         
  -1   2  13        891.09        949.40        42.29 o                         
   0   2  13         31.99         56.30        33.07 o                         
   1   2  13       1605.95       1611.11        54.96 o                         
   2   2  13        205.29        187.10        46.83 o                         
   3   2  13       1408.34       1393.93        47.83 o                         
   4   2  13        864.82        824.85        44.41 o                         
   5   2  13        962.89       1022.63        52.19 o                         
   6   2  13       1812.86       1792.42        81.42 o                         
   7   2  13          4.70        -68.94        68.94 o                         
   8   2  13       1114.41       1042.04        77.17 o                         
   9   2  13         15.54        -44.97        61.32 o                         
  10   2  13       1125.42       1035.98        87.95 o                         
 -14   3  13          0.14         34.04        44.87 o                         
 -13   3  13          8.99         63.43        44.27 o                         
 -12   3  13         59.91         66.59        43.01 o                         
 -11   3  13          3.30         -0.15        42.99 o                         
 -10   3  13         47.23         65.13        39.45 o                         
  -9   3  13         41.47         57.83        40.47 o                         
  -8   3  13        165.25        115.33        40.20 o                         
  -7   3  13          5.14         52.03        39.66 o                         
  -6   3  13          6.70          8.62        39.22 o                         
  -5   3  13          3.14         23.19        38.79 o                         
  -4   3  13         65.13         38.12        38.58 o                         
  -3   3  13          1.07         19.54        39.38 o                         
  -2   3  13          3.23         10.78        46.94 o                         
  -1   3  13         39.97         17.13        44.53 o                         
   0   3  13         70.22         32.31        45.68 o                         
   1   3  13         27.05        -16.12        47.06 o                         
   2   3  13          0.03         72.04        42.33 o                         
   3   3  13          4.55         49.55        45.19 o                         
   4   3  13        120.23        136.99        51.22 o                         
   5   3  13         49.10         52.56        78.21 o                         
   6   3  13          1.70        -43.72        63.79 o                         
   7   3  13         18.63          9.79        62.23 o                         
  -5   4  13        518.25        620.45        83.42 o                         
  -4   4  13        145.24        154.34        55.82 o                         
  -3   4  13        756.88        724.92        63.24 o                         
  -2   4  13        247.14        284.66        57.96 o                         
 -18   0  14        142.01        204.18        70.97 o                         
 -17   0  14       2086.14       1926.31       100.41 o                         
 -16   0  14          7.66         10.62        62.16 o                         
 -15   0  14       2552.06       2459.70       109.08 o                         
 -14   0  14        696.23        621.11        68.16 o                         
 -13   0  14       1562.94       1424.60        84.04 o                         
 -12   0  14       1442.00       1764.79       105.29 o                         
 -11   0  14        305.80        408.48        61.09 o                         
 -10   0  14       1759.59       1715.18       103.57 o                         
  -9   0  14         75.84        129.34        61.37 o                         
  -8   0  14       1903.87       1787.83        74.96 o                         
  -7   0  14         19.45        114.92        46.29 o                         
  -6   0  14       2975.45       2984.81       109.80 o                         
  -5   0  14        596.96        637.08        63.07 o                         
  -4   0  14       1128.75       1125.63        73.90 o                         
  -3   0  14       2630.26       2701.62        94.04 o                         
  -2   0  14        310.53        334.54        56.66 o                         
  -1   0  14        691.06        776.48        65.17 o                         
   0   0  14       1111.29       1292.44        75.44 o                         
   1   0  14       1545.57       1567.49        82.81 o                         
   2   0  14        149.98        159.93        87.83 o                         
   3   0  14       2366.78       2314.92       122.08 o                         
   4   0  14        167.28        174.86        51.74 o                         
   5   0  14       1458.54       1628.76       129.60 o                         
   6   0  14        466.96        553.05        65.04 o                         
   7   0  14         99.27        184.29        75.27 o                         
   8   0  14        750.39        853.15       136.20 o                         
   9   0  14         28.73         75.36       115.50 o                         
  10   0  14        917.38       1150.68       151.72 o                         
 -17   1  14         18.20         25.42        46.01 o                         
 -16   1  14         81.91        162.09        46.15 o                         
 -15   1  14          2.72          1.56        59.59 o                         
 -14   1  14        213.04        192.10        51.91 o                         
 -13   1  14         27.82         82.91        50.99 o                         
 -12   1  14        724.30        832.31        61.42 o                         
 -11   1  14        204.06        164.19        37.41 o                         
 -10   1  14        560.17        559.29        41.27 o                         
  -9   1  14        603.65        530.05        36.63 o                         
  -8   1  14        111.38         99.49        31.47 o                         
  -7   1  14       1000.75        942.10        40.56 o                         
  -6   1  14          1.95         31.70        31.09 o                         
  -5   1  14        493.46        537.55        35.45 o                         
  -4   1  14          4.44         39.20        31.12 o                         
  -3   1  14       1333.70       1320.66        45.31 o                         
  -2   1  14        368.45        416.32        37.27 o                         
  -1   1  14        532.75        622.13        37.53 o                         
   0   1  14        862.18        877.97        40.40 o                         
   1   1  14          3.17         22.67        32.01 o                         
   2   1  14        586.58        557.11        41.21 o                         
   3   1  14         22.81         79.58        38.83 o                         
   4   1  14        536.58        515.07        38.89 o                         
   5   1  14         29.37         54.64        35.32 o                         
   6   1  14        805.39        879.57        73.56 o                         
   7   1  14         10.61         11.45        52.56 o                         
   8   1  14        748.91        805.61        64.18 o                         
   9   1  14        601.34        631.64        61.65 o                         
 -15   2  14        232.91        280.66        44.13 o                         
 -14   2  14         70.98        111.68        41.72 o                         
 -13   2  14        816.84        826.93        51.71 o                         
 -12   2  14         90.00        115.43        42.55 o                         
 -11   2  14        320.13        296.26        43.90 o                         
 -10   2  14        278.39        279.46        42.84 o                         
  -9   2  14         73.45        133.74        40.40 o                         
  -8   2  14        698.35        687.76        47.29 o                         
  -7   2  14          7.91         80.07        43.62 o                         
  -6   2  14        633.94        597.10        48.81 o                         
  -5   2  14         16.26         33.15        42.24 o                         
  -4   2  14        394.08        464.40        60.50 o                         
  -3   2  14        236.53        305.92        48.40 o                         
  -2   2  14        704.09        762.39        48.38 o                         
  -1   2  14        419.36        475.71        44.72 o                         
   0   2  14        528.29        560.32        54.76 o                         
   1   2  14        297.27        364.17        43.33 o                         
   2   2  14          1.48         68.50        41.04 o                         
   3   2  14        788.70        762.50        49.89 o                         
   4   2  14         56.19        145.57        49.82 o                         
   5   2  14        504.48        598.81        62.97 o                         
   6   2  14          3.11         -7.57        56.11 o                         
   7   2  14        388.21        420.29        67.13 o                         
 -11   3  14       1081.13       1158.47        85.33 o                         
 -10   3  14        210.80        259.76        57.20 o                         
  -9   3  14       1518.90       1621.19        64.11 o                         
  -8   3  14        104.36        263.20        46.38 o                         
  -7   3  14       1860.31       1844.65        66.43 o                         
  -6   3  14         31.00        168.83        51.57 o                         
  -5   3  14       2196.31       2197.12        79.47 o                         
  -4   3  14        286.18        376.49        51.47 o                         
  -3   3  14        848.70        911.38        59.53 o                         
  -2   3  14       1328.63       1486.44        83.90 o                         
  -1   3  14        369.84        398.95        52.55 o                         
   0   3  14       1414.72       1483.49        69.60 o                         
   1   3  14         34.65        151.19        47.46 o                         
   2   3  14       1563.85       1650.44        73.48 o                         
   3   3  14         94.38        184.65        62.41 o                         
 -15   1  15        162.03        114.23        58.10 o                         
 -14   1  15        887.18        960.85        70.13 o                         
 -13   1  15         28.14         16.23        55.75 o                         
 -12   1  15       1032.79        958.78        56.19 o                         
 -11   1  15        106.69        149.37        44.58 o                         
 -10   1  15       1274.02       1211.61        57.73 o                         
  -9   1  15        771.50        884.09        52.37 o                         
  -8   1  15        918.35       1020.36        53.78 o                         
  -7   1  15       2277.18       2235.16        72.31 o                         
  -6   1  15        202.31        284.70        44.51 o                         
  -5   1  15       1108.35       1128.93        54.56 o                         
  -4   1  15        165.45        158.79        42.63 o                         
  -3   1  15        819.77        927.56        51.43 o                         
  -2   1  15         28.01        151.55        42.69 o                         
  -1   1  15       1964.74       2027.87        63.63 o                         
   0   1  15        376.87        434.76        42.73 o                         
   1   1  15       1156.02       1154.01        55.94 o                         
   2   1  15        261.80        220.76        44.08 o                         
   3   1  15        195.03        232.91        39.89 o                         
   4   1  15       1473.24       1624.57        60.13 o                         
   5   1  15         35.60         90.98        46.78 o                         
   6   1  15       2030.74       1766.94        85.73 o                         
 -12   2  15        175.32        237.87        52.45 o                         
 -11   2  15       1138.43       1164.10        72.15 o                         
 -10   2  15         63.23         60.35        49.69 o                         
  -9   2  15        934.94        955.36        61.01 o                         
  -8   2  15        112.36        240.06        50.02 o                         
  -7   2  15        303.29        365.73        50.98 o                         
  -6   2  15       1244.01       1370.35        64.85 o                         
  -5   2  15        130.00        184.40        49.40 o                         
  -4   2  15       1962.68       2063.27        79.22 o                         
  -3   2  15         26.16        125.10        44.84 o                         
  -2   2  15       1000.60        974.65        62.08 o                         
  -1   2  15        384.44        528.71        48.85 o                         
   0   2  15       1196.80       1315.39        59.94 o                         
   1   2  15        774.17        811.78        53.84 o                         
   2   2  15        337.32        442.98        51.37 o                         
   3   2  15        476.31        339.11        47.03 o                         
   4   2  15        119.03        118.02        60.00 o                         
 -12   0  16       1611.94       1713.58        98.66 o                         
 -11   0  16       1269.59       1052.35        83.47 o                         
 -10   0  16        175.13        307.71        70.09 o                         
  -9   0  16       2362.01       2241.47       107.94 o                         
  -8   0  16         16.79        129.26        66.97 o                         
  -7   0  16       1439.77       1348.97        87.74 o                         
  -6   0  16        126.48        357.13        75.13 o                         
  -5   0  16       3218.25       3466.62       200.45 o                         
  -4   0  16       1194.47       1493.38       111.11 o                         
  -3   0  16       1430.77       1526.77       151.86 o                         
  -2   0  16       1664.44       1569.57       200.21 o                         
  -1   0  16         20.98        340.87       164.82 o                         
   0   0  16       2949.79       3174.12       156.39 o                         
   1   0  16        318.62        611.36        88.82 o                         
   2   0  16       1747.28       1787.06       115.41 o                         
   3   0  16        142.27        229.90        69.57 o                         
 -11   1  16        211.69        223.78        61.62 o                         
 -10   1  16        434.87        539.80        57.21 o                         
  -9   1  16         23.04         68.55        50.10 o                         
  -8   1  16        484.36        433.51        54.69 o                         
  -7   1  16         48.60         35.89        50.18 o                         
  -6   1  16         32.18         61.21        49.94 o                         
  -5   1  16        495.98        576.69        57.14 o                         
  -4   1  16         21.82        123.75        50.92 o                         
  -3   1  16        270.62        211.93        51.22 o                         
  -2   1  16         13.27         52.83        50.29 o                         
  -1   1  16        129.57        208.72        52.38 o                         
   0   1  16         31.61        112.90        51.83 o                         
   1   1  16        222.87        256.70        53.15 o                         
   2   1  16         64.81         71.60        57.56 o                         
                                                                                
