# Supplementary material for: Syntheses and crystal structures of 4-benzyl-1-ethyl-1,2,4-triazolium bromide and its corresponding NHC complexes of rhodium and iridium
Source: Acta Crystallogr E Crystallogr Commun. 2025 Mar 27;81(Pt 4):350–7. doi: 10.1107/S2056989025002671 (PMC11974332; doi:10.1107/S2056989025002671)
Supplement: Supplementary file 3 [file e-81-00350-3sup7.hkl]

data_3                                                                          
_shelx_title ' 99727_a.res in P-1'                                              
_shelx_refln_list_code          4                                               
_shelx_F_calc_maximum      138.28                                               
_exptl_crystal_F_000       444.00                                               
_reflns_d_resolution_high  0.7501                                               
                                                                                
loop_                                                                           
 _space_group_symop_operation_xyz                                               
 'x, y, z'                                                                      
 '-x, -y, -z'                                                                   
                                                                                
_cell_length_a    10.1404                                                       
_cell_length_b    10.2958                                                       
_cell_length_c    10.3306                                                       
_cell_angle_alpha 116.818                                                       
_cell_angle_beta  103.489                                                       
_cell_angle_gamma  93.997                                                       
                                                                                
_shelx_F_squared_multiplier     1.000                                           
                                                                                
loop_                                                                           
 _refln_index_h                                                                 
 _refln_index_k                                                                 
 _refln_index_l                                                                 
 _refln_F_squared_calc                                                          
 _refln_F_squared_meas                                                          
 _refln_F_squared_sigma                                                         
 _refln_observed_status                                                         
   1   0   0       1687.10       1708.26        26.03 o                         
   2   0   0      12130.14      13146.68       136.48 o                         
   3   0   0       4489.15       4622.93        49.08 o                         
   4   0   0       2345.11       2527.51        27.78 o                         
   5   0   0       3401.64       3545.63        41.51 o                         
   6   0   0       1264.25       1267.59        23.81 o                         
   7   0   0       1788.96       1800.43        31.62 o                         
   8   0   0        679.17        762.29        18.45 o                         
   9   0   0       1501.32       1477.64        29.60 o                         
  10   0   0         53.10         47.74         5.76 o                         
  11   0   0        687.24        673.96        24.32 o                         
  12   0   0         15.17         23.38         6.37 o                         
 -13   1   0        177.19        141.42        17.20 o                         
 -12   1   0        572.89        514.14        23.99 o                         
 -11   1   0        860.43        848.96        27.58 o                         
 -10   1   0        919.86        932.27        25.50 o                         
  -9   1   0        484.21        486.07        15.01 o                         
  -8   1   0       1590.58       1721.02        29.40 o                         
  -7   1   0         42.92         53.03         4.09 o                         
  -6   1   0       5945.30       6114.76        75.10 o                         
  -5   1   0        298.59        248.15         7.64 o                         
  -4   1   0       6956.46       7304.40        95.95 o                         
  -3   1   0          0.59          8.36         0.94 o                         
  -2   1   0        124.21         75.80         2.03 o                         
  -1   1   0       4896.46       4566.16        45.15 o                         
   0   1   0       1306.60        328.32       260.16 o                         
   1   1   0      11308.08      10409.11       174.96 o                         
   2   1   0       3145.93       3529.63        31.56 o                         
   3   1   0       2501.41       2204.23        22.98 o                         
   4   1   0        125.04        159.53         3.92 o                         
   5   1   0       3401.50       3360.70        35.34 o                         
   6   1   0        110.17         84.22         4.15 o                         
   7   1   0        361.68        337.61        10.85 o                         
   8   1   0        223.19        220.00        10.35 o                         
   9   1   0        611.77        587.57        17.58 o                         
  10   1   0        228.28        261.59        14.00 o                         
  11   1   0         33.70         25.78         5.44 o                         
  12   1   0        532.80        557.82        25.81 o                         
 -13   2   0         15.00          7.84         6.05 o                         
 -12   2   0        608.82        545.69        30.04 o                         
 -11   2   0         42.46         44.59         6.20 o                         
 -10   2   0       2033.76       1975.91        43.81 o                         
  -9   2   0        115.69        117.08         8.04 o                         
  -8   2   0        496.86        506.66        15.58 o                         
  -7   2   0        295.41        265.03         8.10 o                         
  -6   2   0        519.25        514.74        11.13 o                         
  -5   2   0       2926.90       2726.27        38.08 o                         
  -4   2   0         11.92         12.35         1.16 o                         
  -3   2   0       1581.68       1299.61        15.01 o                         
  -2   2   0          1.38          4.87         0.71 o                         
  -1   2   0        550.15        363.49        10.37 o                         
   0   2   0       8112.42       7498.73        89.43 o                         
   1   2   0        482.65        711.80        12.85 o                         
   2   2   0         22.07          2.74         0.73 o                         
   3   2   0         60.00        164.39         4.15 o                         
   4   2   0       2370.45       2308.46        26.10 o                         
   5   2   0         52.74         45.30         2.72 o                         
   6   2   0       1154.01       1093.35        18.34 o                         
   7   2   0        347.97        384.67        12.03 o                         
   8   2   0        991.56        962.80        24.13 o                         
   9   2   0        669.41        616.86        24.34 o                         
  10   2   0        447.31        471.34        20.46 o                         
  11   2   0        423.22        412.92        22.74 o                         
  12   2   0        128.88        139.28        15.80 o                         
 -13   3   0         89.23         79.15        17.04 o                         
 -12   3   0         17.78         20.46         5.62 o                         
 -11   3   0        355.54        328.90        18.69 o                         
 -10   3   0         55.64         57.95         6.00 o                         
  -9   3   0       1596.60       1479.19        37.95 o                         
  -8   3   0          1.14          4.27         1.97 o                         
  -7   3   0       1566.25       1394.46        27.98 o                         
  -6   3   0       1131.80       1142.15        21.11 o                         
  -5   3   0        411.91        331.83         8.70 o                         
  -4   3   0       1563.50       1632.57        19.90 o                         
  -3   3   0        716.98       1020.03        14.25 o                         
  -2   3   0        660.79        676.45        14.31 o                         
  -1   3   0       1756.41       1520.87        23.11 o                         
   0   3   0      11303.16      10716.16       121.91 o                         
   1   3   0        929.48       1118.71        16.74 o                         
   2   3   0       3596.08       3436.39        40.83 o                         
   3   3   0       1690.19       1926.73        22.97 o                         
   4   3   0       1865.14       1995.41        26.21 o                         
   5   3   0       1846.88       1966.75        26.72 o                         
   6   3   0       1202.88       1181.60        23.67 o                         
   7   3   0        603.73        653.83        16.92 o                         
   8   3   0        416.05        429.59        19.02 o                         
   9   3   0       2830.96       2882.90        70.03 o                         
  10   3   0          1.50          0.81         4.05 o                         
  11   3   0       1055.97       1062.28        39.85 o                         
 -13   4   0        381.45        342.02        32.09 o                         
 -12   4   0        250.57        212.18        30.63 o                         
 -11   4   0        202.97        198.07        17.13 o                         
 -10   4   0       1975.85       1930.64        63.14 o                         
  -9   4   0         39.06         47.88         5.60 o                         
  -8   4   0       2881.72       2729.98        61.23 o                         
  -7   4   0          7.02         14.74         2.80 o                         
  -6   4   0       6894.61       6876.85       150.59 o                         
  -5   4   0        416.05        449.36        11.55 o                         
  -4   4   0       3447.50       3550.42        77.24 o                         
  -3   4   0       1515.76       1616.37        23.86 o                         
  -2   4   0       2763.46       2975.41        45.26 o                         
  -1   4   0       6214.84       6549.88        79.19 o                         
   0   4   0       1013.33       1153.59        20.83 o                         
   1   4   0       2988.02       3042.71        38.51 o                         
   2   4   0       1171.55       1302.59        28.12 o                         
   3   4   0       3382.12       3519.48        54.13 o                         
   4   4   0        260.59        317.22         9.25 o                         
   5   4   0       4833.31       4990.23        81.58 o                         
   6   4   0          0.62          1.72         2.74 o                         
   7   4   0       2156.44       2295.69        49.32 o                         
   8   4   0        291.03        324.85        16.46 o                         
   9   4   0        807.46        829.74        33.43 o                         
  10   4   0        390.80        385.59        24.34 o                         
  11   4   0         64.43         63.94        14.59 o                         
 -12   5   0        947.75        762.04        40.24 o                         
 -11   5   0         35.57         38.23         7.50 o                         
 -10   5   0       1053.55       1058.91        29.13 o                         
  -9   5   0        689.94        672.92        23.03 o                         
  -8   5   0        487.98        467.88        19.02 o                         
  -7   5   0        948.82        999.97        40.15 o                         
  -6   5   0        887.67        921.42        23.42 o                         
  -5   5   0       2554.90       2575.80        46.82 o                         
  -4   5   0       2197.36       2463.01        43.62 o                         
  -3   5   0       2324.89       2143.02        37.25 o                         
  -2   5   0       1169.64       1362.23        27.54 o                         
  -1   5   0      11953.37      11998.88       196.48 o                         
   0   5   0       1224.72       1091.05        25.84 o                         
   1   5   0       1686.63       1612.86        30.52 o                         
   2   5   0        983.11        818.89        30.23 o                         
   3   5   0       1271.64       1315.17        28.00 o                         
   4   5   0       1566.53       1514.49        30.59 o                         
   5   5   0        207.81        207.25        10.64 o                         
   6   5   0       1173.79       1202.07        33.57 o                         
   7   5   0         10.06         11.19         4.73 o                         
   8   5   0       1076.49       1103.09        38.49 o                         
   9   5   0        299.06        321.87        29.21 o                         
  10   5   0        179.07        220.69        20.13 o                         
 -12   6   0        107.15         88.06        13.37 o                         
 -11   6   0        416.41        457.14        26.16 o                         
 -10   6   0         11.99          8.17         4.33 o                         
  -9   6   0        698.08        677.18        28.85 o                         
  -8   6   0         15.87         20.86         4.76 o                         
  -7   6   0        715.31        706.99        24.83 o                         
  -6   6   0        735.83        712.00        20.83 o                         
  -5   6   0        160.33        164.45         9.79 o                         
  -4   6   0        694.42        630.35        17.44 o                         
  -3   6   0         71.32         89.02         7.01 o                         
  -2   6   0        135.36        102.63         8.30 o                         
  -1   6   0         17.57          8.87         2.82 o                         
   0   6   0        674.19        570.39        29.53 o                         
   1   6   0         98.59        114.03         6.65 o                         
   2   6   0        896.76        767.77        22.66 o                         
   3   6   0       1277.37       1327.54        34.11 o                         
   4   6   0        884.55        845.19        23.22 o                         
   5   6   0        958.50       1033.15        34.98 o                         
   6   6   0          1.37          1.72         4.11 o                         
   7   6   0        561.29        627.68        41.66 o                         
   8   6   0         23.17         49.92         8.19 o                         
   9   6   0       1065.44       1020.07        48.01 o                         
 -12   7   0         44.42         38.89         9.92 o                         
 -11   7   0        105.89        108.02        12.74 o                         
 -10   7   0        538.74        545.76        30.81 o                         
  -9   7   0          0.49          4.07         4.22 o                         
  -8   7   0        995.74        958.15        32.16 o                         
  -7   7   0          2.81          0.15         3.76 o                         
  -6   7   0       1422.03       1465.63        44.85 o                         
  -5   7   0        727.95        770.36        28.68 o                         
  -4   7   0        579.61        555.31        20.42 o                         
  -3   7   0        538.89        564.51        19.94 o                         
  -2   7   0       1088.92       1054.15        27.81 o                         
  -1   7   0       2869.38       3003.75        65.34 o                         
   0   7   0         48.05         36.23         6.78 o                         
   1   7   0       1136.44       1078.55        60.63 o                         
   2   7   0        105.22        103.36         8.93 o                         
   3   7   0       2929.71       2959.38        93.11 o                         
   4   7   0        109.00        114.44        11.50 o                         
   5   7   0       2004.08       2052.91        52.77 o                         
   6   7   0        191.35        196.77        15.56 o                         
   7   7   0       1166.73       1161.18        49.11 o                         
   8   7   0        885.81        868.74        44.01 o                         
   9   7   0        584.25        556.41        41.61 o                         
 -11   8   0          8.71          0.71         5.78 o                         
 -10   8   0        354.53        370.66        25.57 o                         
  -9   8   0        411.36        379.44        35.51 o                         
  -8   8   0        500.26        530.20        25.24 o                         
  -7   8   0       1203.15       1293.45        38.46 o                         
  -6   8   0        268.91        275.47        18.27 o                         
  -5   8   0       1617.86       1668.47        48.27 o                         
  -4   8   0        147.84        141.70        12.28 o                         
  -3   8   0       2150.99       2194.12        63.69 o                         
  -2   8   0        369.85        384.05        17.95 o                         
  -1   8   0       5842.45       5962.85       114.94 o                         
   0   8   0        138.27        127.12        10.52 o                         
   1   8   0       1780.70       1890.72        48.32 o                         
   2   8   0        587.41        606.87        23.41 o                         
   3   8   0        741.26        752.23        33.96 o                         
   4   8   0       1130.97       1118.60        36.93 o                         
   5   8   0        472.76        453.86        22.37 o                         
   6   8   0        523.79        518.70        24.66 o                         
   7   8   0         44.80         27.35        11.04 o                         
   8   8   0       1411.74       1418.45        81.69 o                         
 -10   9   0         25.81          9.78         7.99 o                         
  -9   9   0        613.77        595.01        29.56 o                         
  -8   9   0         22.31         17.03         8.24 o                         
  -7   9   0       1547.91       1598.93        50.25 o                         
  -6   9   0        123.37        140.07        13.65 o                         
  -5   9   0        938.69       1009.12        37.42 o                         
  -4   9   0        528.09        507.33        25.20 o                         
  -3   9   0        639.22        586.50        26.23 o                         
  -2   9   0       1437.35       1423.40        40.05 o                         
  -1   9   0        156.33        154.48        11.69 o                         
   0   9   0        515.71        540.04        23.67 o                         
   1   9   0        131.72        137.71        14.02 o                         
   2   9   0        415.09        466.71        24.95 o                         
   3   9   0         56.25         53.86         9.58 o                         
   4   9   0        601.18        589.66        27.23 o                         
   5   9   0         87.86        106.69        11.75 o                         
   6   9   0         26.21         28.82         8.39 o                         
  -9  10   0         45.60         45.82        15.81 o                         
  -8  10   0        190.62        237.04        25.33 o                         
  -7  10   0         61.47         60.25        10.09 o                         
  -6  10   0        339.17        311.79        20.95 o                         
  -5  10   0         14.43         11.19         5.84 o                         
  -4  10   0        116.37        105.07        11.69 o                         
  -3  10   0         43.16         47.93         7.39 o                         
  -2  10   0        799.64        824.90        34.34 o                         
  -1  10   0        920.94        902.92        36.22 o                         
   0  10   0         68.17         52.48         9.78 o                         
   1  10   0        607.58        618.45        28.38 o                         
   2  10   0         64.81         56.65        10.33 o                         
   3  10   0       1057.84       1004.40        38.20 o                         
   4  10   0        317.53        267.84        18.99 o                         
   5  10   0        367.52        376.50        23.79 o                         
  -8  11   0        216.85        292.39        25.41 o                         
  -7  11   0        856.49        896.67        43.99 o                         
  -6  11   0          1.09          4.32         6.21 o                         
  -5  11   0        762.05        745.94        31.18 o                         
  -4  11   0        196.50        186.17        19.07 o                         
  -3  11   0        724.73        717.49        33.61 o                         
  -2  11   0        279.43        242.48        19.01 o                         
  -1  11   0       1173.88       1134.71        43.25 o                         
   0  11   0        487.81        446.16        38.87 o                         
   1  11   0        517.78        455.11        34.14 o                         
   2  11   0        768.48        714.78        37.10 o                         
   3  11   0        112.70        100.56        11.50 o                         
  -5  12   0        399.72        390.15        28.60 o                         
  -4  12   0        362.97        355.53        24.49 o                         
  -3  12   0        428.57        373.91        24.62 o                         
  -2  12   0       1228.56       1154.81        45.79 o                         
  -1  12   0         10.92         13.73         6.68 o                         
  -1 -12   1        888.19        849.48        71.55 o                         
   0 -12   1        111.26        116.75        15.36 o                         
   1 -12   1        895.31        828.15        40.21 o                         
   2 -12   1        408.76        379.11        26.68 o                         
   3 -12   1        407.65        355.14        23.87 o                         
   4 -12   1        518.35        555.45        30.24 o                         
   5 -12   1         83.16         61.61        13.75 o                         
   6 -12   1        542.11        516.28        26.76 o                         
  -4 -11   1        220.41        247.54        21.73 o                         
  -3 -11   1        792.61        734.62        42.27 o                         
  -2 -11   1        266.66        264.37        19.56 o                         
  -1 -11   1        451.15        359.57        22.81 o                         
   0 -11   1        256.26        239.97        18.47 o                         
   1 -11   1        435.88        390.93        25.66 o                         
   2 -11   1       1419.38       1348.86        51.32 o                         
   3 -11   1          0.69          1.05         4.72 o                         
   4 -11   1        267.30        237.27        16.84 o                         
   5 -11   1          0.22         -0.83         4.81 o                         
   6 -11   1        131.40        124.70        14.22 o                         
   7 -11   1        208.15        244.18        19.50 o                         
   8 -11   1         69.00         80.37        17.66 o                         
  -6 -10   1        179.41        188.70        18.93 o                         
  -5 -10   1          6.52          3.29         6.58 o                         
  -4 -10   1        454.28        423.66        21.57 o                         
  -3 -10   1         25.87         18.63         6.88 o                         
  -2 -10   1        371.70        379.06        25.40 o                         
  -1 -10   1         92.13        102.48        11.56 o                         
   0 -10   1         23.70         26.90         5.49 o                         
   1 -10   1        263.04        284.43        17.78 o                         
   2 -10   1          2.55          2.25         5.38 o                         
   3 -10   1        613.75        556.57        26.35 o                         
   4 -10   1          4.69          2.57         4.91 o                         
   5 -10   1        248.60        237.26        17.60 o                         
   6 -10   1          3.68          3.64         5.09 o                         
   7 -10   1        454.63        470.50        25.90 o                         
   8 -10   1        407.80        455.37        25.75 o                         
   9 -10   1         93.32         93.54        12.39 o                         
  -7  -9   1        292.05        274.66        19.74 o                         
  -6  -9   1         65.59         86.61        14.86 o                         
  -5  -9   1       1174.18       1140.53        36.04 o                         
  -4  -9   1         20.33         14.28         4.85 o                         
  -3  -9   1       2232.27       2142.56        74.49 o                         
  -2  -9   1        374.66        350.36        37.36 o                         
  -1  -9   1       1064.15       1057.55        32.09 o                         
   0  -9   1        255.59        257.33        14.63 o                         
   1  -9   1       1104.12       1117.02        39.02 o                         
   2  -9   1       1328.39       1338.13        41.06 o                         
   3  -9   1        188.54        188.26        15.89 o                         
   4  -9   1       1381.65       1420.83        60.38 o                         
   5  -9   1        165.66        181.89        14.69 o                         
   6  -9   1       1663.50       1717.53        59.54 o                         
   7  -9   1         41.45         31.98         6.72 o                         
   8  -9   1       1499.54       1470.33        51.27 o                         
   9  -9   1          6.11          8.60         6.63 o                         
  10  -9   1        987.34       1002.54        69.12 o                         
  -8  -8   1        134.40        141.30        12.59 o                         
  -7  -8   1        823.93        764.35        33.13 o                         
  -6  -8   1        324.05        320.08        18.40 o                         
  -5  -8   1        501.79        502.64        23.13 o                         
  -4  -8   1       1145.66       1168.56        34.62 o                         
  -3  -8   1        814.56        853.27        34.41 o                         
  -2  -8   1       1358.96       1472.29        46.03 o                         
  -1  -8   1        346.95        366.51        16.52 o                         
   0  -8   1       2164.08       2193.01        49.18 o                         
   1  -8   1       1692.16       1712.76        41.93 o                         
   2  -8   1       4754.64       4842.31        97.14 o                         
   3  -8   1          2.81          4.89         6.29 o                         
   4  -8   1       2148.55       2207.60        62.68 o                         
   5  -8   1        212.24        203.56        17.76 o                         
   6  -8   1        994.59       1080.73        34.60 o                         
   7  -8   1       1067.92       1102.03        34.68 o                         
   8  -8   1        285.55        289.59        17.02 o                         
   9  -8   1        353.29        353.26        23.43 o                         
  10  -8   1        191.54        163.12        17.20 o                         
  11  -8   1        715.15        705.39        33.76 o                         
  -9  -7   1        568.99        529.95        33.34 o                         
  -8  -7   1        820.27        881.22        32.73 o                         
  -7  -7   1        461.93        493.67        42.09 o                         
  -6  -7   1        930.14       1013.97        36.00 o                         
  -5  -7   1          8.65         15.62         3.67 o                         
  -4  -7   1       2007.86       2052.38        41.74 o                         
  -3  -7   1         21.11         19.97         5.30 o                         
  -2  -7   1       1161.17       1140.00        28.63 o                         
  -1  -7   1         64.89         47.28         4.59 o                         
   0  -7   1       1896.44       1894.00        42.44 o                         
   1  -7   1       2202.41       2094.32        41.23 o                         
   2  -7   1        634.95        628.17        20.35 o                         
   3  -7   1       1287.53       1186.85        37.38 o                         
   4  -7   1         45.45         48.01         7.18 o                         
   5  -7   1        320.61        286.68        16.14 o                         
   6  -7   1          0.31          0.87         3.46 o                         
   7  -7   1        277.70        349.63        18.99 o                         
   8  -7   1        406.65        413.73        21.30 o                         
   9  -7   1        167.29        160.12        15.57 o                         
  10  -7   1        107.14        112.98        12.46 o                         
  11  -7   1          0.51          1.77         5.30 o                         
  12  -7   1        206.53        246.60        33.45 o                         
 -10  -6   1        410.94        397.52        29.55 o                         
  -9  -6   1          0.80          3.42         4.91 o                         
  -8  -6   1        620.78        610.14        27.78 o                         
  -7  -6   1          1.84          0.96         3.95 o                         
  -6  -6   1        276.30        296.95        13.96 o                         
  -5  -6   1        352.68        359.49        14.47 o                         
  -4  -6   1        251.96        231.68        10.66 o                         
  -3  -6   1       1945.20       1823.54        45.48 o                         
  -2  -6   1         33.22         37.27         4.03 o                         
  -1  -6   1        354.03        272.81        10.64 o                         
   0  -6   1         25.97         22.56         3.03 o                         
   1  -6   1       2917.19       2754.43        48.43 o                         
   2  -6   1       1899.72       1838.89        42.89 o                         
   3  -6   1        413.15        318.77        14.58 o                         
   4  -6   1       1920.39       1822.58        40.50 o                         
   5  -6   1        554.80        491.64        17.89 o                         
   6  -6   1       1557.40       1642.54        34.70 o                         
   7  -6   1        137.77        137.31        13.82 o                         
   8  -6   1       1181.30       1232.19        60.51 o                         
   9  -6   1        146.92        141.70        12.66 o                         
  10  -6   1       1148.09       1095.18        60.25 o                         
  11  -6   1        348.36        330.81        21.47 o                         
  12  -6   1        266.46        273.33        26.38 o                         
 -11  -5   1        391.78        411.73        33.82 o                         
 -10  -5   1          0.59         -0.87         5.71 o                         
  -9  -5   1       1236.10       1247.18        38.87 o                         
  -8  -5   1          1.04          3.17         3.31 o                         
  -7  -5   1        998.85       1028.35        31.10 o                         
  -6  -5   1        175.53        206.72        12.42 o                         
  -5  -5   1        891.20        894.90        23.77 o                         
  -4  -5   1       2538.70       2701.51        43.20 o                         
  -3  -5   1        388.64        343.92        11.26 o                         
  -2  -5   1       6950.64       6981.14       100.79 o                         
  -1  -5   1         59.08         91.48         4.82 o                         
   0  -5   1       6062.92       6315.13        81.38 o                         
   1  -5   1        226.62        257.31         8.09 o                         
   2  -5   1       4311.84       4407.16        60.20 o                         
   3  -5   1       1469.65       1565.67        30.88 o                         
   4  -5   1       3045.23       3129.01        48.98 o                         
   5  -5   1       1026.85       1145.96        24.84 o                         
   6  -5   1       2851.21       3077.35        74.58 o                         
   7  -5   1        948.00        979.51        34.51 o                         
   8  -5   1         70.54         60.70        13.03 o                         
   9  -5   1        737.85        711.60        23.53 o                         
  10  -5   1        208.21        201.03        12.56 o                         
  11  -5   1       1319.69       1249.21        39.87 o                         
  12  -5   1          0.89          3.76         7.11 o                         
 -11  -4   1        172.31        172.55        19.29 o                         
 -10  -4   1        723.24        693.65        28.11 o                         
  -9  -4   1        855.34        882.39        30.72 o                         
  -8  -4   1       2304.38       2339.79        46.34 o                         
  -7  -4   1        707.61        745.75        21.13 o                         
  -6  -4   1       6296.49       6392.80       113.78 o                         
  -5  -4   1        154.81        167.75         6.13 o                         
  -4  -4   1       6314.20       6602.95        91.68 o                         
  -3  -4   1       1367.77       1434.66        21.04 o                         
  -2  -4   1       1919.64       1890.49        28.67 o                         
  -1  -4   1       2374.22       2395.44        31.04 o                         
   0  -4   1       7561.57       8031.10        85.42 o                         
   1  -4   1      12266.51      12675.61       143.98 o                         
   2  -4   1        551.06        654.03        11.58 o                         
   3  -4   1       3423.69       3351.23        43.25 o                         
   4  -4   1        488.93        528.80        12.45 o                         
   5  -4   1       2921.53       3002.12        49.26 o                         
   6  -4   1         70.07         99.94         5.63 o                         
   7  -4   1       1382.85       1283.12        29.79 o                         
   8  -4   1        133.58        149.05         9.49 o                         
   9  -4   1       1078.49        991.24        27.95 o                         
  10  -4   1        269.07        273.92        14.39 o                         
  11  -4   1        174.44        147.98        14.23 o                         
  12  -4   1        933.98        913.03        38.95 o                         
 -12  -3   1        889.18        803.11        34.94 o                         
 -11  -3   1          2.96          8.61         5.54 o                         
 -10  -3   1       1187.14       1241.66        39.12 o                         
  -9  -3   1        197.69        222.50        12.67 o                         
  -8  -3   1        878.86        976.61        33.24 o                         
  -7  -3   1        816.56        786.51        18.99 o                         
  -6  -3   1        819.81        818.43        18.32 o                         
  -5  -3   1       2279.08       2156.85        29.23 o                         
  -4  -3   1       3339.77       3694.56        45.62 o                         
  -3  -3   1        281.88        185.57         4.85 o                         
  -2  -3   1        155.91        216.13         6.04 o                         
  -1  -3   1          3.40         32.48         2.15 o                         
   0  -3   1       1803.00       2147.59        26.82 o                         
   1  -3   1       6344.54       6186.47        72.16 o                         
   2  -3   1        104.15        208.32         5.95 o                         
   3  -3   1        920.36        798.15        11.48 o                         
   4  -3   1        144.92         72.63         2.89 o                         
   5  -3   1        420.54        410.93        12.30 o                         
   6  -3   1       2662.82       2516.66        41.35 o                         
   7  -3   1         38.19         32.79         3.82 o                         
   8  -3   1        643.34        641.81        21.30 o                         
   9  -3   1          9.49          7.99         3.07 o                         
  10  -3   1        816.12        807.12        27.54 o                         
  11  -3   1        332.89        279.01        21.76 o                         
  12  -3   1         79.57         74.46        10.62 o                         
 -12  -2   1        245.30        240.96        16.74 o                         
 -11  -2   1        399.66        399.50        18.41 o                         
 -10  -2   1        212.91        239.05        13.76 o                         
  -9  -2   1       1293.14       1316.89        34.23 o                         
  -8  -2   1         48.49         72.02         5.59 o                         
  -7  -2   1        330.96        284.34         9.57 o                         
  -6  -2   1        834.58        844.98        15.23 o                         
  -5  -2   1       2256.67       2116.44        25.74 o                         
  -4  -2   1       1076.67       1007.31        15.47 o                         
  -3  -2   1       1308.19       1175.21        14.88 o                         
  -2  -2   1        297.13        216.00         5.03 o                         
  -1  -2   1         44.46         10.19         1.09 o                         
   0  -2   1       9900.74       9159.47       117.20 o                         
   1  -2   1        473.58        696.15        14.45 o                         
   2  -2   1       4350.80       4100.07        56.69 o                         
   3  -2   1        428.07        501.58         7.81 o                         
   4  -2   1       1489.13       1361.17        16.88 o                         
   5  -2   1       1080.02       1055.37        20.56 o                         
   6  -2   1       1435.91       1355.99        24.27 o                         
   7  -2   1       2260.45       2290.15        46.11 o                         
   8  -2   1        129.29        139.99         7.85 o                         
   9  -2   1       1307.21       1321.68        32.19 o                         
  10  -2   1          5.75          7.92         3.18 o                         
  11  -2   1        874.39        851.23        30.85 o                         
  12  -2   1         77.40         75.11        11.02 o                         
 -12  -1   1        261.07        271.62        15.68 o                         
 -11  -1   1        137.32        156.51        11.41 o                         
 -10  -1   1        768.84        732.33        23.64 o                         
  -9  -1   1        318.90        333.36        15.33 o                         
  -8  -1   1       1025.64       1024.59        26.98 o                         
  -7  -1   1         93.93         77.70         4.81 o                         
  -6  -1   1       3879.49       4027.64        52.52 o                         
  -5  -1   1        580.54        691.40        11.73 o                         
  -4  -1   1      13011.93      13191.11       129.12 o                         
  -3  -1   1       2045.55       2278.00        27.51 o                         
  -2  -1   1        116.19        124.74         5.17 o                         
  -1  -1   1       1605.63       2056.52        27.31 o                         
   0  -1   1      11825.14       9696.89      1749.06 o                         
   1  -1   1       7285.59       7842.51       116.24 o                         
   2  -1   1       2735.67       2843.47        29.58 o                         
   3  -1   1      13788.27      14275.02       129.02 o                         
   4  -1   1        331.77        373.75         6.56 o                         
   5  -1   1      10739.28      11221.38       136.38 o                         
   6  -1   1        217.98        239.57         8.85 o                         
   7  -1   1       3440.42       3464.39        58.17 o                         
   8  -1   1          2.19          6.51         2.37 o                         
   9  -1   1       2125.77       2092.51        35.77 o                         
  10  -1   1        745.85        759.08        31.87 o                         
  11  -1   1        545.21        533.69        23.80 o                         
  12  -1   1        801.72        745.30        30.07 o                         
 -13   0   1         15.51         17.02         6.18 o                         
 -12   0   1        995.79        990.26        31.43 o                         
 -11   0   1         80.54         61.06         6.86 o                         
 -10   0   1       1481.27       1451.08        33.31 o                         
  -9   0   1        646.50        659.25        20.56 o                         
  -8   0   1       1612.54       1680.01        32.17 o                         
  -7   0   1       1709.29       1809.21        26.50 o                         
  -6   0   1        855.33        824.59        14.73 o                         
  -5   0   1       9217.90       9683.11        94.12 o                         
  -4   0   1       2415.90       2690.22        30.13 o                         
  -3   0   1       8144.60       8311.41        85.75 o                         
  -2   0   1         44.94         25.20         1.21 o                         
  -1   0   1       7888.72       8422.47        96.62 o                         
   0   0   1        117.50         51.70         6.84 o                         
   1   0   1       9068.70       9646.30       115.69 o                         
   2   0   1        231.80        199.46         4.33 o                         
   3   0   1       1191.72       1310.99        16.12 o                         
   4   0   1       2207.69       2247.94        25.44 o                         
   5   0   1       1377.32       1482.38        21.67 o                         
   6   0   1       3520.60       3547.91        62.94 o                         
   7   0   1         71.84         79.84         4.85 o                         
   8   0   1       1437.16       1444.15        29.49 o                         
   9   0   1        131.46        128.51        11.39 o                         
  10   0   1        868.50        806.00        27.44 o                         
  11   0   1        163.31        213.96        16.15 o                         
  12   0   1        252.84        239.81        24.99 o                         
 -13   1   1        268.55        238.39        17.33 o                         
 -12   1   1        242.32        239.68        13.80 o                         
 -11   1   1        613.34        624.87        20.05 o                         
 -10   1   1        672.19        675.12        24.97 o                         
  -9   1   1       1285.24       1318.28        26.90 o                         
  -8   1   1        247.29        255.75         8.94 o                         
  -7   1   1       1498.80       1460.71        23.75 o                         
  -6   1   1         47.50         35.25         3.09 o                         
  -5   1   1       4197.38       4305.16        44.89 o                         
  -4   1   1        632.03        478.81         7.76 o                         
  -3   1   1       3630.15       3616.67        40.93 o                         
  -2   1   1         60.86        123.90         3.21 o                         
  -1   1   1       3732.08       3811.10        45.91 o                         
   0   1   1      19122.25      15860.35       236.78 o                         
   1   1   1         10.52          8.15         0.88 o                         
   2   1   1       1177.72        913.98        11.00 o                         
   3   1   1       1540.54       1536.50        18.15 o                         
   4   1   1        346.12        230.73         5.42 o                         
   5   1   1        550.64        536.43        12.76 o                         
   6   1   1         30.61         14.74         2.04 o                         
   7   1   1        763.16        724.70        17.68 o                         
   8   1   1        262.60        273.66        11.15 o                         
   9   1   1       1361.35       1310.80        32.12 o                         
  10   1   1          7.44          5.04         5.02 o                         
  11   1   1        752.90        807.44        32.61 o                         
  12   1   1        109.13         94.59        13.58 o                         
 -13   2   1        486.77        520.05        28.74 o                         
 -12   2   1        145.91        144.80        11.65 o                         
 -11   2   1        377.20        395.83        18.11 o                         
 -10   2   1        534.54        502.66        17.95 o                         
  -9   2   1         83.85         71.44         5.50 o                         
  -8   2   1        247.42        232.29         7.90 o                         
  -7   2   1          7.36         12.91         1.60 o                         
  -6   2   1        803.74        661.36        12.77 o                         
  -5   2   1         56.78         63.81         3.26 o                         
  -4   2   1       2090.36       1877.45        30.02 o                         
  -3   2   1        594.91        671.84         9.52 o                         
  -2   2   1        102.66        194.73         4.15 o                         
  -1   2   1        164.98        157.20         4.34 o                         
   0   2   1       1786.93       1531.85        22.64 o                         
   1   2   1        209.99        192.51         5.94 o                         
   2   2   1       1032.99        837.33        11.74 o                         
   3   2   1       3143.22       3040.58        40.82 o                         
   4   2   1         36.98         22.12         1.85 o                         
   5   2   1       5282.80       5358.93        70.62 o                         
   6   2   1        741.51        781.19        19.96 o                         
   7   2   1        606.82        638.77        17.58 o                         
   8   2   1        546.28        553.10        21.87 o                         
   9   2   1       1058.55       1091.79        32.14 o                         
  10   2   1        564.71        548.07        29.31 o                         
  11   2   1        154.51        180.86        17.88 o                         
 -13   3   1         18.84         29.16         7.96 o                         
 -12   3   1        527.47        539.32        25.34 o                         
 -11   3   1         78.89         58.81         8.02 o                         
 -10   3   1        951.52        894.65        31.08 o                         
  -9   3   1        161.24        156.36         7.66 o                         
  -8   3   1        472.02        430.21        13.44 o                         
  -7   3   1       1179.80       1168.12        23.04 o                         
  -6   3   1       1042.27       1010.48        19.35 o                         
  -5   3   1       5379.68       5480.84        76.68 o                         
  -4   3   1        379.46        334.85         7.54 o                         
  -3   3   1       8306.90       9016.05        75.67 o                         
  -2   3   1         80.94         71.60         2.74 o                         
  -1   3   1      15931.02      15576.16       192.09 o                         
   0   3   1        632.01        736.02        15.88 o                         
   1   3   1       9317.40       9830.57       118.56 o                         
   2   3   1        817.72        867.21        13.40 o                         
   3   3   1       2636.26       2801.50        39.18 o                         
   4   3   1       2805.84       2906.97        58.02 o                         
   5   3   1       1277.61       1412.42        28.16 o                         
   6   3   1       2325.06       2480.80        48.54 o                         
   7   3   1         25.46         27.04         4.42 o                         
   8   3   1       1825.09       1816.55        58.92 o                         
   9   3   1          4.28          8.78         6.20 o                         
  10   3   1        972.06        968.62        41.26 o                         
  11   3   1         61.49         57.24        11.21 o                         
 -13   4   1        518.54        499.17        28.45 o                         
 -12   4   1        124.56        107.37        12.75 o                         
 -11   4   1        758.49        763.33        29.44 o                         
 -10   4   1        459.94        461.14        16.04 o                         
  -9   4   1       1669.15       1609.81        78.09 o                         
  -8   4   1        370.56        380.17        17.65 o                         
  -7   4   1       3610.92       3512.29        60.87 o                         
  -6   4   1        264.94        284.25         9.59 o                         
  -5   4   1       5942.72       6214.56        89.17 o                         
  -4   4   1       2784.12       2938.88        39.46 o                         
  -3   4   1        908.75       1073.54        28.40 o                         
  -2   4   1       1977.27       2008.85        31.10 o                         
  -1   4   1       5126.37       5515.79       103.98 o                         
   0   4   1       8642.65       8682.78       133.41 o                         
   1   4   1        523.45        585.17        14.19 o                         
   2   4   1       6216.70       6338.29        84.45 o                         
   3   4   1          0.52          4.49         1.48 o                         
   4   4   1       2559.37       2641.69        45.10 o                         
   5   4   1         78.56         71.98         5.03 o                         
   6   4   1        238.88        255.29        12.48 o                         
   7   4   1          1.80          2.16         3.11 o                         
   8   4   1        672.78        740.05        51.33 o                         
   9   4   1        967.45        990.36        54.91 o                         
  10   4   1        260.81        228.25        23.65 o                         
 -12   5   1         36.11         50.19        10.55 o                         
 -11   5   1        681.80        660.82        40.02 o                         
 -10   5   1        517.78        514.70        32.21 o                         
  -9   5   1        901.10       1031.87        34.61 o                         
  -8   5   1        507.15        473.17        21.97 o                         
  -7   5   1        495.55        502.79        19.53 o                         
  -6   5   1       1787.98       1709.14        33.08 o                         
  -5   5   1        113.46        122.12         6.93 o                         
  -4   5   1       1919.58       1840.89        32.20 o                         
  -3   5   1        725.87        668.63        14.94 o                         
  -2   5   1        867.51        722.76        16.79 o                         
  -1   5   1       1175.51       1242.30        38.28 o                         
   0   5   1          1.07          6.76         2.18 o                         
   1   5   1        503.82        421.78        14.17 o                         
   2   5   1         37.82         53.37         4.47 o                         
   3   5   1       1138.61       1059.15        26.85 o                         
   4   5   1         86.87         80.19         6.89 o                         
   5   5   1       1314.71       1311.39        32.95 o                         
   6   5   1         87.44         93.24         8.79 o                         
   7   5   1        125.03        156.67        12.12 o                         
   8   5   1        432.60        452.63        22.97 o                         
   9   5   1        332.53        336.58        25.92 o                         
  10   5   1        524.65        504.95        33.76 o                         
 -12   6   1        241.55        272.03        22.72 o                         
 -11   6   1          1.35         11.21         5.65 o                         
 -10   6   1        329.64        360.14        19.83 o                         
  -9   6   1         65.05         59.66         8.76 o                         
  -8   6   1        296.40        288.76        15.79 o                         
  -7   6   1        113.24        111.72         8.63 o                         
  -6   6   1        375.74        323.76        14.54 o                         
  -5   6   1        905.90        919.17        25.94 o                         
  -4   6   1         16.74         22.24         4.23 o                         
  -3   6   1       1118.18       1056.28        22.10 o                         
  -2   6   1        100.50        120.42         6.95 o                         
  -1   6   1       4174.77       3925.83        79.34 o                         
   0   6   1        680.87        723.64        25.49 o                         
   1   6   1        312.14        310.46        13.10 o                         
   2   6   1       1740.81       1853.83        45.63 o                         
   3   6   1        217.71        211.54        12.15 o                         
   4   6   1       2309.36       2316.28        59.81 o                         
   5   6   1        174.81        177.45        12.05 o                         
   6   6   1        770.09        793.49        31.14 o                         
   7   6   1         18.36         22.27         8.72 o                         
   8   6   1       1109.36       1071.44        38.76 o                         
   9   6   1        134.36        114.47        14.51 o                         
 -12   7   1        177.95        187.09        27.16 o                         
 -11   7   1        700.42        734.59        43.34 o                         
 -10   7   1          4.64         10.45         6.09 o                         
  -9   7   1       1144.15       1137.67        41.59 o                         
  -8   7   1         65.22         73.13         8.69 o                         
  -7   7   1       1946.41       1988.81        54.94 o                         
  -6   7   1        423.56        409.16        22.86 o                         
  -5   7   1       1197.79       1226.10        38.59 o                         
  -4   7   1       1309.09       1343.05        40.68 o                         
  -3   7   1         32.98         29.70         5.74 o                         
  -2   7   1       1167.96       1204.03        31.48 o                         
  -1   7   1        710.14        786.03        25.24 o                         
   0   7   1       1656.60       1747.89        50.40 o                         
   1   7   1        979.98       1009.38        27.88 o                         
   2   7   1       1945.51       2013.90        97.46 o                         
   3   7   1          4.26          2.22         5.16 o                         
   4   7   1       3338.97       3140.76        79.35 o                         
   5   7   1        238.02        242.87        15.76 o                         
   6   7   1        708.27        745.84        26.74 o                         
   7   7   1         34.83         46.65        10.03 o                         
   8   7   1        701.43        621.22        34.52 o                         
 -11   8   1        726.52        727.97        38.92 o                         
 -10   8   1        416.93        414.33        32.48 o                         
  -9   8   1        354.54        344.10        21.20 o                         
  -8   8   1       1231.92       1205.97        45.14 o                         
  -7   8   1        454.85        470.30        26.65 o                         
  -6   8   1       2639.83       2743.89        76.14 o                         
  -5   8   1        371.67        389.74        21.51 o                         
  -4   8   1       1349.69       1402.69        43.82 o                         
  -3   8   1        170.32        168.73        13.70 o                         
  -2   8   1       1913.90       2008.59        52.92 o                         
  -1   8   1        327.58        307.71        19.75 o                         
   0   8   1       1866.31       1842.76        46.63 o                         
   1   8   1        212.07        218.68        14.08 o                         
   2   8   1        862.38        840.35        35.69 o                         
   3   8   1        932.82        958.55        39.19 o                         
   4   8   1        458.36        446.86        24.66 o                         
   5   8   1        945.71        950.29        33.65 o                         
   6   8   1         19.03         24.75         6.71 o                         
   7   8   1        586.64        634.66        32.17 o                         
 -10   9   1        354.13        394.75        30.56 o                         
  -9   9   1          3.14          5.72         7.20 o                         
  -8   9   1        264.76        332.85        24.44 o                         
  -7   9   1         66.72         70.60        10.03 o                         
  -6   9   1        474.82        505.78        32.38 o                         
  -5   9   1        434.24        427.84        23.82 o                         
  -4   9   1        226.89        215.57        16.53 o                         
  -3   9   1        164.94        181.04        14.53 o                         
  -2   9   1        229.74        254.24        18.02 o                         
  -1   9   1       1091.55       1102.34        39.79 o                         
   0   9   1         70.52         75.20         8.97 o                         
   1   9   1        391.07        370.44        17.78 o                         
   2   9   1        514.39        456.51        23.71 o                         
   3   9   1        304.67        325.63        18.13 o                         
   4   9   1        929.40        956.65        40.02 o                         
   5   9   1          5.48         13.50         7.58 o                         
  -9  10   1        187.59        215.56        25.82 o                         
  -8  10   1          0.27          1.19         7.74 o                         
  -7  10   1        328.02        372.15        39.02 o                         
  -6  10   1        151.52        130.39        14.32 o                         
  -5  10   1        252.01        282.58        20.33 o                         
  -4  10   1        917.87        957.76        55.26 o                         
  -3  10   1          5.42          6.18         6.53 o                         
  -2  10   1       1165.26       1123.05        42.40 o                         
  -1  10   1         34.60         27.54         7.50 o                         
   0  10   1        545.28        508.67        27.41 o                         
   1  10   1         84.21         85.81        13.21 o                         
   2  10   1        830.93        821.30        35.73 o                         
   3  10   1        338.59        322.61        18.73 o                         
   4  10   1       1362.83       1277.55        51.38 o                         
  -7  11   1        189.79        199.48        21.31 o                         
  -6  11   1       1075.13       1048.58        44.43 o                         
  -5  11   1          2.41          1.00         6.13 o                         
  -4  11   1        797.30        793.71        40.76 o                         
  -3  11   1          9.78         12.25         7.31 o                         
  -2  11   1       1656.74       1513.39        52.49 o                         
  -1  11   1        382.03        332.31        23.05 o                         
   0  11   1        785.34        833.66        37.54 o                         
   1  11   1        451.29        420.68        29.92 o                         
   2 -13   2       1244.19       1045.59        50.35 o                         
  -3 -12   2         38.40         34.49         9.78 o                         
  -2 -12   2       1228.19       1139.00        80.25 o                         
  -1 -12   2        115.76        144.23        19.71 o                         
   0 -12   2        692.19        636.94        30.87 o                         
   1 -12   2        156.26        164.76        15.57 o                         
   2 -12   2        885.48        891.42        37.52 o                         
   3 -12   2        737.03        735.95        33.03 o                         
   4 -12   2        116.73         93.02        12.17 o                         
   5 -12   2        557.26        667.13        29.64 o                         
   6 -12   2          8.30          1.74         6.95 o                         
   7 -12   2        199.82        208.75        18.61 o                         
  -5 -11   2        195.38        210.23        26.10 o                         
  -4 -11   2        506.70        528.17        31.12 o                         
  -3 -11   2        407.41        420.86        26.54 o                         
  -2 -11   2         56.75         28.80        11.81 o                         
  -1 -11   2        176.03        160.80        14.62 o                         
   0 -11   2          6.80         29.03         6.65 o                         
   1 -11   2        105.89        104.39        14.07 o                         
   2 -11   2         27.38         29.30         6.95 o                         
   3 -11   2        228.55        191.83        15.68 o                         
   4 -11   2        140.86        177.06        15.51 o                         
   5 -11   2          6.04         16.06         7.25 o                         
   6 -11   2        133.32        149.30        14.58 o                         
   7 -11   2          6.48          6.03         6.44 o                         
   8 -11   2        369.01        393.94        27.39 o                         
  -6 -10   2          5.43          8.02         6.40 o                         
  -5 -10   2        381.84        451.73        36.08 o                         
  -4 -10   2        177.11        179.69        14.67 o                         
  -3 -10   2        546.04        541.89        25.84 o                         
  -2 -10   2        575.81        572.15        28.90 o                         
  -1 -10   2        100.55         94.57        10.20 o                         
   0 -10   2        570.73        574.28        23.51 o                         
   1 -10   2          1.63          1.69         3.34 o                         
   2 -10   2       1984.07       1889.91        48.59 o                         
   3 -10   2        157.29        181.89        17.69 o                         
   4 -10   2       1185.12       1121.61        39.38 o                         
   5 -10   2        131.20        121.13        22.02 o                         
   6 -10   2        511.75        551.93        35.16 o                         
   7 -10   2        448.73        445.25        24.92 o                         
   8 -10   2        317.80        321.45        21.79 o                         
   9 -10   2        742.30        754.08        31.78 o                         
  -8  -9   2       1438.61       1387.79        51.19 o                         
  -7  -9   2         90.44        116.01        13.02 o                         
  -6  -9   2       1329.12       1239.56        47.47 o                         
  -5  -9   2         75.54         70.89         9.03 o                         
  -4  -9   2       2198.19       2052.87        58.15 o                         
  -3  -9   2        235.11        250.83        16.47 o                         
  -2  -9   2       2167.10       2115.80        66.00 o                         
  -1  -9   2        995.68        996.52        32.92 o                         
   0  -9   2        639.90        637.60        23.57 o                         
   1  -9   2        663.73        701.65        25.19 o                         
   2  -9   2        473.79        482.57        20.75 o                         
   3  -9   2       2127.11       2122.11        50.79 o                         
   4  -9   2        553.34        533.15        40.53 o                         
   5  -9   2       1718.38       1822.47        57.59 o                         
   6  -9   2        316.07        296.24        19.01 o                         
   7  -9   2       1876.70       1876.47        51.99 o                         
   8  -9   2         52.31         61.20         8.33 o                         
   9  -9   2        433.24        394.10        30.35 o                         
  10  -9   2          3.29         -0.48         7.51 o                         
  -9  -8   2        264.47        252.47        20.96 o                         
  -8  -8   2        964.85        905.04        35.67 o                         
  -7  -8   2         86.69         94.38        10.87 o                         
  -6  -8   2       1201.30       1187.93        44.25 o                         
  -5  -8   2       1025.51        986.41        27.41 o                         
  -4  -8   2       1399.44       1412.76        40.56 o                         
  -3  -8   2       2460.54       2419.16        52.04 o                         
  -2  -8   2        200.11        237.36        13.78 o                         
  -1  -8   2       1950.22       1886.35        47.18 o                         
   0  -8   2        192.35        215.14        12.33 o                         
   1  -8   2       1191.15       1258.76        30.29 o                         
   2  -8   2          5.37          5.75         3.23 o                         
   3  -8   2       1074.08       1043.90        37.85 o                         
   4  -8   2        338.38        309.54        19.39 o                         
   5  -8   2        805.92        797.92        33.82 o                         
   6  -8   2        628.21        617.21        29.62 o                         
   7  -8   2        366.85        362.79        20.39 o                         
   8  -8   2       1071.24       1123.33        45.50 o                         
   9  -8   2         25.58         24.30         7.82 o                         
  10  -8   2        432.43        449.51        24.50 o                         
  11  -8   2         30.71         28.54         8.66 o                         
 -10  -7   2        189.53        181.20        15.48 o                         
  -9  -7   2        376.73        365.58        26.27 o                         
  -8  -7   2         91.42         77.19        12.06 o                         
  -7  -7   2        276.59        319.88        17.89 o                         
  -6  -7   2         85.33         82.91         7.90 o                         
  -5  -7   2        424.06        436.86        16.14 o                         
  -4  -7   2          7.64          9.31         2.97 o                         
  -3  -7   2       1236.59       1219.81        28.49 o                         
  -2  -7   2         96.18         83.86         6.26 o                         
  -1  -7   2        194.65        160.16        10.15 o                         
   0  -7   2        510.86        415.81        14.40 o                         
   1  -7   2       1373.66       1269.28        31.05 o                         
   2  -7   2       1557.14       1396.22        31.38 o                         
   3  -7   2        113.41        101.96        10.06 o                         
   4  -7   2        919.51        833.12        26.11 o                         
   5  -7   2        336.31        300.01        17.27 o                         
   6  -7   2        224.87        244.27        14.58 o                         
   7  -7   2        954.52        935.80        47.80 o                         
   8  -7   2         26.31         31.63         7.40 o                         
   9  -7   2        159.85        186.60        15.95 o                         
  10  -7   2        185.12        198.31        15.47 o                         
  11  -7   2        723.41        699.34        32.75 o                         
 -10  -6   2         36.45         29.10         6.88 o                         
  -9  -6   2        592.51        607.83        23.74 o                         
  -8  -6   2        493.79        496.92        22.53 o                         
  -7  -6   2        302.24        284.68        15.55 o                         
  -6  -6   2       1518.49       1580.90        36.60 o                         
  -5  -6   2         37.86         47.69         5.54 o                         
  -4  -6   2       2302.56       2304.79        46.39 o                         
  -3  -6   2        133.17        153.95         7.37 o                         
  -2  -6   2        986.48        873.42        18.42 o                         
  -1  -6   2       1590.89       1663.93        32.03 o                         
   0  -6   2        842.39        736.00        16.37 o                         
   1  -6   2       2245.04       2273.71        38.56 o                         
   2  -6   2        576.01        510.27        18.60 o                         
   3  -6   2       2987.25       2919.57        76.63 o                         
   4  -6   2          0.15          2.19         2.16 o                         
   5  -6   2       2700.00       2760.02        67.00 o                         
   6  -6   2          0.25          2.53         3.03 o                         
   7  -6   2       2512.81       2530.37        75.48 o                         
   8  -6   2        580.52        533.47        26.08 o                         
   9  -6   2        667.68        650.63        27.65 o                         
  10  -6   2         89.66         99.69         9.98 o                         
  11  -6   2        257.54        253.16        17.35 o                         
  12  -6   2        457.18        464.18        37.69 o                         
 -11  -5   2         21.56         20.28         7.13 o                         
 -10  -5   2       1597.15       1600.74        47.16 o                         
  -9  -5   2        432.12        395.32        16.67 o                         
  -8  -5   2        519.10        521.78        21.92 o                         
  -7  -5   2        760.35        781.27        24.33 o                         
  -6  -5   2        722.78        775.41        22.79 o                         
  -5  -5   2       2033.05       2071.26        40.75 o                         
  -4  -5   2       2388.27       2477.89        44.10 o                         
  -3  -5   2       6345.83       6461.69        88.04 o                         
  -2  -5   2        777.74        836.70        15.66 o                         
  -1  -5   2       4233.55       4329.83        61.33 o                         
   0  -5   2         24.67         41.44         2.87 o                         
   1  -5   2       8199.91       8477.58       100.39 o                         
   2  -5   2        148.68        195.22         7.39 o                         
   3  -5   2       3842.99       4080.05        56.62 o                         
   4  -5   2        924.06        934.71        24.12 o                         
   5  -5   2       3288.00       3307.74        47.97 o                         
   6  -5   2       2857.76       2761.53        70.46 o                         
   7  -5   2        464.61        472.15        18.18 o                         
   8  -5   2       2478.93       2249.17        47.26 o                         
   9  -5   2        255.33        222.20        12.82 o                         
  10  -5   2       1100.72       1095.16        32.13 o                         
  11  -5   2         34.38         41.13         8.56 o                         
  12  -5   2        644.20        597.95        35.21 o                         
 -12  -4   2        394.97        355.58        32.06 o                         
 -11  -4   2       1021.64       1026.52        36.94 o                         
 -10  -4   2        383.25        382.30        20.42 o                         
  -9  -4   2       1819.15       1808.85        43.49 o                         
  -8  -4   2        183.40        213.55        12.05 o                         
  -7  -4   2       1437.01       1505.43        35.54 o                         
  -6  -4   2        120.60        110.98         5.92 o                         
  -5  -4   2       3279.24       3376.49        55.31 o                         
  -4  -4   2        255.06        231.00         7.63 o                         
  -3  -4   2       5136.26       5235.36        65.94 o                         
  -2  -4   2       2504.54       2254.53        32.49 o                         
  -1  -4   2        973.83       1008.13        15.86 o                         
   0  -4   2       2411.23       2199.99        29.49 o                         
   1  -4   2       3934.05       4276.98        65.23 o                         
   2  -4   2       3992.70       3838.13        46.71 o                         
   3  -4   2       1051.34       1166.89        18.63 o                         
   4  -4   2        993.78        893.11        20.72 o                         
   5  -4   2         12.81          6.92         1.56 o                         
   6  -4   2       1003.82        917.09        27.40 o                         
   7  -4   2        975.06        920.39        24.47 o                         
   8  -4   2         10.19          6.39         3.06 o                         
   9  -4   2         97.79        107.15        14.02 o                         
  10  -4   2        372.87        354.21        21.45 o                         
  11  -4   2        396.77        410.25        26.41 o                         
  12  -4   2          1.00          1.74         5.77 o                         
 -12  -3   2          2.78          4.13         4.38 o                         
 -11  -3   2        251.71        246.50        17.05 o                         
 -10  -3   2        130.31        126.92        10.10 o                         
  -9  -3   2       1110.33       1111.33        31.28 o                         
  -8  -3   2         43.44         41.68         7.53 o                         
  -7  -3   2        924.75       1007.02        26.43 o                         
  -6  -3   2       1104.88        980.78        17.80 o                         
  -5  -3   2        620.29        604.39        11.08 o                         
  -4  -3   2       4155.59       4024.57        43.61 o                         
  -3  -3   2          8.80          4.97         0.94 o                         
  -2  -3   2       1115.48        855.45        13.90 o                         
  -1  -3   2        803.86        750.02        11.94 o                         
   0  -3   2       1077.13        918.22        13.85 o                         
   1  -3   2       6208.23       5997.64        78.71 o                         
   2  -3   2       1632.61       1456.79        20.34 o                         
   3  -3   2       2767.53       2685.58        31.30 o                         
   4  -3   2         13.36          3.97         1.04 o                         
   5  -3   2       1176.79       1133.44        23.24 o                         
   6  -3   2         73.16         87.58         6.99 o                         
   7  -3   2       1133.58       1045.30        32.65 o                         
   8  -3   2        360.94        356.65        16.74 o                         
   9  -3   2        708.67        711.34        29.77 o                         
  10  -3   2        433.91        429.01        23.66 o                         
  11  -3   2        217.28        238.87        22.95 o                         
  12  -3   2        789.04        717.62        43.09 o                         
 -12  -2   2        194.73        209.58        15.00 o                         
 -11  -2   2          0.02          3.83         4.08 o                         
 -10  -2   2       1120.23       1126.55        36.18 o                         
  -9  -2   2         92.28        105.74         8.63 o                         
  -8  -2   2        350.01        348.47        19.82 o                         
  -7  -2   2         74.11         65.78         7.37 o                         
  -6  -2   2         20.44         66.44         4.27 o                         
  -5  -2   2       1013.01       1044.73        17.36 o                         
  -4  -2   2       1966.92       1973.31        23.09 o                         
  -3  -2   2       3234.58       3311.74        49.71 o                         
  -2  -2   2         40.00         12.75         1.61 o                         
  -1  -2   2       9533.41       9221.06       108.84 o                         
   0  -2   2         41.32         97.36         3.03 o                         
   1  -2   2      10684.97      10704.09       142.47 o                         
   2  -2   2       4521.48       4948.87        72.78 o                         
   3  -2   2       4381.41       4641.82        62.09 o                         
   4  -2   2       1975.56       2171.59        35.59 o                         
   5  -2   2       1850.68       1913.78        27.34 o                         
   6  -2   2       4205.02       4302.56        56.53 o                         
   7  -2   2        100.86         98.71         7.46 o                         
   8  -2   2        966.76       1022.29        28.00 o                         
   9  -2   2         88.46        110.12         8.92 o                         
  10  -2   2       1370.40       1272.50        39.40 o                         
  11  -2   2         18.07          9.68         6.87 o                         
  12  -2   2        852.57        802.56        46.19 o                         
 -13  -1   2        115.81         86.53        14.25 o                         
 -12  -1   2        463.58        456.52        20.50 o                         
 -11  -1   2        789.21        749.40        25.39 o                         
 -10  -1   2        510.91        520.61        19.60 o                         
  -9  -1   2       3482.16       3525.58        74.98 o                         
  -8  -1   2        750.79        766.98        23.31 o                         
  -7  -1   2       4286.29       4371.36        71.97 o                         
  -6  -1   2        341.13        474.53        16.00 o                         
  -5  -1   2       7927.74       8395.49       108.28 o                         
  -4  -1   2       1558.86       1648.31        19.49 o                         
  -3  -1   2       5134.06       5393.48        50.97 o                         
  -2  -1   2      12525.48      12937.10       105.60 o                         
  -1  -1   2        522.71        685.26         8.87 o                         
   0  -1   2      16993.24      15764.54       138.65 o                         
   1  -1   2       1276.96       1496.49        19.20 o                         
   2  -1   2       7250.63       7800.13        85.74 o                         
   3  -1   2        342.82        435.55         9.82 o                         
   4  -1   2       3336.40       3511.10        60.68 o                         
   5  -1   2          1.06         22.37         2.07 o                         
   6  -1   2       3405.82       3390.71        51.94 o                         
   7  -1   2        797.04        819.31        19.84 o                         
   8  -1   2        708.12        756.84        19.09 o                         
   9  -1   2         59.77         72.01         7.11 o                         
  10  -1   2        274.05        242.74        18.06 o                         
  11  -1   2        624.12        671.71        37.12 o                         
  12  -1   2         45.73         21.53         8.17 o                         
 -13   0   2       1002.85        897.93        37.74 o                         
 -12   0   2         75.79         75.74         7.66 o                         
 -11   0   2       1538.62       1498.93        35.71 o                         
 -10   0   2        926.51        902.58        25.11 o                         
  -9   0   2       1535.89       1592.04        43.70 o                         
  -8   0   2        775.75        731.74        21.39 o                         
  -7   0   2       1969.63       2034.67        34.01 o                         
  -6   0   2       3772.05       3976.46        53.53 o                         
  -5   0   2       2510.53       2955.47        36.07 o                         
  -4   0   2      11691.88      11606.13        97.02 o                         
  -3   0   2        261.62        362.26         5.14 o                         
  -2   0   2        291.85        318.72         4.24 o                         
  -1   0   2        615.32        427.00         5.81 o                         
   0   0   2        955.82        966.48        10.13 o                         
   1   0   2          0.72         21.03         1.31 o                         
   2   0   2       3230.27       3393.10        50.94 o                         
   3   0   2        602.00        473.07         7.33 o                         
   4   0   2       2809.23       3018.94        32.10 o                         
   5   0   2       1482.11       1293.13        20.85 o                         
   6   0   2          1.06          4.08         1.51 o                         
   7   0   2       1255.81       1206.05        22.75 o                         
   8   0   2         30.85         22.74         3.87 o                         
   9   0   2       1135.10       1041.93        34.20 o                         
  10   0   2        138.22        147.86        12.04 o                         
  11   0   2        277.97        298.75        20.00 o                         
  12   0   2        849.60        910.22        41.70 o                         
 -13   1   2        205.86        212.93        14.78 o                         
 -12   1   2        422.54        444.92        27.32 o                         
 -11   1   2         55.93         68.33         6.56 o                         
 -10   1   2       1533.17       1541.08        34.96 o                         
  -9   1   2          3.22          5.72         2.02 o                         
  -8   1   2        980.28        923.81        19.37 o                         
  -7   1   2        422.13        399.59         8.58 o                         
  -6   1   2         61.86         37.23         2.57 o                         
  -5   1   2       1912.25       1662.17        22.28 o                         
  -4   1   2       1430.19       1319.21        16.32 o                         
  -3   1   2       1334.28       1118.57        10.98 o                         
  -2   1   2         10.33          1.97         0.51 o                         
  -1   1   2        191.98        112.21         2.61 o                         
   0   1   2        175.00        239.20         4.43 o                         
   1   1   2        799.56        639.88        11.74 o                         
   2   1   2       1558.04       1677.48        24.46 o                         
   3   1   2        776.70        637.41        12.39 o                         
   4   1   2        402.82        389.62         9.37 o                         
   5   1   2       1300.53       1210.11        20.17 o                         
   6   1   2       1595.52       1680.51        28.66 o                         
   7   1   2         98.16         94.34         6.26 o                         
   8   1   2       1359.05       1370.15        30.30 o                         
   9   1   2         26.09         19.34         4.44 o                         
  10   1   2       1015.07        914.83        35.07 o                         
  11   1   2        171.62        149.33        14.65 o                         
 -13   2   2         20.29         11.69         6.56 o                         
 -12   2   2         37.20         50.79         8.15 o                         
 -11   2   2        570.22        548.89        22.70 o                         
 -10   2   2         70.05         73.72         6.66 o                         
  -9   2   2        884.46        863.11        19.26 o                         
  -8   2   2        149.56        116.29         5.84 o                         
  -7   2   2       1263.93       1187.57        32.11 o                         
  -6   2   2         99.56        120.41         5.23 o                         
  -5   2   2       2215.09       2017.88        25.35 o                         
  -4   2   2       1764.59       2007.85        25.46 o                         
  -3   2   2       2276.38       2177.43        22.28 o                         
  -2   2   2       4186.81       4373.66        39.90 o                         
  -1   2   2       3119.42       3007.67        40.82 o                         
   0   2   2       8191.86       8541.16       122.70 o                         
   1   2   2        120.98        110.08         5.08 o                         
   2   2   2       5688.68       5896.76        59.31 o                         
   3   2   2        322.43        386.92         8.35 o                         
   4   2   2       7396.57       7357.51        92.69 o                         
   5   2   2         14.65         18.59         2.55 o                         
   6   2   2       2716.94       2868.05        58.02 o                         
   7   2   2        625.36        629.88        18.24 o                         
   8   2   2        748.41        804.47        25.34 o                         
   9   2   2       1046.98       1033.81        32.56 o                         
  10   2   2        209.33        230.62        20.24 o                         
  11   2   2        906.35        929.79        37.80 o                         
 -13   3   2        815.35        754.37        31.90 o                         
 -12   3   2         94.97         88.21        10.30 o                         
 -11   3   2        833.22        780.41        40.35 o                         
 -10   3   2       1833.26       1666.12        47.67 o                         
  -9   3   2        197.05        162.92         9.12 o                         
  -8   3   2       1938.75       1976.57        38.43 o                         
  -7   3   2        288.53        297.03         9.11 o                         
  -6   3   2       1510.47       1541.28        23.49 o                         
  -5   3   2       2702.14       2708.38        36.48 o                         
  -4   3   2       3944.45       4232.70        45.06 o                         
  -3   3   2         20.61         28.25         2.10 o                         
  -2   3   2       7117.10       7090.10        94.41 o                         
  -1   3   2         71.51         71.14         3.20 o                         
   0   3   2       8183.02       8528.09        97.79 o                         
   1   3   2        199.46        178.74        12.79 o                         
   2   3   2       2540.76       2659.61        40.90 o                         
   3   3   2       2512.39       2487.55        35.61 o                         
   4   3   2       2266.91       2403.31        36.77 o                         
   5   3   2       6725.51       6795.18        95.67 o                         
   6   3   2        114.19        114.96         7.68 o                         
   7   3   2        953.86        982.57        27.62 o                         
   8   3   2         29.66         16.00         6.12 o                         
   9   3   2        635.94        693.69        32.80 o                         
  10   3   2         14.07         25.70         7.26 o                         
 -13   4   2        375.04        286.89        19.75 o                         
 -12   4   2        604.34        577.96        33.50 o                         
 -11   4   2        273.85        254.69        17.97 o                         
 -10   4   2       1028.63        994.37        30.04 o                         
  -9   4   2         61.05         60.56         6.27 o                         
  -8   4   2       1732.38       1740.37        38.65 o                         
  -7   4   2        613.13        556.80        16.94 o                         
  -6   4   2       4212.28       4254.07        59.92 o                         
  -5   4   2        807.15        797.10        15.90 o                         
  -4   4   2       2886.71       2957.16        43.64 o                         
  -3   4   2       1600.49       1520.46        25.89 o                         
  -2   4   2        390.32        442.79        10.31 o                         
  -1   4   2       4224.20       4119.47        59.55 o                         
   0   4   2        188.64        235.26         8.66 o                         
   1   4   2       2090.01       1967.18        40.59 o                         
   2   4   2         69.78         52.93         5.19 o                         
   3   4   2        241.85        230.61         8.38 o                         
   4   4   2        892.57        825.19        20.65 o                         
   5   4   2        407.67        423.95        14.54 o                         
   6   4   2       1385.09       1349.20        33.75 o                         
   7   4   2          0.57          1.20         4.28 o                         
   8   4   2        428.40        479.47        29.48 o                         
   9   4   2         20.11         22.68         6.90 o                         
  10   4   2        410.95        412.17        26.87 o                         
 -12   5   2        352.28        320.40        23.90 o                         
 -11   5   2        236.01        280.91        21.23 o                         
 -10   5   2        357.71        379.43        18.98 o                         
  -9   5   2         63.95         73.21         8.07 o                         
  -8   5   2         68.24         78.25         7.87 o                         
  -7   5   2        579.55        501.48        18.81 o                         
  -6   5   2         19.94         23.20         3.34 o                         
  -5   5   2       1965.19       1961.92        41.17 o                         
  -4   5   2        316.32        294.25        11.60 o                         
  -3   5   2         20.01         10.17         2.86 o                         
  -2   5   2        587.96        593.56        19.66 o                         
  -1   5   2        187.15        129.87         7.11 o                         
   0   5   2       1476.75       1475.74        28.66 o                         
   1   5   2          0.66          7.18         2.29 o                         
   2   5   2        808.22        746.72        20.81 o                         
   3   5   2        145.45        171.84         9.73 o                         
   4   5   2       1123.33       1184.75        38.36 o                         
   5   5   2        600.49        640.32        20.55 o                         
   6   5   2        311.36        322.20        15.85 o                         
   7   5   2        394.34        376.58        24.14 o                         
   8   5   2        435.87        441.68        26.35 o                         
   9   5   2        888.05        894.90        54.89 o                         
 -12   6   2         24.55         19.09         9.12 o                         
 -11   6   2        503.52        508.05        34.97 o                         
 -10   6   2        443.64        452.20        21.55 o                         
  -9   6   2        198.35        196.89        13.68 o                         
  -8   6   2        707.50        693.90        29.29 o                         
  -7   6   2         17.27         11.25         4.38 o                         
  -6   6   2       1289.29       1379.51        39.55 o                         
  -5   6   2         69.65         58.34         6.12 o                         
  -4   6   2       2450.62       2555.20        67.18 o                         
  -3   6   2        165.39        189.34        11.35 o                         
  -2   6   2       2713.89       2714.87        50.25 o                         
  -1   6   2        946.66        980.15        24.43 o                         
   0   6   2       1511.87       1568.10        31.49 o                         
   1   6   2        839.86        835.96        25.63 o                         
   2   6   2        233.14        256.42        13.92 o                         
   3   6   2        999.40       1036.83        39.97 o                         
   4   6   2        754.40        779.19        27.53 o                         
   5   6   2       2534.20       2654.86        57.13 o                         
   6   6   2          0.03         -0.81         4.30 o                         
   7   6   2        836.27        907.56        40.66 o                         
   8   6   2         34.13         27.25         7.60 o                         
 -11   7   2         20.38         19.29         7.36 o                         
 -10   7   2        728.73        733.96        38.04 o                         
  -9   7   2          4.32          1.50         6.63 o                         
  -8   7   2       1114.02       1180.43        44.43 o                         
  -7   7   2        104.21        112.06        12.65 o                         
  -6   7   2       2376.57       2515.13        69.52 o                         
  -5   7   2        960.32        955.66        37.42 o                         
  -4   7   2       1757.68       1808.97        55.42 o                         
  -3   7   2       2401.49       2570.10        69.66 o                         
  -2   7   2        902.69        942.91        27.88 o                         
  -1   7   2       4925.12       4996.56        82.43 o                         
   0   7   2        501.90        562.34        21.08 o                         
   1   7   2       1976.73       2121.83        46.42 o                         
   2   7   2         24.77         22.84         4.95 o                         
   3   7   2       1371.38       1403.10        64.70 o                         
   4   7   2        132.02        141.47        12.09 o                         
   5   7   2        960.54        932.15        38.92 o                         
   6   7   2        275.59        276.96        18.98 o                         
   7   7   2        327.55        327.24        25.64 o                         
 -11   8   2        505.48        586.32        69.65 o                         
 -10   8   2        340.07        321.75        28.68 o                         
  -9   8   2        535.11        577.20        37.60 o                         
  -8   8   2        125.75        108.95        16.20 o                         
  -7   8   2        751.39        774.90        41.77 o                         
  -6   8   2        132.21        147.00        14.94 o                         
  -5   8   2       1253.25       1253.84        42.13 o                         
  -4   8   2         18.70         21.19         5.48 o                         
  -3   8   2        152.86        138.02        13.09 o                         
  -2   8   2        269.44        289.44        20.89 o                         
  -1   8   2        559.55        558.42        26.48 o                         
   0   8   2        375.70        404.94        17.93 o                         
   1   8   2        467.42        419.48        20.29 o                         
   2   8   2        290.30        286.15        16.97 o                         
   3   8   2        145.26        127.10        11.92 o                         
   4   8   2        963.76        973.75        32.65 o                         
   5   8   2        154.97        165.97        19.18 o                         
   6   8   2        110.66        123.31        13.61 o                         
  -9   9   2        276.79        320.52        28.45 o                         
  -8   9   2        268.42        313.88        27.57 o                         
  -7   9   2         31.07         25.73         8.11 o                         
  -6   9   2        593.73        621.75        29.94 o                         
  -5   9   2          8.44         10.86         6.88 o                         
  -4   9   2        360.03        388.39        26.16 o                         
  -3   9   2         93.30         70.67        11.29 o                         
  -2   9   2        496.60        480.89        28.11 o                         
  -1   9   2        880.33        844.13        35.23 o                         
   0   9   2        216.38        218.79        17.44 o                         
   1   9   2        928.45        918.84        42.32 o                         
   2   9   2          1.73          5.59         4.34 o                         
   3   9   2        762.83        711.94        26.51 o                         
   4   9   2         30.79         19.42         6.46 o                         
  -8  10   2        207.08        233.45        22.18 o                         
  -7  10   2        249.99        199.95        20.53 o                         
  -6  10   2        239.96        274.74        26.92 o                         
  -5  10   2        838.37        762.25        34.65 o                         
  -4  10   2         43.34         38.88         8.48 o                         
  -3  10   2        954.72        934.74        43.87 o                         
  -2  10   2          8.71         14.25         7.05 o                         
  -1  10   2       1382.43       1255.11        46.47 o                         
   0  10   2         28.39         23.35         7.18 o                         
   1  10   2        614.98        612.37        40.08 o                         
   2  10   2         48.08         36.00         9.57 o                         
  -5  11   2        810.08        787.59        42.43 o                         
  -4  11   2         15.58         15.25         8.03 o                         
  -3  11   2        634.88        594.62        31.69 o                         
  -2  11   2        160.12        161.95        16.64 o                         
  -1  11   2        571.85        501.75        29.33 o                         
   0 -13   3         82.58         65.15        14.54 o                         
   1 -13   3        609.60        526.43        39.35 o                         
   2 -13   3          3.54          3.19         8.42 o                         
   3 -13   3        525.34        491.76        28.66 o                         
   4 -13   3         48.65         61.73         9.87 o                         
  -4 -12   3         22.86         18.69         8.40 o                         
  -3 -12   3        759.78        635.53        56.36 o                         
  -2 -12   3         36.10         46.21        12.48 o                         
  -1 -12   3        826.28        790.65        56.21 o                         
   0 -12   3        171.16        178.14        21.74 o                         
   1 -12   3        320.62        297.13        20.24 o                         
   2 -12   3        137.08        127.64        13.19 o                         
   3 -12   3         95.20         81.82        10.33 o                         
   4 -12   3        195.63        225.65        18.70 o                         
   5 -12   3         15.69         19.28         8.67 o                         
   6 -12   3        122.03        142.90        16.84 o                         
   7 -12   3         19.02         33.61         8.45 o                         
  -6 -11   3         36.74         48.59        12.99 o                         
  -5 -11   3        151.58        163.02        17.38 o                         
  -4 -11   3        163.71        180.84        20.39 o                         
  -3 -11   3         26.28         22.37         7.57 o                         
  -2 -11   3        637.20        676.34        33.02 o                         
  -1 -11   3         61.83         52.24         9.15 o                         
   0 -11   3        252.27        248.88        15.65 o                         
   1 -11   3        167.10        187.59        13.49 o                         
   2 -11   3        179.02        190.57        13.94 o                         
   3 -11   3        450.73        454.25        22.16 o                         
   4 -11   3        138.80        128.93        12.03 o                         
   5 -11   3        510.17        513.42        26.79 o                         
   6 -11   3         17.92         27.41         7.82 o                         
   7 -11   3        367.14        342.50        25.41 o                         
   8 -11   3         87.96         66.16        10.80 o                         
  -7 -10   3        232.58        192.03        18.81 o                         
  -6 -10   3        375.03        457.02        27.93 o                         
  -5 -10   3        889.41        824.29        54.48 o                         
  -4 -10   3        102.89        117.18        11.16 o                         
  -3 -10   3       1351.60       1333.96        41.38 o                         
  -2 -10   3         67.47         63.96         8.61 o                         
  -1 -10   3       2129.65       1985.24        52.22 o                         
   0 -10   3         38.43         27.64         5.36 o                         
   1 -10   3       1677.53       1620.87        42.94 o                         
   2 -10   3         86.22         82.51         8.71 o                         
   3 -10   3       1987.58       1964.79        49.69 o                         
   4 -10   3        595.34        617.05        27.79 o                         
   5 -10   3       1093.36       1212.56        45.79 o                         
   6 -10   3        589.86        571.19        43.44 o                         
   7 -10   3        653.69        674.35        31.26 o                         
   8 -10   3       1379.67       1368.72        47.89 o                         
   9 -10   3          1.36          1.99         6.33 o                         
  -8  -9   3         83.06        100.88        10.76 o                         
  -7  -9   3        655.85        617.03        30.28 o                         
  -6  -9   3         43.54         38.09         8.60 o                         
  -5  -9   3       1207.21       1222.87        34.56 o                         
  -4  -9   3          2.61         -1.50         3.56 o                         
  -3  -9   3       1852.96       1791.54        43.76 o                         
  -2  -9   3        583.44        548.30        20.91 o                         
  -1  -9   3       3018.01       2986.33        66.81 o                         
   0  -9   3       1852.55       1809.21        43.66 o                         
   1  -9   3       1800.26       1767.22        43.42 o                         
   2  -9   3       2516.48       2446.59        59.77 o                         
   3  -9   3        360.54        370.78        17.88 o                         
   4  -9   3       1810.91       1712.74        48.40 o                         
   5  -9   3          8.62          6.58         4.40 o                         
   6  -9   3       1000.50        978.54        35.96 o                         
   7  -9   3         51.55         83.98        11.81 o                         
   8  -9   3        591.74        609.59        39.57 o                         
   9  -9   3        298.24        309.49        24.34 o                         
  10  -9   3        111.80         96.45        12.63 o                         
  -9  -8   3       1297.23       1288.99        39.82 o                         
  -8  -8   3        205.70        223.63        15.90 o                         
  -7  -8   3        926.21        935.26        26.49 o                         
  -6  -8   3        326.07        343.22        17.16 o                         
  -5  -8   3        628.18        608.71        21.72 o                         
  -4  -8   3        545.74        538.87        19.72 o                         
  -3  -8   3        568.78        587.30        19.09 o                         
  -2  -8   3        744.09        689.86        20.36 o                         
  -1  -8   3        197.83        160.31         9.63 o                         
   0  -8   3        621.87        592.88        19.95 o                         
   1  -8   3        302.06        285.00        14.04 o                         
   2  -8   3        243.71        239.49        13.03 o                         
   3  -8   3        265.25        227.70        12.97 o                         
   4  -8   3        271.34        255.52        17.18 o                         
   5  -8   3        121.71         95.87         8.70 o                         
   6  -8   3         77.06         69.68         7.62 o                         
   7  -8   3        931.67        909.74        50.47 o                         
   8  -8   3         94.49         86.62        18.27 o                         
   9  -8   3         37.20         36.07         9.84 o                         
  10  -8   3          0.17          4.20         6.11 o                         
  11  -8   3         51.00         73.39        12.16 o                         
 -10  -7   3        438.34        426.54        26.07 o                         
  -9  -7   3         59.31         65.80         8.23 o                         
  -8  -7   3        573.69        626.45        23.95 o                         
  -7  -7   3        121.70        104.49         8.87 o                         
  -6  -7   3        821.15        794.95        25.09 o                         
  -5  -7   3        410.21        422.57        16.63 o                         
  -4  -7   3       1373.57       1367.42        33.31 o                         
  -3  -7   3        832.82        771.88        21.17 o                         
  -2  -7   3        167.26        138.42         7.83 o                         
  -1  -7   3       1349.82       1270.19        25.86 o                         
   0  -7   3        332.49        383.68        12.23 o                         
   1  -7   3        875.81        781.10        23.07 o                         
   2  -7   3        604.89        661.65        21.32 o                         
   3  -7   3       1017.04       1006.54        30.64 o                         
   4  -7   3        433.14        483.13        20.09 o                         
   5  -7   3        430.90        372.39        17.95 o                         
   6  -7   3        415.12        471.59        20.95 o                         
   7  -7   3        334.13        318.30        17.83 o                         
   8  -7   3       1932.43       1859.68        57.82 o                         
   9  -7   3         70.10         77.53        11.30 o                         
  10  -7   3        580.09        576.69        48.97 o                         
  11  -7   3          0.13         -1.71         8.93 o                         
 -11  -6   3        294.19        317.45        22.84 o                         
 -10  -6   3        347.33        385.51        22.26 o                         
  -9  -6   3       1757.08       1751.02        44.32 o                         
  -8  -6   3        106.76        102.04         8.82 o                         
  -7  -6   3       1482.66       1559.16        35.69 o                         
  -6  -6   3         76.39         90.07         7.10 o                         
  -5  -6   3       1822.17       1879.22        46.71 o                         
  -4  -6   3        627.93        685.76        25.05 o                         
  -3  -6   3       3543.58       3381.87        55.86 o                         
  -2  -6   3       1020.64       1103.30        22.06 o                         
  -1  -6   3       1884.17       1794.26        31.27 o                         
   0  -6   3       3312.67       3344.58        47.67 o                         
   1  -6   3       1367.72       1354.77        27.92 o                         
   2  -6   3       4381.82       4499.50        76.51 o                         
   3  -6   3         17.41         16.46         6.22 o                         
   4  -6   3       3908.52       4036.66        83.89 o                         
   5  -6   3        219.69        235.71        18.59 o                         
   6  -6   3       1526.19       1539.72        36.23 o                         
   7  -6   3         66.01         73.06         7.37 o                         
   8  -6   3       1100.22       1072.26        39.44 o                         
   9  -6   3         32.99         29.25         8.00 o                         
  10  -6   3        978.91        882.33        48.63 o                         
  11  -6   3        570.15        551.16        67.87 o                         
 -11  -5   3        873.68        871.26        34.13 o                         
 -10  -5   3        487.15        446.11        24.25 o                         
  -9  -5   3       2286.07       2339.94        52.48 o                         
  -8  -5   3       1877.32       1981.12        46.12 o                         
  -7  -5   3       1707.98       1798.81        35.57 o                         
  -6  -5   3       4065.48       4081.85        88.46 o                         
  -5  -5   3        230.81        250.97         9.48 o                         
  -4  -5   3       3875.09       3768.96        51.71 o                         
  -3  -5   3        325.68        362.37        12.11 o                         
  -2  -5   3       3814.52       3602.89        49.59 o                         
  -1  -5   3          3.06          1.06         1.12 o                         
   0  -5   3       4556.57       4676.97        67.47 o                         
   1  -5   3         68.97         45.26         3.56 o                         
   2  -5   3       2772.75       2938.63        47.87 o                         
   3  -5   3        958.63        837.56        22.95 o                         
   4  -5   3       1946.30       1864.10        45.27 o                         
   5  -5   3       1375.89       1261.91        29.20 o                         
   6  -5   3       2032.33       2011.44        51.90 o                         
   7  -5   3       3248.99       3083.69        57.30 o                         
   8  -5   3          0.13          0.07         3.22 o                         
   9  -5   3        603.34        539.98        24.87 o                         
  10  -5   3          9.11         18.93         5.51 o                         
  11  -5   3         73.50         57.71        11.50 o                         
  12  -5   3        334.84        338.78        27.23 o                         
 -12  -4   3        177.75        180.42        15.74 o                         
 -11  -4   3        150.11        161.67        13.80 o                         
 -10  -4   3       1332.02       1299.22        40.46 o                         
  -9  -4   3          3.50          3.63         3.99 o                         
  -8  -4   3        267.45        303.03        13.13 o                         
  -7  -4   3          2.50          6.87         2.33 o                         
  -6  -4   3        737.45        756.25        17.00 o                         
  -5  -4   3         15.56          5.91         1.22 o                         
  -4  -4   3       2868.06       2953.22        44.50 o                         
  -3  -4   3        157.21         69.96         3.45 o                         
  -2  -4   3       2801.57       2817.47        40.61 o                         
  -1  -4   3        921.73        723.88        13.14 o                         
   0  -4   3        287.47        307.33         7.38 o                         
   1  -4   3       2747.61       2449.11        32.29 o                         
   2  -4   3        360.08        451.04         9.58 o                         
   3  -4   3       1388.20       1098.57        29.09 o                         
   4  -4   3        200.38        174.94         7.05 o                         
   5  -4   3       1193.08       1137.97        34.27 o                         
   6  -4   3       1877.26       1681.39        45.47 o                         
   7  -4   3        519.35        515.54        19.20 o                         
   8  -4   3       2542.68       2433.95        62.58 o                         
   9  -4   3        141.04        137.11        11.83 o                         
  10  -4   3        406.12        392.18        21.39 o                         
  11  -4   3        137.61        142.36        19.27 o                         
  12  -4   3        434.12        416.57        34.89 o                         
 -12  -3   3        164.65        178.06        15.16 o                         
 -11  -3   3         69.01         73.30         8.85 o                         
 -10  -3   3        645.90        663.19        26.85 o                         
  -9  -3   3        399.61        414.44        19.50 o                         
  -8  -3   3        399.87        444.73        17.39 o                         
  -7  -3   3        359.53        331.70        12.53 o                         
  -6  -3   3        299.17        365.91         8.61 o                         
  -5  -3   3       1233.13       1087.90        17.68 o                         
  -4  -3   3        217.44        245.88         8.03 o                         
  -3  -3   3       1643.74       1430.01        21.80 o                         
  -2  -3   3        920.13        974.49        23.04 o                         
  -1  -3   3         11.65          2.83         0.65 o                         
   0  -3   3       2714.28       2751.20        41.52 o                         
   1  -3   3         15.59         60.66         2.82 o                         
   2  -3   3       6730.82       6780.19        73.99 o                         
   3  -3   3          1.96          4.19         0.99 o                         
   4  -3   3       1382.93       1439.53        23.42 o                         
   5  -3   3        123.23        135.10         5.65 o                         
   6  -3   3       1634.10       1622.60        28.90 o                         
   7  -3   3       2070.96       2056.36        43.03 o                         
   8  -3   3        413.57        435.18        19.68 o                         
   9  -3   3        328.13        322.28        17.39 o                         
  10  -3   3        624.42        606.81        29.12 o                         
  11  -3   3        187.15        160.21        24.81 o                         
  12  -3   3         47.11         73.30        16.39 o                         
 -13  -2   3        333.45        343.11        20.44 o                         
 -12  -2   3          0.01          7.18         4.99 o                         
 -11  -2   3        369.91        359.78        18.28 o                         
 -10  -2   3        512.70        495.11        20.58 o                         
  -9  -2   3       1714.77       1771.64        45.93 o                         
  -8  -2   3         68.27         78.49         7.66 o                         
  -7  -2   3       1561.69       1548.04        38.06 o                         
  -6  -2   3       3338.26       3504.14        45.77 o                         
  -5  -2   3        779.35        741.14        15.06 o                         
  -4  -2   3       9771.67      10040.31        99.88 o                         
  -3  -2   3        787.53        778.78        10.22 o                         
  -2  -2   3      12673.48      12710.24       129.24 o                         
  -1  -2   3        194.24        179.24         3.98 o                         
   0  -2   3       4409.53       4673.68        48.31 o                         
   1  -2   3       4167.65       4369.85        47.48 o                         
   2  -2   3       3392.58       3596.47        39.55 o                         
   3  -2   3       4951.46       5553.15        73.35 o                         
   4  -2   3       2263.20       2423.39        33.92 o                         
   5  -2   3       1768.62       1773.42        32.89 o                         
   6  -2   3        963.47        959.79        23.59 o                         
   7  -2   3       3053.76       3076.66        55.90 o                         
   8  -2   3          2.99          3.05         3.12 o                         
   9  -2   3       1664.00       1586.49        40.89 o                         
  10  -2   3         23.62         21.82         5.94 o                         
  11  -2   3        589.32        566.46        35.50 o                         
  12  -2   3        131.69         88.38        29.01 o                         
 -13  -1   3        510.01        526.48        25.22 o                         
 -12  -1   3        335.29        354.15        17.91 o                         
 -11  -1   3        183.78        167.31        10.74 o                         
 -10  -1   3       3170.95       3107.39        64.58 o                         
  -9  -1   3         44.54         30.82         5.10 o                         
  -8  -1   3       2753.47       2789.45        61.16 o                         
  -7  -1   3         95.06        119.83         6.21 o                         
  -6  -1   3       1166.46       1145.76        17.87 o                         
  -5  -1   3        373.66        343.96         6.95 o                         
  -4  -1   3       7250.97       7614.57        68.99 o                         
  -3  -1   3       2700.80       2639.17        24.06 o                         
  -2  -1   3      16372.35      16102.48       134.99 o                         
  -1  -1   3      15141.62      13990.21       136.37 o                         
   0  -1   3      10017.16      10377.24        94.89 o                         
   1  -1   3       4868.81       4821.84        46.27 o                         
   2  -1   3        151.79        143.56         5.08 o                         
   3  -1   3       1702.08       1669.87        27.41 o                         
   4  -1   3          9.53          1.39         1.13 o                         
   5  -1   3       1603.13       1540.10        29.48 o                         
   6  -1   3        541.12        503.18        15.13 o                         
   7  -1   3        642.81        688.87        21.13 o                         
   8  -1   3        308.28        317.10        13.19 o                         
   9  -1   3        271.78        297.25        14.66 o                         
  10  -1   3        595.86        564.19        26.96 o                         
  11  -1   3         74.28         90.05        14.64 o                         
 -13   0   3          2.53          5.48         5.14 o                         
 -12   0   3        924.27        893.09        27.52 o                         
 -11   0   3         69.10         76.66         7.46 o                         
 -10   0   3        977.08       1005.01        28.55 o                         
  -9   0   3        931.83        933.47        35.42 o                         
  -8   0   3       1595.11       1634.59        31.92 o                         
  -7   0   3       2167.54       2110.31        32.12 o                         
  -6   0   3          3.53          5.71         1.05 o                         
  -5   0   3       2861.07       2698.56        33.36 o                         
  -4   0   3         84.65         61.90         2.07 o                         
  -3   0   3        985.10        810.56         8.94 o                         
  -2   0   3       4937.32       4739.40        37.38 o                         
  -1   0   3       2458.47       2245.13        19.23 o                         
   0   0   3       2114.89       1879.11        19.88 o                         
   1   0   3       1804.03       1781.92        27.16 o                         
   2   0   3       1260.63       1129.00        23.53 o                         
   3   0   3         16.10          6.36         1.22 o                         
   4   0   3        642.93        471.55        11.77 o                         
   5   0   3          3.75          4.48         1.35 o                         
   6   0   3       1713.20       1624.15        30.59 o                         
   7   0   3       1268.16       1287.23        27.31 o                         
   8   0   3        233.16        288.48        12.63 o                         
   9   0   3        322.91        317.90        16.67 o                         
  10   0   3         54.89         72.38         9.01 o                         
  11   0   3        650.86        672.20        31.21 o                         
 -13   1   3        258.08        299.98        17.57 o                         
 -12   1   3          4.98          6.67         4.69 o                         
 -11   1   3        536.44        525.97        19.53 o                         
 -10   1   3        136.14        125.98         9.35 o                         
  -9   1   3         73.78         70.24         6.82 o                         
  -8   1   3         16.25         17.09         2.11 o                         
  -7   1   3        119.56        100.59         5.10 o                         
  -6   1   3        855.99        802.28        13.19 o                         
  -5   1   3        437.09        401.45         7.55 o                         
  -4   1   3       1959.56       1852.23        22.34 o                         
  -3   1   3         39.16         78.88         2.12 o                         
  -2   1   3       1161.72       1041.43        10.88 o                         
  -1   1   3       1981.00       2355.18        21.99 o                         
   0   1   3       4745.53       4668.27        54.40 o                         
   1   1   3       1168.05       1369.93        18.73 o                         
   2   1   3       1351.21       1234.34        18.89 o                         
   3   1   3       2622.36       2713.78        41.05 o                         
   4   1   3       1315.56       1299.82        22.97 o                         
   5   1   3       2224.33       2329.78        38.96 o                         
   6   1   3        116.88        123.65         6.68 o                         
   7   1   3       2481.98       2507.80        42.11 o                         
   8   1   3          0.83          0.24         3.63 o                         
   9   1   3       1319.76       1262.99        37.16 o                         
  10   1   3        215.54        195.99        16.20 o                         
  11   1   3        765.43        751.84        33.81 o                         
 -13   2   3         46.95         48.16         8.44 o                         
 -12   2   3        270.56        249.46        18.33 o                         
 -11   2   3        366.32        359.43        17.72 o                         
 -10   2   3       1658.54       1502.35        39.46 o                         
  -9   2   3        144.35        124.99         7.83 o                         
  -8   2   3       2499.07       2494.12        60.46 o                         
  -7   2   3        884.85        921.68        21.14 o                         
  -6   2   3       1722.15       1669.39        21.94 o                         
  -5   2   3       2282.61       2480.70        29.03 o                         
  -4   2   3       2272.18       2309.11        24.38 o                         
  -3   2   3       3236.23       3513.14        31.18 o                         
  -2   2   3       1218.56       1220.44        13.82 o                         
  -1   2   3       9895.78      10003.13        93.49 o                         
   0   2   3        629.13        658.34        11.89 o                         
   1   2   3       7622.99       8241.84       125.46 o                         
   2   2   3        415.05        422.02        15.26 o                         
   3   2   3       1717.85       1717.38        29.02 o                         
   4   2   3        148.22        130.84         7.12 o                         
   5   2   3       2435.66       2573.30        48.51 o                         
   6   2   3        506.78        504.98        18.03 o                         
   7   2   3        477.80        500.29        19.81 o                         
   8   2   3        410.62        443.89        19.72 o                         
   9   2   3        398.78        406.06        32.70 o                         
  10   2   3        489.73        472.44        28.05 o                         
 -13   3   3         19.85         12.00         6.86 o                         
 -12   3   3        842.94        745.94        33.40 o                         
 -11   3   3        662.36        549.99        30.52 o                         
 -10   3   3       1771.47       1686.93        59.07 o                         
  -9   3   3        788.79        820.06        22.85 o                         
  -8   3   3       2067.28       2163.28        37.75 o                         
  -7   3   3       3168.06       3313.62        60.30 o                         
  -6   3   3        835.14        849.62        18.40 o                         
  -5   3   3       4408.18       4390.72        51.25 o                         
  -4   3   3        132.20        150.13         5.03 o                         
  -3   3   3       3931.71       4004.64        43.94 o                         
  -2   3   3        810.22        745.90        11.96 o                         
  -1   3   3       3133.24       3229.29        46.31 o                         
   0   3   3       2004.57       1901.70        33.58 o                         
   1   3   3       2367.99       2461.07        59.78 o                         
   2   3   3        776.38        712.48        16.52 o                         
   3   3   3        373.67        405.38        13.48 o                         
   4   3   3        973.10        953.93        19.96 o                         
   5   3   3        559.13        593.62        19.70 o                         
   6   3   3       1608.31       1651.17        45.50 o                         
   7   3   3         34.49         53.94         7.18 o                         
   8   3   3        576.21        582.53        29.09 o                         
   9   3   3        196.26        253.35        17.94 o                         
  10   3   3        112.02        123.88        14.98 o                         
 -13   4   3        454.35        420.35        29.56 o                         
 -12   4   3         33.40         22.41        10.53 o                         
 -11   4   3       1678.99       1739.55        94.53 o                         
 -10   4   3        294.53        337.69        18.69 o                         
  -9   4   3        561.52        579.89        20.55 o                         
  -8   4   3        439.84        421.34        17.51 o                         
  -7   4   3        142.40        139.07         9.06 o                         
  -6   4   3        221.85        190.00         7.31 o                         
  -5   4   3       1205.60       1211.79        23.47 o                         
  -4   4   3        146.54         94.31         5.97 o                         
  -3   4   3        231.93        233.06         7.48 o                         
  -2   4   3        608.62        488.15        11.27 o                         
  -1   4   3         64.11         68.91         4.04 o                         
   0   4   3       1020.79        845.96        25.64 o                         
   1   4   3        215.27        215.08        13.03 o                         
   2   4   3        237.86        167.08         9.08 o                         
   3   4   3        278.54        261.54        11.50 o                         
   4   4   3        427.14        423.76        14.48 o                         
   5   4   3       1428.82       1412.00        38.53 o                         
   6   4   3         22.90         18.52         5.56 o                         
   7   4   3        713.43        727.84        29.81 o                         
   8   4   3          5.29          5.68         4.80 o                         
   9   4   3        461.55        405.88        35.94 o                         
 -12   5   3        191.75        196.59        33.72 o                         
 -11   5   3         86.18         98.82        11.51 o                         
 -10   5   3        501.24        538.42        23.33 o                         
  -9   5   3         71.34         61.89         7.42 o                         
  -8   5   3        891.29        905.53        26.69 o                         
  -7   5   3       1126.74       1167.44        35.24 o                         
  -6   5   3        784.24        793.23        24.10 o                         
  -5   5   3       1395.40       1515.14        38.46 o                         
  -4   5   3        101.02         92.06         9.58 o                         
  -3   5   3        950.54        987.66        28.30 o                         
  -2   5   3          9.59          4.55         2.41 o                         
  -1   5   3       2056.21       2083.76        35.62 o                         
   0   5   3         57.95         46.39         5.17 o                         
   1   5   3       3058.18       3133.33        71.65 o                         
   2   5   3        253.74        312.29        15.16 o                         
   3   5   3       1342.01       1402.53        35.18 o                         
   4   5   3        451.83        454.69        17.76 o                         
   5   5   3       1514.32       1604.03        46.19 o                         
   6   5   3       1189.45       1087.90        54.88 o                         
   7   5   3        351.87        373.91        24.88 o                         
   8   5   3        608.66        622.26        34.79 o                         
 -12   6   3        237.04        211.95        23.41 o                         
 -11   6   3        819.93        786.33        37.99 o                         
 -10   6   3        170.07        184.32        15.24 o                         
  -9   6   3        554.56        550.46        26.42 o                         
  -8   6   3         86.01        114.46        11.69 o                         
  -7   6   3       1305.67       1448.11        49.15 o                         
  -6   6   3         14.86          8.80         5.48 o                         
  -5   6   3       1952.98       2062.90        59.07 o                         
  -4   6   3          8.61          3.46         3.63 o                         
  -3   6   3       1517.80       1699.52        52.19 o                         
  -2   6   3        358.44        391.18        15.93 o                         
  -1   6   3       2666.64       2807.12        50.83 o                         
   0   6   3       1242.29       1262.48        33.27 o                         
   1   6   3       1632.09       1634.25        38.51 o                         
   2   6   3       1464.53       1461.41        39.09 o                         
   3   6   3        726.76        747.30        26.94 o                         
   4   6   3       1789.06       1960.19        46.80 o                         
   5   6   3        163.83        167.33        14.05 o                         
   6   6   3       1767.81       1766.16        53.35 o                         
   7   6   3          3.47          4.44         6.86 o                         
 -11   7   3        940.49        967.81        62.30 o                         
 -10   7   3          8.68          5.18         5.51 o                         
  -9   7   3       1224.97       1342.60        50.42 o                         
  -8   7   3        349.01        354.09        23.74 o                         
  -7   7   3        788.10        865.20        72.76 o                         
  -6   7   3        498.94        501.92        27.02 o                         
  -5   7   3       2122.49       2162.40        63.70 o                         
  -4   7   3        533.44        584.24        33.99 o                         
  -3   7   3       1373.23       1354.06        49.15 o                         
  -2   7   3       1783.69       1921.31        58.96 o                         
  -1   7   3         43.06         42.33         8.28 o                         
   0   7   3       1967.05       2032.79        45.70 o                         
   1   7   3        230.19        212.61        13.82 o                         
   2   7   3        376.51        387.71        18.14 o                         
   3   7   3        130.34        118.95         9.62 o                         
   4   7   3        423.69        465.65        22.55 o                         
   5   7   3        685.04        750.21        31.88 o                         
   6   7   3         18.89         22.84         7.26 o                         
 -10   8   3         56.95         78.85        13.13 o                         
  -9   8   3        432.82        396.26        27.16 o                         
  -8   8   3        305.74        268.91        25.28 o                         
  -7   8   3          1.00          1.81         7.16 o                         
  -6   8   3        997.80       1022.15        50.12 o                         
  -5   8   3        160.83        168.21        16.12 o                         
  -4   8   3        709.61        721.07        49.77 o                         
  -3   8   3        330.99        349.52        21.85 o                         
  -2   8   3         94.01         89.01        12.24 o                         
  -1   8   3        606.51        589.80        28.36 o                         
   0   8   3          6.85          4.86         5.09 o                         
   1   8   3        471.85        496.05        25.76 o                         
   2   8   3        248.87        208.29        15.21 o                         
   3   8   3        287.10        304.76        18.89 o                         
   4   8   3        230.10        224.81        17.96 o                         
   5   8   3        177.23        183.46        15.37 o                         
  -9   9   3        333.53        378.03        32.27 o                         
  -8   9   3          3.80         12.40        10.32 o                         
  -7   9   3        355.92        408.98        32.49 o                         
  -6   9   3        127.61        102.92        14.55 o                         
  -5   9   3        540.27        580.51        29.40 o                         
  -4   9   3        287.44        257.81        19.22 o                         
  -3   9   3        459.23        466.77        26.00 o                         
  -2   9   3        516.23        473.97        30.12 o                         
  -1   9   3        428.66        418.09        25.14 o                         
   0   9   3        782.69        704.26        33.95 o                         
   1   9   3         10.63          7.98         5.94 o                         
   2   9   3        852.25        811.82        46.79 o                         
   3   9   3         16.90         10.74         9.05 o                         
  -7  10   3        485.95        490.87        54.41 o                         
  -6  10   3        906.32        884.74        59.34 o                         
  -5  10   3        172.92        156.40        18.25 o                         
  -4  10   3        834.20        855.27        38.09 o                         
  -3  10   3        129.66        110.44        18.55 o                         
  -2  10   3       1700.81       1724.53        57.29 o                         
  -1  10   3         54.67         50.30         9.96 o                         
   0  10   3       1262.16       1195.36        52.51 o                         
  -2 -13   4        696.53        651.72        42.55 o                         
  -1 -13   4         26.11         24.10        10.15 o                         
   0 -13   4        653.14        578.58        74.95 o                         
   1 -13   4          6.92          9.46         6.65 o                         
   2 -13   4        326.40        291.81        24.59 o                         
   3 -13   4        117.99        142.62        17.44 o                         
   4 -13   4        298.31        293.12        21.91 o                         
   5 -13   4        215.48        264.15        21.31 o                         
  -4 -12   4        139.62        167.23        20.97 o                         
  -3 -12   4          5.68          4.74         7.58 o                         
  -2 -12   4         96.87        106.54        13.67 o                         
  -1 -12   4         40.81         59.11        10.56 o                         
   0 -12   4        151.92        140.99        17.97 o                         
   1 -12   4        188.68        196.96        18.82 o                         
   2 -12   4          0.08         -2.54         4.94 o                         
   3 -12   4         29.17         27.89         6.48 o                         
   4 -12   4         45.46         26.72         9.26 o                         
   5 -12   4        123.33        150.49        13.73 o                         
   6 -12   4         11.66          8.90         6.22 o                         
   7 -12   4        380.30        431.23        24.29 o                         
  -6 -11   4          0.59         10.54         6.87 o                         
  -5 -11   4        687.70        689.75        40.82 o                         
  -4 -11   4         53.73         46.89        10.67 o                         
  -3 -11   4        540.14        514.69        27.41 o                         
  -2 -11   4        293.58        278.50        21.16 o                         
  -1 -11   4        437.88        433.29        25.98 o                         
   0 -11   4        539.52        542.71        27.93 o                         
   1 -11   4        367.01        324.78        18.28 o                         
   2 -11   4       1115.18       1077.74        47.33 o                         
   3 -11   4        178.66        182.30        13.74 o                         
   4 -11   4       1251.25       1205.28        38.38 o                         
   5 -11   4          6.80          9.83         5.29 o                         
   6 -11   4        671.68        643.36        30.60 o                         
   7 -11   4         34.88         34.87         8.35 o                         
   8 -11   4       1070.19       1083.61        44.30 o                         
  -7 -10   4        221.75        231.86        20.24 o                         
  -6 -10   4        613.09        554.73        35.11 o                         
  -5 -10   4        492.14        439.26        22.95 o                         
  -4 -10   4       1380.00       1359.74        51.78 o                         
  -3 -10   4        151.31        178.13        13.75 o                         
  -2 -10   4       2123.18       2100.28        62.68 o                         
  -1 -10   4         72.18         72.03         8.37 o                         
   0 -10   4       1507.02       1455.64        42.00 o                         
   1 -10   4         95.34         95.12         8.87 o                         
   2 -10   4       1352.44       1321.85        37.51 o                         
   3 -10   4        491.57        522.97        22.31 o                         
   4 -10   4       1624.11       1579.26        43.33 o                         
   5 -10   4        627.69        629.85        32.87 o                         
   6 -10   4        848.06        781.57        40.15 o                         
   7 -10   4        551.29        596.21        46.00 o                         
   8 -10   4         83.32         94.04        13.43 o                         
   9 -10   4        801.46        837.04        43.04 o                         
  -9  -9   4        202.64        180.89        24.08 o                         
  -8  -9   4       1261.03       1204.42        49.29 o                         
  -7  -9   4         16.52         20.04         5.30 o                         
  -6  -9   4       1354.63       1277.96        52.92 o                         
  -5  -9   4        115.44        113.68        10.94 o                         
  -4  -9   4       1042.30       1117.19        37.76 o                         
  -3  -9   4        174.19        164.91        12.29 o                         
  -2  -9   4       1256.90       1287.39        30.92 o                         
  -1  -9   4        320.17        296.80        16.47 o                         
   0  -9   4       2604.93       2556.27        53.23 o                         
   1  -9   4        979.17        946.93        28.64 o                         
   2  -9   4         65.56         89.92        10.62 o                         
   3  -9   4       1324.88       1360.29        37.11 o                         
   4  -9   4        284.85        229.57        13.94 o                         
   5  -9   4        306.19        330.48        18.64 o                         
   6  -9   4        149.54        163.13        12.29 o                         
   7  -9   4        402.19        436.95        42.18 o                         
   8  -9   4        426.64        460.44        44.40 o                         
   9  -9   4         12.63         24.91         9.52 o                         
  10  -9   4        300.70        369.43        30.90 o                         
 -10  -8   4        425.58        438.74        28.36 o                         
  -9  -8   4         78.38         82.72         8.88 o                         
  -8  -8   4        570.18        586.67        21.00 o                         
  -7  -8   4         53.57         56.88         6.87 o                         
  -6  -8   4        399.85        413.77        20.33 o                         
  -5  -8   4        659.93        617.22        20.58 o                         
  -4  -8   4        174.71        184.72        11.19 o                         
  -3  -8   4        535.31        468.23        18.01 o                         
  -2  -8   4         30.60         32.20         4.20 o                         
  -1  -8   4       1394.09       1265.63        29.21 o                         
   0  -8   4        302.43        288.02        13.04 o                         
   1  -8   4        797.18        712.68        24.47 o                         
   2  -8   4        783.57        709.97        25.12 o                         
   3  -8   4        123.09        135.24         9.80 o                         
   4  -8   4        746.66        782.60        27.88 o                         
   5  -8   4         93.84         87.91         9.08 o                         
   6  -8   4        339.99        358.84        22.01 o                         
   7  -8   4        185.88        169.70        15.54 o                         
   8  -8   4        695.67        742.63        35.09 o                         
   9  -8   4        241.78        209.76        19.04 o                         
  10  -8   4        124.18        138.92        18.64 o                         
 -10  -7   4          3.99          6.01         4.90 o                         
  -9  -7   4        939.85       1053.11        36.41 o                         
  -8  -7   4        417.07        410.87        16.51 o                         
  -7  -7   4        239.73        268.23        12.67 o                         
  -6  -7   4        991.42       1037.04        29.96 o                         
  -5  -7   4        101.81         84.97         7.13 o                         
  -4  -7   4       2106.92       2099.25        47.42 o                         
  -3  -7   4         75.15         54.37         5.11 o                         
  -2  -7   4       1533.12       1465.07        28.35 o                         
  -1  -7   4        236.05        266.54         9.61 o                         
   0  -7   4       2551.75       2460.09        44.05 o                         
   1  -7   4        734.62        767.27        20.55 o                         
   2  -7   4       1105.05       1147.46        31.35 o                         
   3  -7   4        727.51        834.74        25.54 o                         
   4  -7   4       1449.12       1470.49        43.05 o                         
   5  -7   4        199.40        227.39        16.05 o                         
   6  -7   4        443.10        429.26        23.21 o                         
   7  -7   4       2005.27       1961.33        54.46 o                         
   8  -7   4         96.14        115.83        11.22 o                         
   9  -7   4        976.34        981.93        41.29 o                         
  10  -7   4         23.32         18.29         9.50 o                         
  11  -7   4        346.49        308.50        35.49 o                         
 -11  -6   4        102.81        112.70        13.46 o                         
 -10  -6   4       1026.17       1005.42        32.86 o                         
  -9  -6   4         92.21         94.28         9.54 o                         
  -8  -6   4       1345.96       1381.83        31.87 o                         
  -7  -6   4         61.27         70.86         6.90 o                         
  -6  -6   4       2465.51       2574.52        52.93 o                         
  -5  -6   4       1366.27       1433.02        30.05 o                         
  -4  -6   4       4533.05       4659.18        87.69 o                         
  -3  -6   4       2918.42       2951.73        49.28 o                         
  -2  -6   4       3016.83       3119.85        44.34 o                         
  -1  -6   4       2890.66       2888.64        48.19 o                         
   0  -6   4       2446.81       2599.26        43.76 o                         
   1  -6   4       4994.34       5018.87        82.57 o                         
   2  -6   4        363.66        419.60        13.65 o                         
   3  -6   4       6656.67       6781.14       131.43 o                         
   4  -6   4          1.84          7.32         3.68 o                         
   5  -6   4       1588.54       1644.60        45.79 o                         
   6  -6   4         15.72         17.60         3.94 o                         
   7  -6   4       1006.24        965.03        36.84 o                         
   8  -6   4       1155.43       1119.00        30.96 o                         
   9  -6   4        849.58        769.04        33.37 o                         
  10  -6   4        546.52        528.69        26.94 o                         
  11  -6   4         87.65         86.32        12.05 o                         
 -12  -5   4        269.32        258.15        24.87 o                         
 -11  -5   4        109.89        109.09        11.91 o                         
 -10  -5   4       1261.74       1172.84        35.15 o                         
  -9  -5   4        620.74        620.67        21.08 o                         
  -8  -5   4       1569.01       1611.50        34.12 o                         
  -7  -5   4        375.60        376.11        15.27 o                         
  -6  -5   4        945.89       1023.58        22.60 o                         
  -5  -5   4       1213.58       1167.55        22.57 o                         
  -4  -5   4          0.72          3.60         1.30 o                         
  -3  -5   4       2762.05       2597.00        43.45 o                         
  -2  -5   4         13.46         29.85         2.96 o                         
  -1  -5   4       3738.68       3720.93        57.65 o                         
   0  -5   4        885.12        777.96        16.39 o                         
   1  -5   4       2139.37       2202.02        43.78 o                         
   2  -5   4       2208.35       2127.85        51.20 o                         
   3  -5   4        328.52        333.96        14.76 o                         
   4  -5   4       1391.59       1295.92        34.38 o                         
   5  -5   4        338.05        357.44        12.64 o                         
   6  -5   4         72.70         70.73         5.80 o                         
   7  -5   4         11.33         14.23         3.47 o                         
   8  -5   4        612.80        631.49        29.15 o                         
   9  -5   4         40.52         39.83        11.71 o                         
  10  -5   4        396.66        380.69        25.62 o                         
  11  -5   4        315.79        289.51        29.07 o                         
 -12  -4   4        201.44        219.27        16.72 o                         
 -11  -4   4        290.71        321.26        19.37 o                         
 -10  -4   4         22.60         20.37         7.08 o                         
  -9  -4   4       1762.22       1775.43        43.23 o                         
  -8  -4   4         10.98          9.93         3.00 o                         
  -7  -4   4       1746.94       1762.25        33.93 o                         
  -6  -4   4        271.53        240.56         8.76 o                         
  -5  -4   4        323.48        273.87         9.15 o                         
  -4  -4   4        384.70        303.73         7.66 o                         
  -3  -4   4          0.75          4.82         1.18 o                         
  -2  -4   4        662.49        492.75        12.41 o                         
  -1  -4   4         26.42         19.92         1.69 o                         
   0  -4   4       1852.79       1612.57        24.73 o                         
   1  -4   4       2041.71       2189.20        29.65 o                         
   2  -4   4       1040.03        870.25        16.63 o                         
   3  -4   4       3186.45       3401.27        63.49 o                         
   4  -4   4        290.75        239.75         9.22 o                         
   5  -4   4        669.65        682.03        16.49 o                         
   6  -4   4        312.63        321.19        12.31 o                         
   7  -4   4       1702.20       1653.56        46.47 o                         
   8  -4   4         75.66         83.78         8.17 o                         
   9  -4   4        950.67        836.33        38.96 o                         
  10  -4   4        103.38        107.59        15.18 o                         
  11  -4   4        110.00         99.78        20.92 o                         
 -12  -3   4          5.92          6.27         5.82 o                         
 -11  -3   4        123.87        131.87        12.25 o                         
 -10  -3   4       1041.26       1034.23        31.73 o                         
  -9  -3   4         14.12         14.11         4.25 o                         
  -8  -3   4        783.40        825.48        22.67 o                         
  -7  -3   4          6.71          6.92         2.02 o                         
  -6  -3   4       2441.65       2365.16        41.64 o                         
  -5  -3   4        266.58        279.86         7.87 o                         
  -4  -3   4       2460.48       2340.27        31.02 o                         
  -3  -3   4       2401.29       2568.41        32.01 o                         
  -2  -3   4       2272.86       2278.14        34.35 o                         
  -1  -3   4       2938.04       3018.92        42.60 o                         
   0  -3   4        678.39        624.21         9.31 o                         
   1  -3   4       3314.19       3413.71        48.38 o                         
   2  -3   4         69.06         45.57         3.82 o                         
   3  -3   4       5698.24       5733.04        79.04 o                         
   4  -3   4         97.25        118.72         6.12 o                         
   5  -3   4       2240.76       2309.51        42.52 o                         
   6  -3   4        220.42        224.44        14.56 o                         
   7  -3   4       1418.41       1467.86        33.69 o                         
   8  -3   4        926.40        893.67        27.50 o                         
   9  -3   4        711.08        662.92        27.62 o                         
  10  -3   4        567.83        485.60        40.26 o                         
  11  -3   4        119.68        129.18        19.33 o                         
 -13  -2   4         21.78         17.84         7.02 o                         
 -12  -2   4        755.47        720.53        26.24 o                         
 -11  -2   4        408.42        389.95        20.79 o                         
 -10  -2   4       1736.04       1727.06        43.30 o                         
  -9  -2   4       2363.52       2305.14        52.25 o                         
  -8  -2   4       1739.26       1825.39        37.85 o                         
  -7  -2   4       4597.11       4964.67        84.92 o                         
  -6  -2   4        381.39        363.11        10.83 o                         
  -5  -2   4       8465.95       8571.86        95.44 o                         
  -4  -2   4        181.63        234.73         5.82 o                         
  -3  -2   4       3549.16       3632.98        32.49 o                         
  -2  -2   4       1264.49       1263.29        14.03 o                         
  -1  -2   4       5302.65       5270.99        44.70 o                         
   0  -2   4        228.39        202.74         4.61 o                         
   1  -2   4       3665.11       3783.27        40.69 o                         
   2  -2   4       2174.75       2153.54        25.29 o                         
   3  -2   4       2900.85       3064.31        42.53 o                         
   4  -2   4       1351.67       1318.50        24.40 o                         
   5  -2   4       1220.28       1345.19        31.88 o                         
   6  -2   4       1649.03       1645.63        44.65 o                         
   7  -2   4        160.27        154.33         9.45 o                         
   8  -2   4        889.54        896.12        28.44 o                         
   9  -2   4          2.45          7.95         5.08 o                         
  10  -2   4        588.87        612.38        32.29 o                         
  11  -2   4        140.26        148.17        26.53 o                         
 -13  -1   4        675.02        606.29        27.28 o                         
 -12  -1   4        131.47        120.00        11.68 o                         
 -11  -1   4        895.71        867.90        29.65 o                         
 -10  -1   4         39.56         44.76         6.25 o                         
  -9  -1   4       1797.37       1874.59        58.59 o                         
  -8  -1   4          2.86          1.51         2.48 o                         
  -7  -1   4       2883.62       2852.03        44.81 o                         
  -6  -1   4       1354.03       1330.56        20.47 o                         
  -5  -1   4       3669.03       3721.19        38.93 o                         
  -4  -1   4        804.49        692.24         8.53 o                         
  -3  -1   4       1638.32       1769.20        16.92 o                         
  -2  -1   4        795.02        602.05         8.01 o                         
  -1  -1   4       2189.06       2445.05        22.21 o                         
   0  -1   4       4145.97       3880.27        35.02 o                         
   1  -1   4         14.69         53.13         2.25 o                         
   2  -1   4       5185.54       5275.12        64.67 o                         
   3  -1   4       1379.86       1417.69        26.34 o                         
   4  -1   4       1245.40       1227.01        21.74 o                         
   5  -1   4        651.93        564.50        17.03 o                         
   6  -1   4        996.46        914.38        22.80 o                         
   7  -1   4       1998.89       1887.14        50.18 o                         
   8  -1   4        195.48        196.02        10.76 o                         
   9  -1   4        932.86        919.66        30.59 o                         
  10  -1   4        134.41        141.58        15.68 o                         
  11  -1   4        361.69        418.11        34.34 o                         
 -13   0   4        160.41        174.08        14.68 o                         
 -12   0   4         33.47         51.03         7.85 o                         
 -11   0   4        231.93        242.08        15.09 o                         
 -10   0   4        540.23        544.96        19.74 o                         
  -9   0   4          0.33          5.84         2.14 o                         
  -8   0   4         72.97         56.79         6.34 o                         
  -7   0   4         77.32         97.94         5.11 o                         
  -6   0   4        205.10        130.97         4.74 o                         
  -5   0   4         99.13         85.08         2.94 o                         
  -4   0   4        919.21        721.87         9.37 o                         
  -3   0   4         37.85         87.01         2.28 o                         
  -2   0   4       1328.27       1101.45        10.95 o                         
  -1   0   4       3259.53       3060.75        26.82 o                         
   0   0   4        193.46        156.02         3.70 o                         
   1   0   4       3452.16       3354.96        40.97 o                         
   2   0   4        481.18        623.03        14.77 o                         
   3   0   4       2423.88       2356.92        52.18 o                         
   4   0   4        716.68        784.67        21.51 o                         
   5   0   4        813.14        773.68        21.62 o                         
   6   0   4       1299.90       1313.20        30.99 o                         
   7   0   4        777.52        825.63        24.34 o                         
   8   0   4        892.67        878.43        28.08 o                         
   9   0   4        244.24        265.04        14.80 o                         
  10   0   4        545.59        516.96        27.54 o                         
 -13   1   4          2.16          3.97         5.17 o                         
 -12   1   4        275.71        296.47        16.88 o                         
 -11   1   4        205.40        198.18        15.22 o                         
 -10   1   4        541.05        456.47        22.06 o                         
  -9   1   4        406.03        414.25        15.11 o                         
  -8   1   4        646.17        615.61        16.79 o                         
  -7   1   4       1704.68       1781.19        26.99 o                         
  -6   1   4          8.55          5.19         1.12 o                         
  -5   1   4       4517.34       4615.24        43.54 o                         
  -4   1   4         69.63        101.08         2.92 o                         
  -3   1   4       2486.91       2462.75        22.36 o                         
  -2   1   4        599.93        717.16         9.20 o                         
  -1   1   4       3096.16       3094.40        28.89 o                         
   0   1   4       1873.71       2117.03        26.30 o                         
   1   1   4       2946.55       2956.28        35.04 o                         
   2   1   4       4453.22       4656.00        52.19 o                         
   3   1   4        486.37        471.69        11.29 o                         
   4   1   4       3492.52       3538.15        53.90 o                         
   5   1   4         90.48         95.58         6.44 o                         
   6   1   4       2615.77       2811.14        57.33 o                         
   7   1   4        232.51        235.51        12.50 o                         
   8   1   4        901.86        851.33        28.93 o                         
   9   1   4         73.44         76.14         9.56 o                         
  10   1   4        245.94        217.18        37.31 o                         
 -13   2   4        301.43        247.90        22.03 o                         
 -12   2   4         39.88         49.86         9.21 o                         
 -11   2   4       1189.67       1080.04        32.79 o                         
 -10   2   4         40.02         35.19         6.92 o                         
  -9   2   4       1130.36       1127.21        29.13 o                         
  -8   2   4          6.54         11.27         2.28 o                         
  -7   2   4       3306.78       3354.79        59.13 o                         
  -6   2   4       1233.92       1254.17        18.41 o                         
  -5   2   4       4961.17       5222.92        52.58 o                         
  -4   2   4       2691.57       2827.82        31.54 o                         
  -3   2   4       3183.61       3450.04        38.30 o                         
  -2   2   4       3190.68       3268.91        32.80 o                         
  -1   2   4       1179.72       1313.20        17.56 o                         
   0   2   4       4613.80       4725.26        72.30 o                         
   1   2   4        532.14        616.13        15.85 o                         
   2   2   4       2698.08       2720.39        51.50 o                         
   3   2   4        396.08        367.96        11.66 o                         
   4   2   4       1001.82       1042.02        26.79 o                         
   5   2   4        467.84        489.82        22.55 o                         
   6   2   4        795.13        810.54        27.36 o                         
   7   2   4        586.30        611.91        23.09 o                         
   8   2   4        625.20        595.36        24.33 o                         
   9   2   4        313.00        295.43        17.63 o                         
 -13   3   4        534.94        515.64        29.37 o                         
 -12   3   4         84.77        116.67        13.47 o                         
 -11   3   4       1471.71       1434.26        53.88 o                         
 -10   3   4        657.35        706.37        37.10 o                         
  -9   3   4       1182.19       1140.33        37.87 o                         
  -8   3   4       1896.21       1990.53        44.70 o                         
  -7   3   4          1.32          8.56         2.72 o                         
  -6   3   4       4247.57       4104.38        57.32 o                         
  -5   3   4        391.28        373.75        10.76 o                         
  -4   3   4       1929.56       1935.94        26.24 o                         
  -3   3   4        155.45        119.80         3.99 o                         
  -2   3   4       1402.05       1371.74        19.93 o                         
  -1   3   4       1741.05       1655.69        31.13 o                         
   0   3   4       1118.91       1191.62        25.60 o                         
   1   3   4       1526.50       1443.69        41.66 o                         
   2   3   4         49.15         49.61         4.29 o                         
   3   3   4         53.53         38.86         5.14 o                         
   4   3   4         51.41         48.26         6.76 o                         
   5   3   4         91.17        112.80        10.28 o                         
   6   3   4        262.58        260.11        15.37 o                         
   7   3   4        491.85        530.68        20.73 o                         
   8   3   4        108.32        113.61        11.60 o                         
   9   3   4        320.65        357.70        22.10 o                         
 -12   4   4        465.79        446.36        35.19 o                         
 -11   4   4        132.24        149.78        13.92 o                         
 -10   4   4        508.95        533.54        27.11 o                         
  -9   4   4          9.54         10.58         4.34 o                         
  -8   4   4        212.48        202.69        11.11 o                         
  -7   4   4        611.66        609.44        21.47 o                         
  -6   4   4          2.91          5.19         2.71 o                         
  -5   4   4       1910.69       1854.87        38.53 o                         
  -4   4   4         39.97         47.63         5.42 o                         
  -3   4   4        730.94        652.81        15.18 o                         
  -2   4   4        709.45        774.07        16.94 o                         
  -1   4   4        413.96        421.34        13.80 o                         
   0   4   4       1671.01       1660.73        38.24 o                         
   1   4   4       1114.41       1058.44        32.25 o                         
   2   4   4       1402.06       1411.39        36.49 o                         
   3   4   4        377.68        359.33        15.65 o                         
   4   4   4        633.45        689.66        22.99 o                         
   5   4   4         23.07         24.68         5.08 o                         
   6   4   4       1789.60       1771.07        51.44 o                         
   7   4   4        199.83        169.33        18.42 o                         
   8   4   4       1400.45       1466.65        47.83 o                         
 -12   5   4         18.82          5.51         7.19 o                         
 -11   5   4       1104.16       1114.23        40.31 o                         
 -10   5   4        230.42        226.61        16.49 o                         
  -9   5   4        305.34        325.98        18.78 o                         
  -8   5   4        193.40        199.46        16.94 o                         
  -7   5   4         96.77         90.77         9.83 o                         
  -6   5   4       1276.84       1365.98        45.77 o                         
  -5   5   4        314.08        355.69        17.92 o                         
  -4   5   4       1721.31       1798.33        48.00 o                         
  -3   5   4        404.78        434.81        14.71 o                         
  -2   5   4       2272.01       2424.32        57.74 o                         
  -1   5   4          0.64          1.43         1.26 o                         
   0   5   4       2410.93       2558.22        54.71 o                         
   1   5   4        349.00        344.04        16.32 o                         
   2   5   4       2595.13       2507.23        55.66 o                         
   3   5   4        439.85        450.44        18.35 o                         
   4   5   4       1324.89       1398.66        45.01 o                         
   5   5   4        589.81        613.85        31.72 o                         
   6   5   4        298.63        299.48        22.44 o                         
   7   5   4        702.25        681.41        35.80 o                         
 -11   6   4        431.63        349.46        30.77 o                         
 -10   6   4        812.03        806.64        33.69 o                         
  -9   6   4       1070.07       1128.33        44.17 o                         
  -8   6   4       1795.54       1857.64        59.26 o                         
  -7   6   4         90.70         98.13        12.06 o                         
  -6   6   4       2444.57       2637.53        73.89 o                         
  -5   6   4        379.09        397.51        20.57 o                         
  -4   6   4       1174.72       1248.73        43.63 o                         
  -3   6   4        303.31        332.28        20.78 o                         
  -2   6   4       1709.32       1715.84        56.47 o                         
  -1   6   4        312.92        320.93        22.72 o                         
   0   6   4       1747.80       1824.10        42.19 o                         
   1   6   4       1209.88       1164.87        38.21 o                         
   2   6   4        263.72        228.31        17.90 o                         
   3   6   4       1078.56       1093.44        34.99 o                         
   4   6   4         29.01         14.10         5.02 o                         
   5   6   4        659.47        755.60        29.50 o                         
   6   6   4         41.60         45.72         9.78 o                         
 -10   7   4        541.52        570.91        38.32 o                         
  -9   7   4         18.67         32.24         8.69 o                         
  -8   7   4        941.45        938.37        41.23 o                         
  -7   7   4        253.93        290.94        21.83 o                         
  -6   7   4        743.09        807.27        41.56 o                         
  -5   7   4        206.42        197.91        17.15 o                         
  -4   7   4        211.48        236.46        21.00 o                         
  -3   7   4        285.62        290.65        21.08 o                         
  -2   7   4          0.44         -0.94         4.77 o                         
  -1   7   4        669.50        697.01        34.27 o                         
   0   7   4         22.40         15.00         5.07 o                         
   1   7   4        456.02        439.10        21.65 o                         
   2   7   4        207.99        219.87        14.77 o                         
   3   7   4        117.27        119.77        11.69 o                         
   4   7   4        231.66        254.16        17.37 o                         
   5   7   4         31.35         41.00         7.46 o                         
  -9   8   4        269.41        291.11        23.43 o                         
  -8   8   4        209.44        218.56        20.00 o                         
  -7   8   4        251.34        295.13        23.37 o                         
  -6   8   4        580.17        643.82        40.23 o                         
  -5   8   4        126.12        113.37        19.97 o                         
  -4   8   4        238.37        264.95        21.09 o                         
  -3   8   4          5.15         12.94         5.01 o                         
  -2   8   4        866.81        903.40        46.14 o                         
  -1   8   4         84.87        104.18        17.27 o                         
   0   8   4       1056.75        920.04        55.91 o                         
   1   8   4        502.02        403.23        27.61 o                         
   2   8   4        485.09        482.71        39.82 o                         
   3   8   4        423.37        346.17        23.00 o                         
  -8   9   4        423.93        449.88        34.49 o                         
  -7   9   4         38.63         18.65        13.17 o                         
  -6   9   4       1203.83       1309.44        83.59 o                         
  -5   9   4        391.11        367.73        27.57 o                         
  -4   9   4        603.48        610.90        31.04 o                         
  -3   9   4        617.08        613.56        30.98 o                         
  -2   9   4        391.97        383.32        27.64 o                         
  -1   9   4        567.06        502.18        28.35 o                         
   0   9   4        502.11        481.45        31.74 o                         
   1   9   4       1086.91       1036.54        48.23 o                         
  -2 -13   5         12.87          8.97         8.71 o                         
  -1 -13   5        301.69        312.61        23.97 o                         
   0 -13   5          6.25          4.48         6.88 o                         
   1 -13   5        649.76        619.56        40.31 o                         
   2 -13   5         89.39        110.98        15.71 o                         
   3 -13   5         96.27         94.50        14.80 o                         
   4 -13   5        494.26        585.91        35.72 o                         
   5 -13   5          0.41         -2.68         6.76 o                         
  -5 -12   5        335.38        258.69        25.45 o                         
  -4 -12   5        114.88        155.48        19.65 o                         
  -3 -12   5         18.57         24.69         7.63 o                         
  -2 -12   5        420.69        426.71        31.98 o                         
  -1 -12   5         70.20         72.50        11.52 o                         
   0 -12   5        326.37        373.87        25.50 o                         
   1 -12   5          0.09          1.38         5.40 o                         
   2 -12   5        384.99        363.52        30.32 o                         
   3 -12   5        144.46        153.28        15.01 o                         
   4 -12   5        579.56        597.57        30.22 o                         
   5 -12   5        460.06        409.58        22.30 o                         
   6 -12   5        225.19        222.29        16.69 o                         
   7 -12   5        293.20        266.67        23.97 o                         
  -6 -11   5        638.33        674.02        41.92 o                         
  -5 -11   5         36.91         29.42         7.29 o                         
  -4 -11   5        617.45        645.61        49.65 o                         
  -3 -11   5        317.68        303.85        21.32 o                         
  -2 -11   5        568.59        548.13        27.67 o                         
  -1 -11   5        625.43        613.15        31.58 o                         
   0 -11   5        859.28        820.98        37.15 o                         
   1 -11   5       1750.32       1620.84        53.70 o                         
   2 -11   5        112.78         98.65        11.42 o                         
   3 -11   5       1277.30       1266.88        38.31 o                         
   4 -11   5          1.10          4.02         4.29 o                         
   5 -11   5        962.98        962.45        40.99 o                         
   6 -11   5          0.11         -1.51         5.36 o                         
   7 -11   5        694.85        728.40        35.22 o                         
   8 -11   5        187.18        202.09        18.05 o                         
  -8 -10   5       1102.31       1041.63        38.74 o                         
  -7 -10   5        580.06        582.81        26.53 o                         
  -6 -10   5       1150.11       1043.51        37.87 o                         
  -5 -10   5       1624.43       1597.59        48.18 o                         
  -4 -10   5        559.59        543.80        28.26 o                         
  -3 -10   5       2513.71       2425.46        68.21 o                         
  -2 -10   5         88.63         75.65         8.99 o                         
  -1 -10   5       1473.55       1451.63        44.75 o                         
   0 -10   5         29.41         42.15         6.14 o                         
   1 -10   5       1394.77       1405.03        40.48 o                         
   2 -10   5        364.61        394.20        18.39 o                         
   3 -10   5       1314.24       1316.83        37.64 o                         
   4 -10   5        824.06        835.66        29.32 o                         
   5 -10   5        335.85        327.77        17.91 o                         
   6 -10   5        399.35        409.17        30.61 o                         
   7 -10   5         22.17         16.44         7.74 o                         
   8 -10   5        255.75        264.76        19.91 o                         
   9 -10   5          9.91         12.31         6.89 o                         
  -9  -9   5        998.42       1050.82        39.05 o                         
  -8  -9   5          0.78          9.50         4.11 o                         
  -7  -9   5        633.40        617.65        24.86 o                         
  -6  -9   5          2.65          2.91         3.78 o                         
  -5  -9   5       1571.90       1480.78        40.39 o                         
  -4  -9   5        163.58        162.58        12.38 o                         
  -3  -9   5        396.87        377.45        19.11 o                         
  -2  -9   5        553.03        560.67        18.37 o                         
  -1  -9   5         60.45         64.44         6.63 o                         
   0  -9   5        118.55        116.02         8.02 o                         
   1  -9   5         32.43         29.59         5.23 o                         
   2  -9   5        126.58        119.97         8.87 o                         
   3  -9   5         17.77         16.87         4.42 o                         
   4  -9   5        570.04        549.63        29.14 o                         
   5  -9   5         68.66         74.72        10.61 o                         
   6  -9   5        361.29        378.65        23.79 o                         
   7  -9   5        216.46        197.46        17.90 o                         
   8  -9   5        180.43        186.31        18.00 o                         
   9  -9   5        365.91        390.20        32.36 o                         
 -10  -8   5        145.10        180.07        15.58 o                         
  -9  -8   5        179.79        181.85        14.80 o                         
  -8  -8   5        691.84        740.65        23.71 o                         
  -7  -8   5          3.51          5.92         3.33 o                         
  -6  -8   5        606.32        594.53        22.69 o                         
  -5  -8   5        207.74        209.22        14.53 o                         
  -4  -8   5        740.83        740.89        26.17 o                         
  -3  -8   5        600.21        582.78        20.54 o                         
  -2  -8   5        167.84        144.67         8.78 o                         
  -1  -8   5        172.15        157.98         8.50 o                         
   0  -8   5       1103.29        992.31        24.82 o                         
   1  -8   5       1393.23       1422.22        34.25 o                         
   2  -8   5          5.08          7.78         3.64 o                         
   3  -8   5       3217.94       3215.13        76.25 o                         
   4  -8   5        226.44        224.44        16.29 o                         
   5  -8   5        593.41        578.22        31.33 o                         
   6  -8   5        402.06        367.37        19.96 o                         
   7  -8   5        475.26        485.78        28.95 o                         
   8  -8   5        314.20        317.35        22.56 o                         
   9  -8   5        624.35        632.89        33.76 o                         
  10  -8   5        375.78        305.41        23.71 o                         
 -11  -7   5         23.83         14.42         7.40 o                         
 -10  -7   5        384.99        420.80        23.88 o                         
  -9  -7   5        703.05        698.19        24.81 o                         
  -8  -7   5        508.92        551.31        19.14 o                         
  -7  -7   5        569.42        636.56        21.59 o                         
  -6  -7   5        292.93        292.39        18.19 o                         
  -5  -7   5       1884.27       1933.34        46.47 o                         
  -4  -7   5         49.37         48.71         5.37 o                         
  -3  -7   5       3299.39       3261.90        55.71 o                         
  -2  -7   5        191.81        209.56         7.95 o                         
  -1  -7   5       3173.01       3099.05        52.61 o                         
   0  -7   5         11.40         17.94         2.95 o                         
   1  -7   5       1907.80       1912.56        39.57 o                         
   2  -7   5        787.11        880.49        24.97 o                         
   3  -7   5       3577.47       3578.59        75.79 o                         
   4  -7   5       2504.83       2571.61        67.43 o                         
   5  -7   5       1534.52       1607.55        42.70 o                         
   6  -7   5       1485.16       1481.48        41.16 o                         
   7  -7   5         21.42         14.86         5.53 o                         
   8  -7   5       1534.69       1617.17        61.16 o                         
   9  -7   5         23.18         26.19        10.24 o                         
  10  -7   5        686.09        646.42        30.91 o                         
 -11  -6   5        863.88        847.48        31.28 o                         
 -10  -6   5          1.77          3.41         4.72 o                         
  -9  -6   5       2101.72       2003.15        45.56 o                         
  -8  -6   5        358.84        391.20        15.27 o                         
  -7  -6   5       1562.14       1576.05        33.42 o                         
  -6  -6   5         33.76         43.15         5.13 o                         
  -5  -6   5       2156.42       2189.90        47.06 o                         
  -4  -6   5        788.63        763.99        20.46 o                         
  -3  -6   5       1771.89       1835.52        34.13 o                         
  -2  -6   5       1370.61       1326.40        28.32 o                         
  -1  -6   5       1946.15       2122.33        37.40 o                         
   0  -6   5       2461.31       2390.14        41.27 o                         
   1  -6   5        377.78        446.36        14.47 o                         
   2  -6   5        923.71        893.17        28.61 o                         
   3  -6   5        183.75        169.60        11.49 o                         
   4  -6   5       2986.71       2902.62        71.51 o                         
   5  -6   5        160.90        148.18        11.15 o                         
   6  -6   5       1103.48       1076.59        27.77 o                         
   7  -6   5        857.58        928.61        46.62 o                         
   8  -6   5        316.55        349.38        19.86 o                         
   9  -6   5        486.15        572.46        34.15 o                         
  10  -6   5          0.17          5.83         7.79 o                         
 -12  -5   5          9.26         12.91         5.93 o                         
 -11  -5   5        447.00        467.14        24.72 o                         
 -10  -5   5         23.19         28.76         6.05 o                         
  -9  -5   5        484.25        444.68        18.27 o                         
  -8  -5   5        334.22        299.32        12.65 o                         
  -7  -5   5       1103.82       1094.55        35.07 o                         
  -6  -5   5       1542.05       1602.78        30.50 o                         
  -5  -5   5        452.52        532.52        16.29 o                         
  -4  -5   5       3442.45       3298.81        44.64 o                         
  -3  -5   5        384.94        382.35        13.31 o                         
  -2  -5   5       1341.95       1214.16        23.76 o                         
  -1  -5   5        209.77        134.75         5.80 o                         
   0  -5   5       3024.38       2766.01        46.63 o                         
   1  -5   5        669.78        598.68        13.77 o                         
   2  -5   5        318.80        330.44        10.50 o                         
   3  -5   5       2890.46       2824.46        48.85 o                         
   4  -5   5        724.04        785.89        29.31 o                         
   5  -5   5        812.46        768.79        20.23 o                         
   6  -5   5       1128.89       1096.27        32.53 o                         
   7  -5   5        179.59        163.90         9.54 o                         
   8  -5   5        534.14        505.77        24.82 o                         
   9  -5   5        383.70        383.37        25.31 o                         
  10  -5   5        161.35        139.53        15.87 o                         
  11  -5   5         27.30         34.83        18.14 o                         
 -12  -4   5        123.74        143.43        15.85 o                         
 -11  -4   5          1.65         -3.91         4.47 o                         
 -10  -4   5        465.92        475.04        20.78 o                         
  -9  -4   5         88.96         86.17         8.21 o                         
  -8  -4   5        132.65        149.91         8.36 o                         
  -7  -4   5        279.42        276.27        12.46 o                         
  -6  -4   5        626.01        601.17        13.85 o                         
  -5  -4   5       1650.90       1557.25        27.44 o                         
  -4  -4   5          0.18          8.24         1.38 o                         
  -3  -4   5       3197.77       3215.81        50.93 o                         
  -2  -4   5        549.37        620.02        12.80 o                         
  -1  -4   5       3240.79       3029.74        39.23 o                         
   0  -4   5       2616.30       2785.99        34.17 o                         
   1  -4   5        641.87        546.82        12.17 o                         
   2  -4   5       1172.10       1212.59        24.18 o                         
   3  -4   5        570.86        513.10        18.00 o                         
   4  -4   5        976.64       1000.10        23.21 o                         
   5  -4   5         85.71         69.44         5.97 o                         
   6  -4   5        570.44        585.70        17.72 o                         
   7  -4   5         35.65         37.28         5.14 o                         
   8  -4   5       1428.63       1442.58        39.73 o                         
   9  -4   5          2.21          7.16         4.63 o                         
  10  -4   5        597.39        556.60        45.07 o                         
  11  -4   5         26.92         11.93        12.94 o                         
 -12  -3   5        154.14        192.07        14.34 o                         
 -11  -3   5        981.59        967.68        32.25 o                         
 -10  -3   5         28.41         16.49         5.02 o                         
  -9  -3   5       2389.33       2437.50        53.11 o                         
  -8  -3   5        375.98        402.61        16.84 o                         
  -7  -3   5       1778.55       1858.65        40.23 o                         
  -6  -3   5       1434.96       1507.64        26.11 o                         
  -5  -3   5       2925.39       2881.01        37.84 o                         
  -4  -3   5       4109.68       4448.01        48.87 o                         
  -3  -3   5       1410.09       1410.44        20.85 o                         
  -2  -3   5       4874.76       5009.37        49.53 o                         
  -1  -3   5       3392.99       3615.76        37.05 o                         
   0  -3   5       6701.84       6884.19        70.93 o                         
   1  -3   5         27.79         37.08         2.45 o                         
   2  -3   5       6440.02       6505.18        80.03 o                         
   3  -3   5        410.01        424.46        10.95 o                         
   4  -3   5       2956.33       2878.85        54.79 o                         
   5  -3   5        177.80        171.26         9.76 o                         
   6  -3   5       1010.58       1043.09        28.40 o                         
   7  -3   5        554.48        576.81        19.69 o                         
   8  -3   5        402.24        391.34        18.93 o                         
   9  -3   5        881.01        857.29        34.24 o                         
  10  -3   5        174.07        184.40        18.34 o                         
 -13  -2   5        863.24        819.62        35.37 o                         
 -12  -2   5         62.24         64.51         8.75 o                         
 -11  -2   5        971.96       1044.79        33.25 o                         
 -10  -2   5       1208.62       1248.43        35.40 o                         
  -9  -2   5        985.11       1026.13        29.92 o                         
  -8  -2   5        809.94        859.88        25.07 o                         
  -7  -2   5        916.12       1003.31        24.64 o                         
  -6  -2   5       3187.40       3193.27        42.37 o                         
  -5  -2   5        129.23        165.82         4.87 o                         
  -4  -2   5       4750.12       4790.74        43.47 o                         
  -3  -2   5       2249.69       2265.21        23.91 o                         
  -2  -2   5       4932.75       4978.67        45.07 o                         
  -1  -2   5        424.42        344.47         7.16 o                         
   0  -2   5       3273.25       3348.03        32.95 o                         
   1  -2   5         52.50         15.78         1.53 o                         
   2  -2   5       3193.26       3411.23        44.62 o                         
   3  -2   5       2246.39       2142.13        35.09 o                         
   4  -2   5        571.48        614.42        17.32 o                         
   5  -2   5       1990.51       1982.19        39.52 o                         
   6  -2   5          9.06          9.15         2.80 o                         
   7  -2   5        877.55        956.10        28.38 o                         
   8  -2   5         94.90        103.64        11.09 o                         
   9  -2   5        428.46        442.99        25.18 o                         
  10  -2   5        262.16        277.17        22.11 o                         
 -13  -1   5         71.26         42.96         8.63 o                         
 -12  -1   5        795.96        829.19        37.03 o                         
 -11  -1   5          0.78         11.07         4.28 o                         
 -10  -1   5       1595.50       1556.47        37.29 o                         
  -9  -1   5        198.75        193.36        13.50 o                         
  -8  -1   5       1024.08       1016.90        27.77 o                         
  -7  -1   5        215.86        190.62         9.44 o                         
  -6  -1   5       1357.91       1313.58        17.80 o                         
  -5  -1   5       1226.78       1067.54        13.21 o                         
  -4  -1   5         93.83        131.15         3.75 o                         
  -3  -1   5         49.13          9.30         0.96 o                         
  -2  -1   5       1037.04       1063.32        12.08 o                         
  -1  -1   5       1706.56       1457.84        15.03 o                         
   0  -1   5        703.22        714.94         9.56 o                         
   1  -1   5        781.48        614.82        13.29 o                         
   2  -1   5        421.23        381.64        14.08 o                         
   3  -1   5        755.15        747.84        19.14 o                         
   4  -1   5        654.32        638.51        16.52 o                         
   5  -1   5         18.49         17.53         3.34 o                         
   6  -1   5       1542.70       1625.66        41.66 o                         
   7  -1   5          1.83          5.98         3.18 o                         
   8  -1   5        853.62        880.72        28.66 o                         
   9  -1   5         73.16         72.05        12.50 o                         
  10  -1   5        278.72        306.09        24.36 o                         
 -13   0   5         78.81         80.59        11.21 o                         
 -12   0   5         87.61         84.27        10.44 o                         
 -11   0   5        315.26        329.97        19.72 o                         
 -10   0   5         33.94         26.23         5.34 o                         
  -9   0   5        509.68        485.52        18.36 o                         
  -8   0   5          0.35          1.89         2.24 o                         
  -7   0   5        804.04        778.73        18.78 o                         
  -6   0   5        588.57        597.84        11.97 o                         
  -5   0   5       2719.36       2622.62        27.40 o                         
  -4   0   5       1016.18       1033.71        12.33 o                         
  -3   0   5        167.78        120.90         3.07 o                         
  -2   0   5        928.18        879.05        10.24 o                         
  -1   0   5          1.50          3.24         0.73 o                         
   0   0   5       4619.68       4770.52        51.44 o                         
   1   0   5        179.21        222.47         6.25 o                         
   2   0   5       5732.71       5861.56        93.28 o                         
   3   0   5        699.14        770.15        18.06 o                         
   4   0   5       1374.39       1359.94        29.46 o                         
   5   0   5       1275.14       1336.08        34.48 o                         
   6   0   5        391.61        394.96        16.88 o                         
   7   0   5       1790.13       1871.95        55.31 o                         
   8   0   5        533.87        488.92        19.87 o                         
   9   0   5        613.36        556.79        31.15 o                         
  10   0   5          0.33         15.80         9.96 o                         
 -13   1   5        183.23        151.21        18.23 o                         
 -12   1   5        325.67        328.89        28.50 o                         
 -11   1   5        808.36        852.11        30.90 o                         
 -10   1   5       1753.89       1611.16        42.66 o                         
  -9   1   5        331.67        321.36        13.80 o                         
  -8   1   5        772.12        802.74        19.75 o                         
  -7   1   5         43.33         30.95         2.38 o                         
  -6   1   5       3153.62       3272.98        40.23 o                         
  -5   1   5        123.32        149.35         4.50 o                         
  -4   1   5       6576.29       6699.82        68.03 o                         
  -3   1   5        130.44        125.31         3.94 o                         
  -2   1   5       3806.96       3822.39        37.66 o                         
  -1   1   5       2201.41       2291.17        26.08 o                         
   0   1   5        828.32        855.09        14.07 o                         
   1   1   5       1699.76       1727.60        25.14 o                         
   2   1   5       1440.72       1466.37        28.83 o                         
   3   1   5       1902.27       1880.33        36.07 o                         
   4   1   5        854.39        930.12        25.64 o                         
   5   1   5        839.30        829.09        26.96 o                         
   6   1   5         28.65         30.98         5.49 o                         
   7   1   5       1090.99       1179.32        36.96 o                         
   8   1   5         30.14         40.41         8.95 o                         
   9   1   5        463.56        475.49        29.45 o                         
 -13   2   5        115.26         97.98        17.03 o                         
 -12   2   5       1335.75       1247.61        49.76 o                         
 -11   2   5        204.39        202.02        16.39 o                         
 -10   2   5       3036.96       3016.80        76.11 o                         
  -9   2   5        406.13        401.66        15.04 o                         
  -8   2   5       2062.83       2166.53        43.31 o                         
  -7   2   5        211.46        244.54         8.74 o                         
  -6   2   5       1906.85       1925.07        31.34 o                         
  -5   2   5       2478.18       2621.26        35.47 o                         
  -4   2   5        683.11        737.02        12.60 o                         
  -3   2   5       1806.29       1717.06        21.43 o                         
  -2   2   5        910.03       1024.02        16.12 o                         
  -1   2   5       1974.99       1884.79        28.90 o                         
   0   2   5         15.81         42.86         3.45 o                         
   1   2   5       2380.82       2350.60        45.18 o                         
   2   2   5        348.33        276.29        11.27 o                         
   3   2   5       2491.61       2547.69        53.61 o                         
   4   2   5        471.54        507.70        20.19 o                         
   5   2   5        530.26        538.65        21.84 o                         
   6   2   5        611.75        673.13        26.22 o                         
   7   2   5         11.42          7.83         4.27 o                         
   8   2   5        444.07        447.45        23.17 o                         
   9   2   5          1.25         -4.25         7.50 o                         
 -12   3   5         94.51        104.73        16.55 o                         
 -11   3   5        432.86        446.96        30.79 o                         
 -10   3   5          0.54          6.00         3.65 o                         
  -9   3   5        381.12        393.58        19.74 o                         
  -8   3   5         99.32        111.40         8.72 o                         
  -7   3   5        848.31        846.79        22.42 o                         
  -6   3   5          6.39          5.11         2.20 o                         
  -5   3   5       1043.70        996.80        18.20 o                         
  -4   3   5        472.02        441.74        12.03 o                         
  -3   3   5        367.00        355.68         9.72 o                         
  -2   3   5        413.76        377.08        10.53 o                         
  -1   3   5         99.19        104.24         6.05 o                         
   0   3   5        645.67        579.61        16.73 o                         
   1   3   5          0.55          3.18         2.23 o                         
   2   3   5       1925.43       1891.19        39.91 o                         
   3   3   5        427.69        473.15        16.76 o                         
   4   3   5       1230.83       1271.52        35.77 o                         
   5   3   5        868.11        887.01        31.02 o                         
   6   3   5        345.73        344.60        18.84 o                         
   7   3   5        821.40        817.53        29.90 o                         
   8   3   5        281.95        270.17        20.23 o                         
 -12   4   5         37.20         30.86        12.03 o                         
 -11   4   5        184.52        190.04        28.41 o                         
 -10   4   5        469.05        479.88        28.21 o                         
  -9   4   5          7.89         13.41         4.74 o                         
  -8   4   5        481.68        486.72        20.41 o                         
  -7   4   5         14.17          8.83         4.08 o                         
  -6   4   5       1673.31       1621.96        40.39 o                         
  -5   4   5        531.58        550.76        19.44 o                         
  -4   4   5        918.85        930.40        24.82 o                         
  -3   4   5        616.88        686.17        26.89 o                         
  -2   4   5       1227.38       1226.44        33.55 o                         
  -1   4   5       2142.60       2391.00        51.34 o                         
   0   4   5        205.08        221.37        13.68 o                         
   1   4   5       2457.19       2444.48        62.87 o                         
   2   4   5         15.95         15.62         4.58 o                         
   3   4   5       1907.02       1937.32        43.72 o                         
   4   4   5         20.85         16.66         4.63 o                         
   5   4   5       1253.19       1233.67        43.08 o                         
   6   4   5        292.21        271.22        17.29 o                         
   7   4   5       1082.38       1039.40        38.00 o                         
 -11   5   5        113.75        134.50        18.14 o                         
 -10   5   5        698.28        645.89        39.74 o                         
  -9   5   5        104.88        123.15        10.92 o                         
  -8   5   5        701.55        679.10        25.77 o                         
  -7   5   5        305.76        321.22        20.67 o                         
  -6   5   5       1535.85       1658.26        53.20 o                         
  -5   5   5       1957.53       2005.73        60.29 o                         
  -4   5   5        804.00        817.41        27.03 o                         
  -3   5   5       2445.94       2548.36        56.66 o                         
  -2   5   5        146.32        153.52        11.45 o                         
  -1   5   5       2109.27       2261.15        70.49 o                         
   0   5   5         35.57         36.60         6.24 o                         
   1   5   5       1739.69       1677.25        47.06 o                         
   2   5   5        417.08        428.21        19.91 o                         
   3   5   5       1262.94       1343.24        38.67 o                         
   4   5   5        589.87        657.55        26.35 o                         
   5   5   5        281.30        285.08        19.64 o                         
   6   5   5        769.59        774.31        38.00 o                         
 -11   6   5        785.15        820.92        70.26 o                         
 -10   6   5        121.56        110.28        21.43 o                         
  -9   6   5        546.35        592.37        37.76 o                         
  -8   6   5        209.55        200.32        17.85 o                         
  -7   6   5       1575.80       1579.13        64.23 o                         
  -6   6   5          0.61          3.09         5.83 o                         
  -5   6   5       2229.79       2337.99        69.86 o                         
  -4   6   5        201.06        227.95        15.86 o                         
  -3   6   5       1607.71       1676.47        44.72 o                         
  -2   6   5        580.67        590.26        36.26 o                         
  -1   6   5        408.46        373.86        50.56 o                         
   0   6   5        154.63        161.62        16.22 o                         
   1   6   5         87.68         79.22         9.07 o                         
   2   6   5        247.25        228.16        15.21 o                         
   3   6   5          0.04         -0.32         4.26 o                         
   4   6   5        219.09        229.37        14.71 o                         
   5   6   5         70.19         78.83        10.46 o                         
 -10   7   5        118.52        153.97        25.54 o                         
  -9   7   5        302.41        290.55        27.63 o                         
  -8   7   5        263.40        288.72        27.04 o                         
  -7   7   5         63.83         62.17        10.97 o                         
  -6   7   5       1032.85       1118.35        46.37 o                         
  -5   7   5        231.05        237.73        20.39 o                         
  -4   7   5        235.56        256.88        18.22 o                         
  -3   7   5        278.99        269.08        36.19 o                         
  -2   7   5        289.67        309.62        25.36 o                         
  -1   7   5        240.80        267.92        34.61 o                         
   0   7   5        223.87        264.96        21.74 o                         
   1   7   5        348.72        372.49        23.92 o                         
   2   7   5         45.52         43.27         7.66 o                         
   3   7   5        499.04        475.90        26.31 o                         
  -8   8   5         38.64         68.47        14.70 o                         
  -7   8   5        582.76        569.45        39.77 o                         
  -6   8   5         32.37         47.67        10.89 o                         
  -5   8   5        732.35        738.41        44.07 o                         
  -4   8   5         17.00         10.17        17.76 o                         
  -3   8   5       1031.93       1069.92        56.75 o                         
  -2   8   5        189.71        203.30        17.60 o                         
  -1   8   5       1008.08        954.65        55.58 o                         
   0   8   5        184.81        159.67        17.90 o                         
   1   8   5        854.31        764.19        56.53 o                         
  -5   9   5        732.65        749.82        56.27 o                         
  -4   9   5        204.45        225.98        52.63 o                         
  -3   9   5        601.83        616.49        37.18 o                         
  -2   9   5        824.64        807.85        42.22 o                         
  -3 -13   6         64.29         63.54        13.83 o                         
  -2 -13   6        201.90        270.57        22.67 o                         
  -1 -13   6         80.78         65.91        14.22 o                         
   0 -13   6        159.13        176.88        18.43 o                         
   1 -13   6         14.79         14.57         9.85 o                         
   2 -13   6         24.53         37.11         9.06 o                         
   3 -13   6         46.25         36.82        10.06 o                         
   4 -13   6          3.58         13.93         8.61 o                         
  -5 -12   6        252.72        253.92        18.87 o                         
  -4 -12   6        196.24        189.55        21.74 o                         
  -3 -12   6        928.03        901.10        45.75 o                         
  -2 -12   6         33.78         17.91         6.52 o                         
  -1 -12   6        715.12        682.77        34.85 o                         
   0 -12   6         44.10         33.62         8.70 o                         
   1 -12   6       1331.60       1266.75        57.48 o                         
   2 -12   6        279.09        264.25        35.38 o                         
   3 -12   6        637.59        680.11        43.38 o                         
   4 -12   6        834.77        797.26        35.33 o                         
   5 -12   6        123.94        129.27        14.62 o                         
   6 -12   6        455.52        465.45        27.74 o                         
  -7 -11   6        938.64        945.80        36.34 o                         
  -6 -11   6         91.65         77.71         9.29 o                         
  -5 -11   6       1239.97       1186.06        46.63 o                         
  -4 -11   6        181.10        158.01        19.34 o                         
  -3 -11   6       1773.97       1745.53        80.59 o                         
  -2 -11   6       1197.76       1089.58        37.86 o                         
  -1 -11   6        804.21        747.39        34.92 o                         
   0 -11   6        892.88        863.25        38.25 o                         
   1 -11   6        367.82        362.77        24.29 o                         
   2 -11   6       1424.77       1383.88        49.14 o                         
   3 -11   6         16.43         20.23         6.24 o                         
   4 -11   6       1819.23       1828.44        55.40 o                         
   5 -11   6          8.18          9.63         5.97 o                         
   6 -11   6       1058.31       1069.78        45.28 o                         
   7 -11   6        285.90        306.49        25.20 o                         
   8 -11   6        141.36        140.37        17.46 o                         
  -8 -10   6        554.81        570.37        25.41 o                         
  -7 -10   6        157.29        154.19        13.83 o                         
  -6 -10   6        631.98        690.89        26.76 o                         
  -5 -10   6        261.10        242.22        22.29 o                         
  -4 -10   6        862.90        898.76        42.20 o                         
  -3 -10   6          1.67          6.60         3.53 o                         
  -2 -10   6       2131.28       2063.60        49.42 o                         
  -1 -10   6         27.46         29.11         7.55 o                         
   0 -10   6       1801.55       1726.28        43.08 o                         
   1 -10   6        296.16        290.98        17.15 o                         
   2 -10   6         94.29        102.20        11.50 o                         
   3 -10   6        399.55        391.97        18.43 o                         
   4 -10   6          2.16          1.45         6.31 o                         
   5 -10   6        329.14        348.03        23.70 o                         
   6 -10   6         20.57         27.94         8.95 o                         
   7 -10   6        208.54        247.84        18.81 o                         
   8 -10   6         99.84        108.48        19.70 o                         
  -9  -9   6         19.59          8.63         5.64 o                         
  -8  -9   6        544.09        569.12        29.32 o                         
  -7  -9   6         64.24         62.04         7.30 o                         
  -6  -9   6        425.32        418.38        19.92 o                         
  -5  -9   6         70.39         68.02         8.52 o                         
  -4  -9   6        255.68        263.18        14.01 o                         
  -3  -9   6       1322.42       1322.21        38.04 o                         
  -2  -9   6        743.16        736.37        24.98 o                         
  -1  -9   6       1020.88        903.97        26.72 o                         
   0  -9   6         83.68         93.36         8.08 o                         
   1  -9   6        289.87        269.55        12.67 o                         
   2  -9   6        170.04        175.23        16.01 o                         
   3  -9   6        398.01        412.73        26.16 o                         
   4  -9   6        379.15        439.30        24.69 o                         
   5  -9   6        232.11        235.88        18.18 o                         
   6  -9   6        869.62        885.93        34.05 o                         
   7  -9   6          4.70          4.57         5.84 o                         
   8  -9   6        293.07        282.42        31.35 o                         
   9  -9   6         30.12         19.79         9.94 o                         
 -10  -8   6         26.67         42.10         8.02 o                         
  -9  -8   6        555.41        646.17        26.40 o                         
  -8  -8   6         61.46         50.38         6.86 o                         
  -7  -8   6        413.53        442.52        17.28 o                         
  -6  -8   6        133.92        154.06        11.29 o                         
  -5  -8   6        801.31        792.46        29.01 o                         
  -4  -8   6        197.84        205.32        11.68 o                         
  -3  -8   6        306.69        332.72        15.08 o                         
  -2  -8   6       2069.75       2078.74        46.04 o                         
  -1  -8   6         84.58         72.46         5.61 o                         
   0  -8   6       1721.57       1684.32        34.38 o                         
   1  -8   6         12.71         18.86         6.28 o                         
   2  -8   6       1252.34       1250.07        40.91 o                         
   3  -8   6          0.13          3.64         3.84 o                         
   4  -8   6       1428.31       1440.81        39.10 o                         
   5  -8   6          4.37          1.23         3.91 o                         
   6  -8   6       1366.21       1405.20        47.04 o                         
   7  -8   6        459.08        463.84        25.85 o                         
   8  -8   6        768.41        748.90        40.34 o                         
   9  -8   6        490.50        498.29        48.93 o                         
 -11  -7   6        711.59        695.59        28.83 o                         
 -10  -7   6        290.27        269.83        15.71 o                         
  -9  -7   6       1187.25       1230.28        34.41 o                         
  -8  -7   6       1563.78       1635.92        41.45 o                         
  -7  -7   6        383.49        369.30        16.88 o                         
  -6  -7   6       1868.79       1969.55        42.31 o                         
  -5  -7   6        252.84        253.34        13.14 o                         
  -4  -7   6       3434.66       3512.03        67.10 o                         
  -3  -7   6         46.45         54.95         5.01 o                         
  -2  -7   6       2596.23       2618.66        56.84 o                         
  -1  -7   6         34.30         30.60         4.08 o                         
   0  -7   6       5089.28       5258.42        88.48 o                         
   1  -7   6       1354.71       1386.23        33.04 o                         
   2  -7   6        960.54        981.61        28.06 o                         
   3  -7   6       3154.54       3249.93        71.99 o                         
   4  -7   6        492.83        514.47        22.97 o                         
   5  -7   6        659.63        731.75        25.79 o                         
   6  -7   6          0.03          4.14         3.46 o                         
   7  -7   6        388.22        392.63        23.93 o                         
   8  -7   6         10.09         18.08         6.68 o                         
   9  -7   6        642.07        640.47        37.77 o                         
  10  -7   6         83.14         93.89        18.86 o                         
 -11  -6   6        111.80        117.29        11.97 o                         
 -10  -6   6       1622.16       1590.29        62.40 o                         
  -9  -6   6         36.74         31.00         5.73 o                         
  -8  -6   6       2208.11       2302.15        47.25 o                         
  -7  -6   6        110.60        106.96         7.94 o                         
  -6  -6   6       1543.24       1554.36        32.01 o                         
  -5  -6   6         68.19         44.42         4.15 o                         
  -4  -6   6       1691.86       1728.13        42.96 o                         
  -3  -6   6       1633.53       1538.74        28.76 o                         
  -2  -6   6        148.47        158.53         7.12 o                         
  -1  -6   6       1778.13       1654.33        28.34 o                         
   0  -6   6        188.56        211.98         9.91 o                         
   1  -6   6        422.67        375.51        13.73 o                         
   2  -6   6         22.74         15.21         4.70 o                         
   3  -6   6       1675.95       1685.29        47.39 o                         
   4  -6   6        184.90        200.45        13.34 o                         
   5  -6   6       2329.94       2296.39        56.18 o                         
   6  -6   6        754.10        769.61        28.25 o                         
   7  -6   6          7.34          9.23         3.75 o                         
   8  -6   6        696.43        720.06        28.44 o                         
   9  -6   6         88.28         70.21        12.01 o                         
  10  -6   6        225.79        222.48        20.67 o                         
 -12  -5   6        226.66        234.22        16.50 o                         
 -11  -5   6        237.00        268.92        16.67 o                         
 -10  -5   6         87.04         94.46        11.61 o                         
  -9  -5   6       1045.59       1058.89        30.00 o                         
  -8  -5   6        269.21        282.58        13.79 o                         
  -7  -5   6        771.55        739.21        19.79 o                         
  -6  -5   6          0.04          1.72         2.14 o                         
  -5  -5   6        702.20        615.14        15.72 o                         
  -4  -5   6        176.85        147.48         5.59 o                         
  -3  -5   6        184.41        123.88         5.99 o                         
  -2  -5   6       1029.91        945.59        19.91 o                         
  -1  -5   6        388.79        353.33        10.41 o                         
   0  -5   6       1667.79       1623.14        24.97 o                         
   1  -5   6         88.61        125.80         6.27 o                         
   2  -5   6        643.65        562.90        23.52 o                         
   3  -5   6        557.82        615.16        21.04 o                         
   4  -5   6       1624.69       1662.30        44.15 o                         
   5  -5   6        197.48        196.12        12.01 o                         
   6  -5   6       1123.30       1126.60        32.05 o                         
   7  -5   6        718.93        709.98        26.37 o                         
   8  -5   6        427.96        527.08        26.33 o                         
   9  -5   6        434.48        397.89        23.67 o                         
  10  -5   6          0.18         -2.07         7.93 o                         
 -12  -4   6         20.07         15.35         5.50 o                         
 -11  -4   6        316.50        360.15        19.21 o                         
 -10  -4   6         91.96         81.99        11.25 o                         
  -9  -4   6        227.68        244.83        14.16 o                         
  -8  -4   6       1181.39       1240.00        36.90 o                         
  -7  -4   6         33.65         31.79         4.11 o                         
  -6  -4   6       2606.28       2667.36        43.85 o                         
  -5  -4   6        183.85        191.34         7.62 o                         
  -4  -4   6       4586.59       4687.51        58.76 o                         
  -3  -4   6       2043.43       2236.53        31.28 o                         
  -2  -4   6       1664.79       1586.51        24.17 o                         
  -1  -4   6        843.71        863.80        14.21 o                         
   0  -4   6       2861.54       2875.69        45.67 o                         
   1  -4   6       1462.68       1547.40        25.98 o                         
   2  -4   6       1534.29       1595.51        26.31 o                         
   3  -4   6       2853.31       2947.44        50.05 o                         
   4  -4   6        308.20        292.83        13.29 o                         
   5  -4   6       2728.47       2672.93        62.19 o                         
   6  -4   6        104.91         99.39         9.93 o                         
   7  -4   6       1191.26       1142.16        34.88 o                         
   8  -4   6         17.98         18.05         5.59 o                         
   9  -4   6        877.71        802.60        34.49 o                         
  10  -4   6         11.93          4.21         6.63 o                         
 -12  -3   6        758.39        766.98        33.02 o                         
 -11  -3   6          0.13         -2.74         4.69 o                         
 -10  -3   6       2076.38       2102.82        50.22 o                         
  -9  -3   6        151.09        132.31        11.12 o                         
  -8  -3   6        958.66       1018.13        29.00 o                         
  -7  -3   6        776.71        846.36        33.30 o                         
  -6  -3   6       1990.57       1993.36        39.38 o                         
  -5  -3   6        849.40        797.15        12.89 o                         
  -4  -3   6       2316.90       2390.38        28.78 o                         
  -3  -3   6       2150.70       2161.39        25.91 o                         
  -2  -3   6       1159.04       1287.96        15.21 o                         
  -1  -3   6       3746.31       3736.32        47.34 o                         
   0  -3   6         20.16         26.73         2.26 o                         
   1  -3   6       2369.56       2351.85        31.01 o                         
   2  -3   6         40.39         34.27         2.65 o                         
   3  -3   6       2479.15       2370.92        54.87 o                         
   4  -3   6          2.00          3.39         1.77 o                         
   5  -3   6       2163.11       2051.44        41.33 o                         
   6  -3   6        740.52        725.28        25.71 o                         
   7  -3   6        447.72        441.17        21.96 o                         
   8  -3   6       1319.73       1311.61        42.54 o                         
   9  -3   6         65.02         49.56         9.12 o                         
  10  -3   6        224.53        227.12        21.11 o                         
 -13  -2   6         94.15         98.37        12.61 o                         
 -12  -2   6        470.33        446.50        25.06 o                         
 -11  -2   6        564.61        565.91        32.46 o                         
 -10  -2   6        863.99        844.13        33.59 o                         
  -9  -2   6       1619.26       1662.85        48.34 o                         
  -8  -2   6         56.66         51.80         5.81 o                         
  -7  -2   6        707.23        709.78        18.98 o                         
  -6  -2   6        171.90        189.88         8.39 o                         
  -5  -2   6       3323.36       3242.78        33.65 o                         
  -4  -2   6         19.99         27.27         1.77 o                         
  -3  -2   6       3924.21       3886.98        38.47 o                         
  -2  -2   6          1.05         12.80         1.31 o                         
  -1  -2   6       4731.03       4864.38        47.50 o                         
   0  -2   6       1963.91       1785.84        25.12 o                         
   1  -2   6         17.07         28.72         2.26 o                         
   2  -2   6       3175.82       2897.86        45.50 o                         
   3  -2   6        226.38        216.38         8.25 o                         
   4  -2   6       1127.91       1085.10        24.23 o                         
   5  -2   6        490.84        483.23        17.43 o                         
   6  -2   6        342.16        365.40        17.84 o                         
   7  -2   6        748.51        740.05        38.28 o                         
   8  -2   6        285.91        323.11        19.92 o                         
   9  -2   6        368.67        426.09        31.86 o                         
  10  -2   6         27.40         37.97         8.56 o                         
 -13  -1   6        131.66        126.58        16.40 o                         
 -12  -1   6         33.52         25.78         7.95 o                         
 -11  -1   6        270.53        244.68        17.00 o                         
 -10  -1   6         85.34         83.47         9.28 o                         
  -9  -1   6        526.26        532.31        18.68 o                         
  -8  -1   6         75.08         87.73         6.78 o                         
  -7  -1   6        135.41        125.82         6.67 o                         
  -6  -1   6        636.91        574.40        10.44 o                         
  -5  -1   6        152.39        131.01         4.38 o                         
  -4  -1   6       4296.54       4222.28        40.29 o                         
  -3  -1   6        988.84       1037.22        13.26 o                         
  -2  -1   6       2750.34       2529.94        23.93 o                         
  -1  -1   6        494.24        538.40         8.98 o                         
   0  -1   6        191.61        141.64         4.14 o                         
   1  -1   6        959.30        904.29        20.45 o                         
   2  -1   6        300.76        239.29         9.22 o                         
   3  -1   6       1427.70       1460.09        30.87 o                         
   4  -1   6        197.72        173.94         8.50 o                         
   5  -1   6       1983.60       2051.13        39.76 o                         
   6  -1   6        692.57        630.37        19.66 o                         
   7  -1   6       1202.79       1295.52        38.76 o                         
   8  -1   6        303.13        303.81        21.21 o                         
   9  -1   6        411.31        399.00        26.93 o                         
 -13   0   6         32.77         54.42        12.66 o                         
 -12   0   6        266.12        259.66        21.85 o                         
 -11   0   6          6.86          2.50         5.83 o                         
 -10   0   6       1578.38       1488.36        56.06 o                         
  -9   0   6        439.94        428.91        17.24 o                         
  -8   0   6        920.63        855.39        22.55 o                         
  -7   0   6        776.71        753.32        15.06 o                         
  -6   0   6        969.76        929.74        13.74 o                         
  -5   0   6       3733.62       3859.15        43.31 o                         
  -4   0   6        125.13        121.37         3.55 o                         
  -3   0   6       4289.42       4343.08        42.85 o                         
  -2   0   6        133.41        122.70         3.50 o                         
  -1   0   6       5107.01       5334.53        87.38 o                         
   0   0   6        483.58        538.26         9.87 o                         
   1   0   6       1919.68       1866.95        27.69 o                         
   2   0   6        861.41        892.29        20.07 o                         
   3   0   6       1551.86       1702.57        47.02 o                         
   4   0   6         60.70         57.63         9.03 o                         
   5   0   6        506.95        539.01        18.59 o                         
   6   0   6        603.32        598.82        20.86 o                         
   7   0   6        309.94        306.08        17.80 o                         
   8   0   6        959.43        958.09        34.17 o                         
   9   0   6         58.54         65.22        10.85 o                         
 -13   1   6         27.73         21.04         8.84 o                         
 -12   1   6        563.15        503.92        30.78 o                         
 -11   1   6        414.17        414.80        38.70 o                         
 -10   1   6        910.46        936.19        35.56 o                         
  -9   1   6       2463.09       2511.25        68.36 o                         
  -8   1   6        234.89        231.30        11.52 o                         
  -7   1   6       2409.19       2358.31        43.53 o                         
  -6   1   6          0.01          2.13         1.06 o                         
  -5   1   6       4781.91       5070.54        58.66 o                         
  -4   1   6       1090.30       1082.19        15.65 o                         
  -3   1   6       3266.83       3348.64        36.98 o                         
  -2   1   6        622.84        608.89        10.59 o                         
  -1   1   6       3474.03       3683.22        49.09 o                         
   0   1   6       1254.40       1275.72        26.82 o                         
   1   1   6        470.07        527.67        14.07 o                         
   2   1   6       2033.08       1927.79        50.95 o                         
   3   1   6        287.18        312.44        14.81 o                         
   4   1   6       1180.68       1176.30        33.28 o                         
   5   1   6          2.72          4.74         3.76 o                         
   6   1   6        490.59        496.66        21.14 o                         
   7   1   6        120.02        158.86        14.19 o                         
   8   1   6        670.08        698.29        32.42 o                         
 -12   2   6         19.57         16.57         8.50 o                         
 -11   2   6       1421.15       1467.46        54.70 o                         
 -10   2   6        314.09        304.52        19.09 o                         
  -9   2   6        881.25        943.86        34.07 o                         
  -8   2   6        190.95        197.80        10.67 o                         
  -7   2   6        359.82        361.60        13.05 o                         
  -6   2   6        233.30        247.74         8.81 o                         
  -5   2   6        107.02        131.92         5.43 o                         
  -4   2   6       1104.57       1055.82        17.59 o                         
  -3   2   6          7.01         12.85         1.94 o                         
  -2   2   6       1626.42       1563.57        22.72 o                         
  -1   2   6        278.24        258.13         9.09 o                         
   0   2   6        259.64        265.26        10.26 o                         
   1   2   6         85.90         78.84         6.27 o                         
   2   2   6        273.02        279.91        16.39 o                         
   3   2   6         73.81         64.50         7.63 o                         
   4   2   6        833.95        800.77        29.70 o                         
   5   2   6        637.16        657.24        27.75 o                         
   6   2   6          7.68          6.50         5.21 o                         
   7   2   6       1250.71       1332.41        45.19 o                         
   8   2   6        137.43        123.86        15.73 o                         
 -12   3   6        425.29        427.18        29.58 o                         
 -11   3   6          0.04         10.24         8.04 o                         
 -10   3   6        964.46       1035.43        42.60 o                         
  -9   3   6        293.96        289.28        20.73 o                         
  -8   3   6        111.96        107.37        10.67 o                         
  -7   3   6         33.04         46.70         5.84 o                         
  -6   3   6        170.66        178.83        10.38 o                         
  -5   3   6        505.39        518.76        14.59 o                         
  -4   3   6          0.47          3.91         1.78 o                         
  -3   3   6        520.55        514.49        16.00 o                         
  -2   3   6         14.16         10.17         2.64 o                         
  -1   3   6       1951.94       1967.51        36.60 o                         
   0   3   6        338.49        362.89        27.18 o                         
   1   3   6       1774.91       1831.19        42.90 o                         
   2   3   6        912.15        924.30        40.55 o                         
   3   3   6       1616.28       1662.74        52.19 o                         
   4   3   6        914.76        932.08        52.58 o                         
   5   3   6        213.64        211.81        17.74 o                         
   6   3   6       1348.58       1243.14        54.14 o                         
   7   3   6         13.55          9.65         7.90 o                         
 -12   4   6         41.00         72.69        12.98 o                         
 -11   4   6        419.43        414.71        27.57 o                         
 -10   4   6         42.23         56.90        10.98 o                         
  -9   4   6        973.73       1048.39        43.01 o                         
  -8   4   6          0.64          0.62         4.05 o                         
  -7   4   6       1104.77       1185.54        34.12 o                         
  -6   4   6        110.42        117.71        16.68 o                         
  -5   4   6       1781.85       1849.83        44.02 o                         
  -4   4   6        743.36        768.38        25.46 o                         
  -3   4   6       1226.79       1207.46        34.06 o                         
  -2   4   6        757.51        826.01        27.59 o                         
  -1   4   6        813.31        843.83        31.12 o                         
   0   4   6       1300.44       1350.20        38.86 o                         
   1   4   6        185.72        176.79        14.96 o                         
   2   4   6       2099.45       2164.27        51.14 o                         
   3   4   6         67.60         63.65         7.91 o                         
   4   4   6       1776.33       1753.87        69.07 o                         
   5   4   6         97.66        112.66        13.90 o                         
   6   4   6        520.74        505.79        30.09 o                         
 -11   5   6       1354.15       1288.48        53.01 o                         
 -10   5   6        433.13        418.83        38.85 o                         
  -9   5   6        960.34       1006.09        43.31 o                         
  -8   5   6        527.35        565.61        49.17 o                         
  -7   5   6        906.34        920.53        46.18 o                         
  -6   5   6        960.84       1005.28        40.19 o                         
  -5   5   6        236.46        302.62        20.90 o                         
  -4   5   6       1254.83       1325.71        43.34 o                         
  -3   5   6        198.14        216.68        14.00 o                         
  -2   5   6       2733.57       2812.92        62.95 o                         
  -1   5   6         35.86         42.24         7.45 o                         
   0   5   6        981.16        985.55        40.96 o                         
   1   5   6        151.72        137.47        16.73 o                         
   2   5   6        335.22        341.56        19.97 o                         
   3   5   6         99.96        112.11        11.24 o                         
   4   5   6        409.15        422.52        30.07 o                         
   5   5   6        209.29        250.13        24.17 o                         
 -10   6   6        710.44        762.74        56.72 o                         
  -9   6   6          0.35         10.26         8.22 o                         
  -8   6   6        508.86        549.92        36.63 o                         
  -7   6   6         51.24         42.05        10.63 o                         
  -6   6   6       1074.83       1020.76        42.86 o                         
  -5   6   6          8.07         12.64         6.35 o                         
  -4   6   6        326.50        341.70        23.89 o                         
  -3   6   6        211.85        226.33        15.21 o                         
  -2   6   6        156.58        165.74        13.21 o                         
  -1   6   6        861.90        972.59        46.62 o                         
   0   6   6          5.26          5.56         7.58 o                         
   1   6   6        508.91        493.82        32.74 o                         
   2   6   6         41.19         34.76         7.13 o                         
   3   6   6        420.81        467.95        25.81 o                         
  -8   7   6         67.03         40.28        10.74 o                         
  -7   7   6        594.57        638.17        41.91 o                         
  -6   7   6        108.26        111.93        17.71 o                         
  -5   7   6        548.47        629.66        34.71 o                         
  -4   7   6        295.53        311.16        24.17 o                         
  -3   7   6        155.52        172.72        18.38 o                         
  -2   7   6       1017.14        991.26        48.96 o                         
  -1   7   6          1.86         -7.23         7.32 o                         
   0   7   6       1087.00       1157.49        56.10 o                         
   1   7   6          2.29         -1.29         5.63 o                         
   2   7   6        659.20        622.31        32.26 o                         
  -6   8   6       1428.42       1350.83        65.98 o                         
  -5   8   6          1.67          8.99         7.14 o                         
  -4   8   6        778.02        868.13        50.84 o                         
  -3   8   6         16.27         16.37        11.60 o                         
  -2   8   6       1203.30       1115.16        48.27 o                         
  -1   8   6        231.90        251.21        26.62 o                         
  -3 -13   7        179.03        197.23        24.08 o                         
  -2 -13   7        197.77        184.00        18.35 o                         
  -1 -13   7         44.73         49.90        10.44 o                         
   0 -13   7        323.89        308.08        23.86 o                         
   1 -13   7         72.51         60.02        14.55 o                         
   2 -13   7        354.24        345.09        30.14 o                         
   3 -13   7         28.89         34.51        10.05 o                         
   4 -13   7        563.58        555.32        34.66 o                         
  -5 -12   7         67.40         88.42        13.94 o                         
  -4 -12   7        685.34        662.73        34.56 o                         
  -3 -12   7         51.40         67.31        11.77 o                         
  -2 -12   7       1330.94       1315.47        50.78 o                         
  -1 -12   7        192.01        192.91        15.64 o                         
   0 -12   7       1238.41       1143.73        46.93 o                         
   1 -12   7        169.91        158.45        16.88 o                         
   2 -12   7        705.87        621.82        39.28 o                         
   3 -12   7        432.64        390.17        50.78 o                         
   4 -12   7        224.76        214.38        20.65 o                         
   5 -12   7        395.43        416.27        29.70 o                         
   6 -12   7        280.35        259.18        25.94 o                         
  -7 -11   7        204.18        224.86        17.98 o                         
  -6 -11   7       1402.84       1438.77        51.67 o                         
  -5 -11   7        274.50        262.77        19.34 o                         
  -4 -11   7       1245.80       1222.78        46.90 o                         
  -3 -11   7        973.49        980.39        36.63 o                         
  -2 -11   7        228.38        224.54        14.75 o                         
  -1 -11   7        886.04        916.12        31.23 o                         
   0 -11   7         94.96         81.62        11.66 o                         
   1 -11   7       1210.02       1217.33        47.05 o                         
   2 -11   7          3.66          2.35         5.57 o                         
   3 -11   7        812.64        819.73        33.26 o                         
   4 -11   7        133.97        142.71        15.21 o                         
   5 -11   7        373.70        355.01        24.42 o                         
   6 -11   7         37.44         45.68         8.63 o                         
   7 -11   7         81.00         90.36        12.74 o                         
  -8 -10   7        109.19        124.31        12.87 o                         
  -7 -10   7        694.96        744.82        28.63 o                         
  -6 -10   7         17.42         20.44         5.85 o                         
  -5 -10   7        163.78        201.63        13.50 o                         
  -4 -10   7        119.03        127.99        12.16 o                         
  -3 -10   7        367.59        372.70        18.10 o                         
  -2 -10   7         26.28         39.82         6.28 o                         
  -1 -10   7        467.99        465.53        20.34 o                         
   0 -10   7         23.91         25.77         5.76 o                         
   1 -10   7        209.52        209.68        15.48 o                         
   2 -10   7        696.94        663.88        42.61 o                         
   3 -10   7         49.10         46.27         9.57 o                         
   4 -10   7        711.45        708.09        33.61 o                         
   5 -10   7          3.25          9.23         5.06 o                         
   6 -10   7        860.52        960.76        37.30 o                         
   7 -10   7        244.57        261.36        19.23 o                         
   8 -10   7        177.55        217.05        18.56 o                         
  -9  -9   7        175.44        194.75        17.39 o                         
  -8  -9   7        163.40        155.31        12.89 o                         
  -7  -9   7          8.24         18.02         5.14 o                         
  -6  -9   7        566.83        616.76        24.41 o                         
  -5  -9   7         17.02         15.43         4.70 o                         
  -4  -9   7        204.87        226.56        13.33 o                         
  -3  -9   7         79.15         79.62         8.01 o                         
  -2  -9   7       1099.56       1129.56        38.10 o                         
  -1  -9   7         54.69         66.13         6.81 o                         
   0  -9   7       1140.20       1112.11        37.53 o                         
   1  -9   7        355.87        372.17        23.12 o                         
   2  -9   7        224.13        218.26        14.52 o                         
   3  -9   7       1190.51       1117.43        36.52 o                         
   4  -9   7          0.85          8.65         3.99 o                         
   5  -9   7        672.76        707.02        27.36 o                         
   6  -9   7         51.06         49.45         7.74 o                         
   7  -9   7        871.62        780.85        34.54 o                         
   8  -9   7         63.76         76.41        12.27 o                         
 -10  -8   7        683.78        670.86        31.55 o                         
  -9  -8   7          2.12          1.64         5.06 o                         
  -8  -8   7       1050.98       1080.04        38.19 o                         
  -7  -8   7        453.90        443.01        23.40 o                         
  -6  -8   7       1260.33       1327.55        36.80 o                         
  -5  -8   7        166.16        174.88        12.18 o                         
  -4  -8   7       1928.34       1951.72        57.83 o                         
  -3  -8   7       2126.72       2125.56        46.47 o                         
  -2  -8   7        159.91        175.56        10.20 o                         
  -1  -8   7       2885.84       2952.07        62.01 o                         
   0  -8   7        514.10        531.17        17.73 o                         
   1  -8   7       1870.82       1929.35        44.26 o                         
   2  -8   7          7.56         11.68         4.39 o                         
   3  -8   7       1887.65       1971.93        47.51 o                         
   4  -8   7         40.93         64.56         7.09 o                         
   5  -8   7       1452.01       1474.89        45.78 o                         
   6  -8   7        608.74        603.45        38.04 o                         
   7  -8   7        376.90        373.91        25.37 o                         
   8  -8   7        413.21        442.86        27.91 o                         
   9  -8   7         34.47         18.74         7.74 o                         
 -11  -7   7        159.57        161.13        15.72 o                         
 -10  -7   7        557.26        529.95        24.58 o                         
  -9  -7   7        495.21        469.54        21.62 o                         
  -8  -7   7        429.07        411.03        21.85 o                         
  -7  -7   7       2199.04       2154.67        59.07 o                         
  -6  -7   7         78.41         92.79         7.65 o                         
  -5  -7   7       2740.73       2848.32        90.26 o                         
  -4  -7   7        221.64        241.44        10.31 o                         
  -3  -7   7       2548.69       2583.15        52.18 o                         
  -2  -7   7        407.57        408.98        13.68 o                         
  -1  -7   7       3096.71       3098.36        48.50 o                         
   0  -7   7        430.89        399.70        12.87 o                         
   1  -7   7       1119.22       1155.28        27.69 o                         
   2  -7   7       1166.77       1156.37        35.93 o                         
   3  -7   7          5.85          5.73         5.66 o                         
   4  -7   7        421.30        448.90        19.90 o                         
   5  -7   7        107.02         89.33        10.09 o                         
   6  -7   7        817.12        828.88        29.35 o                         
   7  -7   7         49.55         57.22         8.90 o                         
   8  -7   7        575.22        657.03        34.03 o                         
   9  -7   7        123.14        119.49        25.37 o                         
 -11  -6   7        612.17        562.89        28.23 o                         
 -10  -6   7        171.75        157.76        12.93 o                         
  -9  -6   7        988.53       1006.97        35.45 o                         
  -8  -6   7        133.85        141.06        10.97 o                         
  -7  -6   7        513.90        500.99        17.77 o                         
  -6  -6   7        895.91        959.10        25.37 o                         
  -5  -6   7        442.04        451.54        22.06 o                         
  -4  -6   7       1867.55       1727.42        32.73 o                         
  -3  -6   7         72.54         85.10         5.69 o                         
  -2  -6   7       1629.18       1485.39        23.08 o                         
  -1  -6   7        192.13        192.23         7.80 o                         
   0  -6   7       2696.59       2640.09        50.15 o                         
   1  -6   7        835.03        871.57        21.13 o                         
   2  -6   7        181.79        171.30        11.19 o                         
   3  -6   7       1456.46       1445.93        37.49 o                         
   4  -6   7         20.39         28.20         5.62 o                         
   5  -6   7        201.39        217.70        18.58 o                         
   6  -6   7         98.36         88.65         8.59 o                         
   7  -6   7        476.77        500.62        22.98 o                         
   8  -6   7          1.41         -3.42         5.27 o                         
   9  -6   7        518.20        535.13        32.64 o                         
 -12  -5   7        203.82        204.81        19.82 o                         
 -11  -5   7        179.99        198.32        15.98 o                         
 -10  -5   7        653.22        641.24        27.31 o                         
  -9  -5   7          3.23          9.96         3.96 o                         
  -8  -5   7        734.58        676.10        26.57 o                         
  -7  -5   7        800.09        822.23        30.33 o                         
  -6  -5   7         33.05         36.13         4.66 o                         
  -5  -5   7        297.10        298.52         9.81 o                         
  -4  -5   7        196.71        168.73         6.82 o                         
  -3  -5   7       1936.97       1934.37        31.58 o                         
  -2  -5   7         76.08        113.38         6.45 o                         
  -1  -5   7       2341.72       2342.47        33.39 o                         
   0  -5   7         31.03         50.89         4.09 o                         
   1  -5   7       2241.55       2337.11        42.49 o                         
   2  -5   7        299.90        347.26        13.15 o                         
   3  -5   7       1399.01       1485.17        35.02 o                         
   4  -5   7          0.64          1.17         3.25 o                         
   5  -5   7       1749.22       1740.31        38.14 o                         
   6  -5   7        822.49        790.74        28.16 o                         
   7  -5   7        297.11        292.08        17.41 o                         
   8  -5   7       1405.84       1334.08        46.45 o                         
   9  -5   7         48.59         40.34         9.06 o                         
 -12  -4   7        269.33        282.16        22.78 o                         
 -11  -4   7        722.14        705.65        37.00 o                         
 -10  -4   7        601.12        646.56        31.29 o                         
  -9  -4   7       1369.03       1350.17        62.79 o                         
  -8  -4   7         75.39         69.24         7.94 o                         
  -7  -4   7       2345.86       2466.33        56.40 o                         
  -6  -4   7          6.93          4.58         2.23 o                         
  -5  -4   7       2198.94       2270.15        32.32 o                         
  -4  -4   7        375.46        398.56         9.25 o                         
  -3  -4   7       1900.19       1978.70        28.28 o                         
  -2  -4   7        361.13        341.08         8.14 o                         
  -1  -4   7       1971.03       2015.73        30.25 o                         
   0  -4   7       1021.57       1043.44        23.28 o                         
   1  -4   7        968.80       1010.29        26.70 o                         
   2  -4   7       2728.87       2830.87        52.74 o                         
   3  -4   7        190.77        208.92        11.82 o                         
   4  -4   7       1286.73       1327.97        36.23 o                         
   5  -4   7        385.61        376.57        16.78 o                         
   6  -4   7        888.19        860.80        27.60 o                         
   7  -4   7         84.03         88.57        10.50 o                         
   8  -4   7       1033.15       1028.73        42.31 o                         
   9  -4   7        195.18        210.87        17.89 o                         
 -12  -3   7          0.98         -4.66         6.81 o                         
 -11  -3   7       1346.48       1325.39        69.98 o                         
 -10  -3   7          1.13         -3.00         5.32 o                         
  -9  -3   7       2953.60       2988.03        82.33 o                         
  -8  -3   7        336.50        408.08        20.43 o                         
  -7  -3   7       2136.28       2266.15        46.01 o                         
  -6  -3   7        560.31        549.75        14.35 o                         
  -5  -3   7       1965.13       1956.86        26.73 o                         
  -4  -3   7       2780.35       2779.71        32.48 o                         
  -3  -3   7         17.48         25.48         2.27 o                         
  -2  -3   7       2068.04       1933.48        27.44 o                         
  -1  -3   7        957.12       1061.14        16.70 o                         
   0  -3   7       2191.57       2159.81        31.78 o                         
   1  -3   7         21.20         11.23         2.77 o                         
   2  -3   7       1826.86       1845.90        38.17 o                         
   3  -3   7        518.78        487.20        17.44 o                         
   4  -3   7       1373.60       1282.08        32.29 o                         
   5  -3   7        660.33        680.33        23.06 o                         
   6  -3   7         34.87         32.59         5.94 o                         
   7  -3   7        461.79        490.67        25.08 o                         
   8  -3   7         11.20         18.63         6.43 o                         
   9  -3   7        557.97        605.30        34.01 o                         
 -12  -2   7        149.12        176.06        20.91 o                         
 -11  -2   7         56.46         47.51        13.40 o                         
 -10  -2   7        818.92        800.84        36.06 o                         
  -9  -2   7         31.50         24.00         5.24 o                         
  -8  -2   7       1392.26       1343.59        39.01 o                         
  -7  -2   7         62.30         52.89         5.03 o                         
  -6  -2   7        506.69        467.24        10.40 o                         
  -5  -2   7         80.54         92.66         3.13 o                         
  -4  -2   7        208.42        182.18         5.47 o                         
  -3  -2   7        526.61        441.74         9.32 o                         
  -2  -2   7        724.33        647.09        12.97 o                         
  -1  -2   7       1458.27       1339.69        19.96 o                         
   0  -2   7         18.63         16.96         2.89 o                         
   1  -2   7       2059.53       1897.16        35.32 o                         
   2  -2   7        816.78        785.58        18.97 o                         
   3  -2   7        742.14        719.67        20.35 o                         
   4  -2   7         35.22         39.22         5.29 o                         
   5  -2   7        953.32        979.86        31.21 o                         
   6  -2   7        591.25        569.15        23.81 o                         
   7  -2   7        333.49        335.85        17.34 o                         
   8  -2   7        993.34        992.04        35.38 o                         
   9  -2   7          0.15          2.64         6.85 o                         
 -12  -1   7         68.89         67.78        13.10 o                         
 -11  -1   7        156.54        126.44        14.56 o                         
 -10  -1   7         85.42        109.42        13.13 o                         
  -9  -1   7       1059.16       1148.25        50.17 o                         
  -8  -1   7         31.97         35.82         5.43 o                         
  -7  -1   7       1299.76       1280.41        36.62 o                         
  -6  -1   7          0.97          3.00         1.50 o                         
  -5  -1   7       2224.36       2126.10        29.26 o                         
  -4  -1   7        507.73        533.30         9.83 o                         
  -3  -1   7       1712.94       1627.85        23.84 o                         
  -2  -1   7       1218.13       1214.35        17.47 o                         
  -1  -1   7       2306.62       2313.86        34.30 o                         
   0  -1   7       3376.81       3451.65        43.25 o                         
   1  -1   7         59.37         65.72         5.03 o                         
   2  -1   7       5192.46       5146.46       116.39 o                         
   3  -1   7         27.15         44.26         5.75 o                         
   4  -1   7       1607.07       1638.41        34.10 o                         
   5  -1   7        211.46        207.12        12.60 o                         
   6  -1   7        782.65        777.34        26.59 o                         
   7  -1   7        235.73        224.36        17.27 o                         
   8  -1   7        729.79        736.07        30.47 o                         
 -12   0   7          8.04          0.60         7.94 o                         
 -11   0   7        713.97        787.13        37.83 o                         
 -10   0   7        186.66        156.99        18.81 o                         
  -9   0   7       1336.79       1402.81        41.47 o                         
  -8   0   7        984.67       1005.10        29.54 o                         
  -7   0   7        524.25        513.38        16.28 o                         
  -6   0   7       1200.10       1219.38        22.55 o                         
  -5   0   7        706.65        770.21        20.10 o                         
  -4   0   7       3694.83       3761.01        39.97 o                         
  -3   0   7          0.75          3.12         1.17 o                         
  -2   0   7       2459.45       2510.89        32.40 o                         
  -1   0   7        116.56        120.47         4.10 o                         
   0   0   7       1723.50       1808.51        28.33 o                         
   1   0   7        347.83        333.26        13.97 o                         
   2   0   7       1940.47       1948.15        48.27 o                         
   3   0   7        246.92        273.11        14.38 o                         
   4   0   7       2266.97       2297.57        66.38 o                         
   5   0   7        664.92        670.59        23.93 o                         
   6   0   7         65.82         72.21         8.97 o                         
   7   0   7        872.38        885.74        32.96 o                         
   8   0   7         13.39         12.50         7.36 o                         
 -12   1   7        323.12        325.87        25.19 o                         
 -11   1   7        191.24        165.71        20.14 o                         
 -10   1   7       1373.95       1355.42        43.20 o                         
  -9   1   7        168.30        171.23        12.33 o                         
  -8   1   7       2280.12       2244.39        51.67 o                         
  -7   1   7         62.67         63.63         5.18 o                         
  -6   1   7       1694.31       1746.94        30.90 o                         
  -5   1   7        102.85         98.45         4.92 o                         
  -4   1   7        806.48        865.90        15.95 o                         
  -3   1   7        172.85        149.21         5.53 o                         
  -2   1   7       1942.72       2006.20        25.79 o                         
  -1   1   7        484.89        489.56        12.85 o                         
   0   1   7        325.86        361.81        13.48 o                         
   1   1   7       1009.76       1048.59        31.64 o                         
   2   1   7        409.09        391.35        19.73 o                         
   3   1   7        862.34        853.36        27.54 o                         
   4   1   7          0.52          2.30         3.59 o                         
   5   1   7        438.41        471.30        23.43 o                         
   6   1   7         55.31         46.30         8.46 o                         
   7   1   7        353.02        393.40        21.63 o                         
 -12   2   7        176.96        180.09        21.67 o                         
 -11   2   7         37.19         26.13         8.80 o                         
 -10   2   7        443.33        464.53        23.87 o                         
  -9   2   7        545.86        566.56        25.79 o                         
  -8   2   7        298.63        267.97        16.69 o                         
  -7   2   7        637.70        625.21        20.61 o                         
  -6   2   7        332.10        309.18        12.59 o                         
  -5   2   7       1011.55        996.68        22.78 o                         
  -4   2   7        169.22        159.39         7.79 o                         
  -3   2   7        698.17        669.81        16.44 o                         
  -2   2   7        105.48         92.64         6.27 o                         
  -1   2   7       1460.41       1424.51        30.28 o                         
   0   2   7        504.72        540.24        21.07 o                         
   1   2   7          0.84          5.46         3.22 o                         
   2   2   7       1228.71       1318.10        43.39 o                         
   3   2   7         75.17         56.16         8.67 o                         
   4   2   7       1296.14       1295.09        46.16 o                         
   5   2   7        238.66        267.82        22.46 o                         
   6   2   7        729.50        766.81        36.86 o                         
 -11   3   7        216.48        232.59        17.88 o                         
 -10   3   7        163.67        163.24        14.81 o                         
  -9   3   7        210.08        234.83        18.86 o                         
  -8   3   7       1002.53        995.16        40.11 o                         
  -7   3   7        129.08        163.54        13.00 o                         
  -6   3   7       1151.87       1121.69        28.55 o                         
  -5   3   7         93.36        102.03         6.50 o                         
  -4   3   7       1882.92       1934.19        38.14 o                         
  -3   3   7        137.73        147.27         9.55 o                         
  -2   3   7       2578.43       2692.06        53.53 o                         
  -1   3   7        341.50        356.09        16.05 o                         
   0   3   7       1611.86       1553.71        56.39 o                         
   1   3   7        600.15        598.04        24.67 o                         
   2   3   7        282.83        282.01        25.61 o                         
   3   3   7        187.57        193.11        16.42 o                         
   4   3   7        423.41        401.17        31.14 o                         
   5   3   7        999.41        982.21        42.10 o                         
   6   3   7         61.12         45.19        10.70 o                         
 -11   4   7        194.04        182.62        16.54 o                         
 -10   4   7       1081.95       1068.38        45.33 o                         
  -9   4   7          4.30          5.54         6.16 o                         
  -8   4   7       1191.11       1210.80        45.42 o                         
  -7   4   7         86.63         97.72        11.62 o                         
  -6   4   7       2479.98       2501.85        71.48 o                         
  -5   4   7        837.86        838.63        49.05 o                         
  -4   4   7       1150.28       1216.50        39.58 o                         
  -3   4   7        563.57        591.47        23.43 o                         
  -2   4   7       1066.46       1093.31        33.98 o                         
  -1   4   7       1646.47       1620.78        48.01 o                         
   0   4   7        291.34        260.25        19.60 o                         
   1   4   7       1993.53       2043.96        50.51 o                         
   2   4   7          4.50          0.00         5.19 o                         
   3   4   7        816.55        803.48        36.48 o                         
   4   4   7         13.78         19.27         8.65 o                         
   5   4   7        151.13        131.45        19.05 o                         
 -10   5   7       1153.33       1098.70        57.16 o                         
  -9   5   7        354.46        380.36        38.70 o                         
  -8   5   7        361.51        305.94        31.27 o                         
  -7   5   7        593.07        677.16        40.08 o                         
  -6   5   7         42.61         33.03         9.90 o                         
  -5   5   7       1008.17       1060.81        56.02 o                         
  -4   5   7         17.42         29.78         7.94 o                         
  -3   5   7        327.26        306.36        25.50 o                         
  -2   5   7         61.96         48.30         8.58 o                         
  -1   5   7        477.37        433.15        27.27 o                         
   0   5   7         53.73         71.02         9.84 o                         
   1   5   7        224.13        247.70        21.08 o                         
   2   5   7        103.14         99.16        13.47 o                         
   3   5   7        289.78        257.48        32.03 o                         
  -9   6   7        230.89        318.38        36.94 o                         
  -8   6   7         63.77         91.79        16.53 o                         
  -7   6   7         40.29         34.63        11.26 o                         
  -6   6   7        175.24        204.18        22.82 o                         
  -5   6   7         46.75         16.19        13.72 o                         
  -4   6   7        185.47        203.20        19.15 o                         
  -3   6   7          0.10          9.30         6.79 o                         
  -2   6   7        516.09        584.06        26.45 o                         
  -1   6   7         95.42         99.45        13.44 o                         
   0   6   7        612.34        650.01        31.65 o                         
   1   6   7        465.66        452.03        33.84 o                         
  -6   7   7        573.35        648.66        43.27 o                         
  -5   7   7        433.97        473.04        36.63 o                         
  -4   7   7        208.30        268.59        40.29 o                         
  -3   7   7        459.78        441.20        35.16 o                         
  -2   7   7        306.09        341.39        30.93 o                         
  -1   7   7       1349.18       1162.28        58.98 o                         
  -3 -13   8        489.11        463.25        51.59 o                         
  -2 -13   8         56.51         51.03        11.28 o                         
  -1 -13   8        980.72        947.56        43.95 o                         
   0 -13   8         26.38         20.63         7.00 o                         
   1 -13   8        703.67        704.62        37.71 o                         
   2 -13   8          3.44          3.67         6.65 o                         
   3 -13   8        872.23        810.13        47.71 o                         
  -5 -12   8        887.81        899.79        76.85 o                         
  -4 -12   8         44.97         71.21        20.93 o                         
  -3 -12   8       1379.30       1318.24        58.28 o                         
  -2 -12   8         99.31        111.92        14.29 o                         
  -1 -12   8       1130.23       1123.43        36.80 o                         
   0 -12   8        324.73        356.24        21.52 o                         
   1 -12   8        857.55        776.44        38.19 o                         
   2 -12   8        475.48        463.79        29.63 o                         
   3 -12   8        176.83        188.37        18.41 o                         
   4 -12   8        673.88        670.18        32.39 o                         
   5 -12   8         96.25        109.85        17.56 o                         
  -7 -11   8        957.07       1008.12        49.88 o                         
  -6 -11   8        375.57        371.68        21.73 o                         
  -5 -11   8        409.40        390.67        21.71 o                         
  -4 -11   8        285.96        309.92        27.61 o                         
  -3 -11   8         61.16         51.66        18.30 o                         
  -2 -11   8        714.26        708.53        27.06 o                         
  -1 -11   8         14.64         17.22         5.42 o                         
   0 -11   8        288.94        286.77        17.02 o                         
   1 -11   8         63.09         67.05         9.70 o                         
   2 -11   8        376.75        423.04        23.44 o                         
   3 -11   8        105.06        126.05        16.74 o                         
   4 -11   8         93.57        108.24        17.19 o                         
   5 -11   8         53.19         69.06        10.49 o                         
   6 -11   8        194.31        210.67        20.17 o                         
  -8 -10   8        173.58        192.26        18.63 o                         
  -7 -10   8          3.35          3.12         5.04 o                         
  -6 -10   8        657.47        695.94        27.22 o                         
  -5 -10   8          3.56          1.55         4.63 o                         
  -4 -10   8        136.37        145.29        13.03 o                         
  -3 -10   8        455.24        453.34        26.04 o                         
  -2 -10   8         34.51         36.91         6.28 o                         
  -1 -10   8        636.05        621.89        24.23 o                         
   0 -10   8          3.42          0.80         3.43 o                         
   1 -10   8        470.91        506.54        30.87 o                         
   2 -10   8          0.20         -2.75         4.37 o                         
   3 -10   8        650.43        650.34        39.17 o                         
   4 -10   8        310.89        307.74        18.16 o                         
   5 -10   8        299.49        302.46        18.72 o                         
   6 -10   8         40.48         27.03         7.81 o                         
   7 -10   8        245.62        246.68        17.92 o                         
  -9  -9   8        203.72        189.96        16.92 o                         
  -8  -9   8         43.49         56.08        10.45 o                         
  -7  -9   8       1413.84       1552.87        68.90 o                         
  -6  -9   8         32.76         29.01         5.95 o                         
  -5  -9   8        599.19        618.53        26.12 o                         
  -4  -9   8        105.76        114.60        15.22 o                         
  -3  -9   8        481.31        491.65        24.38 o                         
  -2  -9   8         68.11         76.77         7.30 o                         
  -1  -9   8       1250.92       1213.53        37.27 o                         
   0  -9   8        191.07        202.03        12.99 o                         
   1  -9   8       1789.97       1857.25        43.86 o                         
   2  -9   8       1879.84       1927.25        50.95 o                         
   3  -9   8        254.22        259.74        15.48 o                         
   4  -9   8       1304.51       1313.25        36.19 o                         
   5  -9   8         12.46          7.91         5.24 o                         
   6  -9   8       1335.47       1343.48        42.00 o                         
   7  -9   8          2.05          2.72         5.79 o                         
   8  -9   8        595.27        593.54        35.58 o                         
 -10  -8   8         13.26         12.88         7.53 o                         
  -9  -8   8        961.56        944.05        66.26 o                         
  -8  -8   8         77.70         68.13         9.87 o                         
  -7  -8   8       1255.80       1290.06        60.88 o                         
  -6  -8   8       1505.77       1505.32        40.30 o                         
  -5  -8   8       1553.45       1588.14        48.30 o                         
  -4  -8   8       1254.04       1281.14        41.47 o                         
  -3  -8   8        461.97        503.16        17.06 o                         
  -2  -8   8       2163.97       2177.80        46.69 o                         
  -1  -8   8        118.39        111.38         9.74 o                         
   0  -8   8       1352.62       1390.44        32.22 o                         
   1  -8   8         25.37         23.50         4.59 o                         
   2  -8   8       2310.39       2386.74        53.39 o                         
   3  -8   8        282.58        308.16        21.36 o                         
   4  -8   8        650.29        662.41        26.17 o                         
   5  -8   8        114.31        159.80        14.93 o                         
   6  -8   8        343.82        362.10        19.66 o                         
   7  -8   8        579.84        627.70        35.04 o                         
   8  -8   8         23.19         24.52         7.46 o                         
 -10  -7   8        794.92        857.76        51.54 o                         
  -9  -7   8        270.84        256.63        16.86 o                         
  -8  -7   8        813.34        823.08        30.24 o                         
  -7  -7   8         19.03         17.24         5.81 o                         
  -6  -7   8        958.49        973.74        32.38 o                         
  -5  -7   8         84.17         90.35         9.64 o                         
  -4  -7   8       1884.52       1850.29        35.43 o                         
  -3  -7   8        424.04        393.56        14.95 o                         
  -2  -7   8        543.64        562.95        19.97 o                         
  -1  -7   8        531.73        489.88        16.58 o                         
   0  -7   8        379.96        395.37        17.71 o                         
   1  -7   8        560.32        508.57        19.45 o                         
   2  -7   8          2.61          0.84         3.07 o                         
   3  -7   8       1823.73       1865.19        46.42 o                         
   4  -7   8          8.88          9.95         3.72 o                         
   5  -7   8        879.54        910.72        34.66 o                         
   6  -7   8        206.72        223.35        15.15 o                         
   7  -7   8        239.66        262.46        19.07 o                         
   8  -7   8        287.54        370.51        27.00 o                         
 -11  -6   8         11.44         13.74         7.01 o                         
 -10  -6   8         54.07         52.62         8.85 o                         
  -9  -6   8         19.59         12.19         6.98 o                         
  -8  -6   8        312.24        307.44        17.34 o                         
  -7  -6   8        904.39        893.95        32.60 o                         
  -6  -6   8          1.34          6.87         2.92 o                         
  -5  -6   8        662.53        672.07        22.55 o                         
  -4  -6   8         53.16         47.65         6.54 o                         
  -3  -6   8        506.75        476.35        15.26 o                         
  -2  -6   8        613.85        643.64        18.53 o                         
  -1  -6   8        517.99        444.49        13.61 o                         
   0  -6   8         69.28         71.48         7.02 o                         
   1  -6   8        345.74        340.41        13.93 o                         
   2  -6   8       2293.73       2265.16        52.54 o                         
   3  -6   8        135.38        140.83        10.63 o                         
   4  -6   8       1363.04       1381.78        48.72 o                         
   5  -6   8         13.57         11.26         4.84 o                         
   6  -6   8        941.47        980.05        36.86 o                         
   7  -6   8         36.50         25.65         6.75 o                         
   8  -6   8        497.20        503.57        32.90 o                         
 -11  -5   8        473.79        529.30        36.14 o                         
 -10  -5   8         20.14         13.86         6.70 o                         
  -9  -5   8        369.81        388.49        30.71 o                         
  -8  -5   8        334.78        370.80        22.41 o                         
  -7  -5   8        962.39        944.60        37.42 o                         
  -6  -5   8        971.33       1037.43        27.04 o                         
  -5  -5   8       1049.85       1016.31        24.56 o                         
  -4  -5   8       2547.10       2576.41        44.68 o                         
  -3  -5   8         28.45         31.02         3.27 o                         
  -2  -5   8       3497.00       3417.72        46.66 o                         
  -1  -5   8          7.98         17.31         3.30 o                         
   0  -5   8       2687.10       2690.30        50.29 o                         
   1  -5   8         84.07        100.29         8.61 o                         
   2  -5   8       1410.08       1463.93        37.48 o                         
   3  -5   8       1105.98       1132.84        34.07 o                         
   4  -5   8        300.12        322.49        19.37 o                         
   5  -5   8        426.61        400.74        18.29 o                         
   6  -5   8        126.20        118.17        14.33 o                         
   7  -5   8        823.82        883.89        35.27 o                         
   8  -5   8        172.07        138.58        16.22 o                         
 -12  -4   8        483.98        456.29        29.80 o                         
 -11  -4   8        506.92        547.50        82.98 o                         
 -10  -4   8        991.89       1012.61        48.74 o                         
  -9  -4   8        207.57        229.38        16.49 o                         
  -8  -4   8       2161.88       2086.42        74.73 o                         
  -7  -4   8         36.31         39.14         6.60 o                         
  -6  -4   8       1516.33       1596.92        38.78 o                         
  -5  -4   8        147.95        144.63         7.49 o                         
  -4  -4   8       3115.14       3170.59        45.54 o                         
  -3  -4   8        160.52        154.45         6.49 o                         
  -2  -4   8       2695.92       2724.13        41.63 o                         
  -1  -4   8        423.94        419.10        15.27 o                         
   0  -4   8       2152.81       2203.20        39.73 o                         
   1  -4   8       1852.15       1902.95        74.28 o                         
   2  -4   8        205.22        229.88        14.63 o                         
   3  -4   8       1499.35       1448.20        42.88 o                         
   4  -4   8        221.17        207.44        13.46 o                         
   5  -4   8       1051.72       1030.25        33.49 o                         
   6  -4   8        133.73        151.26        13.45 o                         
   7  -4   8        379.49        409.07        21.61 o                         
   8  -4   8        368.64        392.84        25.60 o                         
 -12  -3   8        609.31        650.87        49.87 o                         
 -11  -3   8         19.11         24.38         8.58 o                         
 -10  -3   8        740.75        747.62        35.52 o                         
  -9  -3   8         23.23         24.39         7.45 o                         
  -8  -3   8       1271.01       1302.92        45.89 o                         
  -7  -3   8       1198.91       1176.69        31.30 o                         
  -6  -3   8        748.62        759.27        20.52 o                         
  -5  -3   8       2306.96       2220.66        32.61 o                         
  -4  -3   8         39.23         36.26         2.95 o                         
  -3  -3   8       2781.56       2735.07        36.35 o                         
  -2  -3   8         43.71         33.48         2.78 o                         
  -1  -3   8        692.40        651.12        16.65 o                         
   0  -3   8         13.40         24.95         2.83 o                         
   1  -3   8        526.02        492.46        20.74 o                         
   2  -3   8       1406.63       1220.99        32.28 o                         
   3  -3   8         31.50         33.60         5.05 o                         
   4  -3   8        685.15        752.02        29.27 o                         
   5  -3   8         19.21         21.09         5.22 o                         
   6  -3   8        282.79        301.65        17.80 o                         
   7  -3   8        134.25        104.50        12.34 o                         
   8  -3   8        415.26        483.39        23.91 o                         
 -12  -2   8        115.16        128.87        20.74 o                         
 -11  -2   8        339.39        300.92        23.97 o                         
 -10  -2   8          7.35          9.91        11.53 o                         
  -9  -2   8        557.21        598.41        35.00 o                         
  -8  -2   8        225.18        232.22        15.73 o                         
  -7  -2   8        492.66        512.33        15.28 o                         
  -6  -2   8        315.39        330.67        10.80 o                         
  -5  -2   8         72.33         51.25         3.97 o                         
  -4  -2   8       3299.31       3202.46        50.21 o                         
  -3  -2   8        552.21        582.54        14.68 o                         
  -2  -2   8       3120.45       3051.46        40.61 o                         
  -1  -2   8          3.99          5.50         1.48 o                         
   0  -2   8       1103.96       1102.76        26.44 o                         
   1  -2   8        262.60        257.85        11.42 o                         
   2  -2   8        933.74        892.61        29.59 o                         
   3  -2   8        923.62        920.10        31.43 o                         
   4  -2   8        776.77        820.66        28.21 o                         
   5  -2   8        757.10        759.33        28.34 o                         
   6  -2   8        101.83        115.51        10.51 o                         
   7  -2   8        680.81        661.47        26.21 o                         
   8  -2   8          7.00          9.85         6.48 o                         
 -12  -1   8        322.29        292.36        23.85 o                         
 -11  -1   8         64.85         66.69        11.65 o                         
 -10  -1   8        648.08        656.10        39.01 o                         
  -9  -1   8          0.97          5.32         5.54 o                         
  -8  -1   8       2501.88       2591.85        60.69 o                         
  -7  -1   8        311.13        265.82        11.95 o                         
  -6  -1   8       1073.18       1057.59        20.89 o                         
  -5  -1   8        237.02        242.20         8.06 o                         
  -4  -1   8        188.01        198.45         7.26 o                         
  -3  -1   8       2219.91       2249.45        35.14 o                         
  -2  -1   8        602.41        594.95        13.64 o                         
  -1  -1   8       1373.94       1422.62        30.42 o                         
   0  -1   8        949.87        901.23        24.03 o                         
   1  -1   8       2511.62       2453.67        54.59 o                         
   2  -1   8         16.62         12.74         3.74 o                         
   3  -1   8       1145.13       1117.93        39.22 o                         
   4  -1   8         39.12         33.55         5.70 o                         
   5  -1   8       1208.08       1200.56        34.53 o                         
   6  -1   8         53.64         58.25         7.70 o                         
   7  -1   8        710.89        687.25        44.29 o                         
 -12   0   8       1325.97       1291.62        53.15 o                         
 -11   0   8        122.00        103.07        16.24 o                         
 -10   0   8        820.73        836.74        52.19 o                         
  -9   0   8        431.77        462.82        23.05 o                         
  -8   0   8        712.00        718.86        25.15 o                         
  -7   0   8       1046.24       1054.18        28.03 o                         
  -6   0   8       1780.54       1713.35        29.01 o                         
  -5   0   8       1764.28       1807.75        27.59 o                         
  -4   0   8        133.97        142.03         6.42 o                         
  -3   0   8       1646.43       1682.31        30.81 o                         
  -2   0   8          2.87          3.11         1.60 o                         
  -1   0   8       1624.46       1581.29        45.32 o                         
   0   0   8          2.11          5.24         2.82 o                         
   1   0   8       1263.15       1220.30        32.68 o                         
   2   0   8        577.51        517.51        22.25 o                         
   3   0   8        566.15        601.95        45.15 o                         
   4   0   8        465.62        488.27        24.57 o                         
   5   0   8         47.32         20.76         9.26 o                         
   6   0   8        533.82        535.81        31.91 o                         
   7   0   8          2.43          4.32         7.26 o                         
 -12   1   8        162.00        161.49        21.66 o                         
 -11   1   8        776.71        841.65        43.66 o                         
 -10   1   8         74.84         86.29        10.32 o                         
  -9   1   8        677.68        705.92        34.23 o                         
  -8   1   8         21.73         22.19         5.10 o                         
  -7   1   8        326.38        341.58        12.99 o                         
  -6   1   8         34.11         26.15         3.83 o                         
  -5   1   8        796.02        777.18        19.07 o                         
  -4   1   8        168.34        153.54         7.63 o                         
  -3   1   8         89.99         85.35         5.80 o                         
  -2   1   8        243.99        220.43         9.79 o                         
  -1   1   8        522.12        518.80        17.20 o                         
   0   1   8        759.13        755.62        51.60 o                         
   1   1   8          0.31          1.22         4.75 o                         
   2   1   8       1042.19       1035.38        36.78 o                         
   3   1   8         39.18         45.11        10.39 o                         
   4   1   8        797.72        809.46        43.33 o                         
   5   1   8        630.86        605.56        40.36 o                         
   6   1   8         25.03         29.84         8.44 o                         
 -11   2   8          5.21         17.92         8.69 o                         
 -10   2   8        211.06        248.43        17.59 o                         
  -9   2   8         64.11         68.57         9.50 o                         
  -8   2   8        769.37        810.92        31.27 o                         
  -7   2   8          3.73          4.12         3.25 o                         
  -6   2   8       1196.37       1216.22        27.24 o                         
  -5   2   8        350.31        380.58        13.32 o                         
  -4   2   8        444.93        445.27        15.90 o                         
  -3   2   8       1045.67       1077.50        25.19 o                         
  -2   2   8        275.44        298.73        11.83 o                         
  -1   2   8       1091.11       1084.11        37.92 o                         
   0   2   8        235.66        227.92        17.15 o                         
   1   2   8       3251.66       3217.42        84.71 o                         
   2   2   8        174.78        165.27        55.53 o                         
   3   2   8       1527.11       1539.10        63.70 o                         
   4   2   8        159.42        148.09        19.53 o                         
   5   2   8        490.25        471.93        34.74 o                         
 -11   3   8        149.56        153.95        16.48 o                         
 -10   3   8        375.74        406.09        23.53 o                         
  -9   3   8        770.70        673.85        34.29 o                         
  -8   3   8        200.32        221.89        26.50 o                         
  -7   3   8       1068.05       1126.13        37.45 o                         
  -6   3   8        359.27        383.04        23.36 o                         
  -5   3   8       2919.55       2937.10        69.06 o                         
  -4   3   8         30.50         42.01         5.78 o                         
  -3   3   8       2165.75       2143.85        46.34 o                         
  -2   3   8        200.32        181.81        14.13 o                         
  -1   3   8       1625.85       1637.16        49.44 o                         
   0   3   8        723.78        749.65        41.74 o                         
   1   3   8        723.35        752.12        63.86 o                         
   2   3   8       1055.07       1024.37        88.88 o                         
   3   3   8        469.44        434.07        32.28 o                         
   4   3   8        697.88        637.45        48.48 o                         
 -10   4   8         23.87         15.52         8.33 o                         
  -9   4   8       1145.58       1158.72        67.93 o                         
  -8   4   8         14.56         43.81        13.45 o                         
  -7   4   8        797.74        805.68        47.83 o                         
  -6   4   8         75.49         73.04        14.33 o                         
  -5   4   8        982.12        949.43        40.65 o                         
  -4   4   8        601.23        680.68        29.29 o                         
  -3   4   8        262.32        276.53        22.29 o                         
  -2   4   8        320.60        278.32        25.09 o                         
  -1   4   8        159.46        148.43        13.72 o                         
   0   4   8        543.59        551.69        53.05 o                         
   1   4   8         31.66         38.76        10.56 o                         
   2   4   8        342.24        304.25        33.74 o                         
   3   4   8         14.23          2.01         7.55 o                         
  -9   5   8        217.20        207.19        29.65 o                         
  -8   5   8        219.56        218.26        30.16 o                         
  -7   5   8        386.76        342.52        29.01 o                         
  -6   5   8        712.17        737.21        43.65 o                         
  -5   5   8         13.88         11.34         7.14 o                         
  -4   5   8        335.01        393.18        27.03 o                         
  -3   5   8         39.44         46.52        13.14 o                         
  -2   5   8         72.71         91.78        18.29 o                         
  -1   5   8         46.07         62.62        10.84 o                         
   0   5   8         30.53         27.72         9.63 o                         
   1   5   8        562.02        617.48        38.06 o                         
  -6   6   8          0.09         -2.87         7.47 o                         
  -5   6   8        989.87       1023.81        54.64 o                         
  -4   6   8        147.28        124.95        16.26 o                         
  -3   6   8        404.39        490.35        31.82 o                         
  -2   6   8         17.55         11.96         8.52 o                         
  -2 -13   9        776.28        793.01        45.63 o                         
  -1 -13   9         71.34         80.91        15.17 o                         
   0 -13   9       1037.26        973.33        51.42 o                         
   1 -13   9         77.10         79.12        12.18 o                         
   2 -13   9        834.51        875.80        33.96 o                         
  -5 -12   9          0.47          1.92         8.50 o                         
  -4 -12   9        912.58        964.59        43.12 o                         
  -3 -12   9          3.64         17.24         7.99 o                         
  -2 -12   9        445.35        423.95        23.83 o                         
  -1 -12   9        245.82        266.08        18.90 o                         
   0 -12   9        207.85        203.66        16.36 o                         
   1 -12   9        148.18        151.67        13.14 o                         
   2 -12   9        388.98        406.71        21.44 o                         
   3 -12   9        539.40        550.71        36.53 o                         
   4 -12   9          6.94          7.24         7.55 o                         
  -7 -11   9        119.97        219.55        82.77 o                         
  -6 -11   9        102.59        104.58        18.31 o                         
  -5 -11   9        155.63        149.81        16.32 o                         
  -4 -11   9        332.46        349.40        35.73 o                         
  -3 -11   9        568.32        603.61        32.04 o                         
  -2 -11   9         47.62         38.39         7.97 o                         
  -1 -11   9        508.36        540.19        23.55 o                         
   0 -11   9        113.29        113.78         9.81 o                         
   1 -11   9        188.57        210.99        16.09 o                         
   2 -11   9        183.84        165.45        17.42 o                         
   3 -11   9        133.13        188.08        17.85 o                         
   4 -11   9        738.87        784.81        38.19 o                         
   5 -11   9          7.74          8.58         6.71 o                         
  -8 -10   9          2.15         -4.81         6.20 o                         
  -7 -10   9        259.75        322.49        24.48 o                         
  -6 -10   9        400.27        377.40        41.10 o                         
  -5 -10   9        252.92        280.55        21.19 o                         
  -4 -10   9        760.00        807.23        36.76 o                         
  -3 -10   9         49.04         48.52         9.48 o                         
  -2 -10   9       1675.74       1739.08        54.79 o                         
  -1 -10   9         25.50         20.35         7.32 o                         
   0 -10   9        465.71        442.49        20.44 o                         
   1 -10   9          4.30          2.65         4.39 o                         
   2 -10   9        592.43        611.55        31.29 o                         
   3 -10   9        129.74         91.35        13.99 o                         
   4 -10   9        338.82        354.15        19.59 o                         
   5 -10   9        293.83        279.92        18.24 o                         
   6 -10   9        326.50        323.28        22.56 o                         
  -9  -9   9        143.28        139.67        14.79 o                         
  -8  -9   9        481.91        476.62        26.19 o                         
  -7  -9   9         16.04         22.74         6.68 o                         
  -6  -9   9       1843.29       1885.22        61.77 o                         
  -5  -9   9          5.32         11.97         6.09 o                         
  -4  -9   9       1718.32       1739.02        85.20 o                         
  -3  -9   9        705.52        673.50        27.43 o                         
  -2  -9   9       1428.20       1349.06        48.58 o                         
  -1  -9   9       1579.14       1683.84        53.30 o                         
   0  -9   9        476.42        471.65        20.38 o                         
   1  -9   9        753.91        757.79        28.66 o                         
   2  -9   9        528.63        524.46        29.91 o                         
   3  -9   9       1037.63       1083.39        34.61 o                         
   4  -9   9          0.26          0.58         4.53 o                         
   5  -9   9        474.41        486.20        23.86 o                         
   6  -9   9          2.93          2.64         5.75 o                         
   7  -9   9        508.09        486.23        27.88 o                         
 -10  -8   9       1275.98       1215.19        85.44 o                         
  -9  -8   9          7.23         24.74         6.94 o                         
  -8  -8   9        897.78        908.78        36.48 o                         
  -7  -8   9        731.52        735.99        31.28 o                         
  -6  -8   9        486.35        513.65        29.80 o                         
  -5  -8   9        532.07        498.63        29.97 o                         
  -4  -8   9        728.05        708.68        30.28 o                         
  -3  -8   9        821.13        861.05        40.49 o                         
  -2  -8   9         69.82         80.49         9.12 o                         
  -1  -8   9       1626.16       1604.72        99.06 o                         
   0  -8   9          1.76          0.00         4.79 o                         
   1  -8   9       1255.67       1288.04        38.10 o                         
   2  -8   9        342.94        375.87        20.45 o                         
   3  -8   9        534.65        541.19        27.70 o                         
   4  -8   9        278.86        332.31        18.44 o                         
   5  -8   9         31.51         28.93         7.16 o                         
   6  -8   9        473.52        550.36        25.55 o                         
   7  -8   9         13.89         15.09         7.67 o                         
 -10  -7   9        129.75        123.83        12.61 o                         
  -9  -7   9        541.57        560.45        25.94 o                         
  -8  -7   9         16.25         11.02         5.44 o                         
  -7  -7   9        469.75        512.82        40.23 o                         
  -6  -7   9        257.99        259.94        16.59 o                         
  -5  -7   9        355.03        362.42        18.28 o                         
  -4  -7   9        417.40        417.10        17.92 o                         
  -3  -7   9          1.24          5.25         3.39 o                         
  -2  -7   9       1238.25       1171.11        36.23 o                         
  -1  -7   9        151.56        143.56        15.13 o                         
   0  -7   9         76.55         90.65         9.98 o                         
   1  -7   9          0.06         -0.24         3.71 o                         
   2  -7   9        748.91        837.14        28.57 o                         
   3  -7   9         52.20         61.66         7.76 o                         
   4  -7   9        425.98        456.70        21.54 o                         
   5  -7   9         86.77         71.58        10.21 o                         
   6  -7   9        284.90        303.32        20.91 o                         
   7  -7   9        778.83        800.22        40.57 o                         
 -11  -6   9        240.14        264.34        22.31 o                         
 -10  -6   9        857.86        897.30        36.67 o                         
  -9  -6   9          0.92         10.72         6.26 o                         
  -8  -6   9        654.14        666.36        33.17 o                         
  -7  -6   9         32.74         24.13         7.25 o                         
  -6  -6   9        313.06        342.74        17.41 o                         
  -5  -6   9          0.46          0.60         2.46 o                         
  -4  -6   9        639.12        619.90        21.74 o                         
  -3  -6   9        534.75        542.08        22.46 o                         
  -2  -6   9        631.70        590.22        23.66 o                         
  -1  -6   9       1016.26       1008.05        34.84 o                         
   0  -6   9        313.24        288.66        17.07 o                         
   1  -6   9        824.20        847.08        32.92 o                         
   2  -6   9        197.02        188.37        12.68 o                         
   3  -6   9       2613.22       2618.84        59.08 o                         
   4  -6   9         64.71         68.90         9.75 o                         
   5  -6   9       1393.54       1389.11        52.19 o                         
   6  -6   9         70.49         71.92         9.90 o                         
   7  -6   9        672.40        698.20        36.65 o                         
 -11  -5   9        152.62        143.86        19.33 o                         
 -10  -5   9        390.52        393.50        26.00 o                         
  -9  -5   9        309.03        278.41        19.61 o                         
  -8  -5   9       1109.89       1081.89        38.72 o                         
  -7  -5   9       1554.95       1544.08        45.13 o                         
  -6  -5   9        885.89        930.60        28.77 o                         
  -5  -5   9       1288.86       1315.23        33.79 o                         
  -4  -5   9        232.61        235.77        12.15 o                         
  -3  -5   9       2063.09       2143.88        50.62 o                         
  -2  -5   9          1.79          5.93         2.60 o                         
  -1  -5   9       1732.78       1711.71        44.56 o                         
   0  -5   9        133.81        133.24        10.45 o                         
   1  -5   9       1867.01       1883.80        87.30 o                         
   2  -5   9        649.55        735.19        32.21 o                         
   3  -5   9        800.68        831.34        39.64 o                         
   4  -5   9        755.48        771.88        32.40 o                         
   5  -5   9        443.10        441.79        21.82 o                         
   6  -5   9        577.44        610.00        27.02 o                         
   7  -5   9         24.15         19.03         7.26 o                         
 -11  -4   9        852.04        856.08        41.07 o                         
 -10  -4   9        130.62        147.14        16.09 o                         
  -9  -4   9        710.97        660.65        41.84 o                         
  -8  -4   9          6.41          4.76         4.09 o                         
  -7  -4   9       1889.34       1836.66        46.59 o                         
  -6  -4   9        104.16        120.94         9.08 o                         
  -5  -4   9       2305.50       2280.02        42.40 o                         
  -4  -4   9        217.80        208.96        10.16 o                         
  -3  -4   9       1538.91       1510.79        36.61 o                         
  -2  -4   9       2429.46       2239.71        52.88 o                         
  -1  -4   9        336.50        401.70        30.00 o                         
   0  -4   9        943.19        968.38        29.70 o                         
   1  -4   9        128.33        125.65        11.13 o                         
   2  -4   9        998.59        991.10        46.47 o                         
   3  -4   9        160.56        164.23        10.91 o                         
   4  -4   9        632.89        589.34        26.89 o                         
   5  -4   9         58.05         60.19        12.74 o                         
   6  -4   9        365.56        376.01        23.70 o                         
   7  -4   9        379.72        406.48        25.10 o                         
 -11  -3   9        513.21        492.57        30.35 o                         
 -10  -3   9         93.71        114.85        29.67 o                         
  -9  -3   9         47.02         58.45         8.91 o                         
  -8  -3   9        729.97        728.82        27.59 o                         
  -7  -3   9          1.16         -0.11         3.45 o                         
  -6  -3   9        225.05        218.68        10.85 o                         
  -5  -3   9        453.93        441.21        14.36 o                         
  -4  -3   9        404.82        382.68        12.63 o                         
  -3  -3   9        180.06        174.18         8.43 o                         
  -2  -3   9        850.41        803.92        20.86 o                         
  -1  -3   9        847.66        821.15        29.18 o                         
   0  -3   9        429.27        446.83        20.45 o                         
   1  -3   9       1479.10       1486.36        38.79 o                         
   2  -3   9          8.99          8.62         5.54 o                         
   3  -3   9       1555.79       1646.40        48.93 o                         
   4  -3   9         29.26         16.11         6.29 o                         
   5  -3   9       1202.43       1205.93        43.42 o                         
   6  -3   9        151.71        128.26        13.84 o                         
   7  -3   9        399.37        430.92        23.73 o                         
 -12  -2   9        480.52        497.46        36.57 o                         
 -11  -2   9         37.17         52.52        12.76 o                         
 -10  -2   9        127.58        118.12        14.42 o                         
  -9  -2   9        203.86        224.66        22.26 o                         
  -8  -2   9        302.55        319.55        19.13 o                         
  -7  -2   9       1979.66       1985.00        48.68 o                         
  -6  -2   9        654.27        615.15        18.10 o                         
  -5  -2   9       2500.19       2391.40        40.78 o                         
  -4  -2   9         45.97         59.64         4.59 o                         
  -3  -2   9       2694.50       2636.46        45.27 o                         
  -2  -2   9       1173.51       1171.04        28.78 o                         
  -1  -2   9        517.59        527.06        19.08 o                         
   0  -2   9        172.56        203.14        15.73 o                         
   1  -2   9        711.42        704.35        41.64 o                         
   2  -2   9       1051.91       1007.03        55.40 o                         
   3  -2   9        247.58        255.82        17.36 o                         
   4  -2   9       1013.37        988.53        37.42 o                         
   5  -2   9        130.48        132.68        12.60 o                         
   6  -2   9       1116.90       1104.55        38.62 o                         
   7  -2   9          1.41          2.50         5.45 o                         
 -11  -1   9       1170.20       1105.25        47.14 o                         
 -10  -1   9         80.08         84.27        13.29 o                         
  -9  -1   9       1054.08       1021.10        41.79 o                         
  -8  -1   9        201.75        216.56        13.87 o                         
  -7  -1   9       1475.74       1480.10        30.77 o                         
  -6  -1   9         87.15         92.15         5.98 o                         
  -5  -1   9       2067.31       2095.63        32.75 o                         
  -4  -1   9        625.90        634.00        15.82 o                         
  -3  -1   9       1166.99       1222.91        25.78 o                         
  -2  -1   9       1517.68       1468.00        36.40 o                         
  -1  -1   9        523.12        527.78        18.71 o                         
   0  -1   9        798.04        773.72        37.68 o                         
   1  -1   9        130.54        149.46        16.73 o                         
   2  -1   9       1012.64        920.12        38.82 o                         
   3  -1   9          7.94         13.81         6.86 o                         
   4  -1   9        658.84        709.08        31.52 o                         
   5  -1   9         51.67         59.67        10.76 o                         
   6  -1   9        492.79        486.27        48.72 o                         
 -11   0   9        849.74        810.12        39.97 o                         
 -10   0   9        122.06        150.81        17.28 o                         
  -9   0   9        870.74        811.20        37.00 o                         
  -8   0   9       1099.10       1084.82        43.31 o                         
  -7   0   9        213.20        205.13        10.22 o                         
  -6   0   9        882.84        918.88        22.88 o                         
  -5   0   9        300.60        304.47        10.38 o                         
  -4   0   9       1086.29       1118.25        26.55 o                         
  -3   0   9          0.16          8.15         2.78 o                         
  -2   0   9        983.75       1036.95        27.77 o                         
  -1   0   9         10.17         14.95         6.47 o                         
   0   0   9        662.10        593.66        25.81 o                         
   1   0   9        452.31        471.24        26.59 o                         
   2   0   9         57.15         24.04         7.19 o                         
   3   0   9        282.57        283.77        21.63 o                         
   4   0   9         86.44         88.58        13.13 o                         
   5   0   9        411.53        458.45        35.27 o                         
 -11   1   9          0.05         -1.38         7.36 o                         
 -10   1   9        230.29        258.43        24.01 o                         
  -9   1   9         53.94         64.99        12.25 o                         
  -8   1   9        106.16        123.15        10.58 o                         
  -7   1   9        180.90        187.27        11.64 o                         
  -6   1   9        483.94        473.11        15.89 o                         
  -5   1   9        890.30        951.20        28.85 o                         
  -4   1   9         16.51         15.50         3.49 o                         
  -3   1   9       2505.17       2552.41        55.85 o                         
  -2   1   9        246.68        206.51        12.28 o                         
  -1   1   9        555.10        557.11        28.19 o                         
   0   1   9         98.15        107.66        12.61 o                         
   1   1   9        380.16        375.98        28.80 o                         
   2   1   9        484.81        408.65        26.64 o                         
   3   1   9        276.14        243.14        23.82 o                         
   4   1   9        613.99        558.96        37.67 o                         
   5   1   9         78.65        100.41        23.22 o                         
 -10   2   9         24.09          2.67         8.17 o                         
  -9   2   9        618.62        592.89        28.82 o                         
  -8   2   9        604.53        604.11        31.98 o                         
  -7   2   9        185.97        193.87        14.87 o                         
  -6   2   9        355.26        377.38        20.04 o                         
  -5   2   9        308.08        282.72        18.85 o                         
  -4   2   9       1186.28       1225.16        32.25 o                         
  -3   2   9        136.82        143.10        11.65 o                         
  -2   2   9       1725.20       1735.59        45.99 o                         
  -1   2   9        191.24        192.62        13.96 o                         
   0   2   9       1789.47       1708.42        66.89 o                         
   1   2   9          0.09         -1.74         5.89 o                         
   2   2   9       1490.43       1338.51        60.97 o                         
   3   2   9          6.92          1.85         8.07 o                         
   4   2   9        798.52        724.22        75.83 o                         
  -9   3   9        581.87        539.41        31.16 o                         
  -8   3   9       1079.97       1085.15        58.49 o                         
  -7   3   9        106.72        119.23        13.57 o                         
  -6   3   9       1489.07       1477.92        45.58 o                         
  -5   3   9          0.04          4.17         4.62 o                         
  -4   3   9       1188.47       1149.17        47.07 o                         
  -3   3   9        175.57        205.77        17.48 o                         
  -2   3   9        464.59        485.44        24.78 o                         
  -1   3   9         45.62         38.77         8.07 o                         
   0   3   9        589.05        558.36        32.08 o                         
   1   3   9        832.13        812.69        46.13 o                         
   2   3   9        261.88        223.33        29.88 o                         
  -8   4   9        255.27        269.81        43.66 o                         
  -7   4   9         33.23         36.48        14.96 o                         
  -6   4   9        373.42        353.64        21.25 o                         
  -5   4   9        105.24        113.71        18.47 o                         
  -4   4   9        476.52        518.01        35.06 o                         
  -3   4   9        471.14        482.38        40.80 o                         
  -2   4   9        157.96        157.70        20.68 o                         
  -1   4   9        143.69        159.14        20.17 o                         
   0   4   9          1.05          0.00         9.26 o                         
   1   4   9        141.00        156.48        26.91 o                         
  -6   5   9          0.24          4.05         7.30 o                         
  -5   5   9        103.54        129.81        16.66 o                         
  -4   5   9        428.32        482.71        31.17 o                         
  -3   5   9        150.25        166.12        21.55 o                         
  -2   5   9        392.09        361.22        31.85 o                         
  -4 -12  10          0.63         13.26         8.37 o                         
  -3 -12  10        377.38        417.56        28.08 o                         
  -2 -12  10         69.28         81.86        12.52 o                         
  -1 -12  10        236.30        256.59        18.92 o                         
   0 -12  10        449.54        511.22        32.40 o                         
   1 -12  10         74.40         67.42        11.81 o                         
   2 -12  10        292.70        329.26        30.08 o                         
   3 -12  10          2.98         12.06         7.83 o                         
  -6 -11  10        308.39        341.00        25.81 o                         
  -5 -11  10         18.33         16.96         8.66 o                         
  -4 -11  10         91.03        113.85        14.45 o                         
  -3 -11  10          2.03          2.38         6.13 o                         
  -2 -11  10        167.39        159.56        20.65 o                         
  -1 -11  10        229.69        216.38        16.52 o                         
   0 -11  10        170.82        195.24        16.42 o                         
   1 -11  10        481.02        521.80        37.81 o                         
   2 -11  10        220.62        240.02        24.54 o                         
   3 -11  10        906.47        932.03        50.85 o                         
   4 -11  10          0.11          5.79         6.06 o                         
  -7 -10  10        421.45        412.94        29.03 o                         
  -6 -10  10        261.40        288.33        23.34 o                         
  -5 -10  10        412.73        354.73        29.13 o                         
  -4 -10  10        482.17        467.20        31.88 o                         
  -3 -10  10       1072.17       1047.13        81.54 o                         
  -2 -10  10        194.81        180.74        13.66 o                         
  -1 -10  10       1710.76       1650.06        55.58 o                         
   0 -10  10        204.68        230.66        16.48 o                         
   1 -10  10        814.65        865.58        46.01 o                         
   2 -10  10        185.61        217.11        22.45 o                         
   3 -10  10        672.15        649.64        35.34 o                         
   4 -10  10        631.37        666.65        29.09 o                         
   5 -10  10        209.16        202.30        17.79 o                         
  -8  -9  10         59.90         66.46        12.64 o                         
  -7  -9  10       1133.16       1167.87        49.37 o                         
  -6  -9  10         19.69         14.27        10.07 o                         
  -5  -9  10       1398.28       1420.76        82.69 o                         
  -4  -9  10        146.75        153.19        15.37 o                         
  -3  -9  10       1065.34       1141.59        35.20 o                         
  -2  -9  10        643.83        660.02        25.80 o                         
  -1  -9  10        442.74        451.99        23.06 o                         
   0  -9  10        386.89        434.08        33.84 o                         
   1  -9  10        129.79        132.36        20.46 o                         
   2  -9  10        500.34        541.30        35.25 o                         
   3  -9  10         54.99         59.60         9.81 o                         
   4  -9  10        280.65        297.68        18.62 o                         
   5  -9  10          0.61          6.39         4.52 o                         
   6  -9  10        364.69        400.67        28.63 o                         
  -9  -8  10        769.57        709.48        33.67 o                         
  -8  -8  10        218.26        235.35        30.43 o                         
  -7  -8  10        475.46        465.70        46.18 o                         
  -6  -8  10        762.47        829.20        38.91 o                         
  -5  -8  10        349.78        347.65        51.44 o                         
  -4  -8  10        624.07        655.79        27.96 o                         
  -3  -8  10          0.04          1.74         3.94 o                         
  -2  -8  10       1161.69       1096.06        40.33 o                         
  -1  -8  10        175.03        151.19        16.82 o                         
   0  -8  10        144.67        153.13        17.61 o                         
   1  -8  10        248.87        282.65        24.14 o                         
   2  -8  10        125.64        127.21        13.03 o                         
   3  -8  10        702.61        730.02        32.83 o                         
   4  -8  10          3.00         -1.87         4.45 o                         
   5  -8  10        259.64        320.87        33.43 o                         
   6  -8  10          8.95         14.93         6.71 o                         
 -10  -7  10        245.42        306.83        22.05 o                         
  -9  -7  10         40.63         33.43        10.65 o                         
  -8  -7  10        245.69        275.67        19.52 o                         
  -7  -7  10        678.26        737.34        32.43 o                         
  -6  -7  10        162.11        202.08        18.22 o                         
  -5  -7  10        308.40        309.88        19.27 o                         
  -4  -7  10         67.96         78.95         9.65 o                         
  -3  -7  10        746.47        772.76        31.09 o                         
  -2  -7  10         46.65         47.72         7.28 o                         
  -1  -7  10       1841.65       1835.55        58.22 o                         
   0  -7  10         42.03         37.18         9.15 o                         
   1  -7  10        470.17        492.09        31.27 o                         
   2  -7  10        531.53        518.87        25.91 o                         
   3  -7  10        200.10        242.33        18.52 o                         
   4  -7  10        609.41        544.13        34.32 o                         
   5  -7  10        137.37        152.08        17.18 o                         
   6  -7  10        640.73        606.50        46.83 o                         
 -10  -6  10         51.10         51.89        10.02 o                         
  -9  -6  10        742.02        774.15        42.91 o                         
  -8  -6  10        259.39        208.34        15.24 o                         
  -7  -6  10       1262.20       1238.53        38.71 o                         
  -6  -6  10        488.87        506.49        23.82 o                         
  -5  -6  10        934.31        972.19        33.72 o                         
  -4  -6  10        576.96        609.87        35.78 o                         
  -3  -6  10        541.89        529.89        24.91 o                         
  -2  -6  10       2331.78       2158.87        59.70 o                         
  -1  -6  10        378.72        399.24        23.77 o                         
   0  -6  10        907.31       1016.55        36.19 o                         
   1  -6  10        389.24        340.64        22.14 o                         
   2  -6  10        830.14        930.11        35.40 o                         
   3  -6  10         18.31         15.98         5.37 o                         
   4  -6  10        567.56        584.47        28.83 o                         
   5  -6  10         29.33         48.10        11.84 o                         
   6  -6  10        958.63        943.49        46.93 o                         
 -11  -5  10       1262.40       1203.33        58.67 o                         
 -10  -5  10         66.40         64.64        12.48 o                         
  -9  -5  10        623.21        666.66        30.41 o                         
  -8  -5  10        592.20        612.40        28.19 o                         
  -7  -5  10        400.27        366.75        19.02 o                         
  -6  -5  10       1133.13       1206.39        35.85 o                         
  -5  -5  10        657.70        641.07        24.34 o                         
  -4  -5  10       1093.09       1104.75        29.82 o                         
  -3  -5  10         73.84         68.36         8.28 o                         
  -2  -5  10       1960.99       1857.52        60.12 o                         
  -1  -5  10        264.30        236.20        22.35 o                         
   0  -5  10       1289.19       1279.33        41.21 o                         
   1  -5  10        147.70        160.48        13.55 o                         
   2  -5  10        960.08        985.63        39.73 o                         
   3  -5  10        524.88        519.63        29.56 o                         
   4  -5  10        177.11        190.98        16.24 o                         
   5  -5  10        371.65        454.80        29.86 o                         
   6  -5  10          6.36          7.18         6.62 o                         
 -11  -4  10        318.15        226.00        41.91 o                         
 -10  -4  10        640.04        652.83        31.94 o                         
  -9  -4  10        130.98         96.80        10.68 o                         
  -8  -4  10        802.96        795.91        32.36 o                         
  -7  -4  10        270.08        267.91        14.50 o                         
  -6  -4  10        576.58        617.74        21.43 o                         
  -5  -4  10        408.46        387.65        20.48 o                         
  -4  -4  10         99.68         86.89         8.24 o                         
  -3  -4  10        449.50        407.55        15.23 o                         
  -2  -4  10          4.55          6.51         3.83 o                         
  -1  -4  10        461.14        499.03        26.03 o                         
   0  -4  10          1.82          5.95         5.01 o                         
   1  -4  10        504.90        538.85        27.64 o                         
   2  -4  10        210.35        196.53        19.74 o                         
   3  -4  10        257.37        263.00        18.71 o                         
   4  -4  10        143.26        121.68        14.96 o                         
   5  -4  10        154.70        154.71        15.54 o                         
   6  -4  10        301.61        317.16        22.66 o                         
 -11  -3  10        531.19        590.40        33.91 o                         
 -10  -3  10        139.29        142.22        14.79 o                         
  -9  -3  10        496.48        507.53        24.21 o                         
  -8  -3  10         61.68         74.80         9.04 o                         
  -7  -3  10        470.13        460.20        21.42 o                         
  -6  -3  10         89.30         97.32         7.24 o                         
  -5  -3  10        186.53        199.20        10.64 o                         
  -4  -3  10        333.41        339.16        12.98 o                         
  -3  -3  10        506.38        482.80        16.49 o                         
  -2  -3  10       2160.97       2110.95        41.04 o                         
  -1  -3  10        116.34        138.09        12.02 o                         
   0  -3  10       1276.39       1249.23        64.41 o                         
   1  -3  10          5.46          7.28         4.94 o                         
   2  -3  10       1237.78       1325.71        49.67 o                         
   3  -3  10        112.10         89.20        14.50 o                         
   4  -3  10        725.59        737.59        43.54 o                         
   5  -3  10         28.05         21.85         8.23 o                         
   6  -3  10        832.39        821.27        37.33 o                         
 -11  -2  10        508.60        527.65        40.81 o                         
 -10  -2  10        532.49        545.44        28.76 o                         
  -9  -2  10        129.42        141.07        15.85 o                         
  -8  -2  10       1433.12       1403.22        37.29 o                         
  -7  -2  10         68.28         75.13         7.81 o                         
  -6  -2  10        731.57        675.15        22.36 o                         
  -5  -2  10        232.22        215.83        10.30 o                         
  -4  -2  10        660.70        665.94        18.68 o                         
  -3  -2  10          3.90          4.21         2.48 o                         
  -2  -2  10       2233.11       2098.92        58.90 o                         
  -1  -2  10        305.76        280.11        17.60 o                         
   0  -2  10       1763.19       1623.49        47.71 o                         
   1  -2  10        684.72        644.44        37.18 o                         
   2  -2  10        626.50        595.54        29.01 o                         
   3  -2  10        850.33        834.55        51.27 o                         
   4  -2  10        161.18        135.10        15.88 o                         
   5  -2  10        844.04        824.24        37.30 o                         
 -11  -1  10         55.33         64.96        11.90 o                         
 -10  -1  10        739.98        700.61        32.51 o                         
  -9  -1  10          0.04          2.13         5.61 o                         
  -8  -1  10       1168.39       1129.05        39.66 o                         
  -7  -1  10        286.06        275.56        15.60 o                         
  -6  -1  10       1793.36       1729.97        41.12 o                         
  -5  -1  10        373.37        398.47        13.51 o                         
  -4  -1  10        845.95        805.57        22.37 o                         
  -3  -1  10        808.47        863.58        25.78 o                         
  -2  -1  10        129.72        158.15        11.83 o                         
  -1  -1  10        471.46        449.90        25.42 o                         
   0  -1  10        157.22        134.04        12.43 o                         
   1  -1  10       1068.34       1177.31        46.06 o                         
   2  -1  10          4.35         15.52         6.06 o                         
   3  -1  10        461.63        433.40        25.10 o                         
   4  -1  10         65.74         98.95        20.31 o                         
   5  -1  10        211.28        251.66        22.52 o                         
 -10   0  10        576.32        522.64        34.60 o                         
  -9   0  10        159.24        175.99        15.39 o                         
  -8   0  10         96.54         52.07         9.48 o                         
  -7   0  10        348.15        349.09        20.05 o                         
  -6   0  10         62.14         65.16         9.04 o                         
  -5   0  10        370.00        395.13        15.64 o                         
  -4   0  10          1.21          1.36         3.45 o                         
  -3   0  10        995.27       1024.04        37.09 o                         
  -2   0  10        415.50        439.28        20.76 o                         
  -1   0  10        205.26        215.74        16.25 o                         
   0   0  10        949.07        953.31        40.65 o                         
   1   0  10          0.08         -6.85         6.85 o                         
   2   0  10       1177.29       1121.55        41.65 o                         
   3   0  10         20.04         18.09         8.47 o                         
   4   0  10        263.08        293.86        24.10 o                         
 -10   1  10        120.89        160.54        17.16 o                         
  -9   1  10        384.37        408.74        35.23 o                         
  -8   1  10        838.84        832.58        44.31 o                         
  -7   1  10         42.81         45.92         8.88 o                         
  -6   1  10        839.70        823.42        37.36 o                         
  -5   1  10         56.44         41.02         6.66 o                         
  -4   1  10        989.31        976.78        33.76 o                         
  -3   1  10        279.13        294.78        16.74 o                         
  -2   1  10        887.91        814.36        33.06 o                         
  -1   1  10        428.96        417.05        23.43 o                         
   0   1  10        223.39        228.50        19.61 o                         
   1   1  10       1764.23       1678.06        69.06 o                         
   2   1  10         33.64         34.08        10.26 o                         
   3   1  10        877.96        833.67       153.87 o                         
  -9   2  10        262.03        244.74        30.11 o                         
  -8   2  10        966.45       1060.50        83.14 o                         
  -7   2  10        429.58        426.91        29.76 o                         
  -6   2  10        881.54        833.98        40.90 o                         
  -5   2  10        839.98        834.27        32.64 o                         
  -4   2  10        386.33        409.76        29.26 o                         
  -3   2  10       2379.47       2278.35        56.16 o                         
  -2   2  10         43.63         53.35         8.49 o                         
  -1   2  10        572.53        491.26        26.67 o                         
   0   2  10          1.16          1.31         6.08 o                         
   1   2  10        407.22        349.17        30.41 o                         
  -7   3  10        588.99        587.23        43.94 o                         
  -6   3  10         50.71         51.21        10.33 o                         
  -5   3  10        250.74        272.22        22.00 o                         
  -4   3  10          8.78          9.50         6.37 o                         
  -3   3  10        620.18        652.48        43.97 o                         
  -2   3  10          6.81         22.29         7.63 o                         
  -1   3  10        727.06        737.65        38.00 o                         
   0   3  10         69.47         56.50        11.54 o                         
  -3 -12  11        474.24        553.94        47.92 o                         
  -2 -12  11         18.76         33.06        10.96 o                         
  -1 -12  11        330.53        391.46        26.25 o                         
   0 -12  11         37.40         31.97         9.30 o                         
   1 -12  11        155.95        225.60        29.81 o                         
  -5 -11  11        215.47        229.46        32.63 o                         
  -4 -11  11        346.52        315.99        34.16 o                         
  -3 -11  11        257.80        288.37        25.78 o                         
  -2 -11  11        338.85        368.81        29.59 o                         
  -1 -11  11        383.91        402.68        34.16 o                         
   0 -11  11        795.86        802.41        47.99 o                         
   1 -11  11         65.70         66.66        13.91 o                         
   2 -11  11        590.73        630.27        41.72 o                         
   3 -11  11          0.03         -3.33         9.49 o                         
  -7 -10  11        323.34        311.21        29.19 o                         
  -6 -10  11        686.67        722.35        54.03 o                         
  -5 -10  11         71.74         62.78        16.49 o                         
  -4 -10  11        361.95        402.22        35.24 o                         
  -3 -10  11          4.76          7.80         5.20 o                         
  -2 -10  11        588.64        600.62        25.81 o                         
  -1 -10  11          1.46         -4.31         7.30 o                         
   0 -10  11       1057.65       1072.37        81.11 o                         
   1 -10  11         89.40        111.24        16.86 o                         
   2 -10  11        921.55        920.27        43.35 o                         
   3 -10  11        406.24        401.16        28.11 o                         
   4 -10  11        116.85        108.73        14.06 o                         
  -8  -9  11        771.93        785.93        58.63 o                         
  -7  -9  11         17.15         31.81        30.05 o                         
  -6  -9  11       1224.81       1232.62        51.07 o                         
  -5  -9  11         12.46          8.07         7.61 o                         
  -4  -9  11        784.94        804.24        85.55 o                         
  -3  -9  11        177.03        202.49        17.23 o                         
  -2  -9  11        424.01        444.99        23.30 o                         
  -1  -9  11        536.55        569.46        31.68 o                         
   0  -9  11         20.31         20.73         8.74 o                         
   1  -9  11        424.48        440.97        32.15 o                         
   2  -9  11         68.18         55.97        11.80 o                         
   3  -9  11        432.83        514.58        28.62 o                         
   4  -9  11         39.65         26.66         8.41 o                         
  -8  -8  11          2.69         11.68         7.36 o                         
  -7  -8  11        341.42        356.47        26.24 o                         
  -6  -8  11          5.64         11.96         7.46 o                         
  -5  -8  11        370.67        414.92        28.55 o                         
  -4  -8  11         60.48         64.21        10.92 o                         
  -3  -8  11         88.81        124.72        14.07 o                         
  -2  -8  11        109.38        113.59        13.33 o                         
  -1  -8  11        183.98        217.80        18.85 o                         
   0  -8  11        400.05        436.85        27.30 o                         
   1  -8  11        151.66        176.94        19.96 o                         
   2  -8  11        842.08        865.79        40.51 o                         
   3  -8  11         42.23         59.04        10.34 o                         
   4  -8  11        414.32        441.46        30.18 o                         
   5  -8  11         35.53         31.87         8.41 o                         
  -9  -7  11        217.85        261.80        25.84 o                         
  -8  -7  11        332.91        354.89        25.23 o                         
  -7  -7  11        186.23        161.67        16.19 o                         
  -6  -7  11       1063.30       1042.92        39.12 o                         
  -5  -7  11         99.66        111.40        11.76 o                         
  -4  -7  11        962.72       1001.69        45.97 o                         
  -3  -7  11         15.17         19.91         6.37 o                         
  -2  -7  11       1310.62       1159.86        62.26 o                         
  -1  -7  11        186.80        155.54        18.22 o                         
   0  -7  11        940.50        933.87        36.54 o                         
   1  -7  11        782.65        737.28        40.96 o                         
   2  -7  11        909.81        894.87        36.60 o                         
   3  -7  11       1521.88       1511.29        66.87 o                         
   4  -7  11         70.26         62.29        14.66 o                         
   5  -7  11        708.60        746.84        46.96 o                         
  -9  -6  11         13.29         16.64         7.59 o                         
  -8  -6  11        783.12        738.48        36.36 o                         
  -7  -6  11        120.86         99.72        15.09 o                         
  -6  -6  11       1498.17       1441.03        41.99 o                         
  -5  -6  11        177.06        190.09        13.63 o                         
  -4  -6  11       1079.97       1116.36        42.73 o                         
  -3  -6  11        537.35        526.90        28.25 o                         
  -2  -6  11        927.79        889.99        34.23 o                         
  -1  -6  11       1669.56       1683.86        67.37 o                         
   0  -6  11         78.83         54.95        10.00 o                         
   1  -6  11        906.45        897.51        36.11 o                         
   2  -6  11         63.14         71.63        11.15 o                         
   3  -6  11        394.82        421.47        27.66 o                         
   4  -6  11        150.81        142.77        16.85 o                         
   5  -6  11        251.67        275.83        34.24 o                         
 -10  -5  11       1035.19       1021.34        42.03 o                         
  -9  -5  11        350.35        374.05        23.71 o                         
  -8  -5  11        223.70        210.45        16.95 o                         
  -7  -5  11        863.94        835.13        34.13 o                         
  -6  -5  11        159.80        138.29        12.80 o                         
  -5  -5  11        928.63        935.56        31.13 o                         
  -4  -5  11         16.10         18.01         5.00 o                         
  -3  -5  11        412.51        375.03        20.91 o                         
  -2  -5  11        111.51        112.16        11.61 o                         
  -1  -5  11        403.88        413.91        47.06 o                         
   0  -5  11        180.52        194.42        16.95 o                         
   1  -5  11        322.88        347.39        27.64 o                         
   2  -5  11        367.78        459.36        39.49 o                         
   3  -5  11          2.58          3.51         6.79 o                         
   4  -5  11        190.26        247.05        25.47 o                         
   5  -5  11         45.72         67.42        15.57 o                         
 -10  -4  11         30.92         19.25         7.38 o                         
  -9  -4  11        393.01        420.10        25.06 o                         
  -8  -4  11        141.25        151.06        14.47 o                         
  -7  -4  11        463.98        476.53        24.69 o                         
  -6  -4  11        987.91       1010.76        29.57 o                         
  -5  -4  11        222.46        236.33        12.32 o                         
  -4  -4  11        654.02        680.19        23.10 o                         
  -3  -4  11          2.80          5.99         3.89 o                         
  -2  -4  11        465.48        444.63        25.16 o                         
  -1  -4  11        243.99        248.44        17.18 o                         
   0  -4  11        306.36        266.81        43.01 o                         
   1  -4  11        256.71        233.16        22.86 o                         
   2  -4  11        454.27        494.74        34.32 o                         
   3  -4  11        564.73        579.19        38.02 o                         
   4  -4  11         36.71         37.36         9.58 o                         
 -10  -3  11        561.88        570.68        30.04 o                         
  -9  -3  11        108.02        124.97        13.48 o                         
  -8  -3  11        660.91        646.68        26.39 o                         
  -7  -3  11       1047.21        907.84        42.79 o                         
  -6  -3  11        742.65        742.39        22.82 o                         
  -5  -3  11       1802.29       1721.26        49.13 o                         
  -4  -3  11        190.89        199.96        11.03 o                         
  -3  -3  11        861.16        841.25        28.86 o                         
  -2  -3  11        163.67        175.12        14.20 o                         
  -1  -3  11        749.44        749.30        36.86 o                         
   0  -3  11         50.23         51.75         9.17 o                         
   1  -3  11       1036.00        950.86        47.83 o                         
   2  -3  11         34.05         28.22        13.28 o                         
   3  -3  11        609.11        584.44        33.12 o                         
   4  -3  11         93.93         84.26        13.59 o                         
 -10  -2  11        549.80        533.65        28.81 o                         
  -9  -2  11        700.51        685.06        31.73 o                         
  -8  -2  11         89.53         85.16        12.06 o                         
  -7  -2  11        901.69        844.32        41.85 o                         
  -6  -2  11          2.07          3.39         4.01 o                         
  -5  -2  11       1071.82       1026.64        40.84 o                         
  -4  -2  11         17.55         18.83         6.33 o                         
  -3  -2  11       1700.52       1481.79        60.59 o                         
  -2  -2  11        149.16        157.67        12.43 o                         
  -1  -2  11       1241.10       1211.94        49.90 o                         
   0  -2  11        276.65        274.72        20.96 o                         
   1  -2  11        703.34        682.63        35.24 o                         
   2  -2  11        754.44        751.98        37.82 o                         
   3  -2  11        101.42         87.83        12.35 o                         
  -9  -1  11        379.00        391.97        26.12 o                         
  -8  -1  11          3.62          9.24         5.67 o                         
  -7  -1  11        652.49        648.27        37.55 o                         
  -6  -1  11         33.09         34.61         7.74 o                         
  -5  -1  11        234.19        200.44        17.97 o                         
  -4  -1  11        242.05        246.62        16.81 o                         
  -3  -1  11        154.62        154.44        11.97 o                         
  -2  -1  11        637.64        649.22        26.41 o                         
  -1  -1  11         18.14         21.21         6.63 o                         
   0  -1  11        450.39        413.25        26.63 o                         
   1  -1  11         73.73         86.11        15.20 o                         
   2  -1  11        359.66        357.18        30.36 o                         
   3  -1  11        320.15        352.08        23.78 o                         
  -9   0  11          4.92         -1.55         6.55 o                         
  -8   0  11        360.35        402.23        46.49 o                         
  -7   0  11         39.74         41.95        12.78 o                         
  -6   0  11        297.88        334.72        24.05 o                         
  -5   0  11        402.88        462.75        52.39 o                         
  -4   0  11          4.42          8.43         4.99 o                         
  -3   0  11        775.26        761.48        36.12 o                         
  -2   0  11         24.64         25.70         6.69 o                         
  -1   0  11        376.48        339.52        21.97 o                         
   0   0  11         26.64         47.55         9.69 o                         
   1   0  11        803.94        801.03        60.23 o                         
   2   0  11        138.17        129.66        16.23 o                         
  -8   1  11         42.18         46.27        19.11 o                         
  -7   1  11       1184.16       1199.81        86.22 o                         
  -6   1  11          1.03          4.68        11.79 o                         
  -5   1  11        527.04        417.79        62.94 o                         
  -4   1  11        205.72        210.07        20.97 o                         
  -3   1  11       1072.93       1015.37        39.03 o                         
  -2   1  11        480.37        416.68        24.19 o                         
  -1   1  11        922.46        890.93        37.27 o                         
   0   1  11        707.32        604.10        30.99 o                         
  -6   2  11        490.06        605.48        45.99 o                         
  -5   2  11        304.90        309.09        26.36 o                         
  -4   2  11        473.08        462.27        28.14 o                         
  -3   2  11         56.66         61.65        10.99 o                         
  -2   2  11        717.87        703.58        38.73 o                         
  -3 -11  12        951.29        974.87        55.27 o                         
  -2 -11  12        179.63        176.06        19.38 o                         
  -1 -11  12        514.54        454.94        27.07 o                         
   0 -11  12          0.23          6.10         8.22 o                         
  -5 -10  12        742.65        749.93        45.21 o                         
  -4 -10  12          5.78         10.68         7.17 o                         
  -3 -10  12        839.42        833.00        49.63 o                         
  -2 -10  12          2.06          2.17         7.44 o                         
  -1 -10  12        621.55        659.99        36.49 o                         
   0 -10  12         53.95         35.78        13.59 o                         
   1 -10  12        409.47        429.07        29.27 o                         
   2 -10  12        124.41        134.87        16.73 o                         
  -7  -9  12        235.52        238.51        26.13 o                         
  -6  -9  12        128.99        146.92        17.47 o                         
  -5  -9  12        187.93        201.72        18.17 o                         
  -4  -9  12        270.89        302.78        23.29 o                         
  -3  -9  12         30.89         41.56        11.23 o                         
  -2  -9  12        227.92        286.63        22.61 o                         
  -1  -9  12         21.54         21.02         8.45 o                         
   0  -9  12        351.10        353.93        25.68 o                         
   1  -9  12          5.80         17.00         8.79 o                         
   2  -9  12        576.04        651.31        36.56 o                         
   3  -9  12        172.33        159.55        22.13 o                         
  -7  -8  12        156.69        149.51        17.64 o                         
  -6  -8  12        335.60        360.50        26.48 o                         
  -5  -8  12        195.17        203.40        17.05 o                         
  -4  -8  12        389.96        388.23        32.12 o                         
  -3  -8  12        823.27        856.36        57.40 o                         
  -2  -8  12        110.33        133.95        17.16 o                         
  -1  -8  12        736.21        717.97        36.01 o                         
   0  -8  12          1.72          3.00         6.30 o                         
   1  -8  12        527.26        566.90        37.33 o                         
   2  -8  12         50.83         71.75        14.29 o                         
   3  -8  12        519.22        553.94        35.17 o                         
  -8  -7  12         13.84         15.74         7.69 o                         
  -7  -7  12        497.54        469.70        50.66 o                         
  -6  -7  12         14.25         21.06         6.86 o                         
  -5  -7  12        887.89        893.82        36.41 o                         
  -4  -7  12         53.41         34.06        10.74 o                         
  -3  -7  12        584.52        612.08        39.59 o                         
  -2  -7  12        120.38        100.26        13.35 o                         
  -1  -7  12        665.39        698.07        32.03 o                         
   0  -7  12        237.83        284.03        31.26 o                         
   1  -7  12       1001.42        982.26        44.20 o                         
   2  -7  12        491.85        530.17        54.84 o                         
   3  -7  12        347.13        306.28        32.40 o                         
  -8  -6  12          0.15         -3.96         5.16 o                         
  -7  -6  12       1008.02        903.46        37.41 o                         
  -6  -6  12        149.32        175.17        15.96 o                         
  -5  -6  12       1209.99       1190.29        55.86 o                         
  -4  -6  12        537.72        585.32        45.32 o                         
  -3  -6  12        259.00        242.72        18.02 o                         
  -2  -6  12        429.08        448.34        24.73 o                         
  -1  -6  12         14.69         19.55         7.53 o                         
   0  -6  12        527.11        540.21        30.67 o                         
   1  -6  12          5.82         12.01         7.53 o                         
   2  -6  12        925.45        969.41        79.47 o                         
   3  -6  12         67.58         89.93        17.18 o                         
  -9  -5  12        182.48        179.16        17.13 o                         
  -8  -5  12        177.97        201.50        17.30 o                         
  -7  -5  12         23.20         22.23         7.20 o                         
  -6  -5  12        329.68        363.81        18.01 o                         
  -5  -5  12          0.13          2.19         4.59 o                         
  -4  -5  12        606.04        607.52        28.41 o                         
  -3  -5  12         79.20         98.97        10.43 o                         
  -2  -5  12        386.61        396.56        25.09 o                         
  -1  -5  12        301.83        342.80        24.60 o                         
   0  -5  12         12.38         12.33         9.83 o                         
   1  -5  12        488.44        477.53        34.44 o                         
   2  -5  12          0.93         15.23        10.46 o                         
   3  -5  12        330.50        379.99        39.12 o                         
  -9  -4  12        596.48        660.67        34.27 o                         
  -8  -4  12          3.87          9.56         5.23 o                         
  -7  -4  12        292.78        299.98        18.06 o                         
  -6  -4  12          4.92          3.90         4.79 o                         
  -5  -4  12        708.91        688.28        24.41 o                         
  -4  -4  12        146.06        114.66        14.34 o                         
  -3  -4  12        819.86        752.76        40.96 o                         
  -2  -4  12        289.34        265.47        21.57 o                         
  -1  -4  12        617.46        621.20        33.67 o                         
   0  -4  12        402.65        359.70        29.37 o                         
   1  -4  12        573.99        562.19        46.85 o                         
   2  -4  12       1007.51        878.27        49.94 o                         
   3  -4  12        218.70        205.09        39.67 o                         
  -9  -3  12        686.78        703.48        40.72 o                         
  -8  -3  12        183.27        175.18        15.45 o                         
  -7  -3  12       1191.68       1093.36        66.08 o                         
  -6  -3  12        453.55        411.90        22.15 o                         
  -5  -3  12        850.11        795.15        31.38 o                         
  -4  -3  12       1278.03       1146.81        73.17 o                         
  -3  -3  12         45.87         41.31         8.30 o                         
  -2  -3  12       1257.78       1231.52        42.97 o                         
  -1  -3  12          0.94          5.64         5.84 o                         
   0  -3  12        760.64        703.89        36.01 o                         
   1  -3  12         12.66         22.43         8.88 o                         
   2  -3  12        902.22        839.43        48.99 o                         
  -8  -2  12        640.60        625.96        48.96 o                         
  -7  -2  12         71.00         47.25        24.39 o                         
  -6  -2  12        991.01        934.85        66.45 o                         
  -5  -2  12          0.29          6.51         5.60 o                         
  -4  -2  12        519.46        503.31        27.62 o                         
  -3  -2  12         64.19         64.74         9.62 o                         
  -2  -2  12        299.55        305.30        23.17 o                         
  -1  -2  12        185.37        205.81        18.79 o                         
   0  -2  12        146.14        144.35        16.21 o                         
   1  -2  12        283.58        310.46        29.42 o                         
  -8  -1  12        227.64        231.93        28.62 o                         
  -7  -1  12        175.93        218.25        27.16 o                         
  -6  -1  12        276.28        313.74        31.84 o                         
  -5  -1  12        412.75        416.30        34.73 o                         
  -4  -1  12          0.26          2.36         6.18 o                         
  -3  -1  12        388.70        305.85        22.34 o                         
  -2  -1  12        122.96        123.80        17.51 o                         
  -1  -1  12        139.15        173.32        18.32 o                         
   0  -1  12        186.59        187.87        18.65 o                         
  -5   0  12        206.20        227.09        26.27 o                         
  -4   0  12       1029.88        904.45        73.14 o                         
  -3   0  12         10.22         28.34         9.51 o                         
  -2   0  12        736.12        660.04        53.39 o                         
  -4  -9  13         30.28         43.53        12.99 o                         
  -3  -9  13        461.25        501.98        38.47 o                         
  -2  -9  13          0.18          0.00         8.37 o                         
  -1  -9  13        282.39        318.82        24.92 o                         
   0  -9  13        257.78        217.73        21.44 o                         
  -6  -8  13        188.94        171.92        21.43 o                         
  -5  -8  13        425.95        375.25        30.92 o                         
  -4  -8  13        704.37        761.37        62.73 o                         
  -3  -8  13        393.67        431.10        35.23 o                         
  -2  -8  13        864.22        867.95        42.18 o                         
  -1  -8  13          0.70          4.64         6.37 o                         
   0  -8  13        578.91        587.12        36.66 o                         
   1  -8  13        143.84        160.89        18.28 o                         
  -6  -7  13        699.50        613.08        35.25 o                         
  -5  -7  13          2.34          9.45         8.04 o                         
  -4  -7  13       1282.59       1194.96        44.83 o                         
  -3  -7  13        119.85        106.99        16.15 o                         
  -2  -7  13        792.93        726.97        33.77 o                         
  -1  -7  13        105.16        134.03        18.82 o                         
   0  -7  13        134.15        124.62        18.61 o                         
   1  -7  13        119.67        159.29        21.35 o                         
  -7  -6  13        164.34        179.23        18.71 o                         
  -6  -6  13        221.91        215.88        22.56 o                         
  -5  -6  13        249.21        302.93        27.22 o                         
  -4  -6  13         38.82         27.56         7.44 o                         
  -3  -6  13        360.09        376.54        23.32 o                         
  -2  -6  13          4.15          6.23         5.67 o                         
  -1  -6  13        179.57        155.43        24.08 o                         
   0  -6  13          2.19          6.54         6.39 o                         
   1  -6  13        385.47        392.02        33.25 o                         
  -7  -5  13        186.50        197.96        16.63 o                         
  -6  -5  13        176.89        149.94        14.57 o                         
  -5  -5  13        262.37        311.57        18.33 o                         
  -4  -5  13        464.05        429.12        27.43 o                         
  -3  -5  13        100.50        105.30        16.79 o                         
  -2  -5  13        550.64        563.00        33.03 o                         
  -1  -5  13          0.47          6.12         6.89 o                         
   0  -5  13        550.58        527.12        61.17 o                         
   1  -5  13         19.49         12.03        11.69 o                         
  -7  -4  13        126.00        113.97        14.59 o                         
  -6  -4  13        294.84        276.31        26.96 o                         
  -5  -4  13         29.33         27.79        10.58 o                         
  -4  -4  13        866.12        765.56        41.84 o                         
  -3  -4  13        175.93        167.48        15.40 o                         
  -2  -4  13        983.38        816.55        36.79 o                         
  -1  -4  13        431.61        345.90        25.25 o                         
   0  -4  13        381.76        371.98        27.08 o                         
  -6  -3  13        466.58        503.98        43.59 o                         
  -5  -3  13        312.10        255.31        35.50 o                         
  -4  -3  13        202.11        194.33        18.13 o                         
  -3  -3  13        908.31        861.72        44.39 o                         
  -2  -3  13          4.57          2.75         6.93 o                         
  -1  -3  13        796.07        730.69        37.78 o                         
  -5  -2  13        527.20        509.64        46.53 o                         
  -4  -2  13         72.01         76.88        24.98 o                         
  -3  -2  13        101.59        100.61        14.05 o                         
                                                                                
