# Supplementary material for: Syntheses and crystal structures of 4-benzyl-1-ethyl-1,2,4-triazolium bromide and its corresponding NHC complexes of rhodium and iridium
Source: Acta Crystallogr E Crystallogr Commun. 2025 Mar 27;81(Pt 4):350–7. doi: 10.1107/S2056989025002671 (PMC11974332; doi:10.1107/S2056989025002671)
Supplement: Supplementary file 4 [file e-81-00350-5sup8.hkl]

data_5                                                                          
_shelx_title ' 99724 in P1 No1' 
_shelx_refln_list_code          4                                               
_shelx_F_calc_maximum      197.66                                               
_exptl_crystal_F_000       832.00                                               
_reflns_d_resolution_high  0.7500                                               
                                                                                
loop_                                                                           
 _space_group_symop_operation_xyz                                               
 'x, y, z'                                                                      
                                                                                
_cell_length_a     9.4720                                                       
_cell_length_b     9.5071                                                       
_cell_length_c    18.7104                                                       
_cell_angle_alpha  79.820                                                       
_cell_angle_beta   86.122                                                       
_cell_angle_gamma  89.386                                                       
                                                                                
_shelx_F_squared_multiplier     1.000                                           
                                                                                
loop_                                                                           
 _refln_index_h                                                                 
 _refln_index_k                                                                 
 _refln_index_l                                                                 
 _refln_F_squared_calc                                                          
 _refln_F_squared_meas                                                          
 _refln_F_squared_sigma                                                         
 _refln_observed_status                                                         
  -2  -5 -24       2006.81       2270.46       150.67 o                         
  -1  -5 -24        924.39       1207.93       170.94 o                         
   0  -5 -24        924.23       1166.35       177.24 o                         
   1  -5 -24       1644.51       1659.25       133.01 o                         
  -3  -4 -24        419.40        415.90        75.23 o                         
  -2  -4 -24        456.25        671.65        86.51 o                         
  -1  -4 -24        801.16        883.87       164.59 o                         
   0  -4 -24       1322.42       1324.88       117.09 o                         
   1  -4 -24       2060.91       2532.81       164.92 o                         
   2  -4 -24       1073.86       1221.29       178.89 o                         
  -4  -3 -24        989.33        932.71        97.20 o                         
  -3  -3 -24        303.38        360.24        73.80 o                         
  -2  -3 -24        803.24        989.59       102.19 o                         
  -1  -3 -24        433.08        369.37        76.16 o                         
   0  -3 -24        129.91        104.11        68.91 o                         
   1  -3 -24         60.74        218.74       181.69 o                         
   2  -3 -24          4.12         20.05        71.80 o                         
  -4  -2 -24       2154.23       2444.85       214.34 o                         
  -3  -2 -24       2557.10       2603.76       160.92 o                         
  -2  -2 -24       2099.18       2430.87       158.22 o                         
  -1  -2 -24       1370.40       1665.58       132.28 o                         
   0  -2 -24       1380.12       1862.31       143.65 o                         
   1  -2 -24       2098.55       2512.13       170.21 o                         
   2  -2 -24       1579.30       1734.53       197.93 o                         
  -4  -1 -24        161.23        182.55        94.23 o                         
  -3  -1 -24        466.70        525.59       123.78 o                         
  -2  -1 -24        638.70        878.11       139.40 o                         
  -1  -1 -24        260.46        382.20       111.78 o                         
   0  -1 -24        712.41        956.83        95.32 o                         
   1  -1 -24       1047.51       1107.40        87.64 o                         
   2  -1 -24        571.50        604.27       140.41 o                         
  -3   0 -24        808.53        552.20       127.59 o                         
  -2   0 -24        863.28        627.21       133.98 o                         
  -1   0 -24        447.82        479.16       124.93 o                         
   0   0 -24        251.74        249.97        65.18 o                         
   1   0 -24        115.15        126.33        60.80 o                         
  -2   1 -24       1946.49       1874.04       209.38 o                         
  -1   1 -24       1976.43       2217.91       225.51 o                         
   0   1 -24       1723.39       1825.09       210.93 o                         
  -3  -6 -23       2007.21       2623.75       158.05 o                         
  -2  -6 -23       1252.32       1399.84       119.61 o                         
  -1  -6 -23       1297.96       1688.57       155.85 o                         
   0  -6 -23       1249.53       1698.06       198.91 o                         
   1  -6 -23       1663.77       1682.60       205.00 o                         
   2  -6 -23       1631.00       2095.34       428.77 o                         
  -4  -5 -23         44.68         34.51        51.29 o                         
  -3  -5 -23         72.97         91.99        57.70 o                         
  -2  -5 -23         35.28         77.68        61.25 o                         
  -1  -5 -23        124.14        121.77        57.62 o                         
   0  -5 -23        110.03        148.67        63.64 o                         
   1  -5 -23         36.82         82.14        66.81 o                         
   2  -5 -23         20.59         41.79        49.82 o                         
   3  -5 -23        176.05        189.64        86.35 o                         
  -5  -4 -23       1319.31       1440.98       159.04 o                         
  -4  -4 -23       1434.82       1576.61       112.82 o                         
  -3  -4 -23       2101.54       2072.93       106.55 o                         
  -2  -4 -23       2460.13       2833.48       162.22 o                         
  -1  -4 -23       1547.73       1878.17       131.27 o                         
   0  -4 -23       1219.82       1319.73       113.00 o                         
   1  -4 -23       1308.78       1447.33       121.33 o                         
   2  -4 -23       1413.31       1379.48       122.78 o                         
   3  -4 -23        667.69        743.98       220.38 o                         
  -5  -3 -23       1067.65       1375.35       107.98 o                         
  -4  -3 -23        916.46       1052.65        98.30 o                         
  -3  -3 -23       1224.22       1460.68       115.22 o                         
  -2  -3 -23       1299.19       1593.30       121.91 o                         
  -1  -3 -23       1622.93       1821.38       135.53 o                         
   0  -3 -23       2920.50       3296.75       186.46 o                         
   1  -3 -23       4156.63       5007.47       242.86 o                         
   2  -3 -23       1975.63       2459.76       164.51 o                         
   3  -3 -23       1780.72       2223.40       224.28 o                         
   4  -3 -23       1866.13       2042.77       224.73 o                         
  -5  -2 -23        476.58        519.33       121.33 o                         
  -4  -2 -23         99.14         54.34        50.54 o                         
  -3  -2 -23        207.83        172.14        82.23 o                         
  -2  -2 -23        192.01        136.53        51.61 o                         
  -1  -2 -23        114.16         74.66        57.84 o                         
   0  -2 -23         91.14        107.93        44.61 o                         
   1  -2 -23         34.94         95.62        45.47 o                         
   2  -2 -23         17.45         55.93        60.18 o                         
   3  -2 -23        102.45         74.56        70.03 o                         
   4  -2 -23        408.77        553.64        98.73 o                         
  -5  -1 -23        929.68        760.94       129.54 o                         
  -4  -1 -23       1829.86       2002.06       193.08 o                         
  -3  -1 -23       1901.23       2030.91       194.48 o                         
  -2  -1 -23       1656.03       1507.22       166.80 o                         
  -1  -1 -23       1867.49       2103.32       201.42 o                         
   0  -1 -23       1561.46       1770.16       119.51 o                         
   1  -1 -23       1946.21       1847.91       130.96 o                         
   2  -1 -23       1746.86       1919.65       130.99 o                         
   3  -1 -23       1028.00       1056.93        88.36 o                         
  -5   0 -23         47.85        108.59        92.52 o                         
  -4   0 -23        390.86        458.12       120.99 o                         
  -3   0 -23        517.04        593.71       123.45 o                         
  -2   0 -23        574.09        981.54       150.13 o                         
  -1   0 -23        946.92       1245.62       161.99 o                         
   0   0 -23       1300.29       1580.45       188.94 o                         
   1   0 -23       1242.51       1451.24       149.39 o                         
   2   0 -23       1136.26       1275.12       109.22 o                         
   3   0 -23       1366.71       1449.87       102.73 o                         
  -4   1 -23        546.21        637.79       137.66 o                         
  -3   1 -23        493.15        665.24       134.71 o                         
  -2   1 -23        494.54        408.23       121.84 o                         
  -1   1 -23        277.91        368.09       118.66 o                         
   0   1 -23        174.71        240.32       106.70 o                         
   1   1 -23         47.74         32.43        59.79 o                         
   2   1 -23          3.97         -5.87        66.72 o                         
  -3   2 -23       2175.82       2208.72       224.44 o                         
  -2   2 -23       2360.55       2292.60       230.21 o                         
  -1   2 -23       1802.24       2268.37       227.31 o                         
   0   2 -23       1241.76       1283.94       177.43 o                         
   1   2 -23       1597.29       1920.62       271.68 o                         
  -3  -7 -22          8.09         31.07        51.34 o                         
  -2  -7 -22        205.55        329.11        74.72 o                         
  -1  -7 -22        944.45        997.80       190.18 o                         
   0  -7 -22       1299.06       1719.17       137.05 o                         
   1  -7 -22        749.08        726.33       101.81 o                         
   2  -7 -22        826.35       1067.68       136.72 o                         
  -5  -6 -22        728.75        799.04       122.05 o                         
  -4  -6 -22       1167.95       1271.51       103.61 o                         
  -3  -6 -22       2470.48       2567.27       153.03 o                         
  -2  -6 -22       1242.81       1124.99       122.98 o                         
  -1  -6 -22        674.65        709.95        91.57 o                         
   0  -6 -22        691.16        950.27        91.15 o                         
   1  -6 -22        446.48        505.05        61.23 o                         
   2  -6 -22        369.38        380.04        61.96 o                         
   3  -6 -22        237.51        322.30        63.25 o                         
  -5  -5 -22        799.86       1119.00       138.40 o                         
  -4  -5 -22       1750.96       2020.53       126.36 o                         
  -3  -5 -22       1504.31       1567.37       115.76 o                         
  -2  -5 -22        898.03        907.50       107.50 o                         
  -1  -5 -22       1533.34       1827.31       122.66 o                         
   0  -5 -22       1512.39       1949.14       131.30 o                         
   1  -5 -22       1520.18       1777.29       108.77 o                         
   2  -5 -22       2584.04       2417.99       239.55 o                         
   3  -5 -22       2042.59       2336.12       195.47 o                         
   4  -5 -22       1224.60       1388.41       290.94 o                         
  -6  -4 -22        150.14        114.58        52.61 o                         
  -5  -4 -22        346.98        377.12        65.08 o                         
  -4  -4 -22         31.36         60.77        32.08 o                         
  -3  -4 -22          9.01         -7.46        34.78 o                         
  -2  -4 -22        102.93         68.54        45.05 o                         
  -1  -4 -22        322.10        355.40        67.70 o                         
   0  -4 -22        213.10        362.63       126.59 o                         
   1  -4 -22        739.51        722.11        92.33 o                         
   2  -4 -22        591.97        876.78        79.37 o                         
   3  -4 -22        834.52       1022.59       106.36 o                         
   4  -4 -22        989.46       1335.31       108.83 o                         
  -6  -3 -22       2140.64       2322.24       111.97 o                         
  -5  -3 -22       2529.96       2603.11       122.76 o                         
  -4  -3 -22       2294.40       2256.65       143.47 o                         
  -3  -3 -22       2705.78       3136.92       111.23 o                         
  -2  -3 -22       2849.59       3254.80       114.10 o                         
  -1  -3 -22       1835.64       1890.28        92.05 o                         
   0  -3 -22        719.24        746.14        60.52 o                         
   1  -3 -22       1137.88       1208.43        79.85 o                         
   2  -3 -22       1299.08       1217.40       108.27 o                         
   3  -3 -22        633.52        580.86       124.20 o                         
   4  -3 -22        574.31        533.63        95.70 o                         
   5  -3 -22        336.14        281.58        73.05 o                         
  -6  -2 -22        822.09        962.09       105.11 o                         
  -5  -2 -22        649.36        838.42        97.02 o                         
  -4  -2 -22       1290.01       1375.02        96.24 o                         
  -3  -2 -22       2618.73       3234.97       182.83 o                         
  -2  -2 -22       2970.44       3627.67       185.35 o                         
  -1  -2 -22       1322.47       1477.58        74.87 o                         
   0  -2 -22       1834.55       2217.73       164.45 o                         
   1  -2 -22       2958.30       3241.45       162.47 o                         
   2  -2 -22       2108.94       2171.64       129.50 o                         
   3  -2 -22       2196.21       2221.56       162.15 o                         
   4  -2 -22       2100.07       2209.59       119.98 o                         
   5  -2 -22       2046.95       2164.10       205.00 o                         
  -6  -1 -22        601.43        510.50       107.90 o                         
  -5  -1 -22        260.03        178.66        92.02 o                         
  -4  -1 -22         98.30        118.36        83.88 o                         
  -3  -1 -22         16.75         40.94        48.62 o                         
  -2  -1 -22         17.01         34.85        43.32 o                         
  -1  -1 -22        105.55        211.26        63.07 o                         
   0  -1 -22         84.28        126.96        48.11 o                         
   1  -1 -22        314.21        390.54        65.79 o                         
   2  -1 -22        216.48        387.15        68.83 o                         
   3  -1 -22        222.89        290.11        56.92 o                         
   4  -1 -22        174.23        320.18        87.25 o                         
   5  -1 -22        555.45        683.18       102.83 o                         
  -6   0 -22       2000.33       1716.58       188.86 o                         
  -5   0 -22       2109.94       2251.83       210.41 o                         
  -4   0 -22       2111.46       2267.63       238.84 o                         
  -3   0 -22       2895.33       2881.92       186.57 o                         
  -2   0 -22       3066.43       3141.66       248.91 o                         
  -1   0 -22       3072.93       3094.01       249.01 o                         
   0   0 -22       1543.13       1421.04       171.76 o                         
   1   0 -22       1609.60       1508.60       258.18 o                         
   2   0 -22       1855.01       1789.07       173.81 o                         
   3   0 -22       1572.28       1611.26       103.85 o                         
   4   0 -22       1002.85        961.44        87.77 o                         
  -5   1 -22        263.30        366.40       119.18 o                         
  -4   1 -22        540.28        693.00       136.26 o                         
  -3   1 -22       2586.17       2759.28       240.94 o                         
  -2   1 -22       1471.43       1692.16       183.74 o                         
  -1   1 -22       1116.02       1405.11       171.66 o                         
   0   1 -22       1905.26       2447.63       228.00 o                         
   1   1 -22       2208.04       2348.49       290.11 o                         
   2   1 -22       2809.64       3179.27       178.72 o                         
   3   1 -22       2134.80       2491.26       178.56 o                         
   4   1 -22       2039.94       2019.88       179.63 o                         
  -5   2 -22        969.86       1077.31       158.41 o                         
  -4   2 -22        237.83         89.32        89.59 o                         
  -3   2 -22         78.27        -29.53       100.55 o                         
  -2   2 -22        183.21        147.86        87.96 o                         
  -1   2 -22         51.28        149.38       100.86 o                         
   0   2 -22         86.95        -15.14        92.19 o                         
   1   2 -22        163.25         62.08        92.15 o                         
   2   2 -22        253.50        289.85        75.90 o                         
   3   2 -22        111.92        183.71        72.95 o                         
  -3   3 -22       1321.59       1213.00       170.99 o                         
  -2   3 -22       1723.27       1635.40       191.15 o                         
  -1   3 -22       1248.37       1108.93       170.08 o                         
   0   3 -22       1006.92        959.70       163.07 o                         
   1   3 -22       1164.83       1467.10       189.50 o                         
   2   3 -22       1181.36       1272.45       211.02 o                         
  -3  -8 -21        792.63        866.24        95.35 o                         
  -2  -8 -21        626.90        629.03       100.64 o                         
  -1  -8 -21        620.03        575.44       106.56 o                         
   0  -8 -21        458.44        544.37        90.86 o                         
   1  -8 -21        273.08        257.01        76.83 o                         
   2  -8 -21        103.15        103.28        58.01 o                         
  -5  -7 -21       1502.22       1614.25       157.63 o                         
  -4  -7 -21       2090.59       2280.40       110.78 o                         
  -3  -7 -21       2468.52       2610.00       162.00 o                         
  -2  -7 -21       2896.76       2858.44       199.88 o                         
  -1  -7 -21       2668.91       2542.43       245.74 o                         
   0  -7 -21       3306.78       3299.17       155.45 o                         
   1  -7 -21       3397.85       3667.02       159.66 o                         
   2  -7 -21       2703.03       3286.89       333.14 o                         
   3  -7 -21       1534.50       1278.96       121.82 o                         
  -5  -6 -21         83.66        174.22        44.01 o                         
  -4  -6 -21        410.87        519.83        55.17 o                         
  -3  -6 -21        406.81        523.47        58.70 o                         
  -2  -6 -21        247.67        360.44        40.38 o                         
  -1  -6 -21       1025.72       1248.70        64.78 o                         
   0  -6 -21        930.90       1211.25        95.46 o                         
   1  -6 -21       1445.32       1633.97       129.56 o                         
   2  -6 -21       1377.32       1564.61       159.93 o                         
   3  -6 -21        605.76        798.44        76.30 o                         
   4  -6 -21       1193.54       1819.27       197.90 o                         
  -6  -5 -21       1891.05       1885.42       168.93 o                         
  -5  -5 -21       1446.79       1432.08        69.41 o                         
  -4  -5 -21        627.86        697.19        49.99 o                         
  -3  -5 -21        858.64        862.87        42.81 o                         
  -2  -5 -21        990.12        955.32        51.13 o                         
  -1  -5 -21        896.17        857.02        57.42 o                         
   0  -5 -21        545.29        436.69        54.58 o                         
   1  -5 -21        719.73        719.33        67.00 o                         
   2  -5 -21        563.83        550.51        68.33 o                         
   3  -5 -21        152.05        164.76        61.74 o                         
   4  -5 -21         52.78         67.26        57.42 o                         
   5  -5 -21         58.36         91.27        57.37 o                         
  -7  -4 -21        815.99       1058.45       137.18 o                         
  -6  -4 -21       1160.90       1228.33       132.95 o                         
  -5  -4 -21       1381.07       1511.29        62.02 o                         
  -4  -4 -21       1921.90       1988.98        65.58 o                         
  -3  -4 -21       2209.50       2542.94        73.94 o                         
  -2  -4 -21       2910.22       3420.64       107.00 o                         
  -1  -4 -21       3603.98       3796.79       136.80 o                         
   0  -4 -21       2638.69       2757.26       105.89 o                         
   1  -4 -21       2940.10       3146.80       145.95 o                         
   2  -4 -21       3783.62       4257.90       171.03 o                         
   3  -4 -21        935.21       1052.62       257.88 o                         
   4  -4 -21       2107.63       2604.22       137.93 o                         
   5  -4 -21       2203.90       2680.89       147.43 o                         
  -7  -3 -21        128.25         60.09        83.47 o                         
  -6  -3 -21        182.71        135.30        44.21 o                         
  -5  -3 -21        279.22        283.66        37.53 o                         
  -4  -3 -21        208.18        185.94        32.29 o                         
  -3  -3 -21        259.75        206.85        36.87 o                         
  -2  -3 -21        319.60        422.92        35.36 o                         
  -1  -3 -21        325.99        463.74        47.25 o                         
   0  -3 -21       1293.19       1402.53        77.75 o                         
   1  -3 -21       2647.11       2977.56       143.69 o                         
   2  -3 -21        563.06        624.00        66.80 o                         
   3  -3 -21        918.39       1125.07        73.04 o                         
   4  -3 -21       3199.77       3487.84       130.79 o                         
   5  -3 -21       2966.88       3655.86       210.07 o                         
  -7  -2 -21       2719.87       2597.37       197.65 o                         
  -6  -2 -21       1988.05       1938.34       125.33 o                         
  -5  -2 -21       2277.87       2397.97       193.11 o                         
  -4  -2 -21        972.62        945.64        66.52 o                         
  -3  -2 -21       1261.41       1359.15        79.90 o                         
  -2  -2 -21       1637.61       1710.35        89.54 o                         
  -1  -2 -21       1713.29       1766.54       123.54 o                         
   0  -2 -21        998.70        924.37        45.19 o                         
   1  -2 -21        901.98        824.93        66.69 o                         
   2  -2 -21        330.67        310.48        69.06 o                         
   3  -2 -21        492.53        415.01        63.05 o                         
   4  -2 -21        193.14        134.57        52.36 o                         
   5  -2 -21         49.09         78.93        56.15 o                         
   6  -2 -21         18.22         24.21        59.42 o                         
  -7  -1 -21       1005.34       1205.46       149.99 o                         
  -6  -1 -21       1561.41       2039.42       190.44 o                         
  -5  -1 -21       1309.12       1426.40       105.79 o                         
  -4  -1 -21       1198.42       1342.39       103.84 o                         
  -3  -1 -21       1608.81       1608.61       108.52 o                         
  -2  -1 -21       2973.22       3175.96       136.98 o                         
  -1  -1 -21       1808.72       2162.49       139.05 o                         
   0  -1 -21       2230.72       2503.14       126.19 o                         
   1  -1 -21       3345.36       3293.14       163.90 o                         
   2  -1 -21       2055.92       2138.08       111.77 o                         
   3  -1 -21       1774.41       1833.00       106.21 o                         
   4  -1 -21       1512.08       1563.60       102.08 o                         
   5  -1 -21       1613.50       1957.96       117.08 o                         
   6  -1 -21       3271.12       3791.92       172.27 o                         
  -7   0 -21        772.10        728.92       128.97 o                         
  -6   0 -21        654.87        525.00       116.87 o                         
  -5   0 -21        290.30        348.97       104.84 o                         
  -4   0 -21        295.82        351.26        67.28 o                         
  -3   0 -21        190.49        103.11        53.38 o                         
  -2   0 -21         22.49         73.74        78.55 o                         
  -1   0 -21         45.78        100.02        83.50 o                         
   0   0 -21        304.12        341.77        53.94 o                         
   1   0 -21        512.61        802.96       180.03 o                         
   2   0 -21        482.31        587.53       187.64 o                         
   3   0 -21        439.97        605.54        82.63 o                         
   4   0 -21        813.93        887.04        83.91 o                         
   5   0 -21       1557.51       1659.71       110.78 o                         
  -6   1 -21       2294.46       2545.50       230.00 o                         
  -5   1 -21       2852.93       2975.01       247.81 o                         
  -4   1 -21       1676.44       1881.84       192.36 o                         
  -3   1 -21       2938.05       2894.35       161.74 o                         
  -2   1 -21       4196.88       4228.45       301.24 o                         
  -1   1 -21       2402.89       2539.15       222.26 o                         
   0   1 -21       1418.40       1529.53       102.47 o                         
   1   1 -21        752.51        519.94       118.21 o                         
   2   1 -21        980.81       1077.59       104.07 o                         
   3   1 -21        919.47        693.24        91.34 o                         
   4   1 -21        267.15        152.77        68.19 o                         
   5   1 -21        263.37        278.70        66.89 o                         
  -6   2 -21        788.82        841.04       145.57 o                         
  -5   2 -21        688.29        656.64       132.88 o                         
  -4   2 -21       1192.90       1056.66       155.74 o                         
  -3   2 -21       2489.19       2662.97       232.50 o                         
  -2   2 -21       1927.64       2076.60       132.51 o                         
  -1   2 -21       2161.55       2332.91       220.73 o                         
   0   2 -21       2459.56       2469.02       283.14 o                         
   1   2 -21       2546.39       2867.17       251.34 o                         
   2   2 -21       2834.36       2851.21       170.70 o                         
   3   2 -21       1672.34       1760.19       135.59 o                         
   4   2 -21       2007.35       2107.52       153.40 o                         
  -5   3 -21        286.06        297.23       111.31 o                         
  -4   3 -21        182.88         45.87        99.87 o                         
  -3   3 -21          7.88         15.07        87.05 o                         
  -2   3 -21          5.11         60.07        91.48 o                         
  -1   3 -21        174.04        120.66        52.39 o                         
   0   3 -21         46.20        107.08        94.40 o                         
   1   3 -21         11.63        -46.70       103.86 o                         
   2   3 -21        204.85        105.78        86.45 o                         
   3   3 -21        235.39        332.48       109.98 o                         
  -4   4 -21       2073.08       2224.74       229.03 o                         
  -3   4 -21       2284.24       2955.88       262.74 o                         
  -2   4 -21       2492.92       2444.49       240.19 o                         
  -1   4 -21       1898.21       2384.33       233.02 o                         
   2   4 -21        943.51        932.33       148.86 o                         
  -2  -9 -20       1429.88       1585.97       127.73 o                         
  -1  -9 -20       1302.08       1366.98       122.63 o                         
   0  -9 -20       1143.96       1212.92       117.71 o                         
   1  -9 -20       1408.49       1555.42       105.84 o                         
  -4  -8 -20        612.29        580.51        53.54 o                         
  -3  -8 -20        372.32        314.53        48.73 o                         
  -2  -8 -20        865.06        789.36        69.02 o                         
  -1  -8 -20       1743.79       1896.13       157.77 o                         
   0  -8 -20       2167.07       2231.34       116.62 o                         
   1  -8 -20       1963.90       2073.61       116.98 o                         
   2  -8 -20       1898.03       2209.60       126.33 o                         
   3  -8 -20       2309.69       2733.96       220.67 o                         
  -6  -7 -20       1171.30       1003.50        99.06 o                         
  -5  -7 -20        710.70        652.82        47.16 o                         
  -4  -7 -20        584.15        576.04        51.20 o                         
  -3  -7 -20        604.12        598.56        51.44 o                         
  -2  -7 -20        264.43        204.64        38.06 o                         
  -1  -7 -20        132.58        157.26        43.11 o                         
   0  -7 -20         93.96         89.82        45.55 o                         
   1  -7 -20         86.82        116.13        51.98 o                         
   2  -7 -20         55.81         95.10        59.29 o                         
   3  -7 -20        169.99        319.33        81.12 o                         
   4  -7 -20        842.01        877.10       150.07 o                         
  -6  -6 -20       2394.02       2243.10       138.73 o                         
  -5  -6 -20       2623.63       2530.07       133.43 o                         
  -4  -6 -20       2855.19       2920.55       111.52 o                         
  -3  -6 -20       3194.88       3150.58       111.57 o                         
  -2  -6 -20       2502.97       2475.68        93.24 o                         
  -1  -6 -20       1860.75       1793.56        91.27 o                         
   0  -6 -20       2995.42       3430.42       160.63 o                         
   1  -6 -20       2191.66       2128.91       126.07 o                         
   2  -6 -20       2098.71       2053.27       110.29 o                         
   3  -6 -20       1575.13       1634.00       104.05 o                         
   4  -6 -20        944.58        907.16       148.78 o                         
   5  -6 -20       1277.89       1556.64       139.77 o                         
  -7  -5 -20        186.68        224.12        49.49 o                         
  -6  -5 -20         53.60         96.35        35.77 o                         
  -5  -5 -20        173.59        195.85        32.32 o                         
  -4  -5 -20        403.68        440.83        30.42 o                         
  -3  -5 -20        604.41        751.40        36.26 o                         
  -2  -5 -20        859.18        897.42        40.69 o                         
  -1  -5 -20        720.12        738.46        32.76 o                         
   0  -5 -20       1127.55       1121.51        49.74 o                         
   1  -5 -20       1521.28       1625.84        92.88 o                         
   2  -5 -20       1184.37       1455.83        91.62 o                         
   3  -5 -20       1209.24       1548.05       116.82 o                         
   4  -5 -20       1773.95       2160.25       136.86 o                         
   5  -5 -20       2262.35       2686.13       142.81 o                         
   6  -5 -20       2684.67       3238.64       206.04 o                         
  -7  -4 -20       2240.63       2340.04       118.26 o                         
  -6  -4 -20       2616.01       2684.07        87.40 o                         
  -5  -4 -20       1016.89       1002.82        45.70 o                         
  -4  -4 -20       1050.60       1035.90        48.00 o                         
  -3  -4 -20       2119.68       2146.63        49.57 o                         
  -2  -4 -20       1570.08       1542.85        46.60 o                         
  -1  -4 -20        861.42        705.10        34.00 o                         
   0  -4 -20        622.78        499.21        24.09 o                         
   1  -4 -20        129.10         83.41        15.71 o                         
   2  -4 -20        169.88        127.63        31.85 o                         
   3  -4 -20         20.51          9.34        35.16 o                         
   4  -4 -20        117.12        174.64        40.93 o                         
   5  -4 -20         87.15        154.03        59.44 o                         
   6  -4 -20        156.38        324.82        69.98 o                         
  -8  -3 -20       1348.05       1488.98       271.99 o                         
  -7  -3 -20       1925.13       2017.02        89.29 o                         
  -6  -3 -20       2832.52       2873.85        91.38 o                         
  -5  -3 -20       2535.02       2534.58        66.97 o                         
  -4  -3 -20       3045.17       3138.10        70.58 o                         
  -3  -3 -20       4716.52       4960.06       100.35 o                         
  -2  -3 -20       3281.82       3647.38       114.18 o                         
  -1  -3 -20       5786.46       6111.86       130.42 o                         
   0  -3 -20       3203.11       3397.33       203.58 o                         
   1  -3 -20       1807.33       2140.45       119.46 o                         
   2  -3 -20       3826.10       3824.23       143.51 o                         
   3  -3 -20       2699.61       2704.08       106.31 o                         
   4  -3 -20       1864.30       1930.19       112.79 o                         
   5  -3 -20       1497.00       1606.77        89.22 o                         
   6  -3 -20       1509.61       1611.81        93.95 o                         
  -8  -2 -20         45.56         54.21        57.12 o                         
  -7  -2 -20        112.17        113.94        43.18 o                         
  -6  -2 -20         91.21         74.58        28.78 o                         
  -5  -2 -20         10.52          3.09        21.71 o                         
  -4  -2 -20        294.01        327.02        38.83 o                         
  -3  -2 -20        824.54       1099.22        69.41 o                         
  -2  -2 -20        419.51        487.54        50.36 o                         
  -1  -2 -20        291.79        354.87        67.98 o                         
   0  -2 -20       1120.31       1216.48        50.72 o                         
   1  -2 -20       1820.94       2094.02       125.42 o                         
   2  -2 -20       2307.09       2520.57       163.21 o                         
   3  -2 -20       2140.49       2456.50       134.79 o                         
   4  -2 -20       1497.33       1883.35       140.43 o                         
   5  -2 -20       2452.31       2707.22       117.81 o                         
   6  -2 -20       2364.53       2515.22       117.02 o                         
  -8  -1 -20        978.07       1143.96       143.52 o                         
  -7  -1 -20       1816.61       1498.80       162.61 o                         
  -6  -1 -20       1622.04       1580.01       116.74 o                         
  -5  -1 -20       1685.45       1613.27        79.05 o                         
  -4  -1 -20       2008.08       1888.42       116.41 o                         
  -3  -1 -20       1191.75       1212.19        76.02 o                         
  -2  -1 -20       1392.05       1296.16        79.27 o                         
  -1  -1 -20       1107.99       1155.75        99.35 o                         
   0  -1 -20        679.79        623.69        51.11 o                         
   1  -1 -20        409.30        308.63        45.74 o                         
   2  -1 -20        268.52        309.43        51.15 o                         
   3  -1 -20        151.67        129.21        47.98 o                         
   4  -1 -20        258.93        114.71        47.40 o                         
   5  -1 -20          4.49         47.25        52.16 o                         
   6  -1 -20         25.17        -34.06        58.10 o                         
  -7   0 -20       2160.97       2214.35       205.80 o                         
  -6   0 -20       1270.69       1476.94       163.55 o                         
  -5   0 -20       1169.14       1235.78       131.81 o                         
  -4   0 -20       2388.18       2426.45       173.37 o                         
  -3   0 -20       3703.88       3861.60       385.50 o                         
  -2   0 -20       3615.42       4078.77       277.32 o                         
  -1   0 -20       2769.36       3030.23       234.50 o                         
   0   0 -20       3220.52       3179.96       149.49 o                         
   1   0 -20       4162.18       4188.64       171.06 o                         
   2   0 -20       4352.80       4211.66       146.81 o                         
   3   0 -20       3247.81       3305.12       301.87 o                         
   4   0 -20       1909.59       2105.72       116.45 o                         
   5   0 -20       1959.78       1966.78       134.93 o                         
   6   0 -20       2465.87       2531.19       137.79 o                         
  -7   1 -20        289.97        390.08       110.07 o                         
  -6   1 -20        512.97        495.48       111.91 o                         
  -5   1 -20        318.48        427.45       104.24 o                         
  -4   1 -20         17.32         -6.90        56.05 o                         
  -3   1 -20        109.13         87.34        77.00 o                         
  -2   1 -20        181.43        137.40        85.22 o                         
  -1   1 -20        338.84        481.40       105.96 o                         
   0   1 -20        537.35        655.93       152.00 o                         
   1   1 -20        884.42       1032.93        81.18 o                         
   2   1 -20       2189.88       2414.58       108.42 o                         
   3   1 -20       1698.14       1767.83       128.86 o                         
   4   1 -20       1204.31       1489.19       158.52 o                         
   5   1 -20       2459.01       2676.22       139.58 o                         
   6   1 -20       3311.93       3717.11       175.25 o                         
  -7   2 -20       1864.82       1895.11       205.30 o                         
  -6   2 -20       2856.29       2894.39       250.42 o                         
  -5   2 -20       2907.26       2703.84       237.23 o                         
  -4   2 -20       1488.17       1433.83       169.78 o                         
  -3   2 -20       1246.83       1082.69        89.60 o                         
  -2   2 -20       1293.85       1316.21       102.32 o                         
  -1   2 -20       2000.96       1957.51       196.16 o                         
   0   2 -20       1103.06        944.93       152.41 o                         
   1   2 -20        794.16        660.17        70.88 o                         
   2   2 -20        596.33        512.79        77.73 o                         
   3   2 -20        150.54         79.66        58.72 o                         
   4   2 -20        221.31        260.18        95.95 o                         
   5   2 -20         71.28        -13.87        86.53 o                         
  -6   3 -20       1110.31       1012.50       158.14 o                         
  -5   3 -20        884.40        692.59       139.50 o                         
  -4   3 -20        821.50        748.08       138.68 o                         
  -3   3 -20       1555.22       1743.17       191.14 o                         
  -2   3 -20       2613.51       2905.79       251.23 o                         
  -1   3 -20       1731.03       1816.23       126.38 o                         
   0   3 -20       2379.31       2663.40       149.56 o                         
   1   3 -20       2418.92       2314.43       142.68 o                         
   2   3 -20       1666.10       1665.11       179.94 o                         
   3   3 -20       1919.51       1681.17       180.76 o                         
   4   3 -20       1752.33       1751.59       191.55 o                         
   5   3 -20       2318.16       2489.62       291.14 o                         
  -5   4 -20        293.00        209.54       107.85 o                         
  -4   4 -20        101.16         94.17        94.45 o                         
  -3   4 -20          3.49         92.36       101.68 o                         
  -2   4 -20         44.96         61.01        96.34 o                         
  -1   4 -20          1.63        -11.06        69.82 o                         
   2   4 -20        154.18        133.54        71.46 o                         
   3   4 -20        257.65        425.68        82.80 o                         
   4   4 -20        335.70        272.11        82.68 o                         
   0   5 -20       1726.04       2073.34       218.04 o                         
   1   5 -20        842.67        939.72       159.15 o                         
   2   5 -20       1420.58       1379.24       182.73 o                         
  -4  -9 -19         89.48        137.71        50.83 o                         
  -3  -9 -19        268.02        204.43        44.89 o                         
  -2  -9 -19        124.90        140.22        62.99 o                         
  -1  -9 -19         48.32         36.52        59.05 o                         
   0  -9 -19        202.66        177.14        54.27 o                         
   1  -9 -19         85.43         58.43        53.43 o                         
   2  -9 -19         97.00        219.20        65.37 o                         
  -5  -8 -19       1342.48       1475.65        84.01 o                         
  -4  -8 -19       2727.10       2445.63       101.55 o                         
  -3  -8 -19       2916.78       2955.31       121.76 o                         
  -2  -8 -19       1962.83       2067.11       136.63 o                         
  -1  -8 -19       1224.72       1130.35        79.01 o                         
   0  -8 -19       1110.27       1152.73        83.84 o                         
   1  -8 -19       2058.44       2115.85       117.31 o                         
   2  -8 -19       1813.88       1621.43       106.48 o                         
   3  -8 -19        636.08        543.54        71.52 o                         
   4  -8 -19        435.59        444.49        92.58 o                         
  -6  -7 -19        388.91        491.89        51.22 o                         
  -5  -7 -19       1468.92       1603.04        68.78 o                         
  -4  -7 -19       2206.84       2345.46        82.48 o                         
  -3  -7 -19       1865.14       2072.19        81.87 o                         
  -2  -7 -19       1621.44       1646.22        65.03 o                         
  -1  -7 -19       2013.47       2011.85        90.80 o                         
   0  -7 -19       3794.36       4106.12       160.44 o                         
   1  -7 -19       4005.72       4007.36       136.00 o                         
   2  -7 -19       3244.28       3479.41       308.02 o                         
   3  -7 -19       1922.51       1973.35       211.23 o                         
   4  -7 -19       2396.30       2483.18       230.21 o                         
   5  -7 -19       3121.25       3228.99       200.77 o                         
  -7  -6 -19        844.54        702.84        70.00 o                         
  -6  -6 -19        924.60       1009.64        62.63 o                         
  -5  -6 -19        637.24        587.50        46.33 o                         
  -4  -6 -19        216.72        218.50        27.39 o                         
  -3  -6 -19        161.64        170.76        26.15 o                         
  -2  -6 -19        416.80        404.57        22.93 o                         
  -1  -6 -19         75.10         55.67        22.86 o                         
   0  -6 -19         71.88        102.67        30.22 o                         
   1  -6 -19        177.32        311.93        38.80 o                         
   2  -6 -19        459.14        560.16        49.06 o                         
   3  -6 -19         70.59         75.44        46.85 o                         
   4  -6 -19        369.39        666.43       131.49 o                         
   5  -6 -19        871.89       1032.07       127.14 o                         
   6  -6 -19        491.16        684.34       104.54 o                         
  -8  -5 -19       2012.58       2077.90       114.71 o                         
  -7  -5 -19       2207.60       2551.80       121.56 o                         
  -6  -5 -19       1943.03       2066.51        77.31 o                         
  -5  -5 -19       2577.24       2442.30        62.20 o                         
  -4  -5 -19       2231.63       2265.79        81.20 o                         
  -3  -5 -19       2602.52       2692.09        66.16 o                         
  -2  -5 -19       2881.30       2971.82       103.57 o                         
  -1  -5 -19       2899.91       2766.76       120.02 o                         
   0  -5 -19       3065.24       2888.70        98.67 o                         
   1  -5 -19       2804.14       2783.80       128.69 o                         
   2  -5 -19       1703.54       1783.37       127.47 o                         
   3  -5 -19       1348.48       1331.99        66.25 o                         
   4  -5 -19        948.32       1000.31        85.48 o                         
   5  -5 -19       1029.63       1130.41       155.44 o                         
   6  -5 -19        937.15       1026.04       149.72 o                         
  -8  -4 -19          0.56         16.18        45.79 o                         
  -7  -4 -19         65.03         88.58        30.07 o                         
  -6  -4 -19        127.55        139.91        26.17 o                         
  -5  -4 -19        305.57        333.56        24.05 o                         
  -4  -4 -19       1275.06       1331.06        42.40 o                         
  -3  -4 -19       1033.62       1098.18        33.88 o                         
  -2  -4 -19        739.04        794.83        27.82 o                         
  -1  -4 -19       1871.48       2132.63        43.05 o                         
   0  -4 -19       2804.36       2945.98        71.21 o                         
   1  -4 -19       3304.08       3499.12        79.17 o                         
   2  -4 -19       4218.47       4310.80       172.00 o                         
   3  -4 -19       2365.42       2451.19        73.10 o                         
   4  -4 -19       2664.30       2871.74       110.25 o                         
   5  -4 -19       3730.10       4090.87       143.13 o                         
   6  -4 -19       3270.92       3837.68       189.52 o                         
   7  -4 -19       1974.20       2135.79       166.43 o                         
  -8  -3 -19       1568.74       1470.47        78.50 o                         
  -7  -3 -19       1294.26       1394.48        63.55 o                         
  -6  -3 -19       1573.30       1519.31        50.98 o                         
  -5  -3 -19       2139.97       2116.37        52.23 o                         
  -4  -3 -19       1016.87       1085.07        34.50 o                         
  -3  -3 -19        770.83        787.58        28.31 o                         
  -2  -3 -19        444.64        401.93        23.13 o                         
  -1  -3 -19        195.08        153.43        23.95 o                         
   0  -3 -19        467.85        371.94        38.93 o                         
   1  -3 -19        327.91        416.77        36.97 o                         
   2  -3 -19          8.11         39.94        32.95 o                         
   3  -3 -19        188.40        183.25        16.95 o                         
   4  -3 -19        818.03        959.31        66.66 o                         
   5  -3 -19        765.76        933.50        70.32 o                         
   6  -3 -19        667.01        845.48        70.57 o                         
   7  -3 -19        703.11        918.54        92.79 o                         
  -8  -2 -19       1923.76       1951.62        91.92 o                         
  -7  -2 -19       1966.82       1872.98        74.72 o                         
  -6  -2 -19       2693.30       2705.75        96.17 o                         
  -5  -2 -19       4051.32       4022.12        86.41 o                         
  -4  -2 -19       3459.35       3329.63        72.33 o                         
  -3  -2 -19       3828.64       4349.03       183.77 o                         
  -2  -2 -19       4844.30       5147.76       174.32 o                         
  -1  -2 -19       5056.17       5147.11       220.68 o                         
   0  -2 -19       2226.65       2170.65        70.38 o                         
   1  -2 -19       2883.89       2847.54       177.60 o                         
   2  -2 -19       4078.16       3989.84       240.13 o                         
   3  -2 -19       2632.01       2504.38       102.64 o                         
   4  -2 -19       1069.23       1026.45        68.72 o                         
   5  -2 -19       1114.80       1098.08       110.11 o                         
   6  -2 -19        816.38        842.53        71.37 o                         
   7  -2 -19        885.67        886.17       107.01 o                         
  -8  -1 -19         22.71         63.49        55.67 o                         
  -7  -1 -19        133.54        133.68        51.00 o                         
  -6  -1 -19        160.72        201.79        40.20 o                         
  -5  -1 -19        242.85        257.74        23.27 o                         
  -4  -1 -19          3.06         20.50        13.64 o                         
  -3  -1 -19        427.73        585.37        53.54 o                         
  -2  -1 -19       1243.43       1459.59       104.96 o                         
  -1  -1 -19        353.49        437.34        66.43 o                         
   0  -1 -19       1670.94       1799.91        84.15 o                         
   1  -1 -19       2139.45       2221.51        80.83 o                         
   2  -1 -19       2084.80       2315.15        97.23 o                         
   3  -1 -19       1403.55       1639.27       107.79 o                         
   4  -1 -19       1660.60       1951.29       107.48 o                         
   5  -1 -19       1930.72       2015.67       137.97 o                         
   6  -1 -19       1697.53       1774.16       144.89 o                         
   7  -1 -19       2476.83       2736.69       157.26 o                         
  -8   0 -19       1213.56       1139.71       149.20 o                         
  -7   0 -19       1557.61       1439.03       102.92 o                         
  -6   0 -19       2910.61       2867.04        88.33 o                         
  -5   0 -19       2110.51       2030.20        64.60 o                         
  -4   0 -19        983.35        962.43       213.51 o                         
  -3   0 -19       1501.70       1445.43       101.21 o                         
  -2   0 -19       2211.70       2048.87       179.78 o                         
  -1   0 -19       1057.77        994.55       126.61 o                         
   0   0 -19        958.66        873.19        60.92 o                         
   1   0 -19        165.25        110.26        35.43 o                         
   2   0 -19         79.13         24.54        30.89 o                         
   3   0 -19        152.87         91.64        31.86 o                         
   4   0 -19         93.98        102.65        47.07 o                         
   5   0 -19        175.92        227.38        59.44 o                         
   6   0 -19        389.63        446.61        69.85 o                         
   7   0 -19        115.49        168.73        66.70 o                         
  -8   1 -19        670.43        661.75       130.57 o                         
  -7   1 -19       1845.61       1909.24       195.16 o                         
  -6   1 -19       2276.61       2129.16        97.60 o                         
  -5   1 -19       2198.95       2120.34        80.71 o                         
  -4   1 -19       2953.76       2859.69       117.24 o                         
  -3   1 -19       2875.38       3184.86       240.20 o                         
  -2   1 -19       5569.71       5527.38       341.00 o                         
  -1   1 -19       4219.77       4175.03       283.07 o                         
   0   1 -19       4267.87       4637.47       195.32 o                         
   1   1 -19       6346.30       6378.97       551.49 o                         
   2   1 -19       2972.29       2851.70       176.45 o                         
   3   1 -19       3853.44       3807.51       142.91 o                         
   4   1 -19       3036.15       3157.40       235.45 o                         
   5   1 -19       1670.04       1618.99       110.44 o                         
   6   1 -19       1644.50       1657.51       228.29 o                         
   7   1 -19        805.94        584.29        95.52 o                         
  -7   2 -19         11.17        -14.54        77.97 o                         
  -6   2 -19        117.64        179.75        62.14 o                         
  -5   2 -19         42.51         36.06        50.36 o                         
  -4   2 -19        198.09        326.23        95.74 o                         
  -3   2 -19        705.91        649.16       133.89 o                         
  -2   2 -19       1091.69       1230.73       151.60 o                         
  -1   2 -19       1128.20       1278.78       154.77 o                         
   0   2 -19       1568.11       1490.48       102.19 o                         
   1   2 -19       2764.43       2735.14       323.43 o                         
   2   2 -19       1477.81       1745.04       105.28 o                         
   3   2 -19       2499.68       2665.06       217.10 o                         
   4   2 -19       1630.53       1466.45       161.13 o                         
   5   2 -19       1578.88       1733.11       183.98 o                         
   6   2 -19       2720.16       2873.47       148.91 o                         
  -7   3 -19       1572.19       1204.81       170.50 o                         
  -6   3 -19       1508.89       1096.22       159.74 o                         
  -5   3 -19       1597.46       1463.02       176.60 o                         
  -4   3 -19       1057.72        969.84       143.92 o                         
  -3   3 -19       1112.32       1205.62       120.41 o                         
  -2   3 -19       2010.41       2115.31       309.13 o                         
  -1   3 -19       1615.81       1586.05       196.83 o                         
   0   3 -19        918.63        783.24        66.61 o                         
   1   3 -19        313.02        256.94        68.94 o                         
   2   3 -19        876.59        912.32        84.62 o                         
   3   3 -19        213.51        134.97        50.58 o                         
   4   3 -19        163.61        152.72        68.20 o                         
   5   3 -19         76.96         38.66        66.41 o                         
  -6   4 -19       1796.26       1659.67       199.31 o                         
  -5   4 -19        951.51       1104.11       157.44 o                         
  -4   4 -19       1106.26       1190.93       161.38 o                         
  -3   4 -19       2299.91       2214.11       214.24 o                         
  -2   4 -19       2526.06       2506.98       147.45 o                         
  -1   4 -19       2763.86       2804.82       213.85 o                         
   0   4 -19       2107.80       2192.66       179.15 o                         
   1   4 -19       2062.18       2187.25       176.47 o                         
   2   4 -19       3024.50       2953.01       290.22 o                         
   3   4 -19       2997.94       2714.85       282.77 o                         
   4   4 -19       1906.44       2043.76       194.12 o                         
   5   4 -19       2394.26       2421.46       337.24 o                         
  -5   5 -19        251.34        265.61       116.84 o                         
  -4   5 -19         81.46        128.97       106.54 o                         
  -1   5 -19        110.21        139.33       104.49 o                         
   0   5 -19         60.09         15.57        97.18 o                         
   1   5 -19        636.01        898.22       153.63 o                         
   2   5 -19       1151.80       1267.36       180.54 o                         
   3   5 -19       1197.11       1363.37       126.05 o                         
  -3   6 -19       1137.25       1123.19       175.06 o                         
  -2   6 -19       1426.53       1485.27       191.19 o                         
  -1   6 -19       1076.81       1002.15       163.11 o                         
   0   6 -19       1186.75       1218.89       171.04 o                         
   1   6 -19        598.49        763.65       148.75 o                         
  -2 -10 -18        736.73        755.30       149.48 o                         
  -1 -10 -18       1183.53       1256.45       128.18 o                         
   0 -10 -18        663.84        708.00        75.04 o                         
   1 -10 -18        214.07        269.12        64.90 o                         
  -5  -9 -18       1144.88       1133.90       125.81 o                         
  -4  -9 -18       1142.15       1091.28        70.98 o                         
  -3  -9 -18       1687.42       1793.50       102.82 o                         
  -2  -9 -18       1815.87       2103.10       140.43 o                         
  -1  -9 -18       1492.60       1777.34        85.63 o                         
   0  -9 -18       2012.11       2186.15       117.11 o                         
   1  -9 -18       2682.42       2751.40       136.80 o                         
   2  -9 -18       2192.20       2439.23       131.85 o                         
   3  -9 -18       1740.51       1760.84       138.94 o                         
  -6  -8 -18        636.99        645.09        59.29 o                         
  -5  -8 -18        238.81        269.60        49.94 o                         
  -4  -8 -18        381.25        388.40        37.84 o                         
  -3  -8 -18        210.99        180.75        29.78 o                         
  -2  -8 -18        112.94        108.27        35.18 o                         
  -1  -8 -18        186.91        213.23        39.64 o                         
   0  -8 -18        561.08        529.37        59.84 o                         
   1  -8 -18        601.69        676.47        58.42 o                         
   2  -8 -18        632.75        794.04        63.92 o                         
   3  -8 -18        823.59        946.43       108.24 o                         
   4  -8 -18       1064.01       1279.98       102.41 o                         
   5  -8 -18       1865.31       2034.45       221.69 o                         
  -7  -7 -18       2481.93       2703.48       165.86 o                         
  -6  -7 -18       3118.11       3173.82       150.34 o                         
  -5  -7 -18       3004.66       2961.17       101.17 o                         
  -4  -7 -18       2750.34       2720.33       133.88 o                         
  -3  -7 -18       2139.32       2021.40        62.14 o                         
  -2  -7 -18       2212.43       2377.85        80.94 o                         
  -1  -7 -18       1570.64       1531.59        83.28 o                         
   0  -7 -18        889.84        791.01        56.69 o                         
   1  -7 -18       1360.34       1357.96        73.82 o                         
   2  -7 -18       1211.46       1129.73       104.15 o                         
   3  -7 -18        542.35        550.76        62.42 o                         
   4  -7 -18        109.79         42.03        87.43 o                         
   5  -7 -18         61.93         65.16        75.78 o                         
   6  -7 -18         25.70          0.85        75.71 o                         
  -8  -6 -18        650.10        784.98        98.08 o                         
  -7  -6 -18        873.89        856.25        76.46 o                         
  -6  -6 -18       1172.89       1259.29        71.19 o                         
  -5  -6 -18       1543.76       1596.07        72.21 o                         
  -4  -6 -18       2250.37       2368.65        72.37 o                         
  -3  -6 -18       3905.66       3963.96        83.63 o                         
  -2  -6 -18       2746.21       2681.32        71.34 o                         
  -1  -6 -18       2080.18       2287.45        69.07 o                         
   0  -6 -18       3071.94       3248.91       126.44 o                         
   1  -6 -18       3189.90       3262.76       124.21 o                         
   2  -6 -18       4880.08       5187.47       155.18 o                         
   3  -6 -18       3463.39       3657.64       136.06 o                         
   4  -6 -18       2070.28       2105.21       101.55 o                         
   5  -6 -18       2886.81       3264.97       393.95 o                         
   6  -6 -18       1374.02       1524.70       137.28 o                         
  -8  -5 -18        589.53        635.15        71.10 o                         
  -7  -5 -18        933.95       1067.54        80.79 o                         
  -6  -5 -18        636.34        691.45        35.65 o                         
  -5  -5 -18        448.77        445.07        25.25 o                         
  -4  -5 -18        310.48        307.23        21.17 o                         
  -3  -5 -18        268.62        281.36        20.54 o                         
  -2  -5 -18        213.02        246.92        19.01 o                         
  -1  -5 -18         75.66         52.58        13.61 o                         
   0  -5 -18        318.59        360.29        33.90 o                         
   1  -5 -18        357.47        382.31        35.25 o                         
   2  -5 -18        346.59        415.58        35.07 o                         
   3  -5 -18        161.36        219.56        25.74 o                         
   4  -5 -18       1012.08       1203.31        60.30 o                         
   5  -5 -18       1414.21       1546.61        79.18 o                         
   6  -5 -18        742.00        861.36       110.31 o                         
   7  -5 -18        829.73        952.23       118.85 o                         
  -8  -4 -18       1599.93       1687.54       101.09 o                         
  -7  -4 -18       2784.36       2886.21        93.91 o                         
  -6  -4 -18       2752.46       2846.21        68.07 o                         
  -5  -4 -18       3677.54       3813.69        76.32 o                         
  -4  -4 -18       3156.55       3187.63        80.58 o                         
  -3  -4 -18       3326.53       3376.60        78.74 o                         
  -2  -4 -18       3968.53       4050.33        78.07 o                         
  -1  -4 -18       5197.96       4943.99       110.16 o                         
   0  -4 -18       4326.12       3960.01        99.46 o                         
   1  -4 -18       1545.70       1548.01        45.30 o                         
   2  -4 -18       3059.93       2999.12        80.79 o                         
   3  -4 -18       3216.58       3025.04        85.02 o                         
   4  -4 -18        760.46        749.24        40.86 o                         
   5  -4 -18        525.49        409.76        50.46 o                         
   6  -4 -18        686.37        576.68        59.94 o                         
   7  -4 -18        168.22        123.64        61.82 o                         
  -9  -3 -18         29.91         40.97        50.33 o                         
  -8  -3 -18        325.26        348.91        61.03 o                         
  -7  -3 -18        717.17        769.80        40.84 o                         
  -6  -3 -18        882.83        888.15        30.43 o                         
  -5  -3 -18       1531.87       1536.77        43.00 o                         
  -4  -3 -18       2058.75       2050.43        51.86 o                         
  -3  -3 -18       2069.93       2102.08        50.31 o                         
  -2  -3 -18       3227.10       3403.30        81.49 o                         
  -1  -3 -18       4576.35       4916.06       123.99 o                         
   0  -3 -18       3318.79       3635.35       115.05 o                         
   1  -3 -18       6949.93       7050.28       173.97 o                         
   2  -3 -18       6036.18       5893.76       286.19 o                         
   3  -3 -18       2580.25       2653.71        88.68 o                         
   4  -3 -18       3057.37       3119.42        97.33 o                         
   5  -3 -18       3555.54       4114.32       121.17 o                         
   6  -3 -18       2864.64       2856.58       120.26 o                         
   7  -3 -18       1394.38       1390.79        88.05 o                         
  -9  -2 -18       2590.80       2428.55       111.64 o                         
  -8  -2 -18       1061.36       1014.95        88.31 o                         
  -7  -2 -18       1740.34       1648.91        62.74 o                         
  -6  -2 -18        716.43        662.27        39.71 o                         
  -5  -2 -18        425.26        394.60        23.33 o                         
  -4  -2 -18        521.76        492.14        25.56 o                         
  -3  -2 -18         77.99         58.59        12.84 o                         
  -2  -2 -18         33.14         54.81        30.42 o                         
  -1  -2 -18         47.09         40.14        43.73 o                         
   0  -2 -18        157.78        136.97        43.19 o                         
   1  -2 -18        232.23        315.94        51.32 o                         
   2  -2 -18        553.10        816.26        58.60 o                         
   3  -2 -18        224.63        363.10        41.10 o                         
   4  -2 -18       1114.83       1201.60        54.40 o                         
   5  -2 -18       1227.69       1367.64        69.54 o                         
   6  -2 -18       1445.95       1611.25        92.02 o                         
   7  -2 -18       1101.56       1260.12        85.61 o                         
   8  -2 -18        561.48        784.75        76.09 o                         
  -9  -1 -18       1087.35       1018.59        70.40 o                         
  -8  -1 -18       2006.76       2073.08       113.29 o                         
  -7  -1 -18       2572.61       2317.98        82.25 o                         
  -6  -1 -18       3071.01       3089.88        83.14 o                         
  -5  -1 -18       1719.27       1626.62        50.44 o                         
  -4  -1 -18       3126.43       3020.72        87.38 o                         
  -3  -1 -18       2892.42       2966.86       116.46 o                         
  -2  -1 -18       3840.57       4100.84       225.98 o                         
  -1  -1 -18       3800.94       3844.47       179.03 o                         
   0  -1 -18       3604.91       3923.09       253.50 o                         
   1  -1 -18       3922.26       3896.27       131.10 o                         
   2  -1 -18       3952.32       3748.23       112.02 o                         
   3  -1 -18       3502.10       3281.21       180.67 o                         
   4  -1 -18       1904.34       1864.32       117.26 o                         
   5  -1 -18       1331.52       1223.15        86.82 o                         
   6  -1 -18       1357.03       1413.36       147.55 o                         
   7  -1 -18        841.96        817.66        73.23 o                         
   8  -1 -18        540.93        577.28        79.31 o                         
  -9   0 -18        136.80         82.83        77.34 o                         
  -8   0 -18         45.18         84.26        52.85 o                         
  -7   0 -18        133.81        122.15        40.10 o                         
  -6   0 -18        152.63        173.71        29.53 o                         
  -5   0 -18         50.83         61.83        15.44 o                         
  -4   0 -18        635.26        675.91        34.06 o                         
  -3   0 -18       2153.81       2322.17       127.92 o                         
  -2   0 -18        791.96        710.79       104.54 o                         
  -1   0 -18       1669.28       1908.50       122.38 o                         
   0   0 -18       1736.76       1742.72        85.12 o                         
   1   0 -18       2425.06       2448.97       181.85 o                         
   2   0 -18       3676.91       3700.56       123.75 o                         
   3   0 -18       3267.16       3467.44       125.86 o                         
   4   0 -18       2403.68       2496.27        98.57 o                         
   5   0 -18       3546.10       3662.15       158.18 o                         
   6   0 -18       4158.36       4218.85       176.36 o                         
   7   0 -18       2837.83       3181.28       277.69 o                         
  -8   1 -18       1392.28       1250.31        82.54 o                         
  -7   1 -18       1463.94       1394.65        82.69 o                         
  -6   1 -18       3250.93       3166.56       125.54 o                         
  -5   1 -18       2848.09       2723.52        79.47 o                         
  -4   1 -18       1464.58       1387.77        42.99 o                         
  -3   1 -18        825.74        819.50       120.39 o                         
  -2   1 -18        568.62        434.53        96.30 o                         
  -1   1 -18       1643.47       1588.78       159.74 o                         
   0   1 -18        151.09        156.01        43.05 o                         
   1   1 -18        138.09        116.66        41.69 o                         
   2   1 -18         41.07         58.02        35.59 o                         
   3   1 -18        201.58        236.89        40.61 o                         
   4   1 -18        255.45        307.35        46.02 o                         
   5   1 -18        914.82        944.71        97.35 o                         
   6   1 -18        935.21        902.78       102.74 o                         
   7   1 -18        366.03        372.52        82.70 o                         
  -8   2 -18       1678.16       1901.27       205.29 o                         
  -7   2 -18       2776.89       2637.52       144.13 o                         
  -6   2 -18       4273.53       4148.11       153.17 o                         
  -5   2 -18       3807.48       3923.21       140.71 o                         
  -4   2 -18       3072.98       2892.69        83.88 o                         
  -3   2 -18       3820.11       3893.63       175.25 o                         
  -2   2 -18       3423.10       3580.06       258.11 o                         
  -1   2 -18       3220.59       3108.52       236.74 o                         
   0   2 -18       3036.12       3076.29       217.67 o                         
   1   2 -18       3724.94       3701.27       169.84 o                         
   2   2 -18       2749.33       2582.98       131.27 o                         
   3   2 -18       1827.68       1718.17       105.40 o                         
   4   2 -18       1397.58       1264.99        92.20 o                         
   5   2 -18        539.06        739.60       127.12 o                         
   6   2 -18       1205.70        990.12       108.89 o                         
   7   2 -18        492.18        470.96        74.12 o                         
  -7   3 -18        224.35        211.53        92.39 o                         
  -6   3 -18        646.32        641.16        83.92 o                         
  -5   3 -18         75.29         10.69        32.88 o                         
  -4   3 -18        545.48        571.57        42.69 o                         
  -3   3 -18        601.98        553.35        39.02 o                         
  -2   3 -18        412.86        460.10        64.59 o                         
  -1   3 -18       1442.15       1450.29       120.95 o                         
   0   3 -18        810.88       1009.18        83.59 o                         
   1   3 -18       3178.14       3200.07       210.10 o                         
   2   3 -18       2653.95       2821.75       194.19 o                         
   3   3 -18       1880.76       2035.04       129.16 o                         
   4   3 -18       1917.78       2050.07       108.04 o                         
   5   3 -18       1366.58       1548.70       130.60 o                         
   6   3 -18       3149.67       3262.83       197.14 o                         
  -7   4 -18       1132.97       1151.08       169.26 o                         
  -6   4 -18       2133.46       1757.17       197.90 o                         
  -5   4 -18       2165.37       2093.71       211.29 o                         
  -4   4 -18       1680.46       1822.32       193.45 o                         
  -3   4 -18        983.27        882.38       103.15 o                         
  -2   4 -18       1465.73       1458.58       141.02 o                         
  -1   4 -18       1215.45       1010.95       122.35 o                         
   0   4 -18        366.32        279.68        57.00 o                         
   1   4 -18        311.33        278.63        67.18 o                         
   2   4 -18        457.86        401.52        67.43 o                         
   3   4 -18        308.49        271.12        53.58 o                         
   4   4 -18         51.22         80.03        46.06 o                         
   5   4 -18          7.76         -5.91        71.93 o                         
   6   4 -18        395.89        643.84       144.45 o                         
  -6   5 -18       2400.32       2444.65       243.22 o                         
  -5   5 -18       2563.04       2303.63       234.73 o                         
  -2   5 -18       3449.53       3692.21       244.86 o                         
  -1   5 -18       3123.83       3596.50       185.82 o                         
   0   5 -18       3191.40       3380.86       275.13 o                         
   1   5 -18       3577.33       3728.13       291.83 o                         
   2   5 -18       2877.90       2937.78       255.02 o                         
   3   5 -18       2710.27       2944.54       180.86 o                         
   4   5 -18       1833.20       1927.53       146.96 o                         
  -3   6 -18        163.53        209.47       106.69 o                         
  -2   6 -18        588.88        631.98       128.83 o                         
  -1   6 -18        578.62        627.84       133.23 o                         
   0   6 -18        989.94       1242.50       169.04 o                         
   1   6 -18        860.76        984.46       160.74 o                         
   2   6 -18       1443.88       1690.17       200.73 o                         
   3   6 -18       1504.36       1612.26       138.91 o                         
  -1   7 -18        899.66       1016.27       169.25 o                         
  -4 -10 -17        416.43        368.15       122.85 o                         
  -3 -10 -17        543.76        543.54        80.65 o                         
  -2 -10 -17        646.76        833.35        96.37 o                         
  -1 -10 -17       1206.08       1318.25        90.98 o                         
   0 -10 -17        893.64       1198.46        90.72 o                         
   1 -10 -17       1552.57       1694.18       108.76 o                         
   2 -10 -17        950.91       1176.41       161.52 o                         
  -5  -9 -17       1244.64       1333.46       145.55 o                         
  -4  -9 -17       1067.53        949.47        73.34 o                         
  -3  -9 -17       2028.14       1905.40       127.59 o                         
  -2  -9 -17       1483.74       1544.46        77.42 o                         
  -1  -9 -17        579.04        563.39        55.90 o                         
   0  -9 -17        400.80        416.52        49.19 o                         
   1  -9 -17        695.79        614.47        52.72 o                         
   2  -9 -17        422.52        461.98       120.22 o                         
   3  -9 -17        212.46        131.23        87.88 o                         
   4  -9 -17          8.85         39.80        58.37 o                         
  -7  -8 -17       1232.42       1272.88        92.37 o                         
  -6  -8 -17       1075.03       1211.65        74.02 o                         
  -5  -8 -17       1417.91       1538.82        73.87 o                         
  -4  -8 -17       2592.00       2773.05        79.36 o                         
  -3  -8 -17       3402.05       3540.37       162.61 o                         
  -2  -8 -17       3750.87       4100.13       130.77 o                         
  -1  -8 -17       2686.79       2901.33       107.35 o                         
   0  -8 -17       4135.68       4298.12       292.67 o                         
   1  -8 -17       4247.40       4598.10       151.81 o                         
   2  -8 -17       2861.57       3011.02       118.94 o                         
   3  -8 -17       2206.70       2646.39       128.59 o                         
   4  -8 -17       2024.64       2163.80       100.81 o                         
   5  -8 -17       2241.54       2008.43       196.96 o                         
  -7  -7 -17         87.29        102.47        42.12 o                         
  -6  -7 -17        307.31        232.85        37.42 o                         
  -5  -7 -17        952.61        927.81        48.46 o                         
  -4  -7 -17        898.06        918.07        45.74 o                         
  -3  -7 -17        149.45        203.88        22.79 o                         
  -2  -7 -17        435.88        482.31        32.51 o                         
  -1  -7 -17        555.12        628.15        43.63 o                         
   0  -7 -17       1295.97       1485.09        93.10 o                         
   1  -7 -17       2937.03       2891.16       108.50 o                         
   2  -7 -17       1617.78       1881.11       110.71 o                         
   3  -7 -17       1044.11       1229.16        84.05 o                         
   4  -7 -17       2100.92       2336.18       111.17 o                         
   5  -7 -17       3574.58       4054.13       169.50 o                         
   6  -7 -17       1965.64       2252.09       170.95 o                         
  -8  -6 -17       1771.96       1894.77       158.09 o                         
  -7  -6 -17       2936.21       2898.30       189.72 o                         
  -6  -6 -17       2266.72       2292.68        73.37 o                         
  -5  -6 -17       2296.82       2352.95        67.75 o                         
  -4  -6 -17       2590.75       2506.37        83.30 o                         
  -3  -6 -17       1680.44       1708.81        59.48 o                         
  -2  -6 -17       2515.21       2495.05        71.84 o                         
  -1  -6 -17       1537.86       1614.46        55.80 o                         
   0  -6 -17       1355.19       1274.87        55.17 o                         
   1  -6 -17        967.56        940.94        55.41 o                         
   2  -6 -17        317.16        352.65        42.36 o                         
   3  -6 -17        761.31        588.85        62.65 o                         
   4  -6 -17          2.45          0.06        33.98 o                         
   5  -6 -17         81.95        138.26        30.49 o                         
   6  -6 -17         11.70         13.91        72.72 o                         
   7  -6 -17         27.14         33.19        72.65 o                         
  -9  -5 -17        230.16        301.76        73.10 o                         
  -8  -5 -17        773.91        793.06        75.55 o                         
  -7  -5 -17       1037.09       1109.69        62.18 o                         
  -6  -5 -17        655.44        763.19        44.16 o                         
  -5  -5 -17       1225.34       1217.85        37.72 o                         
  -4  -5 -17       2669.46       2686.61        76.98 o                         
  -3  -5 -17       4574.93       4506.91       112.70 o                         
  -2  -5 -17       2136.34       2107.18        75.29 o                         
  -1  -5 -17       3166.01       3294.73       109.28 o                         
   0  -5 -17       4395.60       4256.93       116.62 o                         
   1  -5 -17       3678.08       3745.34       106.75 o                         
   2  -5 -17       5081.56       5167.99       137.14 o                         
   3  -5 -17       2721.83       2661.79        78.03 o                         
   4  -5 -17       2610.97       2557.66        75.91 o                         
   5  -5 -17       3384.56       3365.43       102.86 o                         
   6  -5 -17       3950.71       4085.93       175.72 o                         
   7  -5 -17       2356.23       2091.11       115.81 o                         
  -9  -4 -17       1324.46       1507.95       109.23 o                         
  -8  -4 -17        428.45        418.06        41.81 o                         
  -7  -4 -17        642.21        672.68        32.76 o                         
  -6  -4 -17       1072.71       1110.86        33.36 o                         
  -5  -4 -17        376.36        438.09        25.26 o                         
  -4  -4 -17        212.99        238.49        20.49 o                         
  -3  -4 -17         54.79         45.36        14.64 o                         
  -2  -4 -17         18.41         40.47        13.39 o                         
  -1  -4 -17        172.99        196.93        12.58 o                         
   0  -4 -17        725.02        758.37        29.35 o                         
   1  -4 -17        265.66        300.72        23.28 o                         
   2  -4 -17       1247.70       1347.76        45.96 o                         
   3  -4 -17       1380.43       1518.12        65.58 o                         
   4  -4 -17       1440.35       1524.36        67.05 o                         
   5  -4 -17       2834.99       3144.16        90.54 o                         
   6  -4 -17       3366.08       3690.80       131.47 o                         
   7  -4 -17       2172.53       2444.86       128.85 o                         
   8  -4 -17       1703.96       1934.63       118.93 o                         
  -9  -3 -17       1953.95       1917.19        92.93 o                         
  -8  -3 -17       3326.13       3476.09        99.98 o                         
  -7  -3 -17       4129.76       4155.09        87.30 o                         
  -6  -3 -17       4342.55       4197.67        76.26 o                         
  -5  -3 -17       3129.40       3155.55        61.14 o                         
  -4  -3 -17       3331.53       3271.65        66.38 o                         
  -3  -3 -17       3018.28       2959.20        63.40 o                         
  -2  -3 -17       3273.99       3442.05        67.69 o                         
  -1  -3 -17       3548.23       3453.92        75.70 o                         
   0  -3 -17       2725.31       2503.17        65.44 o                         
   1  -3 -17       1742.52       1593.81        55.32 o                         
   2  -3 -17       1564.97       1452.07        45.75 o                         
   3  -3 -17        856.05        784.21        43.67 o                         
   4  -3 -17        504.04        469.50        32.28 o                         
   5  -3 -17         31.97         25.41        26.25 o                         
   6  -3 -17         28.23         52.93        27.08 o                         
   7  -3 -17         61.97        111.13        48.11 o                         
   8  -3 -17         18.50         72.34        57.38 o                         
  -9  -2 -17        576.19        558.01        68.48 o                         
  -8  -2 -17       1416.14       1414.11        61.56 o                         
  -7  -2 -17       2059.60       1997.42        62.82 o                         
  -6  -2 -17       1429.11       1431.61        44.76 o                         
  -5  -2 -17       2555.07       2488.67        57.17 o                         
  -4  -2 -17       3370.16       3300.43        72.80 o                         
  -3  -2 -17       4922.98       4909.09       101.49 o                         
  -2  -2 -17       4738.65       4919.04       180.25 o                         
  -1  -2 -17       4928.49       5307.16       216.38 o                         
   0  -2 -17       6773.98       7268.39       482.83 o                         
   1  -2 -17       6264.00       6614.60       242.53 o                         
   2  -2 -17       4293.57       4062.53       116.77 o                         
   3  -2 -17       3360.03       3358.97        87.67 o                         
   4  -2 -17       2946.95       3012.75        79.87 o                         
   5  -2 -17       4356.63       4463.37       160.47 o                         
   6  -2 -17       2497.49       2447.71        79.68 o                         
   7  -2 -17       2296.37       2284.18       109.84 o                         
   8  -2 -17       1587.31       1506.29        94.44 o                         
  -9  -1 -17        860.48        889.40        79.04 o                         
  -8  -1 -17        597.79        656.29        61.13 o                         
  -7  -1 -17        677.15        645.77        40.37 o                         
  -6  -1 -17       1557.13       1515.73        54.75 o                         
  -5  -1 -17       1391.04       1338.32        49.65 o                         
  -4  -1 -17        248.82        239.27        19.90 o                         
  -3  -1 -17        301.37        267.74        17.76 o                         
  -2  -1 -17        984.13       1226.87        89.94 o                         
  -1  -1 -17        293.39        483.11        65.05 o                         
   0  -1 -17        573.80        657.51        72.85 o                         
   1  -1 -17         23.43        170.12        31.89 o                         
   2  -1 -17       1406.02       1528.13        61.25 o                         
   3  -1 -17        523.78        620.01        36.97 o                         
   4  -1 -17        604.51        776.19        60.72 o                         
   5  -1 -17       1350.80       1685.15       118.08 o                         
   6  -1 -17       1733.37       1992.15        91.60 o                         
   7  -1 -17       1570.65       1707.56        97.15 o                         
   8  -1 -17       1264.95       1523.04       108.40 o                         
  -9   0 -17       2155.17       2323.50       202.87 o                         
  -8   0 -17       2273.64       2314.65       135.53 o                         
  -7   0 -17       2748.75       2823.89       105.11 o                         
  -6   0 -17       3022.33       2854.53       101.27 o                         
  -5   0 -17       3128.72       3051.63        67.99 o                         
  -4   0 -17       3765.89       3648.88        92.26 o                         
  -3   0 -17       4148.18       4110.33       180.15 o                         
  -2   0 -17       3344.44       3337.49       159.49 o                         
  -1   0 -17       5036.33       4763.17       309.28 o                         
   0   0 -17       4185.76       3971.72       186.46 o                         
   1   0 -17       1929.12       1917.92       123.76 o                         
   2   0 -17       2144.43       2100.34        81.50 o                         
   3   0 -17       2143.99       2005.97       121.37 o                         
   4   0 -17       2546.71       2412.15        90.80 o                         
   5   0 -17        756.23        648.05        67.50 o                         
   6   0 -17        960.25        914.50       133.62 o                         
   7   0 -17        690.39        732.16        93.76 o                         
   8   0 -17        361.19        176.04        72.14 o                         
  -9   1 -17        160.73         96.57        86.28 o                         
  -8   1 -17         17.67         32.80        54.04 o                         
  -7   1 -17        626.71        558.11        47.82 o                         
  -6   1 -17        872.56        877.46        64.65 o                         
  -5   1 -17       1083.90       1072.79        44.73 o                         
  -4   1 -17       1294.50       1220.75        48.22 o                         
  -3   1 -17       3464.04       2970.97       220.36 o                         
  -2   1 -17       3257.93       3493.64       241.69 o                         
  -1   1 -17       4790.17       4937.48       303.84 o                         
   0   1 -17       2660.69       3101.85       225.50 o                         
   1   1 -17       2224.78       2265.70       117.13 o                         
   2   1 -17       5377.43       5432.08       176.38 o                         
   3   1 -17       6399.73       6000.71       192.98 o                         
   4   1 -17       5807.35       5728.60       355.72 o                         
   5   1 -17       4037.70       3858.77       170.07 o                         
   6   1 -17       3965.71       3927.81       258.53 o                         
   7   1 -17       3294.32       3414.76       160.13 o                         
   8   1 -17       2098.47       1932.35       180.57 o                         
  -9   2 -17       2083.13       2344.32       200.00 o                         
  -8   2 -17       1756.45       1452.67       149.35 o                         
  -7   2 -17        565.61        584.02        59.28 o                         
  -6   2 -17       1271.10       1094.45        71.61 o                         
  -5   2 -17       1660.31       1722.16       109.68 o                         
  -4   2 -17        516.80        483.76        32.51 o                         
  -3   2 -17        101.34        129.70        21.34 o                         
  -2   2 -17        354.69        375.88        88.32 o                         
  -1   2 -17        852.38        843.72       119.41 o                         
   0   2 -17        372.56        367.75        52.58 o                         
   1   2 -17        266.96        287.70        63.17 o                         
   2   2 -17        596.03        637.55        82.30 o                         
   3   2 -17        378.52        417.25        55.58 o                         
   4   2 -17        208.87        190.63        46.09 o                         
   5   2 -17        945.59       1122.72       107.55 o                         
   6   2 -17       1155.50       1254.83        95.70 o                         
   7   2 -17        484.47        585.19        94.54 o                         
  -8   3 -17       1922.55       1698.92       162.85 o                         
  -7   3 -17       1539.01       1411.35       106.89 o                         
  -6   3 -17       3140.65       3088.73       155.29 o                         
  -5   3 -17       4336.40       4471.16       159.27 o                         
  -4   3 -17       2629.89       2478.16        86.17 o                         
  -3   3 -17       4136.34       4022.94       187.01 o                         
  -2   3 -17       4673.74       4703.38       203.96 o                         
  -1   3 -17       4692.57       4306.07       265.24 o                         
   0   3 -17       1950.34       1794.71       146.22 o                         
   1   3 -17       1607.76       1600.42       134.97 o                         
   2   3 -17       2123.88       1883.81       243.87 o                         
   3   3 -17       1133.22       1032.62        72.91 o                         
   4   3 -17       1843.19       1975.35       120.88 o                         
   5   3 -17        872.31        875.05        73.77 o                         
   6   3 -17        692.30        570.44        91.53 o                         
   7   3 -17        737.48        859.79        88.62 o                         
  -7   4 -17         74.96         48.92        50.86 o                         
  -6   4 -17        293.61        301.81        57.40 o                         
  -5   4 -17        148.71        153.15        42.97 o                         
  -4   4 -17         93.67        100.29        30.15 o                         
  -3   4 -17        777.00        700.36        61.74 o                         
  -2   4 -17       3002.12       2830.79       117.60 o                         
  -1   4 -17       1505.37       1522.64       146.84 o                         
   0   4 -17        741.40        883.40        69.52 o                         
   1   4 -17       2801.94       2833.21       125.42 o                         
   2   4 -17       3273.49       3271.69       167.47 o                         
   3   4 -17       2708.27       3060.28       135.61 o                         
   4   4 -17       3276.90       3494.90       207.21 o                         
   5   4 -17       2301.75       2352.14       159.70 o                         
   6   4 -17       3648.53       3555.19       206.99 o                         
  -7   5 -17       2062.35       1810.66       213.44 o                         
  -6   5 -17       1035.21       1011.82       164.20 o                         
  -5   5 -17       1615.11       1654.85       134.31 o                         
  -4   5 -17       1651.68       1572.25       123.74 o                         
  -3   5 -17        558.95        532.86        53.54 o                         
  -2   5 -17        727.51        574.68        49.41 o                         
  -1   5 -17       1225.29       1304.17       105.66 o                         
   0   5 -17        390.12        346.89        67.55 o                         
   1   5 -17        270.43        171.88        87.49 o                         
   2   5 -17         92.37         72.85        94.16 o                         
   3   5 -17         25.67          6.93        61.21 o                         
   4   5 -17         93.02        115.43        79.72 o                         
   5   5 -17        498.67        499.98        89.46 o                         
  -4   6 -17       2532.55       2896.84       257.49 o                         
  -3   6 -17       1962.83       1760.90       193.39 o                         
  -2   6 -17       2344.02       2436.20       148.51 o                         
  -1   6 -17       4037.19       4088.53       203.98 o                         
   0   6 -17       3839.24       3883.91       293.78 o                         
   1   6 -17       1793.80       1775.15       194.50 o                         
   2   6 -17       1809.25       2058.00       214.05 o                         
   3   6 -17       1748.17       2137.31       278.34 o                         
   4   6 -17       1133.91       1289.75       124.75 o                         
  -3   7 -17        594.90        856.10       152.54 o                         
  -2   7 -17        737.38        709.05       139.90 o                         
  -1   7 -17        494.63        478.13       121.35 o                         
   0   7 -17       1042.74       1208.42       171.72 o                         
   1   7 -17       1228.44       1393.06       184.92 o                         
   2   7 -17       1747.34       2100.09       222.55 o                         
  -4 -10 -16       3180.48       3050.80       180.25 o                         
  -3 -10 -16       2893.91       3122.33       170.71 o                         
  -2 -10 -16       1722.35       1805.70       100.50 o                         
  -1 -10 -16       2174.02       2224.87       114.99 o                         
   0 -10 -16       2178.23       2231.67       143.55 o                         
   1 -10 -16       1538.66       1738.18       129.76 o                         
   2 -10 -16       1840.30       1960.97       240.66 o                         
   3 -10 -16       1051.65       1183.89        98.79 o                         
  -6  -9 -16         65.17         66.18        42.47 o                         
  -5  -9 -16         55.47         61.85        41.53 o                         
  -4  -9 -16        768.91        845.69        54.65 o                         
  -3  -9 -16       1325.44       1365.34        80.50 o                         
  -2  -9 -16        524.34        566.77        51.87 o                         
  -1  -9 -16        358.30        427.17        66.19 o                         
   0  -9 -16       1184.60       1194.28        81.74 o                         
   1  -9 -16       2416.64       2707.37       112.07 o                         
   2  -9 -16       2390.63       2748.45       166.28 o                         
   3  -9 -16       1719.94       2009.50       120.47 o                         
   4  -9 -16       2167.69       2542.75       145.73 o                         
   5  -9 -16       2856.84       3142.88       285.48 o                         
  -7  -8 -16       2185.10       1946.82       116.91 o                         
  -6  -8 -16       2188.58       2068.57        96.29 o                         
  -5  -8 -16       1020.01       1043.44        53.42 o                         
  -4  -8 -16       1816.01       1792.79        94.55 o                         
  -3  -8 -16       1960.11       2059.77        67.43 o                         
  -2  -8 -16        849.09        830.11        54.66 o                         
  -1  -8 -16       1202.12       1005.04        72.45 o                         
   0  -8 -16        109.42         63.89        32.94 o                         
   1  -8 -16         69.00         81.89        35.36 o                         
   2  -8 -16        171.53        222.34        48.91 o                         
   3  -8 -16         65.08         51.90        39.25 o                         
   4  -8 -16         61.76        131.84        51.28 o                         
   5  -8 -16        573.26        727.53        81.92 o                         
   6  -8 -16        569.59        811.53       107.23 o                         
  -8  -7 -16       1650.48       1712.20       124.27 o                         
  -7  -7 -16       2902.26       2943.44       115.32 o                         
  -6  -7 -16       2767.84       2776.17        77.78 o                         
  -5  -7 -16       3292.54       3438.15       138.59 o                         
  -4  -7 -16       4078.36       4057.70       115.94 o                         
  -3  -7 -16       4866.54       4803.41       143.98 o                         
  -2  -7 -16       5609.12       5781.47       148.60 o                         
  -1  -7 -16       4389.57       4457.62       122.60 o                         
   0  -7 -16       3068.79       3292.35       102.80 o                         
   1  -7 -16       2826.64       2975.00        96.09 o                         
   2  -7 -16       3958.91       3747.27       178.54 o                         
   3  -7 -16       3378.47       3535.01       146.64 o                         
   4  -7 -16       1865.26       1838.89        97.95 o                         
   5  -7 -16       1171.00       1149.15       156.29 o                         
   6  -7 -16        853.79        834.47       106.83 o                         
   7  -7 -16        871.27        919.08       113.67 o                         
  -9  -6 -16        149.01        125.77        56.98 o                         
  -8  -6 -16         12.16         31.69        52.00 o                         
  -7  -6 -16         57.57         40.67        32.38 o                         
  -6  -6 -16         63.42         90.72        23.71 o                         
  -5  -6 -16        331.98        357.59        30.83 o                         
  -4  -6 -16        436.19        478.37        31.58 o                         
  -3  -6 -16        658.56        676.16        30.11 o                         
  -2  -6 -16        468.41        514.52        36.45 o                         
  -1  -6 -16        414.30        437.68        29.67 o                         
   0  -6 -16       2494.69       2657.35        94.32 o                         
   1  -6 -16       3313.53       3476.09       102.25 o                         
   2  -6 -16       3994.88       4060.26       132.71 o                         
   3  -6 -16       2155.23       2051.36       120.52 o                         
   4  -6 -16       1108.76       1269.68        69.20 o                         
   5  -6 -16       3924.84       4124.79       146.52 o                         
   6  -6 -16       3490.76       3603.85       113.01 o                         
   7  -6 -16       1479.98       1819.04       209.24 o                         
  -9  -5 -16       1633.39       1718.00       122.09 o                         
  -8  -5 -16       1997.18       2195.79       117.65 o                         
  -7  -5 -16       2017.58       2027.38        55.05 o                         
  -6  -5 -16       1932.25       1982.78        54.74 o                         
  -5  -5 -16       4561.31       4507.01        85.02 o                         
  -4  -5 -16       2651.63       2631.34        67.71 o                         
  -3  -5 -16       1194.52       1186.56        33.25 o                         
  -2  -5 -16       2246.90       2237.39        74.57 o                         
  -1  -5 -16       2167.25       2070.66        57.15 o                         
   0  -5 -16       1610.41       1580.80        59.40 o                         
   1  -5 -16        696.05        658.63        40.68 o                         
   2  -5 -16        900.30        792.88        46.94 o                         
   3  -5 -16        501.27        430.36        30.44 o                         
   4  -5 -16          7.79          6.34        21.75 o                         
   5  -5 -16        110.08        111.93        30.04 o                         
   6  -5 -16         70.51         97.48        33.78 o                         
   7  -5 -16         20.18         18.98        38.68 o                         
   8  -5 -16        122.79        240.22        67.37 o                         
  -9  -4 -16        403.86        452.15        64.87 o                         
  -8  -4 -16        740.99        847.03        47.66 o                         
  -7  -4 -16       2505.72       2483.86        57.86 o                         
  -6  -4 -16       2510.52       2417.06        51.85 o                         
  -5  -4 -16       2709.78       2515.65        51.05 o                         
  -4  -4 -16       5366.56       5363.13        95.08 o                         
  -3  -4 -16       4144.36       4148.96        76.87 o                         
  -2  -4 -16       4855.89       4879.94       106.15 o                         
  -1  -4 -16       1976.00       2004.65        38.87 o                         
   0  -4 -16       2682.99       2585.84        57.25 o                         
   1  -4 -16       8396.59       8256.59       164.02 o                         
   2  -4 -16       9121.61       8896.21       175.52 o                         
   3  -4 -16       6703.21       6512.06       139.62 o                         
   4  -4 -16       3592.53       3730.22       119.88 o                         
   5  -4 -16       3027.97       2902.88        92.06 o                         
   6  -4 -16       4051.82       4147.88       112.18 o                         
   7  -4 -16       2682.41       2820.61       114.13 o                         
   8  -4 -16       1354.55       1331.22        98.89 o                         
 -10  -3 -16       1186.12       1255.26       100.62 o                         
  -9  -3 -16        673.79        760.70        76.61 o                         
  -8  -3 -16        330.30        307.51        30.10 o                         
  -7  -3 -16        277.48        281.36        21.40 o                         
  -6  -3 -16        134.71        131.41        16.72 o                         
  -5  -3 -16        788.48        800.21        27.46 o                         
  -4  -3 -16         42.63         34.38        15.42 o                         
  -3  -3 -16        378.06        386.89        21.65 o                         
  -2  -3 -16        575.94        577.81        23.25 o                         
  -1  -3 -16        395.64        444.42        18.81 o                         
   0  -3 -16       1614.55       1562.43        34.16 o                         
   1  -3 -16       2157.99       2130.38        77.75 o                         
   2  -3 -16       2840.50       2968.87        73.52 o                         
   3  -3 -16       2537.77       2608.10        71.23 o                         
   4  -3 -16       2449.61       2586.37        89.65 o                         
   5  -3 -16       4881.70       5004.55       160.12 o                         
   6  -3 -16       2853.84       3100.39        92.60 o                         
   7  -3 -16       2422.58       2552.95        86.94 o                         
   8  -3 -16       1770.50       1831.13       114.52 o                         
 -10  -2 -16       2907.18       2835.39       143.44 o                         
  -9  -2 -16       2861.20       2824.03       135.82 o                         
  -8  -2 -16       3207.45       3104.74        92.60 o                         
  -7  -2 -16       3816.94       3589.73        88.93 o                         
  -6  -2 -16       4016.94       3954.90        93.52 o                         
  -5  -2 -16       4247.80       4217.93        94.10 o                         
  -4  -2 -16       3351.01       3295.38        67.14 o                         
  -3  -2 -16       4558.02       4541.14        96.00 o                         
  -2  -2 -16       1562.20       1576.35        40.62 o                         
  -1  -2 -16       2402.83       2541.01       155.85 o                         
   0  -2 -16       2534.06       2747.28       138.83 o                         
   1  -2 -16        169.21        203.00        22.56 o                         
   2  -2 -16        423.22        433.51        24.24 o                         
   3  -2 -16       1029.78        963.81        37.13 o                         
   4  -2 -16        170.91        188.24        23.78 o                         
   5  -2 -16         57.27         88.15        24.96 o                         
   6  -2 -16         22.58         67.92        27.65 o                         
   7  -2 -16        192.81        281.75        36.47 o                         
   8  -2 -16        159.55        187.90        50.57 o                         
   9  -2 -16        143.72        227.89        65.05 o                         
 -10  -1 -16        337.20        393.98        66.81 o                         
  -9  -1 -16        389.36        412.99        65.99 o                         
  -8  -1 -16       1061.91       1087.84        67.06 o                         
  -7  -1 -16       1758.77       1861.17        80.69 o                         
  -6  -1 -16       2063.18       2156.79        66.60 o                         
  -5  -1 -16       2783.57       2719.18        64.88 o                         
  -4  -1 -16       3464.00       3566.89        76.63 o                         
  -3  -1 -16       2603.77       2759.86        76.71 o                         
  -2  -1 -16       5570.05       5747.36       224.07 o                         
  -1  -1 -16       3949.89       4489.91       189.84 o                         
   0  -1 -16       5319.65       5499.39       223.17 o                         
   1  -1 -16       8600.53       8775.97       256.30 o                         
   2  -1 -16       6770.17       6657.12       220.50 o                         
   3  -1 -16       2738.18       2749.47        90.51 o                         
   4  -1 -16       4361.59       4285.02       117.01 o                         
   5  -1 -16       6154.35       6030.14       260.24 o                         
   6  -1 -16       3530.22       3295.42        97.67 o                         
   7  -1 -16       1818.02       1614.33        77.15 o                         
   8  -1 -16       2026.93       2091.28       123.05 o                         
   9  -1 -16       1962.49       1971.27       126.36 o                         
 -10   0 -16       1374.08       1581.49       177.43 o                         
  -9   0 -16       1658.26       1802.34       182.97 o                         
  -8   0 -16       1081.16        963.27       188.23 o                         
  -7   0 -16        284.32        304.18        45.80 o                         
  -6   0 -16        235.49        213.63        34.45 o                         
  -5   0 -16        708.76        703.36        29.55 o                         
  -4   0 -16        509.86        485.38        26.39 o                         
  -3   0 -16         61.13         93.87        20.03 o                         
  -2   0 -16         11.25        135.80        48.60 o                         
  -1   0 -16        160.61        234.27       103.51 o                         
   0   0 -16        542.18        707.47        73.23 o                         
   1   0 -16       1223.15       1308.55        75.38 o                         
   2   0 -16        410.86        504.52        39.09 o                         
   3   0 -16        753.84        915.42        51.56 o                         
   4   0 -16       1656.16       1683.29        72.96 o                         
   5   0 -16       1797.03       1776.88       102.46 o                         
   6   0 -16       2518.04       2511.46       151.65 o                         
   7   0 -16       2329.53       2496.24       242.98 o                         
   8   0 -16       2078.89       2421.77       296.39 o                         
   9   0 -16       2733.51       2960.40       217.49 o                         
  -9   1 -16       3257.85       3626.35       264.03 o                         
  -8   1 -16       2551.03       2585.70       188.22 o                         
  -7   1 -16       4405.57       4413.30       258.49 o                         
  -6   1 -16       5053.51       4746.55       127.45 o                         
  -5   1 -16       6669.44       6019.05       140.31 o                         
  -4   1 -16       3673.32       3556.07       101.54 o                         
  -3   1 -16       4397.40       4164.04       117.20 o                         
  -2   1 -16       5479.21       5183.72       307.67 o                         
  -1   1 -16       4211.79       4099.00       262.55 o                         
   0   1 -16       3839.56       3609.31       243.25 o                         
   1   1 -16       2229.16       2156.98       110.37 o                         
   2   1 -16       3523.54       3271.26       121.49 o                         
   3   1 -16       2047.98       1734.86       127.30 o                         
   4   1 -16        296.59        249.21        46.06 o                         
   5   1 -16        239.12        235.20        60.17 o                         
   6   1 -16         67.74         26.23        39.10 o                         
   7   1 -16         72.30         81.64        53.31 o                         
   8   1 -16        134.33        176.45        59.57 o                         
  -9   2 -16         55.96         35.59        52.83 o                         
  -8   2 -16        208.73        198.71        56.57 o                         
  -7   2 -16        834.99        829.67       113.59 o                         
  -6   2 -16       1636.84       1440.23        82.40 o                         
  -5   2 -16       1640.22       1583.54        56.32 o                         
  -4   2 -16       2589.62       2628.76        78.95 o                         
  -3   2 -16       2933.13       2884.83        88.94 o                         
  -2   2 -16       2273.84       2181.43       182.18 o                         
  -1   2 -16       5178.47       5458.32       327.04 o                         
   0   2 -16       6724.22       6663.84       381.18 o                         
   1   2 -16       3579.93       3473.35       205.38 o                         
   2   2 -16       6437.63       6595.26       332.87 o                         
   3   2 -16       4647.44       4605.94       190.62 o                         
   4   2 -16       2841.50       2668.37       115.01 o                         
   5   2 -16       2504.28       2431.12       135.56 o                         
   6   2 -16       2967.93       2621.18       219.82 o                         
   7   2 -16       2206.49       2189.50       124.24 o                         
   8   2 -16       1898.25       1766.30       120.65 o                         
  -9   3 -16       1226.06       1285.89       149.17 o                         
  -8   3 -16        950.92        962.03       121.76 o                         
  -7   3 -16        557.98        442.31        84.30 o                         
  -6   3 -16        813.00        704.74        61.65 o                         
  -5   3 -16       1259.57       1284.72        68.72 o                         
  -4   3 -16        514.40        511.44        35.22 o                         
  -3   3 -16         38.11         46.64        24.16 o                         
  -2   3 -16        201.91        192.04        47.03 o                         
  -1   3 -16        161.93        120.00        60.83 o                         
   0   3 -16          6.69        -23.13        47.55 o                         
   1   3 -16        499.85        520.76        79.30 o                         
   2   3 -16        548.06        707.88        71.50 o                         
   3   3 -16       1300.88       1402.15        82.80 o                         
   4   3 -16        245.34        289.12        48.19 o                         
   5   3 -16       1093.05       1112.03        79.95 o                         
   6   3 -16       1332.09       1429.31        91.96 o                         
   7   3 -16       1001.27       1111.26        93.58 o                         
   8   3 -16       1192.31       1261.76       119.10 o                         
  -8   4 -16       1817.12       1765.93       170.41 o                         
  -7   4 -16       2434.99       2248.19       324.42 o                         
  -6   4 -16       4175.76       3784.79       181.97 o                         
  -5   4 -16       3420.90       3323.51       206.56 o                         
  -4   4 -16       3013.36       3035.36       112.62 o                         
  -3   4 -16       4274.58       3977.68       155.20 o                         
  -2   4 -16       2817.95       2532.32       111.39 o                         
  -1   4 -16       3799.47       3329.76       167.28 o                         
   0   4 -16       4874.07       4494.61       163.86 o                         
   1   4 -16       3550.08       3606.10       143.52 o                         
   2   4 -16       2477.24       2390.84       113.83 o                         
   3   4 -16       1673.86       1721.94        96.10 o                         
   4   4 -16       1954.23       1567.92        93.13 o                         
   5   4 -16       1161.44       1100.34        96.63 o                         
   6   4 -16        198.52        182.54        73.78 o                         
   7   4 -16        554.25        514.87        93.98 o                         
  -7   5 -16        435.43        326.54        66.28 o                         
  -6   5 -16        527.45        483.82        70.35 o                         
  -5   5 -16        630.68        518.41        84.39 o                         
  -4   5 -16        662.39        602.92        58.13 o                         
  -3   5 -16        864.63        798.55        58.92 o                         
  -2   5 -16       3024.21       2893.21       113.71 o                         
  -1   5 -16       2673.29       2523.62       104.03 o                         
   0   5 -16       2741.50       2815.02       126.56 o                         
   1   5 -16       2496.20       2575.08       121.07 o                         
   2   5 -16       3442.35       3529.64       179.23 o                         
   3   5 -16       5024.80       4616.00       216.98 o                         
   4   5 -16       2953.12       3367.46       211.12 o                         
   5   5 -16       2599.83       2611.21       169.27 o                         
   6   5 -16       2122.39       2115.84       350.43 o                         
  -6   6 -16        409.22        341.62        80.28 o                         
  -5   6 -16       1326.70       1289.06       103.72 o                         
  -4   6 -16        569.20        545.99        71.79 o                         
  -3   6 -16        196.98        192.68        42.29 o                         
  -2   6 -16        200.69        196.55        39.69 o                         
  -1   6 -16         97.77         94.58        44.42 o                         
   0   6 -16         16.22        -14.27        76.51 o                         
   1   6 -16        255.01        375.10       104.09 o                         
   2   6 -16        524.32        673.38       132.67 o                         
   3   6 -16        219.07        264.96        93.68 o                         
   4   6 -16        234.82        370.36       110.02 o                         
   5   6 -16        326.12        435.54        87.32 o                         
  -5   7 -16       2271.51       2169.87       226.66 o                         
  -4   7 -16       2623.71       2875.29       262.10 o                         
  -3   7 -16       1288.27       1203.23       170.99 o                         
  -2   7 -16       2961.12       3064.92       159.31 o                         
  -1   7 -16       3689.12       3944.93       336.23 o                         
   0   7 -16       2314.51       2794.44       247.96 o                         
   1   7 -16       1899.89       2155.82       220.72 o                         
   2   7 -16       1766.38       2004.77       209.84 o                         
   3   7 -16       1413.82       1732.12       200.89 o                         
   4   7 -16       1973.18       2109.74       224.67 o                         
  -2   8 -16        363.14        492.29       130.80 o                         
  -1   8 -16        572.76        824.63       155.23 o                         
   0   8 -16       1160.57       1190.60       167.79 o                         
   1   8 -16        997.77       1195.44       174.81 o                         
  -3 -11 -15       1771.41       2009.15       214.34 o                         
  -2 -11 -15       1878.68       2120.69       141.17 o                         
  -1 -11 -15       1576.90       1588.58       135.02 o                         
   0 -11 -15       3289.05       3654.41       163.40 o                         
   1 -11 -15       2654.28       2945.89       177.21 o                         
   2 -11 -15       2386.35       2530.25       141.32 o                         
  -5 -10 -15        335.03        438.30        57.89 o                         
  -4 -10 -15        170.84         85.69        64.99 o                         
  -3 -10 -15        406.12        402.44        54.20 o                         
  -2 -10 -15        119.95         99.41        43.83 o                         
  -1 -10 -15         26.43         56.13        45.65 o                         
   0 -10 -15         36.95         36.47        43.75 o                         
   1 -10 -15        416.05        587.08       122.07 o                         
   2 -10 -15        265.41        304.88        78.35 o                         
   3 -10 -15        286.75        356.85        65.25 o                         
   4 -10 -15        318.75        498.83        84.46 o                         
  -6  -9 -15       1297.19       1423.16        85.96 o                         
  -5  -9 -15       3076.36       2949.95       118.37 o                         
  -4  -9 -15       2978.94       3130.92        97.32 o                         
  -3  -9 -15       2157.95       2135.86       101.82 o                         
  -2  -9 -15       1809.83       1862.21        84.06 o                         
  -1  -9 -15       2659.40       2738.65       106.30 o                         
   0  -9 -15       1495.05       1553.59        81.25 o                         
   1  -9 -15       2560.33       2633.78       110.31 o                         
   2  -9 -15       2545.04       2496.53       156.43 o                         
   3  -9 -15       1379.97       1459.08       102.06 o                         
   4  -9 -15        847.68        861.55        85.12 o                         
   5  -9 -15       1099.85       1305.60       124.38 o                         
  -8  -8 -15        101.26        167.26        60.79 o                         
  -7  -8 -15         48.87         38.18        40.76 o                         
  -6  -8 -15        296.43        271.05        40.28 o                         
  -5  -8 -15        293.98        285.99        32.83 o                         
  -4  -8 -15       1350.49       1473.29        49.61 o                         
  -3  -8 -15       1862.27       2054.63        84.44 o                         
  -2  -8 -15       2954.71       3029.24        96.28 o                         
  -1  -8 -15       1965.60       2244.37        86.89 o                         
   0  -8 -15       2372.16       2385.51       110.05 o                         
   1  -8 -15       5503.47       5702.94       171.59 o                         
   2  -8 -15       5129.04       5364.33       192.26 o                         
   3  -8 -15       2946.29       3213.63       123.46 o                         
   4  -8 -15       3321.58       3501.50       152.69 o                         
   5  -8 -15       4081.94       4360.38       185.91 o                         
   6  -8 -15       3728.03       3945.70       221.69 o                         
  -8  -7 -15       1473.04       1491.46        84.22 o                         
  -7  -7 -15       2016.06       2053.10       113.49 o                         
  -6  -7 -15       2064.17       2033.29        64.05 o                         
  -5  -7 -15       1940.69       1501.65       130.77 o                         
  -4  -7 -15       1667.30       1619.29        60.46 o                         
  -3  -7 -15        279.44        284.33        27.77 o                         
  -2  -7 -15        641.19        576.09        34.49 o                         
  -1  -7 -15        520.72        446.51        38.23 o                         
   0  -7 -15        100.27         77.13        27.23 o                         
   1  -7 -15         57.58         97.54        29.67 o                         
   2  -7 -15        265.41        370.84        50.72 o                         
   3  -7 -15        379.61        471.16        73.79 o                         
   4  -7 -15        233.06        361.03        51.88 o                         
   5  -7 -15       1418.34       1695.85        86.67 o                         
   6  -7 -15       1243.66       1331.81       126.24 o                         
   7  -7 -15        755.95        975.38       113.86 o                         
  -9  -6 -15       1878.39       1983.70       122.84 o                         
  -8  -6 -15       2624.02       2799.87       110.55 o                         
  -7  -6 -15       4341.54       4393.63       171.48 o                         
  -6  -6 -15       3050.14       2880.97        87.88 o                         
  -5  -6 -15       2566.25       2611.26        63.96 o                         
  -4  -6 -15       4419.62       4320.06       119.65 o                         
  -3  -6 -15       5011.80       4919.21       134.90 o                         
  -2  -6 -15       5517.50       5446.52       119.35 o                         
  -1  -6 -15       4743.93       4662.13       100.60 o                         
   0  -6 -15       3588.08       3557.13       103.51 o                         
   1  -6 -15       2065.82       2185.34        75.57 o                         
   2  -6 -15       2476.85       2377.52        93.42 o                         
   3  -6 -15       3788.42       3760.99       173.28 o                         
   4  -6 -15       1264.66       1152.58        65.37 o                         
   5  -6 -15       1360.53       1297.96        59.54 o                         
   6  -6 -15        832.68        809.85        57.67 o                         
   7  -6 -15        413.05        358.37        58.32 o                         
   8  -6 -15         85.32         75.52        74.73 o                         
  -9  -5 -15         92.71         92.77        56.58 o                         
  -8  -5 -15         44.30         31.87        28.72 o                         
  -7  -5 -15        188.64        180.66        16.80 o                         
  -6  -5 -15        116.34        133.28        16.01 o                         
  -5  -5 -15        183.02        193.65        18.20 o                         
  -4  -5 -15        473.61        493.18        22.91 o                         
  -3  -5 -15        482.88        451.12        24.47 o                         
  -2  -5 -15       2500.15       2488.14        60.39 o                         
  -1  -5 -15       1586.31       1624.32        51.34 o                         
   0  -5 -15       1619.42       1622.47        58.55 o                         
   1  -5 -15       2685.68       2748.06        84.31 o                         
   2  -5 -15       3208.69       3377.23       109.83 o                         
   3  -5 -15       2819.51       2855.81        81.16 o                         
   4  -5 -15       2990.85       3118.97        80.39 o                         
   5  -5 -15       6072.77       6097.59       153.78 o                         
   6  -5 -15       6776.50       7163.16       206.39 o                         
   7  -5 -15       3307.79       3367.25       142.58 o                         
   8  -5 -15       2788.13       2842.54       221.32 o                         
 -10  -4 -15       1944.63       2223.26       173.91 o                         
  -9  -4 -15       2992.14       3288.57       128.76 o                         
  -8  -4 -15       2728.96       2820.36        86.82 o                         
  -7  -4 -15       3025.83       2995.62        60.32 o                         
  -6  -4 -15       3442.32       3436.18        71.57 o                         
  -5  -4 -15       3056.95       2999.89        57.73 o                         
  -4  -4 -15       2820.05       2788.34        58.74 o                         
  -3  -4 -15       2722.87       2629.87        61.50 o                         
  -2  -4 -15       2184.73       2028.33        43.15 o                         
  -1  -4 -15       2172.25       2098.16        43.20 o                         
   0  -4 -15       1227.41       1093.41        29.66 o                         
   1  -4 -15        470.08        444.48        25.22 o                         
   2  -4 -15        121.86        111.52        20.51 o                         
   3  -4 -15        483.89        459.56        29.71 o                         
   4  -4 -15         77.04         86.66        22.16 o                         
   5  -4 -15        306.90        372.20        33.39 o                         
   6  -4 -15        607.68        717.88        44.93 o                         
   7  -4 -15        346.41        434.03        46.63 o                         
   8  -4 -15        513.53        558.19        59.34 o                         
   9  -4 -15        863.36       1130.78        94.98 o                         
 -10  -3 -15        947.40       1020.63        92.21 o                         
  -9  -3 -15       1017.07       1005.84        85.20 o                         
  -8  -3 -15       1603.60       1586.07        55.32 o                         
  -7  -3 -15       3076.39       2819.89        62.09 o                         
  -6  -3 -15       4762.20       4452.84        78.67 o                         
  -5  -3 -15       3559.74       3496.60        64.92 o                         
  -4  -3 -15       7142.23       7008.25       108.32 o                         
  -3  -3 -15       7322.21       7211.82       117.12 o                         
  -2  -3 -15       7032.39       6936.29       117.53 o                         
  -1  -3 -15       6762.97       6856.18       127.21 o                         
   0  -3 -15       5885.22       6001.24       111.79 o                         
   1  -3 -15       7278.08       7060.53       202.23 o                         
   2  -3 -15       6445.01       5952.87       123.68 o                         
   3  -3 -15       5052.40       4854.95       137.35 o                         
   4  -3 -15       3374.07       3259.61        91.53 o                         
   5  -3 -15       2112.48       2149.75        83.68 o                         
   6  -3 -15       2339.41       2213.19        75.19 o                         
   7  -3 -15       1468.78       1470.96        64.58 o                         
   8  -3 -15       1114.90       1127.92        73.76 o                         
   9  -3 -15        485.04        458.14        70.09 o                         
 -10  -2 -15        671.23        740.09        81.81 o                         
  -9  -2 -15        463.78        481.04        53.90 o                         
  -8  -2 -15         46.97         54.49        28.37 o                         
  -7  -2 -15         27.46         42.25        25.76 o                         
  -6  -2 -15        101.07         92.17        17.13 o                         
  -5  -2 -15        150.50        148.66        17.10 o                         
  -4  -2 -15       1672.28       1650.38        42.17 o                         
  -3  -2 -15       2534.76       2573.75        62.99 o                         
  -2  -2 -15       1862.72       1943.27        48.40 o                         
  -1  -2 -15       2307.87       2353.10        59.18 o                         
   0  -2 -15        943.24       1048.33        61.96 o                         
   1  -2 -15       4116.05       4000.33        96.68 o                         
   2  -2 -15       5033.63       4997.67        98.82 o                         
   3  -2 -15       2230.18       2206.19        61.57 o                         
   4  -2 -15       2467.34       2601.19        74.60 o                         
   5  -2 -15       3778.83       4026.68       112.05 o                         
   6  -2 -15       3219.14       3313.04        94.90 o                         
   7  -2 -15       2691.46       2552.34        85.34 o                         
   8  -2 -15       1915.57       2044.78        88.94 o                         
   9  -2 -15       1562.44       1694.53       133.35 o                         
 -10  -1 -15       2537.56       2528.55       134.93 o                         
  -9  -1 -15       2485.74       2242.79       142.79 o                         
  -8  -1 -15       2346.52       2363.53       107.29 o                         
  -7  -1 -15       4376.99       4182.80       151.51 o                         
  -6  -1 -15       3206.16       3130.54       110.21 o                         
  -5  -1 -15       4266.38       3992.36        84.43 o                         
  -4  -1 -15       5970.45       5725.74       109.70 o                         
  -3  -1 -15       1463.93       1513.88        43.01 o                         
  -2  -1 -15       2264.93       2375.68       158.38 o                         
  -1  -1 -15       3354.82       3736.23       162.84 o                         
   0  -1 -15        960.09       1046.41        79.78 o                         
   1  -1 -15        573.24        528.20        72.28 o                         
   2  -1 -15       1585.01       1496.06        53.70 o                         
   3  -1 -15       1053.89        967.24        42.53 o                         
   4  -1 -15        216.76        183.56        21.45 o                         
   5  -1 -15        138.47        146.46        23.96 o                         
   6  -1 -15        443.85        468.40        37.10 o                         
   7  -1 -15        256.48        315.42        39.32 o                         
   8  -1 -15        445.64        517.56        64.50 o                         
   9  -1 -15        409.02        570.02       125.01 o                         
 -10   0 -15        898.78       1017.22       148.30 o                         
  -9   0 -15        128.85        181.87        51.03 o                         
  -8   0 -15        762.71        790.31        66.70 o                         
  -7   0 -15       2268.59       2309.11       133.14 o                         
  -6   0 -15       2386.25       2350.07        87.01 o                         
  -5   0 -15       3572.24       3463.69        84.02 o                         
  -4   0 -15       2463.75       2420.08        82.21 o                         
  -3   0 -15       4745.80       4746.92       107.86 o                         
  -2   0 -15       7325.57       7375.09       270.39 o                         
  -1   0 -15       4015.19       4136.39       179.43 o                         
   0   0 -15       6376.97       6565.93       254.17 o                         
   1   0 -15       6481.33       6441.11       194.12 o                         
   2   0 -15       8335.97       8137.91       203.71 o                         
   3   0 -15       4962.70       5026.56       186.02 o                         
   4   0 -15       3496.51       3374.11       122.16 o                         
   5   0 -15       5288.03       5139.70       175.43 o                         
   6   0 -15       3462.82       3350.30       148.53 o                         
   7   0 -15       2714.99       2784.68       158.78 o                         
   8   0 -15       2142.12       1793.14       170.52 o                         
   9   0 -15        976.75        924.34       109.15 o                         
 -10   1 -15        980.21        914.28       144.89 o                         
  -9   1 -15       1503.97       1436.74       166.42 o                         
  -8   1 -15        789.61        720.90        79.75 o                         
  -7   1 -15         67.73         58.42        39.52 o                         
  -6   1 -15        223.16        196.88        53.50 o                         
  -5   1 -15        710.22        649.59        29.45 o                         
  -4   1 -15        496.35        483.03        30.33 o                         
  -3   1 -15        569.01        550.95        52.01 o                         
  -2   1 -15        751.34        712.21        99.60 o                         
  -1   1 -15       2968.17       3336.75       224.22 o                         
   0   1 -15       1004.10       1409.20       136.97 o                         
   1   1 -15       2858.77       2994.26       134.66 o                         
   2   1 -15       4631.13       4726.32       156.18 o                         
   3   1 -15       2189.35       2166.98        94.56 o                         
   4   1 -15       2605.31       2375.23       117.67 o                         
   5   1 -15       3181.47       3291.48       152.37 o                         
   6   1 -15       4599.43       4589.36       147.07 o                         
   7   1 -15       3932.37       3936.01       166.83 o                         
   8   1 -15       2727.66       2612.30       136.73 o                         
   9   1 -15       2885.05       3173.94       156.29 o                         
  -9   2 -15       3561.49       3426.99       260.93 o                         
  -8   2 -15       2605.25       2681.13       149.43 o                         
  -7   2 -15       2768.44       2564.69       128.49 o                         
  -6   2 -15       3712.74       3600.29       138.21 o                         
  -5   2 -15       5769.19       5599.15       132.99 o                         
  -4   2 -15       3679.75       3578.50        96.35 o                         
  -3   2 -15       3481.20       3478.57       101.66 o                         
  -2   2 -15       4333.44       4098.07       238.00 o                         
  -1   2 -15       1764.20       2022.41       171.03 o                         
   1   2 -15       3585.52       3426.76       201.57 o                         
   2   2 -15        629.07        679.82        79.74 o                         
   3   2 -15       1709.09       1613.07        83.44 o                         
   4   2 -15        161.20        149.54        36.83 o                         
   5   2 -15        101.76         76.73        37.05 o                         
   6   2 -15        241.80        159.32        45.42 o                         
   7   2 -15        218.67        206.75        44.02 o                         
   8   2 -15          2.10         55.32        55.63 o                         
  -9   3 -15        415.34        273.85        87.93 o                         
  -8   3 -15        779.60        773.61       114.72 o                         
  -7   3 -15       1037.37        842.00       108.76 o                         
  -6   3 -15       2047.51       2143.89       123.28 o                         
  -5   3 -15       1188.42       1156.67        79.64 o                         
  -4   3 -15       2530.21       2446.34        77.17 o                         
  -3   3 -15       2831.95       2639.68        94.17 o                         
  -2   3 -15       3575.06       3410.90       130.12 o                         
  -1   3 -15       5076.86       4570.62       243.20 o                         
   1   3 -15       4088.52       4161.41       182.25 o                         
   2   3 -15       4460.93       4662.37       198.28 o                         
   3   3 -15       4983.89       4912.46       207.10 o                         
   4   3 -15       3853.23       3937.22       150.20 o                         
   5   3 -15       2360.32       2333.57       112.07 o                         
   6   3 -15       2698.23       2668.77       125.59 o                         
   7   3 -15       1753.80       1702.03        89.00 o                         
   8   3 -15       1647.31       1706.26       112.65 o                         
  -9   4 -15       1658.04       1591.30       170.53 o                         
  -8   4 -15       1486.07       1514.79       154.30 o                         
  -7   4 -15        601.13        440.19        87.06 o                         
  -6   4 -15        492.65        422.72        63.33 o                         
  -5   4 -15       1051.47        928.21        50.44 o                         
  -4   4 -15        359.83        364.68        38.79 o                         
  -3   4 -15         61.15         89.91        28.71 o                         
  -2   4 -15        474.35        402.54        67.44 o                         
  -1   4 -15        225.32        199.07        30.90 o                         
   0   4 -15         92.86        101.17        36.54 o                         
   1   4 -15        415.87        508.64        53.45 o                         
   2   4 -15        937.76        960.36        70.04 o                         
   3   4 -15       1227.61       1269.24        70.54 o                         
   4   4 -15       1983.14       2194.76       151.61 o                         
   5   4 -15       2634.54       2617.85       133.41 o                         
   6   4 -15       2573.32       2641.66       129.48 o                         
   7   4 -15       2696.75       2937.79       252.04 o                         
  -8   5 -15       2037.95       2024.19       183.00 o                         
  -7   5 -15       2299.97       2225.22       185.24 o                         
  -6   5 -15       3515.97       3414.10       228.30 o                         
  -5   5 -15       4357.01       3953.08       240.24 o                         
  -4   5 -15       4501.19       4281.85       169.73 o                         
  -3   5 -15       2642.66       2432.70        91.96 o                         
  -2   5 -15       2343.20       2213.53        95.16 o                         
  -1   5 -15       4099.66       3932.97       139.78 o                         
   0   5 -15       4011.72       3965.47       161.72 o                         
   1   5 -15       2043.80       1850.49        98.71 o                         
   2   5 -15       1324.40       1156.84        99.98 o                         
   3   5 -15        939.20        861.78        72.90 o                         
   4   5 -15        999.97        852.19        73.08 o                         
   5   5 -15        619.02        615.12        88.60 o                         
   6   5 -15         29.80         67.82        94.50 o                         
   7   5 -15         48.75         33.07        79.60 o                         
  -7   6 -15        429.26        473.59        95.53 o                         
  -6   6 -15       1086.08       1071.76       127.79 o                         
  -5   6 -15       2125.33       2045.11       234.28 o                         
  -4   6 -15       1744.29       1844.17       117.22 o                         
  -3   6 -15       1761.54       1892.26        91.88 o                         
  -2   6 -15       3099.39       2887.72       119.36 o                         
  -1   6 -15       2827.16       2921.01       122.54 o                         
   0   6 -15       3001.10       3204.48       176.29 o                         
   1   6 -15       3202.03       3559.35       272.02 o                         
   2   6 -15       2339.53       2646.87       230.91 o                         
   3   6 -15       2760.56       3084.23       256.94 o                         
   4   6 -15       3087.91       2892.27       252.10 o                         
   5   6 -15       1979.35       1981.69       340.69 o                         
   6   6 -15       1848.90       1762.35       145.18 o                         
  -6   7 -15        492.07        519.17        78.56 o                         
  -5   7 -15        361.71        334.36        65.99 o                         
  -4   7 -15        538.51        515.93        72.73 o                         
  -3   7 -15        239.47        188.12        56.58 o                         
  -2   7 -15        107.61         88.52        39.75 o                         
  -1   7 -15        192.03        163.91        54.01 o                         
   0   7 -15         79.31        111.50        49.88 o                         
   1   7 -15        244.86        174.52        96.25 o                         
   2   7 -15        123.44        191.12        99.38 o                         
   3   7 -15        306.58        540.25       129.40 o                         
   4   7 -15        558.77        805.66       151.10 o                         
  -4   8 -15       2422.31       2563.30       247.70 o                         
  -3   8 -15       1338.63       1351.59       109.58 o                         
  -2   8 -15       2395.64       2470.44       148.16 o                         
  -1   8 -15       3065.23       3013.97       164.37 o                         
   0   8 -15       2313.83       2178.48       154.91 o                         
   1   8 -15       2600.60       3051.71       267.79 o                         
   2   8 -15       1354.63       1395.53       183.93 o                         
  -3 -11 -14       2135.24       2166.87       141.45 o                         
  -2 -11 -14       2193.59       2269.68       146.30 o                         
  -1 -11 -14       1375.40       1113.59        87.73 o                         
   0 -11 -14        857.12        937.17        84.83 o                         
   1 -11 -14       1093.02       1138.64       111.00 o                         
   2 -11 -14        287.68        240.09        65.12 o                         
  -6 -10 -14        619.31        717.78        75.48 o                         
  -5 -10 -14        426.45        510.33        58.98 o                         
  -4 -10 -14       1024.94        956.54        98.73 o                         
  -3 -10 -14       2620.64       2649.91       120.76 o                         
  -2 -10 -14       2231.77       2525.67       119.70 o                         
  -1 -10 -14       2028.77       2230.63       115.23 o                         
   0 -10 -14       2265.31       2388.44       121.87 o                         
   1 -10 -14       2700.23       2946.93       190.76 o                         
   2 -10 -14       2786.60       3087.15       147.81 o                         
   3 -10 -14       1975.68       2089.75       122.68 o                         
   4 -10 -14       2729.65       3053.85       154.41 o                         
   5 -10 -14       2539.89       2612.28       178.28 o                         
  -7  -9 -14        505.49        480.54        58.14 o                         
  -6  -9 -14        387.40        318.07        50.65 o                         
  -5  -9 -14         80.18         37.42        40.12 o                         
  -4  -9 -14        259.42        265.82        37.36 o                         
  -3  -9 -14        282.81        340.55        52.22 o                         
  -2  -9 -14          2.51         47.45        34.32 o                         
  -1  -9 -14         39.58         31.75        35.62 o                         
   0  -9 -14        269.25        300.63        46.97 o                         
   1  -9 -14        811.94        864.87        72.46 o                         
   2  -9 -14        163.24        206.72        45.59 o                         
   3  -9 -14        411.27        429.61        65.44 o                         
   4  -9 -14       1140.88       1177.85       113.20 o                         
   5  -9 -14       1311.80       1360.87       126.28 o                         
   6  -9 -14       1212.22       1360.85       109.25 o                         
  -8  -8 -14       3141.55       2956.52       123.88 o                         
  -7  -8 -14       3889.64       3815.36       165.04 o                         
  -6  -8 -14       4541.74       4511.24       133.53 o                         
  -5  -8 -14       3220.98       3295.40        88.37 o                         
  -4  -8 -14       2513.79       2528.15        76.98 o                         
  -3  -8 -14       3472.03       3624.25       116.96 o                         
  -2  -8 -14       5284.48       5387.98       160.08 o                         
  -1  -8 -14       4648.17       4611.13       128.42 o                         
   0  -8 -14       2897.39       2993.94        99.40 o                         
   1  -8 -14       2956.61       3005.05       126.96 o                         
   2  -8 -14       1758.71       1892.04       101.02 o                         
   3  -8 -14       1743.19       1790.14        94.49 o                         
   4  -8 -14        477.45        453.55        63.46 o                         
   5  -8 -14        415.46        431.28        77.92 o                         
   6  -8 -14        518.09        430.30        67.98 o                         
   7  -8 -14         94.38        113.01        58.29 o                         
  -9  -7 -14        159.15        214.31        62.50 o                         
  -8  -7 -14        434.11        405.43        51.77 o                         
  -7  -7 -14        835.02        829.88        62.72 o                         
  -6  -7 -14       1083.60       1086.25        36.73 o                         
  -5  -7 -14       1361.71       1279.18        37.98 o                         
  -4  -7 -14       2969.13       2998.77       120.97 o                         
  -3  -7 -14       3919.56       3951.03       116.70 o                         
  -2  -7 -14       2991.37       3065.73        91.67 o                         
  -1  -7 -14       3323.57       3328.07       147.93 o                         
   0  -7 -14       3708.58       3999.01       114.39 o                         
   1  -7 -14       5246.36       5800.82       169.73 o                         
   2  -7 -14       6692.05       7271.53       265.00 o                         
   3  -7 -14       3784.37       3766.60       283.57 o                         
   4  -7 -14       3340.40       3280.76       168.69 o                         
   5  -7 -14       3766.47       3932.05       138.41 o                         
   6  -7 -14       3563.06       3992.21       246.09 o                         
   7  -7 -14       2382.30       2369.89       216.18 o                         
   8  -7 -14       1332.22       1493.00       142.14 o                         
  -9  -6 -14       1773.36       1753.65       116.06 o                         
  -8  -6 -14        862.40        957.58        65.96 o                         
  -7  -6 -14        671.15        701.38        38.89 o                         
  -6  -6 -14       1490.73       1423.12        46.34 o                         
  -5  -6 -14        295.78        310.61        24.18 o                         
  -4  -6 -14        213.65        200.28        18.53 o                         
  -3  -6 -14         92.24         94.73        17.61 o                         
  -2  -6 -14         49.53         39.63        18.03 o                         
  -1  -6 -14        195.37        177.42        21.45 o                         
   0  -6 -14        118.98        172.35        26.73 o                         
   1  -6 -14         40.36         51.19        27.44 o                         
   2  -6 -14        614.83        760.87        73.61 o                         
   3  -6 -14        299.61        351.76        56.14 o                         
   4  -6 -14        643.65        741.17        49.05 o                         
   5  -6 -14       1454.19       1484.92        63.58 o                         
   6  -6 -14       1531.35       1697.14        73.13 o                         
   7  -6 -14       1144.32       1199.21        76.06 o                         
   8  -6 -14        955.41       1007.21        84.83 o                         
 -10  -5 -14       2014.54       2293.07       134.60 o                         
  -9  -5 -14       1885.50       1928.62        96.66 o                         
  -8  -5 -14       2312.10       2288.36       123.12 o                         
  -7  -5 -14       4208.37       4187.27        74.60 o                         
  -6  -5 -14       2865.24       2763.54        65.59 o                         
  -5  -5 -14       1463.18       1411.78        38.38 o                         
  -4  -5 -14       6316.29       6165.35       104.74 o                         
  -3  -5 -14       8636.18       8206.90       178.93 o                         
  -2  -5 -14       5245.45       5100.58       100.32 o                         
  -1  -5 -14       4322.17       4387.40        90.03 o                         
   0  -5 -14       3759.48       3816.34       100.01 o                         
   1  -5 -14       4576.59       4467.77       116.02 o                         
   2  -5 -14       4453.49       4659.87       153.32 o                         
   3  -5 -14       4183.87       4312.13       111.36 o                         
   4  -5 -14       2586.00       2443.57        73.42 o                         
   5  -5 -14       1459.49       1406.77        57.03 o                         
   6  -5 -14       1332.61       1263.30        67.66 o                         
   7  -5 -14        560.70        525.07        47.66 o                         
   8  -5 -14        222.72        204.02        55.29 o                         
   9  -5 -14         36.69         25.63        53.50 o                         
 -10  -4 -14         83.47        169.24        62.05 o                         
  -9  -4 -14        283.76        404.65        53.75 o                         
  -8  -4 -14         30.49         46.40        24.20 o                         
  -7  -4 -14        347.50        335.32        20.27 o                         
  -6  -4 -14         76.76        100.12        15.28 o                         
  -5  -4 -14        367.49        370.51        18.95 o                         
  -4  -4 -14       2253.10       2148.89        64.21 o                         
  -3  -4 -14       4350.35       4223.25        76.21 o                         
  -2  -4 -14       2721.71       2703.61        52.94 o                         
  -1  -4 -14       2446.56       2376.09        60.31 o                         
   0  -4 -14       4511.35       4664.42       114.30 o                         
   1  -4 -14       5963.34       5929.92       122.98 o                         
   2  -4 -14       6448.41       6212.30       155.41 o                         
   3  -4 -14       6323.38       6603.55       138.99 o                         
   4  -4 -14       3212.02       3192.23        80.33 o                         
   5  -4 -14       4090.39       4198.52       100.48 o                         
   6  -4 -14       8424.90       8390.35       198.78 o                         
   7  -4 -14       5313.85       5292.76       146.50 o                         
   8  -4 -14       3004.15       3152.72       110.40 o                         
   9  -4 -14       2762.56       2665.64       165.46 o                         
 -10  -3 -14       3617.47       3760.62       170.40 o                         
  -9  -3 -14       3159.56       3148.97       107.64 o                         
  -8  -3 -14       3659.22       3522.27        87.12 o                         
  -7  -3 -14       2332.19       2154.61        56.54 o                         
  -6  -3 -14       3480.19       3429.00        64.41 o                         
  -5  -3 -14       3072.13       3035.99        58.07 o                         
  -4  -3 -14       3049.10       2904.50        54.93 o                         
  -3  -3 -14       1578.39       1506.81        37.63 o                         
  -2  -3 -14        585.62        557.09        22.26 o                         
  -1  -3 -14       2309.47       2249.88        44.79 o                         
   0  -3 -14       1280.98       1274.90        34.43 o                         
   1  -3 -14        371.63        376.28        25.73 o                         
   2  -3 -14        212.36        238.03        21.67 o                         
   3  -3 -14        283.17        315.54        25.10 o                         
   4  -3 -14        137.87        135.54        21.44 o                         
   5  -3 -14        144.40        178.93        25.45 o                         
   6  -3 -14       2134.75       2292.69       112.58 o                         
   7  -3 -14       1576.43       1616.24       107.69 o                         
   8  -3 -14        754.10        894.97        59.26 o                         
   9  -3 -14       1952.26       2299.57       152.82 o                         
 -10  -2 -14       2163.39       2260.43       128.48 o                         
  -9  -2 -14       1967.14       1866.72        92.05 o                         
  -8  -2 -14       2556.80       2386.36        79.37 o                         
  -7  -2 -14       3728.88       3747.54        99.01 o                         
  -6  -2 -14       3713.52       3488.16        83.76 o                         
  -5  -2 -14       5436.50       5201.81        95.36 o                         
  -4  -2 -14       5419.56       5060.14        91.61 o                         
  -3  -2 -14       7291.91       7148.28       138.68 o                         
  -2  -2 -14       8441.02       8376.97       168.42 o                         
  -1  -2 -14       4848.67       4684.02       108.60 o                         
   0  -2 -14       4188.00       3976.71       134.28 o                         
   1  -2 -14       7471.40       6943.92       120.16 o                         
   2  -2 -14       5275.27       4885.36        97.70 o                         
   3  -2 -14       3623.96       3553.94        85.23 o                         
   4  -2 -14       2489.97       2368.76        64.68 o                         
   5  -2 -14       1985.80       1925.30        60.76 o                         
   6  -2 -14       1606.32       1459.41        55.26 o                         
   7  -2 -14       1029.37        993.63        52.36 o                         
   8  -2 -14       1003.20        948.99        59.29 o                         
   9  -2 -14        210.09        124.80        65.58 o                         
 -10  -1 -14        369.69        375.65        68.63 o                         
  -9  -1 -14        292.23        298.59        49.49 o                         
  -8  -1 -14         65.48         82.38        36.51 o                         
  -7  -1 -14        386.68        303.67        39.06 o                         
  -6  -1 -14        414.35        431.63        39.77 o                         
  -5  -1 -14        473.78        497.56        26.70 o                         
  -4  -1 -14        360.30        403.46        22.97 o                         
  -3  -1 -14       1772.66       1800.05        50.36 o                         
  -2  -1 -14       1400.35       1361.44        41.12 o                         
  -1  -1 -14       2031.93       2122.43       110.37 o                         
   0  -1 -14       2615.72       3024.40       141.28 o                         
   1  -1 -14       3361.32       3591.26       161.40 o                         
   2  -1 -14       6871.96       6718.81       152.79 o                         
   3  -1 -14       3347.77       3318.66        70.85 o                         
   4  -1 -14       5216.58       5390.52       113.21 o                         
   5  -1 -14       3827.24       3828.35        92.53 o                         
   6  -1 -14       4065.48       4278.89       130.19 o                         
   7  -1 -14       3816.51       3936.90       118.52 o                         
   8  -1 -14       1970.32       1760.41       107.66 o                         
   9  -1 -14       2549.16       2656.99       497.59 o                         
 -10   0 -14       2367.46       2303.52       157.39 o                         
  -9   0 -14       2958.06       2922.72       169.98 o                         
  -8   0 -14       2692.42       2792.45       107.25 o                         
  -7   0 -14       3645.03       3655.85       121.50 o                         
  -6   0 -14       3300.36       3305.33       107.49 o                         
  -5   0 -14       1831.25       1830.46        44.67 o                         
  -4   0 -14       6149.75       5867.76       152.72 o                         
  -3   0 -14       1113.70       1172.45        40.65 o                         
  -2   0 -14       2321.99       2412.73       119.27 o                         
  -1   0 -14       2077.57       2051.50       110.07 o                         
   0   0 -14       1008.91        882.62       112.47 o                         
   1   0 -14        355.48        362.83        34.93 o                         
   2   0 -14        226.50        226.47        27.86 o                         
   3   0 -14        837.90        748.29        62.74 o                         
   4   0 -14        141.77        146.73        28.41 o                         
   5   0 -14        668.89        708.44        38.65 o                         
   6   0 -14        457.23        628.26        47.42 o                         
   7   0 -14        584.85        569.52        49.48 o                         
   8   0 -14        418.16        549.60        55.48 o                         
   9   0 -14        995.74       1185.13        94.42 o                         
 -10   1 -14       1011.02        882.73       145.02 o                         
  -9   1 -14       1703.79       1726.35       180.53 o                         
  -8   1 -14       3314.19       3325.96       170.39 o                         
  -7   1 -14       3182.19       3034.70       126.90 o                         
  -6   1 -14       4335.82       4304.16       169.04 o                         
  -5   1 -14       8719.97       7686.29       223.48 o                         
  -4   1 -14       6392.41       5848.73       134.84 o                         
  -3   1 -14       9107.07       8875.66       243.32 o                         
  -2   1 -14       6622.72       6507.44       384.63 o                         
  -1   1 -14      10842.08      10489.00       512.69 o                         
   0   1 -14       8520.44       8317.22       426.78 o                         
   1   1 -14       4272.47       4127.64       167.88 o                         
   2   1 -14       7746.05       7894.58       430.36 o                         
   3   1 -14       6062.99       5617.06       254.91 o                         
   4   1 -14       3489.20       3295.50       125.24 o                         
   5   1 -14       4631.27       4440.22       156.92 o                         
   6   1 -14       2198.94       2228.41        92.58 o                         
   7   1 -14       1341.93       1246.27        89.71 o                         
   8   1 -14       1094.86        900.49        80.66 o                         
   9   1 -14        889.02        831.50       110.34 o                         
 -10   2 -14        149.94        291.76       104.81 o                         
  -9   2 -14        707.30        633.05       121.30 o                         
  -8   2 -14        415.56        431.78        71.16 o                         
  -7   2 -14         40.33         26.56        37.00 o                         
  -6   2 -14         96.68         86.74        30.75 o                         
  -5   2 -14         29.83         31.29        17.17 o                         
  -4   2 -14        199.26        250.42        25.05 o                         
  -3   2 -14        173.43        212.20        24.25 o                         
  -2   2 -14       2469.37       2472.66       101.32 o                         
   1   2 -14       1353.38       1208.36       102.46 o                         
   2   2 -14       4506.18       4343.76       237.84 o                         
   3   2 -14       3792.51       3570.52       131.83 o                         
   4   2 -14       2810.27       2751.53       162.06 o                         
   5   2 -14       3676.37       3455.42       136.44 o                         
   6   2 -14       5261.54       5138.06       262.35 o                         
   7   2 -14       2629.10       2620.07       107.48 o                         
   8   2 -14       2849.87       2956.96       181.36 o                         
   9   2 -14       2650.15       3046.89       150.70 o                         
  -9   3 -14       2285.14       2383.38       208.25 o                         
  -8   3 -14       2317.93       2482.57       202.67 o                         
  -7   3 -14       1837.37       1599.01       133.22 o                         
  -6   3 -14       2126.70       2074.75       101.15 o                         
  -5   3 -14       2307.32       2259.29        77.81 o                         
  -4   3 -14       3863.31       3603.54       107.93 o                         
  -3   3 -14       2893.79       2721.87        97.97 o                         
  -2   3 -14       1447.26       1529.42       128.70 o                         
  -1   3 -14       2519.39       2481.26       102.36 o                         
   0   3 -14       2779.01       2469.14       193.67 o                         
   1   3 -14        656.94        664.04       105.92 o                         
   2   3 -14        171.38        177.10        43.27 o                         
   3   3 -14        491.24        350.41        47.12 o                         
   4   3 -14        453.40        485.43        51.64 o                         
   5   3 -14          7.53         24.41        35.77 o                         
   6   3 -14         13.88         31.47        41.04 o                         
   7   3 -14        443.93        407.86        52.71 o                         
   8   3 -14        150.46        261.20        63.18 o                         
   9   3 -14         94.51         84.35        75.40 o                         
  -9   4 -14        783.09        559.60       110.77 o                         
  -8   4 -14        720.45        712.83       114.26 o                         
  -7   4 -14       1739.82       1724.65       159.89 o                         
  -6   4 -14       3228.50       2965.91       202.73 o                         
  -5   4 -14       3424.77       3303.23       116.27 o                         
  -4   4 -14       3487.95       3316.92       118.31 o                         
  -3   4 -14       2533.42       2413.19        95.44 o                         
  -2   4 -14       3256.66       2878.50       136.25 o                         
  -1   4 -14       9020.29       8620.45       244.54 o                         
   0   4 -14       6203.56       6113.63       161.73 o                         
   1   4 -14       4915.55       4681.34       164.88 o                         
   2   4 -14       5949.19       5908.68       224.25 o                         
   3   4 -14       6108.97       6165.11       206.80 o                         
   4   4 -14       3720.12       3815.08       200.46 o                         
   5   4 -14       2920.14       2789.26       180.55 o                         
   6   4 -14       2869.19       2632.06       127.15 o                         
   7   4 -14       2322.08       2085.52       152.50 o                         
   8   4 -14       2030.81       2105.45       145.41 o                         
  -8   5 -14       1145.36       1130.38       140.87 o                         
  -7   5 -14        364.88        371.99        92.15 o                         
  -6   5 -14         26.42          9.32        58.16 o                         
  -5   5 -14         86.54        107.23        33.50 o                         
  -4   5 -14        286.75        276.48        43.31 o                         
  -3   5 -14        218.86        250.03        46.49 o                         
  -2   5 -14        226.20        169.42        33.64 o                         
  -1   5 -14         84.51        114.28        35.00 o                         
   0   5 -14        461.08        441.41        40.23 o                         
   1   5 -14       1190.16       1247.21        79.54 o                         
   2   5 -14       2347.56       2339.23       112.23 o                         
   3   5 -14       1819.70       1725.29       116.59 o                         
   4   5 -14       2933.92       2922.80       146.05 o                         
   5   5 -14       2088.35       2265.85       152.91 o                         
   6   5 -14       2571.63       2578.52       200.32 o                         
   7   5 -14       2825.31       3144.35       346.90 o                         
  -7   6 -14       1921.61       1853.34       174.34 o                         
  -6   6 -14       3336.11       2930.87       164.58 o                         
  -5   6 -14       3176.75       2778.84       162.29 o                         
  -4   6 -14       3390.60       3239.96       127.31 o                         
  -3   6 -14       2137.36       2130.84       105.29 o                         
  -2   6 -14       1408.58       1310.86        75.18 o                         
  -1   6 -14       2036.29       1943.08        92.78 o                         
   0   6 -14       1271.13       1435.62        80.00 o                         
   1   6 -14       1287.07       1202.10        98.07 o                         
   2   6 -14        767.02        833.18       125.89 o                         
   3   6 -14        245.28        189.87        89.84 o                         
   4   6 -14        455.67        564.36       119.76 o                         
   5   6 -14        149.50        207.07       109.70 o                         
   6   6 -14         98.95         77.92        96.14 o                         
  -6   7 -14       1144.48       1052.43       101.93 o                         
  -5   7 -14       1864.48       1987.02       132.50 o                         
  -4   7 -14       2012.38       2118.66       135.01 o                         
  -3   7 -14       1761.77       1788.58       101.76 o                         
  -2   7 -14       2779.24       2816.82       122.43 o                         
  -1   7 -14       3184.45       3206.56       132.29 o                         
   0   7 -14       2248.33       2032.28       123.07 o                         
   1   7 -14       2306.78       2349.57       214.21 o                         
   2   7 -14       2756.99       2631.18       231.87 o                         
   3   7 -14       2800.93       2923.43       311.01 o                         
   4   7 -14       2709.31       2594.86       168.18 o                         
   5   7 -14       2501.35       2643.75       243.76 o                         
  -5   8 -14        599.47        553.28        80.38 o                         
  -4   8 -14        423.49        514.51        92.15 o                         
  -3   8 -14        185.40        119.99        54.11 o                         
  -2   8 -14         58.07         96.60        51.74 o                         
  -1   8 -14        266.05        252.23        64.33 o                         
   0   8 -14         20.21        -17.29        49.20 o                         
   1   8 -14        157.17        190.83       102.20 o                         
   2   8 -14        288.13        207.19       102.10 o                         
   3   8 -14        674.49        799.69       139.31 o                         
   4   8 -14        656.49        778.26       122.12 o                         
  -1   9 -14       2052.58       1860.24       133.80 o                         
   0   9 -14       1578.22       1311.34       111.37 o                         
  -4 -11 -13        206.42        273.13       104.90 o                         
  -3 -11 -13        400.16        329.71       147.12 o                         
  -2 -11 -13        203.63        205.29        65.74 o                         
  -1 -11 -13        773.45        980.97        98.47 o                         
   0 -11 -13       1924.48       2071.27       141.65 o                         
   1 -11 -13       1453.33       1691.82       132.18 o                         
   2 -11 -13       1354.56       1390.65       112.92 o                         
   3 -11 -13       1346.63       1342.01       106.06 o                         
  -6 -10 -13       1317.23       1296.05        94.88 o                         
  -5 -10 -13       1562.23       1673.44        91.87 o                         
  -4 -10 -13       2386.11       2282.37       135.42 o                         
  -3 -10 -13       1594.44       1639.99       115.17 o                         
  -2 -10 -13       1530.58       1596.90        93.51 o                         
  -1 -10 -13       1271.51       1429.28       129.51 o                         
   0 -10 -13        917.12        908.02        77.27 o                         
   1 -10 -13        523.90        491.89        78.85 o                         
   2 -10 -13        800.99        783.32        98.94 o                         
   3 -10 -13        447.81        524.35        70.58 o                         
   4 -10 -13        208.58        144.80        55.85 o                         
   5 -10 -13         82.44         62.98        96.91 o                         
  -7  -9 -13        925.86        924.29        72.13 o                         
  -6  -9 -13        908.01       1000.35        70.91 o                         
  -5  -9 -13       1416.45       1347.75        95.52 o                         
  -4  -9 -13       2148.26       2196.58       101.72 o                         
  -3  -9 -13       3758.64       3788.69       121.99 o                         
  -2  -9 -13       2881.43       2999.54       109.43 o                         
  -1  -9 -13       2467.44       2561.14       101.62 o                         
   0  -9 -13       1894.87       2060.78        90.95 o                         
   1  -9 -13       4157.98       4428.59       167.86 o                         
   2  -9 -13       3949.66       4256.73       130.46 o                         
   3  -9 -13       2525.61       2522.66       129.67 o                         
   4  -9 -13       2811.61       3238.05       194.58 o                         
   5  -9 -13       3716.42       4192.07       378.38 o                         
   6  -9 -13       2548.64       2468.44       188.59 o                         
  -8  -8 -13        540.23        474.28        56.20 o                         
  -7  -8 -13        581.69        624.84        60.28 o                         
  -6  -8 -13        655.44        637.51        34.88 o                         
  -5  -8 -13        198.92        191.22        17.88 o                         
  -4  -8 -13         19.61         19.55        21.63 o                         
  -3  -8 -13        173.65        146.33        25.73 o                         
  -2  -8 -13        722.45        731.94        45.56 o                         
  -1  -8 -13        231.66        279.81        34.50 o                         
   0  -8 -13        770.33        781.83        49.35 o                         
   1  -8 -13       1042.41       1167.86        85.09 o                         
   2  -8 -13       2665.46       2715.57        95.88 o                         
   3  -8 -13       2236.36       2152.03        97.88 o                         
   4  -8 -13       1241.08       1292.22       101.99 o                         
   5  -8 -13       2715.37       2841.81       141.63 o                         
   6  -8 -13       3691.44       3644.36       168.88 o                         
   7  -8 -13       2748.84       2771.42       160.90 o                         
  -9  -7 -13       1554.92       1304.77       101.57 o                         
  -8  -7 -13       3890.45       4097.53       159.04 o                         
  -7  -7 -13       3173.70       3054.65       102.88 o                         
  -6  -7 -13       4081.83       3927.31       109.06 o                         
  -5  -7 -13       4456.53       4219.64        98.63 o                         
  -4  -7 -13       4094.51       4219.27        89.50 o                         
  -3  -7 -13       4224.25       4303.69       130.12 o                         
  -2  -7 -13       4573.00       4595.04       108.40 o                         
  -1  -7 -13       6036.78       6298.09       154.40 o                         
   0  -7 -13       3572.21       3543.81       104.52 o                         
   1  -7 -13       1237.57       1145.55        62.96 o                         
   2  -7 -13       1774.23       1722.96        90.32 o                         
   3  -7 -13        557.86        554.87        58.15 o                         
   4  -7 -13        747.32        723.93        67.28 o                         
   5  -7 -13        643.27        598.14        53.94 o                         
   6  -7 -13        100.34        101.73        42.27 o                         
   7  -7 -13         39.20        105.46        70.05 o                         
   8  -7 -13         30.77         74.49        77.11 o                         
 -10  -6 -13        320.95        364.07        90.00 o                         
  -9  -6 -13        461.87        506.53        72.03 o                         
  -8  -6 -13        737.69        712.11        59.55 o                         
  -7  -6 -13       2100.57       2039.37        83.94 o                         
  -6  -6 -13       1407.90       1429.36        47.12 o                         
  -5  -6 -13       1803.79       1746.66        52.68 o                         
  -4  -6 -13       3242.33       3101.12       123.71 o                         
  -3  -6 -13       2148.89       2115.43        60.99 o                         
  -2  -6 -13       4759.98       4799.49       138.58 o                         
  -1  -6 -13       5538.96       5305.47       116.85 o                         
   0  -6 -13       2228.54       2270.02        75.60 o                         
   1  -6 -13       4716.42       4928.06       173.52 o                         
   2  -6 -13       4929.68       4780.68       164.12 o                         
   3  -6 -13       3583.03       3774.53       160.68 o                         
   4  -6 -13       2500.57       2722.21        92.67 o                         
   5  -6 -13       2543.22       2539.26        85.92 o                         
   6  -6 -13       3003.16       3086.75       101.57 o                         
   7  -6 -13       2561.14       2486.78       105.73 o                         
   8  -6 -13       1142.89       1052.03        86.23 o                         
   9  -6 -13       1342.85       1327.19       161.59 o                         
 -10  -5 -13       1483.11       1668.23       146.05 o                         
  -9  -5 -13       1137.60       1102.21        75.13 o                         
  -8  -5 -13       1063.06        992.06        51.16 o                         
  -7  -5 -13       1029.86        999.80        28.35 o                         
  -6  -5 -13        542.68        539.96        21.77 o                         
  -5  -5 -13       1447.98       1407.61        34.70 o                         
  -4  -5 -13        476.84        517.30        21.91 o                         
  -3  -5 -13        341.48        349.02        17.64 o                         
  -2  -5 -13        185.63        232.76        17.65 o                         
  -1  -5 -13         79.90         84.40        13.83 o                         
   0  -5 -13         38.30         80.11        19.32 o                         
   1  -5 -13        510.71        501.59        33.17 o                         
   2  -5 -13       2607.80       2621.51       102.87 o                         
   3  -5 -13        396.84        410.22        30.39 o                         
   4  -5 -13        818.91        833.00        47.67 o                         
   5  -5 -13       3578.72       3705.38       134.93 o                         
   6  -5 -13       2651.46       2874.51        95.57 o                         
   7  -5 -13       3048.85       3103.55       109.65 o                         
   8  -5 -13       2659.50       2810.57       147.60 o                         
   9  -5 -13       1419.96       1577.62       126.22 o                         
 -10  -4 -13       2607.82       2788.50       144.09 o                         
  -9  -4 -13       2376.72       2229.71       121.13 o                         
  -8  -4 -13       3206.77       3136.11        87.59 o                         
  -7  -4 -13       5850.02       5602.76        98.96 o                         
  -6  -4 -13       6906.82       6732.52       112.07 o                         
  -5  -4 -13       6324.38       6200.23        98.63 o                         
  -4  -4 -13       6844.31       6606.28       100.75 o                         
  -3  -4 -13       7040.98       6751.04       116.05 o                         
  -2  -4 -13       6023.66       5684.54       106.55 o                         
  -1  -4 -13       7248.15       7294.90       151.90 o                         
   0  -4 -13       4511.68       4596.36       111.26 o                         
   1  -4 -13       2675.14       2621.15        64.73 o                         
   2  -4 -13       4747.92       4611.10       121.42 o                         
   3  -4 -13       4520.25       4316.45        98.30 o                         
   4  -4 -13       3707.00       3855.89       108.48 o                         
   5  -4 -13        386.14        382.35        30.74 o                         
   6  -4 -13        924.78        899.71        48.18 o                         
   7  -4 -13        332.04        330.80        40.69 o                         
   8  -4 -13         65.54        100.33        39.49 o                         
   9  -4 -13        404.68        415.55        81.17 o                         
 -11  -3 -13         22.29         10.19        60.83 o                         
 -10  -3 -13         75.51         86.53        53.85 o                         
  -9  -3 -13         20.02         15.76        27.60 o                         
  -8  -3 -13        308.64        283.54        19.98 o                         
  -7  -3 -13       1537.99       1409.63        52.20 o                         
  -6  -3 -13       1110.49       1067.26        32.70 o                         
  -5  -3 -13       1211.48       1152.08        31.53 o                         
  -4  -3 -13       1351.99       1278.89        31.84 o                         
  -3  -3 -13       5833.74       5508.66        92.46 o                         
  -2  -3 -13      12921.94      12391.74       193.02 o                         
  -1  -3 -13       8067.31       8259.92       150.67 o                         
   0  -3 -13       4902.49       4779.39        90.79 o                         
   1  -3 -13       7021.36       6896.73       148.92 o                         
   2  -3 -13       9343.48       9199.77       190.01 o                         
   3  -3 -13       6126.21       6004.37       119.28 o                         
   4  -3 -13       7575.36       7450.15       187.69 o                         
   5  -3 -13       7502.71       7501.21       150.63 o                         
   6  -3 -13       5911.84       5954.03       134.79 o                         
   7  -3 -13       5283.51       5078.27       161.12 o                         
   8  -3 -13       2283.84       2274.93        97.18 o                         
   9  -3 -13       2270.44       2320.01       150.06 o                         
  10  -3 -13       1654.30       1758.90       118.06 o                         
 -11  -2 -13       1399.44       1508.65       111.27 o                         
 -10  -2 -13       1723.95       1926.90        85.40 o                         
  -9  -2 -13       2032.11       2063.96        91.21 o                         
  -8  -2 -13       2045.18       2119.20        85.80 o                         
  -7  -2 -13        683.73        634.99        43.28 o                         
  -6  -2 -13       2646.73       2446.84        56.71 o                         
  -5  -2 -13       2680.63       2631.58        56.90 o                         
  -4  -2 -13       2527.83       2416.35        52.60 o                         
  -3  -2 -13       1302.71       1261.54        35.16 o                         
  -2  -2 -13        367.09        375.13        19.25 o                         
  -1  -2 -13        338.96        390.16        21.15 o                         
   0  -2 -13         88.83         81.67         9.72 o                         
   1  -2 -13        249.98        272.55        20.06 o                         
   2  -2 -13        867.67        804.21        30.98 o                         
   3  -2 -13        587.04        604.34        29.72 o                         
   4  -2 -13        594.38        649.10        32.38 o                         
   5  -2 -13       2497.67       2474.65        69.42 o                         
   6  -2 -13       2284.29       2298.52        70.34 o                         
   7  -2 -13       1637.03       1715.04        71.52 o                         
   8  -2 -13       1062.48       1192.67        70.32 o                         
   9  -2 -13       1431.12       1601.69        98.96 o                         
  10  -2 -13       2062.85       2288.17       176.12 o                         
 -11  -1 -13       2165.65       2240.03       151.42 o                         
 -10  -1 -13       2476.32       2302.22       129.25 o                         
  -9  -1 -13       1496.61       1561.71        83.18 o                         
  -8  -1 -13       2889.70       2641.98       103.45 o                         
  -7  -1 -13       4305.29       4127.66       129.35 o                         
  -6  -1 -13       4814.32       4723.05       136.19 o                         
  -5  -1 -13       6157.13       5900.79       132.54 o                         
  -4  -1 -13       4067.99       3822.49        73.09 o                         
  -3  -1 -13       7080.36       6835.47       122.43 o                         
  -2  -1 -13      10293.92      10273.45       208.89 o                         
  -1  -1 -13       5068.10       5176.24       197.44 o                         
   0  -1 -13       4722.25       4741.65       188.76 o                         
   1  -1 -13       5310.65       4892.05       146.12 o                         
   2  -1 -13       5337.00       5016.28        98.19 o                         
   3  -1 -13       3291.63       3099.20        67.74 o                         
   4  -1 -13        901.22        875.97        36.33 o                         
   5  -1 -13       2982.87       2747.21        73.76 o                         
   6  -1 -13       1876.37       1673.41        64.01 o                         
   7  -1 -13       1125.98       1126.79        63.37 o                         
   8  -1 -13       1016.96       1098.94        65.79 o                         
   9  -1 -13        169.88        137.69        37.57 o                         
  10  -1 -13         45.82         -5.21        54.84 o                         
 -11   0 -13         82.98        105.95        58.38 o                         
 -10   0 -13         60.90        139.83        69.70 o                         
  -9   0 -13        286.17        303.64        40.71 o                         
  -8   0 -13          0.68         44.92        33.87 o                         
  -7   0 -13        407.72        379.23        42.04 o                         
  -6   0 -13        201.55        225.04        31.78 o                         
  -5   0 -13       2264.47       2182.47        78.17 o                         
  -4   0 -13       1450.87       1370.37        49.65 o                         
  -3   0 -13       3017.88       2886.12        85.75 o                         
  -2   0 -13       4910.10       4686.83       111.53 o                         
  -1   0 -13       2152.87       2010.00       105.28 o                         
   0   0 -13       2145.64       2078.30       109.97 o                         
   1   0 -13       5763.37       5632.12       169.09 o                         
   2   0 -13      11880.99      10924.60       257.18 o                         
   3   0 -13       6498.17       6231.20       185.39 o                         
   4   0 -13       5077.43       5007.46       123.48 o                         
   5   0 -13       5914.86       5876.59       138.30 o                         
   6   0 -13       5667.34       5841.57       138.21 o                         
   7   0 -13       6565.76       6511.56       165.30 o                         
   8   0 -13       3043.80       2905.04       124.62 o                         
   9   0 -13       2052.06       2167.43        83.30 o                         
  10   0 -13       2184.83       2133.72       166.69 o                         
 -10   1 -13       2878.27       2720.61       237.67 o                         
  -9   1 -13       3037.93       3238.72       158.37 o                         
  -8   1 -13       3968.66       4109.19       194.84 o                         
  -7   1 -13       5131.03       4948.24       174.28 o                         
  -6   1 -13       1306.41       1325.73        73.80 o                         
  -5   1 -13       2289.64       2347.86        96.46 o                         
  -4   1 -13       3805.14       3534.44        90.66 o                         
  -3   1 -13       1328.42       1357.65        60.18 o                         
  -2   1 -13        568.20        597.76        32.86 o                         
  -1   1 -13        993.96       1058.93       108.31 o                         
   0   1 -13       1416.85       1371.92       126.16 o                         
   1   1 -13         44.88         77.37        28.88 o                         
   2   1 -13        282.50        310.72        45.69 o                         
   3   1 -13        760.99        734.55        81.34 o                         
   4   1 -13        746.65        752.49        49.13 o                         
   5   1 -13       1338.56       1490.48        71.54 o                         
   6   1 -13        641.66        742.22        57.10 o                         
   7   1 -13       2180.26       2283.62       117.76 o                         
   8   1 -13       1681.23       1650.57       103.27 o                         
   9   1 -13       1102.04       1223.34        94.31 o                         
  10   1 -13       1691.11       1808.11       152.97 o                         
 -10   2 -13       1978.35       2245.54       216.78 o                         
  -9   2 -13       2378.94       2229.12       131.71 o                         
  -8   2 -13       2640.26       2442.32       294.98 o                         
  -7   2 -13       3388.92       3360.65       137.27 o                         
  -6   2 -13       4114.14       3675.99       118.57 o                         
  -5   2 -13       5600.16       5067.37       130.17 o                         
  -4   2 -13       7700.25       7098.37       159.64 o                         
  -3   2 -13       9868.65       9444.76       222.01 o                         
  -2   2 -13       5383.20       5261.94       183.45 o                         
  -1   2 -13       7553.56       6924.35       291.55 o                         
   1   2 -13       4459.94       4330.82       233.00 o                         
   2   2 -13       6606.61       6623.11       243.49 o                         
   3   2 -13       5937.26       5393.71       257.15 o                         
   4   2 -13       5081.52       4555.57       193.81 o                         
   5   2 -13       2466.65       2375.06       105.98 o                         
   6   2 -13       1759.45       1544.52        87.36 o                         
   7   2 -13       1171.35       1128.17        69.71 o                         
   8   2 -13        334.88        308.07        59.20 o                         
   9   2 -13        569.39        523.21        70.26 o                         
 -10   3 -13         96.02        118.25        63.76 o                         
  -9   3 -13        239.91        276.16        54.64 o                         
  -8   3 -13        106.85         11.31        68.88 o                         
  -7   3 -13        310.19        364.17       106.07 o                         
  -6   3 -13        605.45        586.31        55.50 o                         
  -5   3 -13        255.71        259.34        25.58 o                         
  -4   3 -13        339.91        340.88        30.49 o                         
  -3   3 -13        795.88        762.22        48.56 o                         
  -2   3 -13       1574.75       1430.94        63.41 o                         
  -1   3 -13        630.13        564.00        41.95 o                         
   0   3 -13       1326.95       1498.40       140.49 o                         
   1   3 -13       2051.52       2099.58       112.89 o                         
   2   3 -13       4191.18       4157.59       177.24 o                         
   3   3 -13       4722.40       4699.49       161.73 o                         
   4   3 -13       2056.39       2026.00        97.21 o                         
   5   3 -13       3942.58       4251.02       236.50 o                         
   6   3 -13       4950.56       5051.15       182.90 o                         
   7   3 -13       2155.36       2117.63       120.87 o                         
   8   3 -13       2454.30       2673.20       159.98 o                         
   9   3 -13       1977.65       1943.68       152.38 o                         
  -9   4 -13       3530.38       3297.60       255.78 o                         
  -8   4 -13       3306.65       3094.65       234.98 o                         
  -7   4 -13       1974.24       1991.15       173.98 o                         
  -6   4 -13       2733.24       2627.64       143.44 o                         
  -5   4 -13       4274.41       4012.33       119.58 o                         
  -4   4 -13       2523.42       2427.66        95.21 o                         
  -3   4 -13       4084.48       3900.21       121.78 o                         
  -2   4 -13       1758.21       1840.71        71.73 o                         
  -1   4 -13        221.45        274.45        34.07 o                         
   0   4 -13       1803.68       1747.77        77.67 o                         
   1   4 -13        952.53        841.54        60.98 o                         
   2   4 -13        199.40        255.53        43.56 o                         
   3   4 -13        312.87        277.23        38.76 o                         
   4   4 -13         10.01         51.13        31.20 o                         
   5   4 -13        151.48        129.83        52.05 o                         
   6   4 -13        534.32        517.92        62.81 o                         
   7   4 -13        995.91       1050.10        83.34 o                         
   8   4 -13        527.64        768.06       112.59 o                         
  -9   5 -13       1821.81       1927.45       195.57 o                         
  -8   5 -13       1265.62       1235.50       148.67 o                         
  -7   5 -13       1759.06       1605.73       159.88 o                         
  -6   5 -13       3561.39       3585.89       237.37 o                         
  -5   5 -13       4503.62       4296.64       168.85 o                         
  -4   5 -13       6072.81       6026.14       167.74 o                         
  -3   5 -13       5143.60       5100.47       147.82 o                         
  -2   5 -13       5723.46       5324.73       171.25 o                         
  -1   5 -13       5899.31       5799.58       183.58 o                         
   0   5 -13       5374.00       5086.23       179.68 o                         
   1   5 -13       6433.23       6261.45       205.86 o                         
   2   5 -13       5248.28       5045.24       178.15 o                         
   3   5 -13       4764.19       4918.93       177.69 o                         
   4   5 -13       5082.51       4948.47       229.58 o                         
   5   5 -13       2616.17       2655.64       152.44 o                         
   6   5 -13       1608.48       1412.23       175.14 o                         
   7   5 -13       1764.03       2021.54       209.89 o                         
   8   5 -13       1146.03       1002.30       115.28 o                         
  -8   6 -13        601.84        681.44       120.52 o                         
  -7   6 -13        119.79        104.08        76.45 o                         
  -6   6 -13          0.54        -30.99        62.92 o                         
  -5   6 -13         49.90         16.33        33.36 o                         
  -4   6 -13        220.64        178.58        38.26 o                         
  -3   6 -13        468.20        454.26        48.42 o                         
  -2   6 -13        765.28        829.89        79.23 o                         
  -1   6 -13       1324.67       1403.63        77.92 o                         
   0   6 -13       1379.40       1347.19        66.92 o                         
   1   6 -13       1694.51       1617.67        74.92 o                         
   2   6 -13       2160.94       2181.78       109.13 o                         
   3   6 -13       2443.85       2738.93       153.97 o                         
   4   6 -13       3450.75       3792.62       277.08 o                         
   5   6 -13       2116.50       2590.74       229.48 o                         
   6   6 -13       1398.17       1696.86       194.45 o                         
   7   6 -13       2450.60       2655.43       250.67 o                         
  -7   7 -13       1573.94       1492.47       160.61 o                         
  -6   7 -13       2228.05       1985.01       137.06 o                         
  -5   7 -13       2287.66       2234.93       147.07 o                         
  -4   7 -13       1972.21       1967.14       145.39 o                         
  -3   7 -13       1168.17       1083.90        88.31 o                         
  -2   7 -13        728.48        770.38        62.24 o                         
  -1   7 -13       2055.60       1947.09        98.10 o                         
   0   7 -13       1795.29       1762.62        94.85 o                         
   1   7 -13        747.71        662.46        74.17 o                         
   2   7 -13        447.34        359.07       100.21 o                         
   3   7 -13        131.45         25.30        55.64 o                         
   4   7 -13        376.57        346.86        75.97 o                         
   5   7 -13        173.21        231.84        73.12 o                         
   6   7 -13         58.92         47.04        68.90 o                         
  -5   8 -13       2173.06       2195.14       144.18 o                         
  -4   8 -13       1359.31       1221.28       105.61 o                         
  -3   8 -13       2118.45       1996.85       104.04 o                         
  -2   8 -13       1834.76       1746.44        97.99 o                         
  -1   8 -13       3142.25       3179.68       174.55 o                         
   0   8 -13       2746.89       3013.95       388.77 o                         
   1   8 -13       2841.62       2797.71       156.71 o                         
   2   8 -13       3141.23       2720.67       239.48 o                         
   3   8 -13       2562.42       2419.82       159.21 o                         
   4   8 -13       3710.82       3863.84       210.34 o                         
   5   8 -13       2657.36       2904.62       182.62 o                         
  -3   9 -13          6.23         49.96        59.75 o                         
  -2   9 -13        180.04        196.13        61.74 o                         
  -1   9 -13        210.65        315.98        68.77 o                         
   0   9 -13        431.67        458.87        76.92 o                         
   1   9 -13        682.18        690.41        87.27 o                         
   2   9 -13        564.78        653.47       133.60 o                         
   0 -12 -12        375.59        290.90       109.78 o                         
  -5 -11 -12       2122.29       1951.46       148.65 o                         
  -4 -11 -12       1651.94       1738.03       200.14 o                         
  -3 -11 -12       2901.98       2792.41       162.31 o                         
  -2 -11 -12       3694.50       3857.30       198.05 o                         
  -1 -11 -12       2948.95       3009.02       172.14 o                         
   0 -11 -12       2840.00       2893.20       234.67 o                         
   1 -11 -12       2486.36       2188.37       214.44 o                         
   2 -11 -12       2782.08       2938.27       148.88 o                         
   3 -11 -12       1499.19       1445.41       106.31 o                         
   4 -11 -12        557.91        616.17        79.67 o                         
  -6 -10 -12         47.53         81.81        47.34 o                         
  -5 -10 -12        149.49        140.22        38.21 o                         
  -4 -10 -12        752.48        816.19        83.21 o                         
  -3 -10 -12        413.89        347.66        64.82 o                         
  -2 -10 -12        375.54        388.51        59.82 o                         
  -1 -10 -12        548.87        712.21        81.49 o                         
   0 -10 -12       1215.71       1234.87       104.36 o                         
   1 -10 -12       1884.55       1851.80       169.77 o                         
   2 -10 -12       1622.35       1660.35       153.53 o                         
   3 -10 -12       1760.09       2004.58       142.17 o                         
   4 -10 -12       2262.21       2469.95       134.99 o                         
   5 -10 -12       2435.51       2548.69       172.23 o                         
  -8  -9 -12       1690.79       1759.65       104.71 o                         
  -7  -9 -12       2440.44       2312.62       120.45 o                         
  -6  -9 -12       1932.94       1986.26        94.49 o                         
  -5  -9 -12       1650.21       1578.91        59.39 o                         
  -4  -9 -12       1103.94       1054.29        48.54 o                         
  -3  -9 -12       1334.26       1409.70        52.38 o                         
  -2  -9 -12       1814.00       1816.80       115.10 o                         
  -1  -9 -12       1104.94       1238.32        68.82 o                         
   0  -9 -12       1021.75       1094.80        75.39 o                         
   1  -9 -12        447.05        400.11        58.44 o                         
   2  -9 -12        402.34        432.63        50.35 o                         
   3  -9 -12        405.59        330.23        56.37 o                         
   4  -9 -12         74.46         40.98        54.18 o                         
   5  -9 -12        149.69        106.96        53.96 o                         
   6  -9 -12         25.99          6.82        53.20 o                         
   7  -9 -12        136.11        338.88        70.05 o                         
  -8  -8 -12       2659.18       2891.73       289.03 o                         
  -7  -8 -12       2773.71       2804.68        88.12 o                         
  -6  -8 -12       3214.09       3178.32        82.44 o                         
  -5  -8 -12       2383.77       2302.13        62.11 o                         
  -4  -8 -12       5008.76       4961.98       120.37 o                         
  -3  -8 -12       6110.66       6362.66       125.03 o                         
  -2  -8 -12       7526.57       7648.05       181.42 o                         
  -1  -8 -12       6481.21       6260.81       157.59 o                         
   0  -8 -12       3198.57       3369.71       113.28 o                         
   1  -8 -12       7285.45       7314.19       231.29 o                         
   2  -8 -12       6635.68       6715.18       173.25 o                         
   3  -8 -12       4026.47       3901.00       163.00 o                         
   4  -8 -12       3679.71       3694.44       153.89 o                         
   5  -8 -12       2857.12       2934.06       141.94 o                         
   6  -8 -12       2540.33       2799.98       141.35 o                         
   7  -8 -12       2589.45       2549.02       140.39 o                         
   8  -8 -12       1183.85       1146.56       100.85 o                         
  -9  -7 -12        994.04       1211.73        97.43 o                         
  -8  -7 -12        527.00        564.08        56.77 o                         
  -7  -7 -12        402.07        448.45        42.48 o                         
  -6  -7 -12         11.99         25.77        16.74 o                         
  -5  -7 -12        269.41        270.09        20.37 o                         
  -4  -7 -12        303.16        318.02        20.19 o                         
  -3  -7 -12         66.18         89.65        21.17 o                         
  -2  -7 -12       1172.89       1272.97        48.84 o                         
  -1  -7 -12        931.97        920.66        53.08 o                         
   0  -7 -12       1855.90       1856.12        69.96 o                         
   1  -7 -12       3324.83       3494.74       132.19 o                         
   2  -7 -12       2429.35       2511.34        92.06 o                         
   3  -7 -12       3644.47       3695.29       127.71 o                         
   4  -7 -12       2575.40       2731.18       108.52 o                         
   5  -7 -12       2737.89       2928.82       114.85 o                         
   6  -7 -12       3611.44       3866.26       139.28 o                         
   7  -7 -12       3421.54       3966.58       214.45 o                         
   8  -7 -12       3019.95       3288.74       199.96 o                         
 -10  -6 -12       2334.35       2455.12       139.73 o                         
  -9  -6 -12       2024.02       2267.09       106.28 o                         
  -8  -6 -12       2915.36       2814.06       134.72 o                         
  -7  -6 -12       2939.22       2920.33        72.61 o                         
  -6  -6 -12       2722.01       2561.49        73.04 o                         
  -5  -6 -12       2743.09       2634.64        52.64 o                         
  -4  -6 -12       3104.31       2929.87        60.69 o                         
  -3  -6 -12       5687.18       5754.37       203.23 o                         
  -2  -6 -12       1641.85       1631.68        51.98 o                         
  -1  -6 -12       1177.77       1112.89        45.93 o                         
   0  -6 -12       1535.98       1460.10        57.41 o                         
   1  -6 -12        161.15        173.61        34.14 o                         
   2  -6 -12        796.12        869.96        71.27 o                         
   3  -6 -12        865.19        818.28        61.45 o                         
   4  -6 -12        349.17        323.17        42.17 o                         
   5  -6 -12        158.67        171.57        36.80 o                         
   6  -6 -12         14.99         73.93        29.94 o                         
   7  -6 -12         74.45        121.87        35.07 o                         
   8  -6 -12        138.21        237.14        60.63 o                         
   9  -6 -12        111.66        155.55        65.61 o                         
 -10  -5 -12        396.02        489.93        71.84 o                         
  -9  -5 -12        417.65        379.59        44.05 o                         
  -8  -5 -12       1845.74       1727.26        72.00 o                         
  -7  -5 -12       3347.29       3197.00        69.64 o                         
  -6  -5 -12       2824.68       2770.69        51.58 o                         
  -5  -5 -12       3348.27       3206.62        55.37 o                         
  -4  -5 -12       4598.77       4284.32        82.14 o                         
  -3  -5 -12       5744.41       5555.82        91.51 o                         
  -2  -5 -12       4123.56       4025.71        88.62 o                         
  -1  -5 -12       4084.94       3997.22        81.96 o                         
   0  -5 -12       9284.00       9130.64       194.00 o                         
   1  -5 -12       6114.88       6112.39       175.77 o                         
   2  -5 -12       9345.37       9199.19       256.44 o                         
   3  -5 -12       7985.21       8069.33       180.24 o                         
   4  -5 -12       1804.32       1858.47        83.01 o                         
   5  -5 -12       4176.83       4325.13       109.67 o                         
   6  -5 -12       6586.38       6471.85       150.93 o                         
   7  -5 -12       2790.33       2615.64        94.38 o                         
   8  -5 -12       1982.66       1893.25       129.80 o                         
   9  -5 -12       1878.46       1829.88       134.27 o                         
 -11  -4 -12        838.63        898.41        94.78 o                         
 -10  -4 -12       1434.08       1336.20       103.18 o                         
  -9  -4 -12       2166.39       2087.53        74.99 o                         
  -8  -4 -12        808.98        842.30        34.87 o                         
  -7  -4 -12        238.10        250.09        16.54 o                         
  -6  -4 -12        337.75        360.87        20.47 o                         
  -5  -4 -12       1143.71       1141.39        33.42 o                         
  -4  -4 -12       2492.87       2495.35        57.86 o                         
  -3  -4 -12         94.33        133.73        13.74 o                         
  -2  -4 -12         13.52         15.50         9.02 o                         
  -1  -4 -12        939.61       1049.10        34.52 o                         
   0  -4 -12        319.57        296.42        17.47 o                         
   1  -4 -12       2779.59       2830.39        76.84 o                         
   2  -4 -12       4577.12       4682.08       121.21 o                         
   3  -4 -12       2602.65       2608.04        79.16 o                         
   4  -4 -12       1476.73       1539.53        50.37 o                         
   5  -4 -12       2389.16       2392.40       110.86 o                         
   6  -4 -12       4301.74       4518.18       128.71 o                         
   7  -4 -12       4895.95       4831.88       135.40 o                         
   8  -4 -12       4277.18       4196.54       142.29 o                         
   9  -4 -12       2683.82       2782.72       141.75 o                         
  10  -4 -12       2712.90       3005.20       152.68 o                         
 -11  -3 -12       2022.61       2080.32       128.86 o                         
 -10  -3 -12       3569.73       3494.76       134.84 o                         
  -9  -3 -12       5242.55       5112.27       130.48 o                         
  -8  -3 -12       3388.76       3456.71        98.00 o                         
  -7  -3 -12       6931.51       6571.62       123.08 o                         
  -6  -3 -12       9595.66       9258.38       146.07 o                         
  -5  -3 -12       6232.83       5875.57        99.11 o                         
  -4  -3 -12       6619.96       6537.56       100.44 o                         
  -3  -3 -12       6813.08       6721.09       100.53 o                         
  -2  -3 -12       8004.13       7566.51       116.03 o                         
  -1  -3 -12       5974.03       5998.60       107.63 o                         
   0  -3 -12       3154.21       3178.35        63.57 o                         
   1  -3 -12       3391.90       3188.24        80.03 o                         
   2  -3 -12       2486.81       2425.53        71.70 o                         
   3  -3 -12        913.82        938.07        35.08 o                         
   4  -3 -12        455.89        477.24        28.04 o                         
   5  -3 -12        176.37        184.63        24.67 o                         
   6  -3 -12          5.01          1.78        23.38 o                         
   7  -3 -12          0.13         27.35        30.70 o                         
   8  -3 -12        177.70        174.57        40.78 o                         
   9  -3 -12         68.02        100.25        53.69 o                         
  10  -3 -12        227.83        269.78        68.56 o                         
 -11  -2 -12        101.28        125.60        60.05 o                         
 -10  -2 -12        272.47        236.61        42.70 o                         
  -9  -2 -12       1154.96        926.18        55.32 o                         
  -8  -2 -12        271.66        249.38        26.10 o                         
  -7  -2 -12       1704.23       1720.45        67.68 o                         
  -6  -2 -12       2558.34       2330.58        54.28 o                         
  -5  -2 -12       2097.07       1981.04        49.67 o                         
  -4  -2 -12       4920.45       4762.99        85.75 o                         
  -3  -2 -12       4819.66       4524.18        86.21 o                         
  -2  -2 -12       7952.68       7643.33       142.70 o                         
  -1  -2 -12       9124.61       9201.80       165.08 o                         
   0  -2 -12       9166.51       9366.76       286.99 o                         
   1  -2 -12       8604.03       8424.11       156.61 o                         
   2  -2 -12      10048.47       9618.53       180.48 o                         
   3  -2 -12       9751.16       9573.23       227.21 o                         
   4  -2 -12       4744.24       4551.17        98.76 o                         
   5  -2 -12       7264.44       7161.79       166.45 o                         
   6  -2 -12       5407.05       5199.47       117.46 o                         
   7  -2 -12       5376.77       5185.34       144.08 o                         
   8  -2 -12       3479.29       3270.60       155.25 o                         
   9  -2 -12       1610.48       1592.56       106.75 o                         
  10  -2 -12       2603.40       2422.46       134.21 o                         
 -11  -1 -12       1165.40       1246.53       103.81 o                         
 -10  -1 -12       2262.11       2301.04       126.42 o                         
  -9  -1 -12       1806.74       1828.13        77.63 o                         
  -8  -1 -12        708.57        799.47        56.07 o                         
  -7  -1 -12       1236.40       1188.59        82.69 o                         
  -6  -1 -12       1776.56       1626.75        68.92 o                         
  -5  -1 -12       2101.36       2134.81        60.86 o                         
  -4  -1 -12       2039.42       2130.55        50.57 o                         
  -3  -1 -12        369.54        410.75        19.41 o                         
  -2  -1 -12        991.00       1092.59        53.94 o                         
  -1  -1 -12        465.48        519.19        28.34 o                         
   0  -1 -12        386.04        418.02        46.45 o                         
   1  -1 -12        401.39        312.21        23.62 o                         
   2  -1 -12       1370.21       1287.26        34.79 o                         
   3  -1 -12        379.91        389.35        19.16 o                         
   4  -1 -12        136.34        182.53        19.96 o                         
   5  -1 -12       1957.85       1991.28        63.94 o                         
   6  -1 -12       3486.86       3487.20       102.37 o                         
   7  -1 -12       3563.19       3688.63       111.77 o                         
   8  -1 -12       1977.88       2055.97        77.27 o                         
   9  -1 -12       2069.89       2136.85        89.77 o                         
  10  -1 -12       1958.21       2046.81       182.20 o                         
 -11   0 -12       1660.47       1750.62       146.44 o                         
 -10   0 -12       3488.88       3914.35       209.43 o                         
  -9   0 -12       3124.61       3011.89       108.81 o                         
  -8   0 -12       4566.84       4252.37       139.55 o                         
  -7   0 -12       6131.15       5990.08       169.88 o                         
  -6   0 -12       2956.87       2868.91        97.33 o                         
  -5   0 -12       6237.46       6214.26       161.41 o                         
  -4   0 -12       8338.85       7652.95       184.67 o                         
  -3   0 -12       5089.83       4891.28       101.77 o                         
  -2   0 -12      11608.38      11525.61       202.55 o                         
  -1   0 -12       7149.92       7569.60       410.73 o                         
   0   0 -12       5874.94       6137.31       228.13 o                         
   1   0 -12       3912.63       3579.80       117.70 o                         
   2   0 -12       5436.58       5205.33       182.39 o                         
   3   0 -12       2899.59       2762.46        99.51 o                         
   4   0 -12       1191.91       1117.23        40.42 o                         
   5   0 -12       3621.88       3645.89        85.03 o                         
   6   0 -12        657.10        635.97        39.95 o                         
   7   0 -12         80.89         60.61        26.46 o                         
   8   0 -12        142.50        101.30        31.65 o                         
   9   0 -12         77.64         72.88        34.63 o                         
  10   0 -12         67.34        127.33        67.93 o                         
 -11   1 -12         23.72         49.33       102.62 o                         
 -10   1 -12          7.83         14.72        85.01 o                         
  -9   1 -12        121.05        119.60        40.11 o                         
  -8   1 -12        380.86        258.34        49.91 o                         
  -7   1 -12       1963.28       1994.40       104.30 o                         
  -6   1 -12       2028.37       1889.56        90.08 o                         
  -5   1 -12       2567.63       2307.90       142.23 o                         
  -4   1 -12       1641.91       1464.67        52.89 o                         
  -3   1 -12       3725.23       3701.33       118.88 o                         
  -2   1 -12      10518.46       9447.74       245.92 o                         
  -1   1 -12      12336.18      11700.97       548.27 o                         
   0   1 -12       6832.39       7112.78       369.93 o                         
   1   1 -12      11992.19      11634.82       376.46 o                         
   2   1 -12       8809.28       8371.55       382.92 o                         
   3   1 -12       9665.79       9188.71       433.09 o                         
   4   1 -12       6605.80       6881.47       304.18 o                         
   5   1 -12       4091.36       4108.73       129.06 o                         
   6   1 -12       6372.12       6327.37       177.87 o                         
   7   1 -12       6714.37       6485.67       238.23 o                         
   8   1 -12       4153.04       4049.47       166.33 o                         
   9   1 -12       2186.73       1936.83       137.45 o                         
  10   1 -12       1462.26       1376.53       247.88 o                         
 -11   2 -12       2702.88       2854.20       262.19 o                         
 -10   2 -12       2418.41       2487.94       235.00 o                         
  -9   2 -12       2548.06       2504.91       139.74 o                         
  -8   2 -12       1325.15       1295.02        80.69 o                         
  -7   2 -12       3008.37       2802.52       122.56 o                         
  -6   2 -12       2272.10       2384.92       105.25 o                         
  -5   2 -12       2374.13       2426.16        86.31 o                         
  -4   2 -12       1952.27       2017.12        67.94 o                         
  -3   2 -12        356.97        366.55        27.38 o                         
  -2   2 -12        700.21        668.81        88.97 o                         
  -1   2 -12       1078.77       1037.10        60.89 o                         
   1   2 -12         32.33         38.43        27.83 o                         
   2   2 -12        386.53        361.71        45.15 o                         
   3   2 -12        233.58        227.76        50.29 o                         
   4   2 -12        731.30        631.24        50.87 o                         
   5   2 -12       1009.73        995.80        66.60 o                         
   6   2 -12       1637.55       1738.93       123.36 o                         
   7   2 -12       1790.62       1741.98        95.40 o                         
   8   2 -12       1631.89       1436.89       147.56 o                         
   9   2 -12        728.10        720.34       117.81 o                         
  10   2 -12       2022.33       2390.10       172.17 o                         
 -10   3 -12       1522.29       1508.45       128.02 o                         
  -9   3 -12       1767.23       1631.12        95.80 o                         
  -8   3 -12       2076.56       1818.24       135.85 o                         
  -7   3 -12       2595.47       2504.10       141.49 o                         
  -6   3 -12       4061.52       3854.48       207.87 o                         
  -5   3 -12       5046.86       4727.94       128.58 o                         
  -4   3 -12       5870.39       5715.82       149.83 o                         
  -3   3 -12       2748.90       2619.63        93.86 o                         
  -2   3 -12       3028.43       2966.35       101.18 o                         
  -1   3 -12       5411.40       5514.59       163.18 o                         
   0   3 -12       7179.04       6813.02       196.26 o                         
   1   3 -12       4403.91       4214.33       174.69 o                         
   2   3 -12       4603.41       4530.93       185.78 o                         
   3   3 -12       4654.69       4412.99       152.54 o                         
   4   3 -12       4122.96       3789.58       153.90 o                         
   5   3 -12       1661.97       1618.46       104.07 o                         
   6   3 -12       1326.76       1283.89        82.57 o                         
   7   3 -12        864.24        970.59        65.41 o                         
   8   3 -12        627.46        673.04        59.94 o                         
   9   3 -12        741.13        621.65       116.85 o                         
 -10   4 -12        262.04        329.73       105.87 o                         
  -9   4 -12        166.24         67.23        79.85 o                         
  -8   4 -12          8.42         43.52        47.94 o                         
  -7   4 -12        119.19        146.25        69.93 o                         
  -6   4 -12       1104.80       1084.84        74.78 o                         
  -5   4 -12        430.84        400.56        33.34 o                         
  -4   4 -12        272.50        248.88        32.99 o                         
  -3   4 -12       1318.92       1253.46        64.57 o                         
  -2   4 -12       3349.55       3374.69       104.79 o                         
  -1   4 -12       6127.82       5986.18       179.90 o                         
   0   4 -12       4756.28       4597.63       179.58 o                         
   1   4 -12       2825.07       2696.28       109.86 o                         
   2   4 -12       4445.49       4511.89       157.51 o                         
   3   4 -12       4839.44       4762.49       166.21 o                         
   4   4 -12       4489.04       4846.82       492.15 o                         
   5   4 -12       7936.41       6940.83       264.33 o                         
   6   4 -12       4493.56       3989.28       197.33 o                         
   7   4 -12       4242.29       4262.26       171.62 o                         
   8   4 -12       4234.78       4139.37       194.24 o                         
   9   4 -12       2562.71       2857.63       414.34 o                         
  -9   5 -12       2798.20       2429.56       218.03 o                         
  -8   5 -12       3938.32       3515.19       258.20 o                         
  -7   5 -12       3064.21       3000.60       224.50 o                         
  -6   5 -12       2943.86       2758.66       204.28 o                         
  -5   5 -12       1899.32       1934.87        86.92 o                         
  -4   5 -12       2105.19       2075.36        81.44 o                         
  -3   5 -12       4275.58       4009.76       123.75 o                         
  -2   5 -12        136.52        150.19        30.41 o                         
  -1   5 -12         25.93         18.75        27.45 o                         
   0   5 -12        323.92        308.98        33.62 o                         
   1   5 -12        201.95        235.52        33.44 o                         
   2   5 -12         70.04        107.76        36.29 o                         
   3   5 -12         53.63         27.97        35.35 o                         
   4   5 -12        516.17        464.05        56.22 o                         
   5   5 -12        174.13        286.10        62.77 o                         
   6   5 -12       1300.05       1304.72       106.83 o                         
   7   5 -12       1516.38       1876.17       200.01 o                         
   8   5 -12       1531.02       1515.06       192.00 o                         
  -8   6 -12       2040.44       1620.44       172.12 o                         
  -7   6 -12       2608.25       2572.24       212.63 o                         
  -6   6 -12       3038.26       2777.28       211.12 o                         
  -5   6 -12       5622.75       5424.07       209.93 o                         
  -4   6 -12       4598.46       4730.44       162.38 o                         
  -3   6 -12       2993.85       2995.23       152.35 o                         
  -2   6 -12       5532.16       5414.97       178.43 o                         
  -1   6 -12       7752.64       7658.31       232.09 o                         
   0   6 -12       6998.08       6766.99       184.95 o                         
   1   6 -12       2911.92       2949.43       132.64 o                         
   2   6 -12       3017.38       2785.60       123.37 o                         
   3   6 -12       3636.85       4225.07       365.61 o                         
   4   6 -12       2272.12       2359.46       116.53 o                         
   5   6 -12       1841.43       1442.62       119.16 o                         
   6   6 -12       1720.71       1557.38       129.15 o                         
   7   6 -12        737.30        733.67       103.70 o                         
   8   6 -12        907.43        827.54       151.38 o                         
  -7   7 -12        191.19        238.41        88.47 o                         
  -6   7 -12        137.41        102.61        72.93 o                         
  -5   7 -12        209.78        142.27        54.03 o                         
  -4   7 -12         44.38         55.06        35.96 o                         
  -3   7 -12        553.32        444.41        50.26 o                         
  -2   7 -12       1368.80       1289.62        78.40 o                         
  -1   7 -12       2166.80       1984.66        97.83 o                         
   0   7 -12        701.67        659.93        58.83 o                         
   1   7 -12       1499.07       1454.59        85.15 o                         
   2   7 -12       2268.09       2696.50       221.67 o                         
   3   7 -12       1897.80       1799.50       171.35 o                         
   4   7 -12       2590.98       2358.16       176.76 o                         
   5   7 -12       1760.96       1940.82       155.93 o                         
   6   7 -12       2137.90       2226.04       156.07 o                         
   7   7 -12       2903.46       2948.52       186.40 o                         
  -6   8 -12       1082.43       1096.61       107.38 o                         
  -5   8 -12       2747.13       2573.01       460.96 o                         
  -4   8 -12       2753.95       2760.80       196.73 o                         
  -3   8 -12       1226.45       1293.22        82.19 o                         
  -2   8 -12        527.17        536.56        59.30 o                         
  -1   8 -12       1296.63       1065.96        92.66 o                         
   0   8 -12       1130.80       1040.71        92.77 o                         
   1   8 -12        524.04        439.48        69.10 o                         
   2   8 -12        536.06        589.26       120.48 o                         
   3   8 -12         49.93        105.08        58.37 o                         
   4   8 -12          2.90        -22.17        67.28 o                         
   5   8 -12        152.51        122.07        65.99 o                         
  -4   9 -12       2438.96       2181.76       146.99 o                         
  -3   9 -12       2371.32       2239.03       145.57 o                         
  -2   9 -12       2544.92       2406.46       192.21 o                         
  -1   9 -12       3375.02       3520.50       184.46 o                         
   0   9 -12       2508.21       2330.79       144.02 o                         
   1   9 -12       2461.54       2563.17       152.61 o                         
   2   9 -12       2866.63       2953.76       250.63 o                         
   3   9 -12       2121.74       2180.76       152.12 o                         
  -2 -12 -11       1551.86       1707.26       133.50 o                         
  -1 -12 -11       1894.82       2169.42       255.34 o                         
   0 -12 -11       1623.47       1894.83       202.25 o                         
   1 -12 -11       1838.35       2128.72       157.15 o                         
  -5 -11 -11        868.02        859.55        78.86 o                         
  -4 -11 -11        388.53        310.22        71.17 o                         
  -3 -11 -11        129.08        195.20        73.10 o                         
  -2 -11 -11        184.63        189.67        65.19 o                         
  -1 -11 -11         83.30         24.06        57.32 o                         
   0 -11 -11         39.89         75.99        89.67 o                         
   1 -11 -11        105.37         64.60        61.16 o                         
   2 -11 -11         53.86         94.66        63.75 o                         
   3 -11 -11        246.81        277.35       103.75 o                         
   4 -11 -11        395.48        457.23       110.41 o                         
  -7 -10 -11       2764.50       3057.92       132.59 o                         
  -6 -10 -11       3231.43       3344.81       135.31 o                         
  -5 -10 -11       1446.26       1499.42        98.60 o                         
  -4 -10 -11       1823.11       1789.76        97.26 o                         
  -3 -10 -11       3718.77       3502.52       131.50 o                         
  -2 -10 -11       4069.02       3830.65       139.25 o                         
  -1 -10 -11       2304.73       2127.60        97.16 o                         
   0 -10 -11       2428.78       2621.95       161.04 o                         
   1 -10 -11       2017.07       2219.46       117.38 o                         
   2 -10 -11       1803.43       1855.10       110.17 o                         
   3 -10 -11       1718.46       1809.35       111.18 o                         
   4 -10 -11       1518.40       1625.81       109.15 o                         
   5 -10 -11       1136.83       1196.76       122.18 o                         
   6 -10 -11       1021.59       1132.56        99.21 o                         
  -8  -9 -11         58.07         96.60        46.44 o                         
  -7  -9 -11        149.26        157.26        46.67 o                         
  -6  -9 -11          6.68         34.33        32.68 o                         
  -5  -9 -11         57.92         68.65        28.18 o                         
  -4  -9 -11        846.54        823.24        49.50 o                         
  -3  -9 -11       1199.77       1221.08        50.19 o                         
  -2  -9 -11       1008.86        940.80        53.57 o                         
  -1  -9 -11       1576.80       1634.29        59.19 o                         
   0  -9 -11       1261.58       1295.14       103.74 o                         
   1  -9 -11       3183.17       3306.17       120.99 o                         
   2  -9 -11       3476.46       3667.05       131.29 o                         
   3  -9 -11       4631.53       4527.15       178.86 o                         
   4  -9 -11       2766.01       2787.31       176.66 o                         
   5  -9 -11       3019.18       3291.99       155.49 o                         
   6  -9 -11       4384.41       4748.88       197.57 o                         
   7  -9 -11       3125.49       3168.05       198.54 o                         
  -9  -8 -11       2233.29       2420.76       139.20 o                         
  -8  -8 -11       2824.00       3161.09       193.88 o                         
  -7  -8 -11       3863.65       4087.88       153.16 o                         
  -6  -8 -11       2688.08       2698.80        81.92 o                         
  -5  -8 -11       2514.00       2660.09        81.23 o                         
  -4  -8 -11       1283.77       1231.41        47.94 o                         
  -3  -8 -11       1458.75       1524.77        48.32 o                         
  -2  -8 -11        862.74        860.65        45.18 o                         
  -1  -8 -11       1281.93       1242.03        57.98 o                         
   0  -8 -11        650.45        700.76        65.51 o                         
   1  -8 -11        376.71        398.92        48.61 o                         
   2  -8 -11         76.03         75.41        30.75 o                         
   3  -8 -11        139.31        169.30        38.94 o                         
   4  -8 -11        239.68        287.47        51.36 o                         
   5  -8 -11        241.66        309.55        55.12 o                         
   6  -8 -11        724.09        733.00        75.58 o                         
   7  -8 -11        375.80        375.58        66.68 o                         
   8  -8 -11        732.88        798.03       105.28 o                         
  -9  -7 -11        997.22        809.18       129.30 o                         
  -8  -7 -11       2229.90       2456.74       105.64 o                         
  -7  -7 -11       3393.87       3310.29       102.93 o                         
  -6  -7 -11       5230.06       5251.94       198.85 o                         
  -5  -7 -11       5041.30       4946.94       117.51 o                         
  -4  -7 -11       6474.75       6071.25       129.35 o                         
  -3  -7 -11       6873.13       7082.22       173.84 o                         
  -2  -7 -11      10431.85      10644.51       208.61 o                         
  -1  -7 -11       6143.37       6317.14       152.68 o                         
   0  -7 -11       4309.44       4551.01       135.46 o                         
   1  -7 -11       8916.69       8848.65       259.58 o                         
   2  -7 -11       5793.60       5793.40       149.68 o                         
   3  -7 -11       3653.75       3614.42       123.23 o                         
   4  -7 -11       4835.21       4772.10       136.86 o                         
   5  -7 -11       2775.35       2725.83       108.14 o                         
   6  -7 -11       2389.73       2320.91       103.27 o                         
   7  -7 -11       1522.82       1421.08       125.07 o                         
   8  -7 -11       1014.93        891.99       149.74 o                         
   9  -7 -11        191.31         16.69       100.35 o                         
 -10  -6 -11        222.88        246.51        65.80 o                         
  -9  -6 -11         47.03         78.31        42.62 o                         
  -8  -6 -11        179.78        205.71        33.95 o                         
  -7  -6 -11         15.84         23.47        12.21 o                         
  -6  -6 -11         18.00         11.83        17.18 o                         
  -5  -6 -11        125.16        132.66        16.64 o                         
  -4  -6 -11       1194.95       1198.37        34.42 o                         
  -3  -6 -11       3773.00       3631.74        86.90 o                         
  -2  -6 -11        180.50        163.85        20.12 o                         
  -1  -6 -11        966.34       1028.02        39.95 o                         
   0  -6 -11       1047.50       1069.69        48.40 o                         
   1  -6 -11       2822.60       2643.56       104.35 o                         
   2  -6 -11       3655.81       3676.00       114.93 o                         
   3  -6 -11       2279.46       2301.68       102.91 o                         
   4  -6 -11       2916.35       3066.93       110.66 o                         
   5  -6 -11       3598.25       3968.98       119.08 o                         
   6  -6 -11       4513.32       4591.76       119.34 o                         
   7  -6 -11       4182.19       4004.05       135.88 o                         
   8  -6 -11       1648.25       1826.70       127.97 o                         
   9  -6 -11       1734.16       1900.94       142.69 o                         
 -10  -5 -11       3584.25       3831.79       173.64 o                         
  -9  -5 -11       2857.08       2895.15        87.44 o                         
  -8  -5 -11       2656.38       2549.73        65.08 o                         
  -7  -5 -11       3737.01       3717.15        79.92 o                         
  -6  -5 -11       3806.98       3636.84        72.12 o                         
  -5  -5 -11       4454.67       4272.07        61.21 o                         
  -4  -5 -11       2621.45       2464.94        50.31 o                         
  -3  -5 -11       2755.69       2623.48        58.83 o                         
  -2  -5 -11       4118.38       4041.98        88.12 o                         
  -1  -5 -11       3167.49       3306.51        70.17 o                         
   0  -5 -11       2144.61       2246.33        61.03 o                         
   1  -5 -11        520.80        531.04        42.50 o                         
   2  -5 -11        361.89        341.96        39.51 o                         
   3  -5 -11        106.98        158.82        22.18 o                         
   4  -5 -11         55.33         53.04        19.92 o                         
   5  -5 -11         92.87        110.25        25.57 o                         
   6  -5 -11        470.92        533.19        38.89 o                         
   7  -5 -11        419.84        485.35        45.86 o                         
   8  -5 -11        485.48        598.92        64.65 o                         
   9  -5 -11        657.53        775.23        80.86 o                         
  10  -5 -11       1654.45       1800.69       118.34 o                         
 -11  -4 -11        765.40        849.05       103.81 o                         
 -10  -4 -11        879.54        881.91        87.18 o                         
  -9  -4 -11        395.71        402.81        37.84 o                         
  -8  -4 -11       2349.94       2101.85        91.01 o                         
  -7  -4 -11       3899.88       3646.59       114.11 o                         
  -6  -4 -11       3114.23       2993.89        61.13 o                         
  -5  -4 -11       3459.38       3233.31        59.32 o                         
  -4  -4 -11       4883.29       4664.78       102.66 o                         
  -3  -4 -11       7659.26       7315.65       108.17 o                         
  -2  -4 -11      12849.26      12154.43       211.69 o                         
  -1  -4 -11      11872.67      11751.60       212.10 o                         
   0  -4 -11      12138.98      12439.52       235.84 o                         
   1  -4 -11       7797.11       8099.21       220.44 o                         
   2  -4 -11       9360.60       9128.19       210.64 o                         
   3  -4 -11      10417.61      10592.46       205.07 o                         
   4  -4 -11       4996.78       5047.44       107.32 o                         
   5  -4 -11       5038.18       4899.14       117.31 o                         
   6  -4 -11       5714.14       5289.49       138.75 o                         
   7  -4 -11       2739.86       2841.95       145.32 o                         
   8  -4 -11       3288.56       3184.41       119.84 o                         
   9  -4 -11        943.04        999.07        92.21 o                         
  10  -4 -11        774.72        727.63        92.81 o                         
 -11  -3 -11        633.34        705.48       100.69 o                         
 -10  -3 -11        490.83        424.54        46.57 o                         
  -9  -3 -11       1170.54       1115.94        55.14 o                         
  -8  -3 -11        943.99        988.32        45.27 o                         
  -7  -3 -11        132.56        123.71        14.68 o                         
  -6  -3 -11         71.57         68.85        13.78 o                         
  -5  -3 -11         93.67        103.00        12.70 o                         
  -4  -3 -11       1246.47       1241.70        30.27 o                         
  -3  -3 -11        746.14        794.45        21.97 o                         
  -2  -3 -11       2076.69       2030.16        40.09 o                         
  -1  -3 -11       4309.96       4184.97        78.47 o                         
   0  -3 -11       1344.26       1211.22        30.70 o                         
   1  -3 -11       4937.93       4846.96       119.22 o                         
   2  -3 -11       4881.41       4633.17       109.24 o                         
   3  -3 -11       4564.91       4362.25        91.64 o                         
   4  -3 -11       4097.59       4104.22        91.11 o                         
   5  -3 -11       4054.57       4192.92        96.57 o                         
   6  -3 -11       3813.10       3890.05       102.32 o                         
   7  -3 -11       4683.39       4401.28       140.56 o                         
   8  -3 -11       2949.05       2899.83        93.57 o                         
   9  -3 -11       2305.82       2384.12       134.47 o                         
  10  -3 -11       3061.25       3342.83       158.77 o                         
 -11  -2 -11       3735.65       4086.76       226.82 o                         
 -10  -2 -11       3380.02       3480.49       117.29 o                         
  -9  -2 -11       5530.76       5435.23       225.16 o                         
  -8  -2 -11       3852.83       3686.10       111.16 o                         
  -7  -2 -11       4987.01       4576.93       123.65 o                         
  -6  -2 -11       8705.28       8312.55       186.64 o                         
  -5  -2 -11       3675.24       3614.79        75.03 o                         
  -4  -2 -11       6530.61       6407.16       116.00 o                         
  -3  -2 -11       5705.26       5554.32        94.48 o                         
  -2  -2 -11       6032.53       5989.29       115.06 o                         
  -1  -2 -11       6794.51       7096.70       130.60 o                         
   0  -2 -11       2565.86       2529.35        72.02 o                         
   1  -2 -11       5966.23       6128.48       144.77 o                         
   2  -2 -11        563.36        590.42        25.80 o                         
   3  -2 -11       2903.95       3007.54        69.32 o                         
   4  -2 -11       2233.47       2287.30        61.20 o                         
   5  -2 -11        631.67        625.11        33.81 o                         
   6  -2 -11        243.20        204.61        27.83 o                         
   7  -2 -11        130.26        170.39        32.66 o                         
   8  -2 -11         86.68         82.94        31.20 o                         
   9  -2 -11        283.39        314.26        44.40 o                         
  10  -2 -11        877.99        994.68       141.86 o                         
 -11  -1 -11        535.75        448.90       144.52 o                         
 -10  -1 -11        317.42        353.76       107.36 o                         
  -9  -1 -11        508.30        435.92        33.53 o                         
  -8  -1 -11       1572.88       1442.36        67.63 o                         
  -7  -1 -11        860.93        783.98        70.64 o                         
  -6  -1 -11       2388.84       2199.05        81.55 o                         
  -5  -1 -11       3759.46       3435.39        85.34 o                         
  -4  -1 -11       3191.59       2849.66        65.09 o                         
  -3  -1 -11       4975.59       4662.41        88.10 o                         
  -2  -1 -11       9171.00       9090.63       151.91 o                         
  -1  -1 -11      10107.92       9903.22       201.59 o                         
   0  -1 -11       3650.15       3431.77       180.58 o                         
   1  -1 -11       7881.41       7407.33       150.37 o                         
   2  -1 -11      15143.61      13940.82       244.35 o                         
   3  -1 -11      14785.60      14201.46       237.68 o                         
   4  -1 -11       7901.09       7541.69       154.40 o                         
   5  -1 -11       4315.23       4148.29       115.38 o                         
   6  -1 -11       3442.13       3502.28       103.27 o                         
   7  -1 -11       6559.83       6570.28       164.96 o                         
   8  -1 -11       3996.17       4020.17       104.99 o                         
   9  -1 -11       1286.27       1369.96        70.69 o                         
  10  -1 -11       2014.62       2125.42       124.44 o                         
 -11   0 -11       1521.82       1619.02       138.68 o                         
 -10   0 -11       1676.38       1919.87       143.72 o                         
  -9   0 -11       2810.57       2831.29       102.66 o                         
  -8   0 -11       2546.48       2578.92        85.61 o                         
  -7   0 -11        732.40        771.57        74.31 o                         
  -6   0 -11        139.13        175.88        35.43 o                         
  -5   0 -11        447.70        444.37        34.02 o                         
  -4   0 -11       1096.65       1021.93        45.63 o                         
  -3   0 -11        471.83        532.82        25.71 o                         
  -2   0 -11       2129.38       1960.44        60.21 o                         
  -1   0 -11        367.12        424.53        43.84 o                         
   0   0 -11        566.28        660.12        54.76 o                         
   1   0 -11       2703.41       2767.16       113.21 o                         
   2   0 -11       4285.18       4106.78       126.11 o                         
   3   0 -11       3572.00       3324.09        87.79 o                         
   4   0 -11       2913.62       2882.38        72.84 o                         
   5   0 -11       3270.58       3065.16        82.63 o                         
   6   0 -11       6256.99       6154.08       140.41 o                         
   7   0 -11       5138.13       5382.75       155.87 o                         
   8   0 -11       4018.69       4049.41       106.33 o                         
   9   0 -11       3041.10       3130.25       101.12 o                         
  10   0 -11       3028.02       3104.87       155.85 o                         
 -11   1 -11       3932.06       4182.90       324.98 o                         
 -10   1 -11       3611.09       3641.85       283.96 o                         
  -9   1 -11       4716.89       4329.96       158.95 o                         
  -8   1 -11       6529.19       6277.61       159.59 o                         
  -7   1 -11       7548.96       7337.48       198.77 o                         
  -6   1 -11       5145.10       5036.75       144.97 o                         
  -5   1 -11       7645.24       7339.74       215.85 o                         
  -4   1 -11       9903.44       9519.16       217.81 o                         
  -3   1 -11       6872.06       6775.42       162.24 o                         
  -2   1 -11       8511.62       8422.95       225.32 o                         
   0   1 -11       3675.20       3467.22       210.95 o                         
   1   1 -11       1463.83       1377.37        75.13 o                         
   2   1 -11       4621.23       4717.56       233.41 o                         
   3   1 -11       2655.99       2616.97        87.16 o                         
   4   1 -11        605.72        597.94        51.45 o                         
   5   1 -11        771.36        689.06        46.53 o                         
   6   1 -11        262.67        239.74        30.34 o                         
   7   1 -11         12.57         74.64        31.92 o                         
   8   1 -11         37.35         34.38        34.25 o                         
   9   1 -11        150.37        135.57        42.16 o                         
  10   1 -11        372.22        467.27       122.58 o                         
 -11   2 -11        239.01        400.78       130.61 o                         
 -10   2 -11        345.53        329.56       116.13 o                         
  -9   2 -11         97.53         87.01        46.60 o                         
  -8   2 -11        881.06        769.39        61.98 o                         
  -7   2 -11       1045.60        911.08        76.73 o                         
  -6   2 -11       1627.89       1564.57        82.04 o                         
  -5   2 -11       6890.44       6576.75       201.44 o                         
  -4   2 -11       5226.17       4827.99       125.65 o                         
  -3   2 -11       4366.00       3984.40       152.13 o                         
  -2   2 -11       7654.38       7200.47       278.10 o                         
  -1   2 -11       7612.35       7552.25       323.71 o                         
   0   2 -11      11340.96       9177.57       450.45 o                         
   1   2 -11       7169.41       7181.31       311.65 o                         
   2   2 -11       6434.53       6359.36       229.64 o                         
   3   2 -11       9484.63       9015.84       299.44 o                         
   4   2 -11       4087.56       4099.42       147.61 o                         
   5   2 -11       6197.80       6425.46       211.54 o                         
   6   2 -11       8238.57       7751.22       314.16 o                         
   7   2 -11       4632.99       4464.37       143.35 o                         
   8   2 -11       3027.08       2704.22       169.16 o                         
   9   2 -11       1794.47       1752.17       109.53 o                         
  10   2 -11       1536.01       1494.71       135.14 o                         
 -10   3 -11       1758.67       1939.30       206.05 o                         
  -9   3 -11       1765.91       1824.61       174.98 o                         
  -8   3 -11       1762.57       1802.59        96.64 o                         
  -7   3 -11       1553.23       1602.45        78.21 o                         
  -6   3 -11        828.04        758.92        61.47 o                         
  -5   3 -11        390.38        409.70        27.59 o                         
  -4   3 -11        549.06        594.91        51.91 o                         
  -3   3 -11        676.03        649.66        41.33 o                         
  -2   3 -11        441.64        462.94        31.52 o                         
  -1   3 -11        178.83        230.72        35.51 o                         
   0   3 -11        324.30        294.00        28.78 o                         
   1   3 -11         27.12          8.24        30.07 o                         
   2   3 -11       1034.86        927.37        69.54 o                         
   3   3 -11        548.22        500.90        45.58 o                         
   4   3 -11        922.60        934.88        62.17 o                         
   5   3 -11       1331.44       1336.48        78.08 o                         
   6   3 -11       1116.28       1219.98        95.80 o                         
   7   3 -11       1776.69       1741.07        84.61 o                         
   8   3 -11       2095.63       2102.34       109.80 o                         
   9   3 -11       1913.35       1939.56       176.85 o                         
  10   3 -11       1277.27       1207.71       127.66 o                         
 -10   4 -11       2278.67       2099.18       216.09 o                         
  -9   4 -11       4018.11       3463.02       210.50 o                         
  -8   4 -11       2889.17       2853.93       154.29 o                         
  -7   4 -11       3532.92       3357.64       267.84 o                         
  -6   4 -11       5157.44       4846.73       211.21 o                         
  -5   4 -11       3739.16       3578.59       164.43 o                         
  -4   4 -11       7720.57       7475.71       214.84 o                         
  -3   4 -11       7225.64       7122.24       180.93 o                         
  -2   4 -11       4122.43       3944.92       140.79 o                         
  -1   4 -11       7509.71       7615.16       261.60 o                         
   0   4 -11       6144.27       6191.98       184.96 o                         
   1   4 -11       5468.36       5333.08       145.33 o                         
   2   4 -11       2659.76       2587.16       107.05 o                         
   3   4 -11       2401.45       2274.73       101.03 o                         
   4   4 -11       2096.84       1976.11       171.91 o                         
   5   4 -11        664.79        606.58        57.45 o                         
   6   4 -11       1456.05       1373.35       104.53 o                         
   7   4 -11        896.79        979.02        95.05 o                         
   8   4 -11        163.85        210.19        73.23 o                         
   9   4 -11         23.18         31.64       106.65 o                         
  -9   5 -11        207.65        154.45        88.86 o                         
  -8   5 -11         95.43         62.78        68.43 o                         
  -7   5 -11        374.24        368.61        89.24 o                         
  -6   5 -11       1301.67       1321.04       103.55 o                         
  -5   5 -11       1698.45       1657.46        78.41 o                         
  -4   5 -11       2509.05       2250.61        94.21 o                         
  -3   5 -11       3089.30       2924.98       112.76 o                         
  -2   5 -11       4799.58       4688.02       136.36 o                         
  -1   5 -11       5980.28       5953.06       235.04 o                         
   0   5 -11       3757.84       3698.68       134.18 o                         
   1   5 -11       3876.09       3711.98       115.23 o                         
   2   5 -11       7785.43       7821.71       239.27 o                         
   3   5 -11       5520.19       5035.18       387.15 o                         
   4   5 -11       7020.99       7060.73       308.11 o                         
   5   5 -11       6915.73       6910.88       276.25 o                         
   6   5 -11       2502.33       2822.58       156.92 o                         
   7   5 -11       3363.07       3277.14       265.63 o                         
   8   5 -11       3596.32       3824.39       298.57 o                         
   9   5 -11       2319.62       2641.88       248.23 o                         
  -9   6 -11       2248.56       2192.51       215.39 o                         
  -8   6 -11       1712.41       1679.34       177.06 o                         
  -7   6 -11       1812.01       1592.28       164.02 o                         
  -6   6 -11       1335.62       1131.74       134.07 o                         
  -5   6 -11       2431.54       2230.43       114.11 o                         
  -4   6 -11       1398.21       1325.82        66.63 o                         
  -3   6 -11        302.71        344.06        39.38 o                         
  -2   6 -11        344.50        384.05        40.50 o                         
  -1   6 -11         41.98         52.90        31.66 o                         
   0   6 -11        136.06        145.89        31.15 o                         
   1   6 -11        126.32        187.93        32.57 o                         
   2   6 -11        218.89        296.57        47.61 o                         
   3   6 -11        755.55        787.95        90.63 o                         
   4   6 -11       1649.58       1566.77        92.71 o                         
   5   6 -11        828.10        845.80        90.06 o                         
   6   6 -11        901.84        875.61        98.70 o                         
   7   6 -11       1486.52       1708.08       273.64 o                         
   8   6 -11       1711.77       1705.07       143.27 o                         
  -8   7 -11       2408.54       2180.15       209.91 o                         
  -7   7 -11       1969.26       1706.06       175.31 o                         
  -6   7 -11       1906.75       1537.01       159.34 o                         
  -5   7 -11       6568.81       6200.47       455.86 o                         
  -4   7 -11       5116.25       4825.67       169.54 o                         
  -3   7 -11       3449.00       3105.02       163.76 o                         
  -2   7 -11       4063.49       3909.09       146.68 o                         
  -1   7 -11       4361.13       4212.97       134.78 o                         
   0   7 -11       5511.67       5570.11       186.90 o                         
   1   7 -11       3201.78       3014.59       109.53 o                         
   2   7 -11       2709.51       2561.06       140.71 o                         
   3   7 -11       2891.29       2869.12       227.78 o                         
   4   7 -11       2276.88       2108.73       142.76 o                         
   5   7 -11       2519.74       2359.61       152.27 o                         
   6   7 -11       1231.11       1317.50       153.86 o                         
   7   7 -11        526.55        598.77       187.50 o                         
  -7   8 -11         64.65         27.22        83.93 o                         
  -6   8 -11         77.34         62.84        75.62 o                         
  -5   8 -11        339.21        335.18        70.89 o                         
  -4   8 -11        613.73        684.00        65.14 o                         
  -3   8 -11        183.71        185.68        43.50 o                         
  -2   8 -11        381.27        525.09        57.78 o                         
  -1   8 -11       2271.03       2262.76       148.66 o                         
   0   8 -11       2056.02       2057.73       127.07 o                         
   1   8 -11       2045.22       1884.88       125.50 o                         
   2   8 -11       2158.64       2356.41       293.82 o                         
   3   8 -11       2008.55       2115.50       141.32 o                         
   4   8 -11       3131.29       3299.83       271.11 o                         
   5   8 -11       2196.87       2252.32       154.80 o                         
   6   8 -11       2739.20       2920.89       466.37 o                         
  -5   9 -11       1041.01       1010.57       114.45 o                         
  -4   9 -11       1449.23       1444.02       144.52 o                         
  -3   9 -11       1291.11       1478.28       118.25 o                         
  -2   9 -11        495.51        583.28        85.22 o                         
  -1   9 -11        485.46        536.26        77.18 o                         
   0   9 -11        455.46        462.01        74.08 o                         
   1   9 -11        209.14        265.95        67.14 o                         
   2   9 -11         77.86        146.85        61.84 o                         
   3   9 -11         40.41        103.58        65.69 o                         
   4   9 -11         64.09         85.09        66.59 o                         
  -2  10 -11       2380.85       2354.31       153.75 o                         
  -1  10 -11       2359.79       2285.90       148.27 o                         
   0  10 -11       3206.89       3252.62       358.41 o                         
   1  10 -11       1899.33       1903.12       190.58 o                         
  -3 -12 -10       2259.60       2451.91       223.27 o                         
  -2 -12 -10       2209.41       2253.38       154.74 o                         
  -1 -12 -10       1863.29       2329.21       221.58 o                         
   0 -12 -10       1496.31       1552.21       133.01 o                         
   1 -12 -10        974.67       1073.99       135.66 o                         
   2 -12 -10        958.79        933.00       114.53 o                         
  -5 -11 -10       1326.47       1260.17       151.80 o                         
  -4 -11 -10       1833.56       2293.42       222.09 o                         
  -3 -11 -10       2424.21       2210.60       145.32 o                         
  -2 -11 -10       1659.93       1748.26        93.57 o                         
  -1 -11 -10       2197.31       2349.79       129.02 o                         
   0 -11 -10       2985.96       2702.32       153.95 o                         
   1 -11 -10       3184.15       3459.36       284.11 o                         
   2 -11 -10       2872.72       3332.27       216.19 o                         
   3 -11 -10       2734.07       2834.32       394.47 o                         
   4 -11 -10       2562.69       2709.09       177.80 o                         
   5 -11 -10       1702.23       1603.64       139.76 o                         
  -7 -10 -10        986.46       1103.46        83.66 o                         
  -6 -10 -10       1025.42       1154.21        81.58 o                         
  -5 -10 -10        376.25        457.21        54.44 o                         
  -4 -10 -10        124.67        144.83        47.55 o                         
  -3 -10 -10        196.92        184.70        40.27 o                         
  -2 -10 -10        194.87        263.47        43.07 o                         
  -1 -10 -10          5.82         27.00        38.67 o                         
   0 -10 -10         41.50         26.60        40.01 o                         
   1 -10 -10        343.14        407.98        59.08 o                         
   2 -10 -10        816.03        829.21        76.48 o                         
   3 -10 -10        228.80        240.60        55.39 o                         
   4 -10 -10        127.32        230.23        56.95 o                         
   5 -10 -10        816.82        859.41       104.63 o                         
   6 -10 -10       1196.57       1204.13        99.93 o                         
  -8  -9 -10       1916.68       2366.03       134.96 o                         
  -7  -9 -10       2554.89       2510.98       139.09 o                         
  -6  -9 -10       3884.36       3921.14       122.18 o                         
  -5  -9 -10       3153.07       3193.70       114.45 o                         
  -4  -9 -10       2374.22       2607.42       122.58 o                         
  -3  -9 -10       5628.24       5479.39       155.55 o                         
  -2  -9 -10       4207.71       4179.85       127.60 o                         
  -1  -9 -10       4353.46       4398.14       135.43 o                         
   0  -9 -10       3553.73       3594.09       126.73 o                         
   1  -9 -10       2971.10       3031.50       114.82 o                         
   2  -9 -10       3415.13       3547.96       127.50 o                         
   3  -9 -10       2048.26       2054.89       111.18 o                         
   4  -9 -10       1771.25       1743.31       126.58 o                         
   5  -9 -10        656.78        710.99        89.85 o                         
   6  -9 -10        598.17        592.56        73.29 o                         
   7  -9 -10        542.56        511.84        77.75 o                         
  -9  -8 -10         35.08         22.53        61.81 o                         
  -8  -8 -10        568.34        642.83        77.24 o                         
  -7  -8 -10        664.44        713.57        52.66 o                         
  -6  -8 -10       1004.40        987.18        49.83 o                         
  -5  -8 -10        942.45       1011.01        49.59 o                         
  -4  -8 -10       1495.05       1561.15        84.37 o                         
  -3  -8 -10       2678.15       2660.55        73.59 o                         
  -2  -8 -10       3934.43       3822.98       154.20 o                         
  -1  -8 -10       4809.94       4752.27       117.33 o                         
   0  -8 -10       4164.22       4261.26       171.43 o                         
   1  -8 -10       5246.72       5309.31       158.57 o                         
   2  -8 -10       6936.46       6835.01       196.25 o                         
   3  -8 -10       5377.75       5544.78       190.76 o                         
   4  -8 -10       3214.99       3282.20       163.71 o                         
   5  -8 -10       3531.26       3670.05       157.27 o                         
   6  -8 -10       5406.12       5706.61       213.24 o                         
   7  -8 -10       4359.48       4649.49       233.51 o                         
   8  -8 -10       2903.02       3042.51       189.04 o                         
 -10  -7 -10       2877.68       2914.19       155.10 o                         
  -9  -7 -10       2427.35       2478.43       114.05 o                         
  -8  -7 -10       2945.74       3102.45       147.10 o                         
  -7  -7 -10       2640.38       2709.75       115.95 o                         
  -6  -7 -10       1536.26       1533.18        76.48 o                         
  -5  -7 -10       1394.22       1433.73        55.28 o                         
  -4  -7 -10       2778.64       2650.80       106.46 o                         
  -3  -7 -10        917.87        975.17        37.90 o                         
  -2  -7 -10        657.82        686.97        29.98 o                         
  -1  -7 -10       1516.64       1547.06        50.03 o                         
   0  -7 -10          9.05          2.21        22.56 o                         
   1  -7 -10        187.84        223.95        33.97 o                         
   2  -7 -10        276.54        291.83        32.70 o                         
   3  -7 -10        137.60        110.12        31.17 o                         
   4  -7 -10        633.98        670.32        50.75 o                         
   5  -7 -10        631.16        654.17        72.66 o                         
   6  -7 -10       1045.08       1044.95        69.99 o                         
   7  -7 -10       1419.52       1634.29       183.71 o                         
   8  -7 -10       1110.10       1164.24       162.75 o                         
   9  -7 -10       1553.75       1720.73       149.14 o                         
 -10  -6 -10       1534.24       1530.96       110.18 o                         
  -9  -6 -10       1522.66       1670.42        90.87 o                         
  -8  -6 -10       2889.49       2832.02       117.40 o                         
  -7  -6 -10       3952.44       3796.67       110.82 o                         
  -6  -6 -10       2955.10       3009.94        80.28 o                         
  -5  -6 -10       3791.16       3722.72        99.60 o                         
  -4  -6 -10       5763.67       5453.49       175.57 o                         
  -3  -6 -10       5990.88       5951.60       161.65 o                         
  -2  -6 -10       8263.10       8292.50       170.86 o                         
  -1  -6 -10       8897.04       8788.48       172.93 o                         
   0  -6 -10       4231.54       4246.98       143.60 o                         
   1  -6 -10       5556.45       5786.04       180.47 o                         
   2  -6 -10       7156.04       7418.76       194.31 o                         
   3  -6 -10       3926.52       4021.47       144.91 o                         
   4  -6 -10       2610.99       2762.88       124.61 o                         
   5  -6 -10       1216.72       1221.62        73.30 o                         
   6  -6 -10       1047.16       1030.36        55.64 o                         
   7  -6 -10       1719.01       1616.85        80.44 o                         
   8  -6 -10        525.16        552.91        76.81 o                         
   9  -6 -10        359.20        245.33        56.48 o                         
 -11  -5 -10        221.83        277.41        89.93 o                         
 -10  -5 -10        235.46        203.22        48.85 o                         
  -9  -5 -10        374.87        393.51        34.89 o                         
  -8  -5 -10        143.18        155.72        21.15 o                         
  -7  -5 -10         20.06         31.47        15.68 o                         
  -6  -5 -10        502.64        454.43        22.18 o                         
  -5  -5 -10        539.61        559.92        18.66 o                         
  -4  -5 -10        424.00        401.07        19.45 o                         
  -3  -5 -10       3436.92       3296.23        63.04 o                         
  -2  -5 -10       3994.03       3844.44        87.02 o                         
  -1  -5 -10       2952.71       2903.66        71.00 o                         
   0  -5 -10       3770.02       3634.46       105.66 o                         
   1  -5 -10       5144.18       5148.02       159.85 o                         
   2  -5 -10      10004.62      10318.14       354.65 o                         
   3  -5 -10       6978.89       6899.38       181.84 o                         
   4  -5 -10       8041.28       7873.87       179.64 o                         
   5  -5 -10       5144.67       5055.81       120.63 o                         
   6  -5 -10       4126.00       4166.74       118.48 o                         
   7  -5 -10       5118.22       4998.59       139.17 o                         
   8  -5 -10       3628.40       3725.87       134.93 o                         
   9  -5 -10       4693.79       4834.59       264.76 o                         
  10  -5 -10       3382.34       3529.77       165.96 o                         
 -11  -4 -10       2058.85       2273.93       136.38 o                         
 -10  -4 -10       4485.97       4420.36       165.66 o                         
  -9  -4 -10       4400.42       4060.49       161.05 o                         
  -8  -4 -10       3487.90       3357.30       112.91 o                         
  -7  -4 -10       3334.66       3297.03        94.39 o                         
  -6  -4 -10       4858.78       4516.10        81.00 o                         
  -5  -4 -10       3956.15       3828.30        87.06 o                         
  -4  -4 -10       4688.36       4489.52        80.09 o                         
  -3  -4 -10       5941.54       5743.53        82.41 o                         
  -2  -4 -10       1864.48       1863.15        39.64 o                         
  -1  -4 -10       2735.41       2954.37        62.09 o                         
   0  -4 -10       2403.54       2609.30        60.78 o                         
   1  -4 -10       1748.97       2149.51        78.48 o                         
   2  -4 -10        194.03        238.47        25.45 o                         
   3  -4 -10         43.48         62.95        15.96 o                         
   4  -4 -10       1086.86       1186.85        46.98 o                         
   5  -4 -10        373.70        390.77        30.88 o                         
   6  -4 -10        263.35        336.84        34.70 o                         
   7  -4 -10       1090.68       1052.85        57.21 o                         
   8  -4 -10       3183.65       3218.21        99.99 o                         
   9  -4 -10       1866.82       1892.51       112.32 o                         
  10  -4 -10       1487.36       1438.68       104.78 o                         
 -11  -3 -10       1468.84       1491.09       137.09 o                         
 -10  -3 -10       2374.83       2320.19        92.84 o                         
  -9  -3 -10       2288.63       2268.94        83.01 o                         
  -8  -3 -10       4285.73       3969.58       130.91 o                         
  -7  -3 -10       4127.35       3773.80        93.08 o                         
  -6  -3 -10       5799.06       5419.59        93.03 o                         
  -5  -3 -10       8086.41       7584.19       120.71 o                         
  -4  -3 -10       7152.79       6835.04       109.00 o                         
  -3  -3 -10       8761.08       8476.77       121.69 o                         
  -2  -3 -10       9482.91       8954.22       132.91 o                         
  -1  -3 -10      12419.75      11914.64       193.88 o                         
   0  -3 -10       6605.98       6134.77       107.38 o                         
   1  -3 -10       4620.17       4585.07       112.24 o                         
   2  -3 -10       5988.11       6115.04       123.61 o                         
   3  -3 -10      11012.63      10967.85       191.30 o                         
   4  -3 -10       7032.34       7076.84       136.46 o                         
   5  -3 -10       4179.09       4213.60       126.41 o                         
   6  -3 -10       5887.48       5932.27       151.42 o                         
   7  -3 -10        897.66        845.48        46.91 o                         
   8  -3 -10       1103.06       1114.96        57.02 o                         
   9  -3 -10        465.42        471.04        66.01 o                         
  10  -3 -10        452.51        372.40        64.41 o                         
  11  -3 -10        399.52        410.93       145.64 o                         
 -11  -2 -10        410.98        549.81        96.82 o                         
 -10  -2 -10        424.24        502.54        54.40 o                         
  -9  -2 -10        617.73        620.29        44.17 o                         
  -8  -2 -10        652.60        547.69        37.50 o                         
  -7  -2 -10        758.12        711.43        43.80 o                         
  -6  -2 -10        906.38        835.10        43.02 o                         
  -5  -2 -10       1194.66       1069.58        34.68 o                         
  -4  -2 -10        303.25        326.48        17.95 o                         
  -3  -2 -10        390.62        347.19        15.61 o                         
  -2  -2 -10       5250.30       4987.76        88.98 o                         
  -1  -2 -10       2087.06       1918.99        44.90 o                         
   0  -2 -10       2985.58       2892.71        77.99 o                         
   1  -2 -10       7170.09       6800.37       161.59 o                         
   2  -2 -10       9206.18       8423.63       148.42 o                         
   3  -2 -10       8768.28       8506.36       153.19 o                         
   4  -2 -10       2411.11       2275.92        64.58 o                         
   5  -2 -10       3405.61       3412.13        87.93 o                         
   6  -2 -10       6236.27       5972.03       178.21 o                         
   7  -2 -10       4440.06       4478.76       150.26 o                         
   8  -2 -10       6224.13       6631.71       157.27 o                         
   9  -2 -10       3167.63       2940.45       105.06 o                         
  10  -2 -10       2216.10       2246.39       126.28 o                         
  11  -2 -10       3062.73       3422.98       213.36 o                         
 -11  -1 -10       2414.46       2851.27       186.07 o                         
 -10  -1 -10       2722.95       2726.50       135.58 o                         
  -9  -1 -10       4327.35       4139.88       143.80 o                         
  -8  -1 -10       4850.64       4875.79       173.23 o                         
  -7  -1 -10       3692.54       3572.52       122.16 o                         
  -6  -1 -10       5129.42       5074.26       142.57 o                         
  -5  -1 -10       6409.90       6077.50       132.57 o                         
  -4  -1 -10       5288.60       5317.81       105.07 o                         
  -3  -1 -10       5280.93       5370.41       106.11 o                         
  -2  -1 -10       7547.30       7770.81       131.59 o                         
  -1  -1 -10       7190.28       8146.44       157.34 o                         
   0  -1 -10       4629.46       5109.43       148.69 o                         
   1  -1 -10       1512.08       1597.64        39.74 o                         
   2  -1 -10        555.38        598.45        21.61 o                         
   3  -1 -10       1910.96       1960.39        61.49 o                         
   4  -1 -10        583.65        648.56        50.16 o                         
   5  -1 -10        897.24        949.99        45.00 o                         
   6  -1 -10         10.96          7.15        22.52 o                         
   7  -1 -10       1445.32       1383.76        75.51 o                         
   8  -1 -10        356.36        391.42        36.38 o                         
   9  -1 -10        291.10        340.22        50.28 o                         
  10  -1 -10       1051.95       1153.14        93.14 o                         
  11  -1 -10        854.47       1148.16       132.02 o                         
 -11   0 -10        389.46        438.49        71.57 o                         
 -10   0 -10       1035.25       1034.35       188.50 o                         
  -9   0 -10       1315.43       1268.98        59.42 o                         
  -8   0 -10       1119.99       1051.28        51.79 o                         
  -7   0 -10       3541.29       3380.67       139.44 o                         
  -6   0 -10       6372.91       5955.14       243.18 o                         
  -5   0 -10       3421.30       3239.48        99.12 o                         
  -4   0 -10      11420.46      11315.95       219.32 o                         
  -3   0 -10       7257.09       6998.74       146.11 o                         
  -2   0 -10       4906.12       4609.81       100.27 o                         
  -1   0 -10      17560.08      18088.19      1090.56 o                         
   0   0 -10      10851.94      10544.21       457.24 o                         
   1   0 -10      10338.93       9480.26       409.02 o                         
   2   0 -10      13203.35      12428.55       271.53 o                         
   3   0 -10       8795.79       8479.92       160.84 o                         
   4   0 -10      10348.03       9894.17       220.02 o                         
   5   0 -10       4047.38       4109.04       133.31 o                         
   6   0 -10       4210.04       4199.55       141.66 o                         
   7   0 -10       5617.57       5732.16       127.50 o                         
   8   0 -10       2511.15       2562.99       106.87 o                         
   9   0 -10       1789.54       1652.73        76.45 o                         
  10   0 -10        717.17        563.50        70.89 o                         
  11   0 -10        612.00        740.05       112.26 o                         
 -11   1 -10       1464.08       1476.62       192.67 o                         
 -10   1 -10       1566.11       1381.34       174.98 o                         
  -9   1 -10        828.21        844.99        63.49 o                         
  -8   1 -10        556.69        616.76        49.43 o                         
  -7   1 -10        169.88        198.67        34.49 o                         
  -6   1 -10       1445.38       1472.28        65.58 o                         
  -5   1 -10        215.07        217.44        28.24 o                         
  -4   1 -10        165.03        178.33        35.07 o                         
  -3   1 -10       1638.30       1453.48        72.63 o                         
  -2   1 -10       3364.67       3442.40       124.48 o                         
  -1   1 -10       2691.42       2627.66       116.95 o                         
   0   1 -10       2757.41       2591.43       168.68 o                         
   1   1 -10       2719.14       2526.46       109.03 o                         
   2   1 -10       5917.85       5617.35       199.79 o                         
   3   1 -10       5840.13       5363.83       143.30 o                         
   4   1 -10       4785.21       4926.61       182.18 o                         
   5   1 -10       5339.74       4964.32       140.35 o                         
   6   1 -10       6285.15       6151.30       194.47 o                         
   7   1 -10       8481.23       8653.41       191.42 o                         
   8   1 -10       5161.68       5159.72       132.32 o                         
   9   1 -10       3461.37       3518.24       118.72 o                         
  10   1 -10       2904.02       2654.42       246.96 o                         
  11   1 -10       2204.92       2100.27       230.12 o                         
 -11   2 -10       2804.62       2936.78       269.43 o                         
 -10   2 -10       5769.68       5854.55       384.26 o                         
  -9   2 -10       4839.28       5093.55       387.11 o                         
  -8   2 -10       5037.50       4860.03       149.89 o                         
  -7   2 -10       5362.47       5060.68       177.05 o                         
  -6   2 -10       5240.85       5179.78       173.14 o                         
  -5   2 -10      12421.54      11981.64       326.89 o                         
  -4   2 -10       7706.54       7659.76       163.23 o                         
  -3   2 -10       5887.89       5665.61       159.67 o                         
  -2   2 -10       5639.17       5775.10       160.83 o                         
  -1   2 -10       5064.49       5240.23       178.07 o                         
   0   2 -10       2285.54       1994.37       109.05 o                         
   1   2 -10       1725.76       1594.80        83.96 o                         
   2   2 -10       2207.15       2296.40       108.15 o                         
   3   2 -10       2305.47       2308.33        91.59 o                         
   4   2 -10        744.86        701.81        50.00 o                         
   5   2 -10        413.67        387.48        43.02 o                         
   6   2 -10        290.02        244.20        41.23 o                         
   7   2 -10        286.82        259.98        38.59 o                         
   8   2 -10        191.95        175.04        52.90 o                         
   9   2 -10        124.18        148.48        47.97 o                         
  10   2 -10        449.36        483.27        91.43 o                         
 -11   3 -10        136.39        170.59       106.67 o                         
 -10   3 -10        672.61        768.21       140.54 o                         
  -9   3 -10        745.15        634.03        76.19 o                         
  -8   3 -10        552.48        508.15        54.80 o                         
  -7   3 -10        917.82        916.97       183.53 o                         
  -6   3 -10       3934.97       3917.58       230.19 o                         
  -5   3 -10       4242.29       3971.12       171.01 o                         
  -4   3 -10       2683.67       2435.44       106.18 o                         
  -3   3 -10       2466.34       2410.96       106.77 o                         
  -2   3 -10       7799.64       7607.57       184.55 o                         
  -1   3 -10       7451.09       7071.51       173.43 o                         
   0   3 -10       6836.04       6367.21       182.16 o                         
   1   3 -10       6527.65       6506.49       236.40 o                         
   2   3 -10       5491.71       5621.44       594.77 o                         
   3   3 -10       7146.33       7030.21       500.82 o                         
   4   3 -10       7623.91       7386.99       270.10 o                         
   5   3 -10       4239.30       4082.95       179.30 o                         
   6   3 -10       3591.68       3432.33       299.54 o                         
   7   3 -10       4677.85       4748.20       173.40 o                         
   8   3 -10       5631.73       5275.79       165.18 o                         
   9   3 -10       2384.66       2246.75       206.59 o                         
  10   3 -10       1108.12        998.38       156.55 o                         
 -10   4 -10        813.28        654.21       130.32 o                         
  -9   4 -10       1839.66       1615.11       116.33 o                         
  -8   4 -10       1391.78       1343.23       109.89 o                         
  -7   4 -10        916.66        842.92        66.63 o                         
  -6   4 -10       1231.26       1148.94        89.79 o                         
  -5   4 -10        184.53        286.17        49.71 o                         
  -4   4 -10        491.97        505.40        39.92 o                         
  -3   4 -10        412.37        413.65        36.24 o                         
  -2   4 -10        378.50        434.46        32.89 o                         
  -1   4 -10          7.65         46.82        28.80 o                         
   0   4 -10        659.32        569.98        42.15 o                         
   1   4 -10       2635.11       2586.46        99.49 o                         
   2   4 -10       1520.42       1363.57        71.82 o                         
   3   4 -10       2339.99       2295.76       120.85 o                         
   4   4 -10       1473.81       1483.23        97.22 o                         
   5   4 -10       2121.43       2033.75        98.94 o                         
   6   4 -10       3955.93       4184.72       159.96 o                         
   7   4 -10       4811.88       4436.10       284.97 o                         
   8   4 -10       4109.93       4083.66       198.26 o                         
   9   4 -10       2914.23       3134.15       272.14 o                         
  10   4 -10       1499.21       1227.44       175.16 o                         
 -10   5 -10       2472.01       2310.34       226.35 o                         
  -9   5 -10       2878.94       2326.72       214.99 o                         
  -8   5 -10       3119.44       2884.29       230.04 o                         
  -7   5 -10       3258.19       3181.90       163.67 o                         
  -6   5 -10       3987.73       3841.27       151.67 o                         
  -5   5 -10       6859.99       6708.43       178.11 o                         
  -4   5 -10       7161.52       7052.83       210.21 o                         
  -3   5 -10       5897.94       5674.39       155.91 o                         
  -2   5 -10       5920.00       6056.57       162.80 o                         
  -1   5 -10       4995.50       5107.73       171.01 o                         
   0   5 -10       2921.72       2930.84        95.69 o                         
   1   5 -10       2224.65       2090.97        78.84 o                         
   2   5 -10       2118.84       1972.89       109.26 o                         
   3   5 -10       3357.47       3104.18       124.99 o                         
   4   5 -10        743.45        779.61        63.00 o                         
   5   5 -10        544.58        521.69        49.77 o                         
   6   5 -10        696.79        692.46        66.55 o                         
   7   5 -10         92.43        131.64       147.34 o                         
   8   5 -10         13.91        -10.06        66.78 o                         
   9   5 -10         13.97         63.31        73.05 o                         
  -9   6 -10        482.57        383.89       112.97 o                         
  -8   6 -10        607.53        508.12       110.35 o                         
  -7   6 -10       1000.54        925.72       128.94 o                         
  -6   6 -10       2926.84       2579.42       202.59 o                         
  -5   6 -10       3427.31       3121.68       122.11 o                         
  -4   6 -10       2213.75       2216.00        97.72 o                         
  -3   6 -10       4966.08       4697.05       140.66 o                         
  -2   6 -10       4463.90       4391.34       151.07 o                         
  -1   6 -10       4812.92       4710.12       159.09 o                         
   0   6 -10       5797.16       5628.29       177.72 o                         
   1   6 -10       3635.01       3553.86       115.07 o                         
   2   6 -10       7427.75       7082.83       191.19 o                         
   3   6 -10       4032.04       3922.62       176.69 o                         
   4   6 -10       4663.01       4570.72       237.44 o                         
   5   6 -10       4256.33       4324.81       265.47 o                         
   6   6 -10       1987.46       1841.57       132.08 o                         
   7   6 -10       2591.22       2640.99       165.92 o                         
   8   6 -10       3057.47       2981.96       185.55 o                         
  -8   7 -10       1385.91       1468.75       175.40 o                         
  -7   7 -10       1245.81       1235.20       153.07 o                         
  -6   7 -10        660.54        608.25       107.20 o                         
  -5   7 -10        990.21        916.20       120.31 o                         
  -4   7 -10       1517.86       1592.41        99.18 o                         
  -3   7 -10       1129.28       1016.01        67.93 o                         
  -2   7 -10        792.02        723.16        59.00 o                         
  -1   7 -10        257.85        204.60        35.87 o                         
   0   7 -10        609.54        593.26        48.00 o                         
   1   7 -10        119.64        148.11        39.84 o                         
   2   7 -10         10.93         35.00        32.65 o                         
   3   7 -10        949.69        906.43       127.22 o                         
   4   7 -10       1400.89       1346.45       142.49 o                         
   5   7 -10       1171.04       1229.63       110.01 o                         
   6   7 -10       1421.58       1559.29       127.65 o                         
   7   7 -10       1495.38       1671.08       134.71 o                         
  -7   8 -10       2099.60       2093.20       203.81 o                         
  -6   8 -10       2103.35       1970.19       187.94 o                         
  -5   8 -10       3986.07       3562.74       255.84 o                         
  -4   8 -10       4908.20       5042.94       239.92 o                         
  -3   8 -10       3577.34       3452.64       140.59 o                         
  -2   8 -10       2691.69       2551.38       146.89 o                         
  -1   8 -10       3343.21       3308.69       136.26 o                         
   0   8 -10       4567.32       4294.69       161.99 o                         
   1   8 -10       2670.79       2701.05       149.60 o                         
   2   8 -10       2671.07       2475.05       142.56 o                         
   3   8 -10       2580.65       2233.34       142.87 o                         
   4   8 -10       1107.44       1202.63       109.35 o                         
   5   8 -10       1664.39       1698.72       131.85 o                         
   6   8 -10        351.97        486.00       151.92 o                         
  -6   9 -10        139.20        109.83        94.51 o                         
  -5   9 -10        684.74        612.71       103.24 o                         
  -4   9 -10       1663.27       1791.50       129.98 o                         
  -3   9 -10        618.58        541.50        62.99 o                         
  -2   9 -10       1714.16       1501.10       144.14 o                         
  -1   9 -10       3266.11       3305.78       174.94 o                         
   0   9 -10       2922.62       2968.84       164.19 o                         
   1   9 -10       3101.13       3320.59       228.03 o                         
   2   9 -10       2278.28       2430.90       147.87 o                         
   3   9 -10       3468.93       3498.97       190.27 o                         
   4   9 -10       3150.86       3208.75       185.01 o                         
   5   9 -10       3109.05       3006.28       220.11 o                         
  -3  10 -10        189.33        150.55        64.75 o                         
  -2  10 -10         27.05          0.00        58.32 o                         
  -1  10 -10          9.16        -36.07        65.98 o                         
   0  10 -10         26.53         21.77        56.99 o                         
   1  10 -10         65.30         58.24        60.11 o                         
   2  10 -10         50.82         34.21        60.31 o                         
   3  10 -10        174.73        232.30        74.76 o                         
  -3 -12  -9        312.85        439.16        84.14 o                         
  -2 -12  -9        378.78        279.54        76.52 o                         
  -1 -12  -9        239.75        167.38        97.08 o                         
   0 -12  -9        500.16        578.77        93.59 o                         
   1 -12  -9        311.72        338.36       114.18 o                         
   2 -12  -9       1185.86        995.43       184.53 o                         
  -5 -11  -9       3116.04       3018.68       262.79 o                         
  -4 -11  -9       1873.35       1650.67       151.73 o                         
  -3 -11  -9       2375.50       2402.62       138.59 o                         
  -2 -11  -9       1869.99       1745.80       120.65 o                         
  -1 -11  -9       1146.41       1136.91       116.63 o                         
   0 -11  -9       1722.08       1656.55       110.08 o                         
   1 -11  -9        979.53        991.78        83.77 o                         
   2 -11  -9        923.31       1174.33       114.47 o                         
   3 -11  -9        616.74        709.82       125.96 o                         
   4 -11  -9         78.20         63.07        67.75 o                         
   5 -11  -9        141.52         41.00        74.69 o                         
  -7 -10  -9       1543.87       1692.80        97.96 o                         
  -6 -10  -9       1506.24       1487.90        79.25 o                         
  -5 -10  -9        943.35        891.62        64.17 o                         
  -4 -10  -9       1811.98       1867.99       115.85 o                         
  -3 -10  -9       2981.82       2961.31       148.65 o                         
  -2 -10  -9       3232.48       2940.55       123.06 o                         
  -1 -10  -9       3778.90       3722.01       167.92 o                         
   0 -10  -9       2243.84       2186.49       104.18 o                         
   1 -10  -9       2305.11       2294.90       108.47 o                         
   2 -10  -9       4703.89       4772.10       227.36 o                         
   3 -10  -9       3728.13       3785.44       218.90 o                         
   4 -10  -9       2677.14       2795.70       243.87 o                         
   5 -10  -9       1616.40       1674.77       134.77 o                         
   6 -10  -9       2242.20       2111.10       178.02 o                         
  -8  -9  -9        715.34        731.13        85.56 o                         
  -7  -9  -9        257.09        263.95        41.98 o                         
  -6  -9  -9       1030.45       1028.86        54.69 o                         
  -5  -9  -9       1110.27       1181.63        67.03 o                         
  -4  -9  -9        209.71        215.59        59.16 o                         
  -3  -9  -9          7.19        -10.28        31.74 o                         
  -2  -9  -9         51.68         57.96        27.57 o                         
  -1  -9  -9        129.44        143.45        36.31 o                         
   0  -9  -9        284.17        279.20        41.05 o                         
   1  -9  -9        827.00        756.06        43.94 o                         
   2  -9  -9       1154.01       1100.78        68.77 o                         
   3  -9  -9        751.47        881.99        64.48 o                         
   4  -9  -9       1321.98       1361.48       133.42 o                         
   5  -9  -9       3209.08       3395.31       154.43 o                         
   6  -9  -9       2838.19       2713.67       141.07 o                         
   7  -9  -9       2535.00       2446.32       164.30 o                         
   8  -9  -9       1683.32       1713.84       143.18 o                         
  -9  -8  -9       2480.27       2572.16       142.50 o                         
  -8  -8  -9       2389.53       2643.03       143.91 o                         
  -7  -8  -9       4327.83       4214.86       128.41 o                         
  -6  -8  -9       5695.22       5512.58       134.08 o                         
  -5  -8  -9       4849.89       5111.69       137.52 o                         
  -4  -8  -9       2366.96       2385.60        88.52 o                         
  -3  -8  -9       6207.57       5991.97       162.85 o                         
  -2  -8  -9       4960.77       4971.03       179.79 o                         
  -1  -8  -9       4398.74       4522.02       129.57 o                         
   0  -8  -9       5546.42       5551.60       152.10 o                         
   1  -8  -9       4549.08       4782.85       131.11 o                         
   2  -8  -9       3265.20       3490.65       109.06 o                         
   3  -8  -9       2160.20       2359.69        98.07 o                         
   4  -8  -9       1226.55       1248.79        68.69 o                         
   5  -8  -9       1298.36       1190.90        73.60 o                         
   6  -8  -9        137.09        119.56        53.05 o                         
   7  -8  -9        252.22        246.92        72.41 o                         
   8  -8  -9         43.47         46.38        60.25 o                         
 -10  -7  -9         78.47         28.68        59.23 o                         
  -9  -7  -9         51.32         82.08        57.88 o                         
  -8  -7  -9       1210.93       1224.23        92.43 o                         
  -7  -7  -9       2667.30       2553.46        90.05 o                         
  -6  -7  -9        705.80        721.20        57.32 o                         
  -5  -7  -9       1572.37       1642.54        68.18 o                         
  -4  -7  -9       3515.14       3497.78       108.75 o                         
  -3  -7  -9       4561.22       4315.13       172.01 o                         
  -2  -7  -9       8337.35       8237.03       163.50 o                         
  -1  -7  -9       3450.63       3470.35        92.65 o                         
   0  -7  -9       6985.45       7252.14       181.43 o                         
   1  -7  -9       7165.64       7164.45       190.18 o                         
   2  -7  -9       6982.00       7147.22       172.63 o                         
   3  -7  -9       5415.93       5466.94       160.98 o                         
   4  -7  -9       3370.52       3564.85       127.90 o                         
   5  -7  -9       3542.73       3530.15       112.81 o                         
   6  -7  -9       4925.63       5147.21       146.65 o                         
   7  -7  -9       4208.38       4477.20       317.61 o                         
   8  -7  -9       1877.11       1799.82       141.16 o                         
   9  -7  -9       1315.07       1360.90       171.56 o                         
 -10  -6  -9       1946.65       2190.78       130.23 o                         
  -9  -6  -9       1523.76       1722.48        90.79 o                         
  -8  -6  -9       2106.33       2117.37        80.73 o                         
  -7  -6  -9       2142.44       2173.48        57.66 o                         
  -6  -6  -9       1680.93       1643.09        56.10 o                         
  -5  -6  -9       1546.61       1626.25        74.28 o                         
  -4  -6  -9        899.94        942.69        40.82 o                         
  -3  -6  -9         22.11         39.71        15.50 o                         
  -2  -6  -9       1117.94       1122.15        35.46 o                         
  -1  -6  -9        488.08        489.76        23.11 o                         
   0  -6  -9        115.90        143.67        27.45 o                         
   1  -6  -9        474.65        476.47        37.28 o                         
   2  -6  -9        106.44        138.97        27.63 o                         
   3  -6  -9       1085.27       1111.39        76.40 o                         
   4  -6  -9       1432.65       1388.52        68.75 o                         
   5  -6  -9       1863.40       1790.59        72.76 o                         
   6  -6  -9       2719.45       2867.98       125.95 o                         
   7  -6  -9       1593.46       1621.46        72.85 o                         
   8  -6  -9        605.45        600.41        68.52 o                         
   9  -6  -9       2294.24       2445.19       129.81 o                         
  10  -6  -9       2127.49       2123.95       206.05 o                         
 -11  -5  -9       1740.04       1909.12       126.25 o                         
 -10  -5  -9       2055.60       2112.29       124.71 o                         
  -9  -5  -9       2247.88       2172.24        64.86 o                         
  -8  -5  -9       3875.05       3996.98        94.86 o                         
  -7  -5  -9       6535.41       6279.51       135.47 o                         
  -6  -5  -9       6151.31       6065.70       111.93 o                         
  -5  -5  -9       8001.51       7868.96       125.93 o                         
  -4  -5  -9       4588.36       4591.93        94.23 o                         
  -3  -5  -9       6513.36       6325.39       128.79 o                         
  -2  -5  -9      10345.64      10335.51       174.42 o                         
  -1  -5  -9      11884.96      11790.05       217.70 o                         
   0  -5  -9       8566.52       8607.65       236.55 o                         
   1  -5  -9       7113.49       7289.85       299.11 o                         
   2  -5  -9       4914.15       5033.33       145.80 o                         
   3  -5  -9       4636.44       4723.37       136.64 o                         
   4  -5  -9       3096.30       3282.16       142.06 o                         
   5  -5  -9       1188.29       1244.67        60.63 o                         
   6  -5  -9        738.27        747.80        45.98 o                         
   7  -5  -9       1372.61       1335.50        59.37 o                         
   8  -5  -9        319.98        399.44        44.48 o                         
   9  -5  -9         74.89        122.90        54.57 o                         
  10  -5  -9          5.66         43.36        53.67 o                         
 -11  -4  -9        108.28         26.02        68.15 o                         
 -10  -4  -9         10.03         28.09        35.63 o                         
  -9  -4  -9          9.36         25.04        16.36 o                         
  -8  -4  -9         19.71         42.19        17.79 o                         
  -7  -4  -9        306.08        308.58        24.74 o                         
  -6  -4  -9       1268.90       1132.42        40.10 o                         
  -5  -4  -9       1415.09       1345.25        31.67 o                         
  -4  -4  -9       2618.14       2388.66        45.14 o                         
  -3  -4  -9       3933.69       3863.07        66.00 o                         
  -2  -4  -9       3666.70       3441.84        62.61 o                         
  -1  -4  -9       5190.43       4750.68       143.84 o                         
   0  -4  -9       6402.77       6021.15       117.56 o                         
   1  -4  -9      12365.71      12386.85       315.39 o                         
   2  -4  -9      13157.28      12659.30       227.86 o                         
   3  -4  -9      10393.62       9955.19       241.16 o                         
   4  -4  -9       8588.25       8525.63       171.61 o                         
   5  -4  -9       8102.28       8342.79       188.25 o                         
   6  -4  -9      14454.23      13834.34       292.34 o                         
   7  -4  -9       7293.13       7305.24       202.12 o                         
   8  -4  -9       4987.81       4870.76       143.21 o                         
   9  -4  -9       3586.30       3503.32       154.41 o                         
  10  -4  -9       2599.71       2803.34       218.68 o                         
 -11  -3  -9       2135.32       2369.57       169.16 o                         
 -10  -3  -9       4119.22       3978.26       146.23 o                         
  -9  -3  -9       3246.68       3141.15       151.86 o                         
  -8  -3  -9       3183.66       2878.72       108.35 o                         
  -7  -3  -9       3862.59       3795.14       116.40 o                         
  -6  -3  -9       3082.42       3037.20        81.74 o                         
  -5  -3  -9       2740.29       2598.99        73.51 o                         
  -4  -3  -9       1669.62       1642.35        37.40 o                         
  -3  -3  -9        914.54       1006.52        24.20 o                         
  -2  -3  -9       2321.21       2454.63        47.04 o                         
  -1  -3  -9        896.11        962.51        25.16 o                         
   0  -3  -9       1821.14       2049.49        51.79 o                         
   1  -3  -9        441.76        523.00        24.28 o                         
   2  -3  -9        489.71        428.00        22.50 o                         
   3  -3  -9       1040.06       1053.07        35.61 o                         
   4  -3  -9         36.95         29.76        16.52 o                         
   5  -3  -9       3096.63       3068.29        92.90 o                         
   6  -3  -9        613.11        641.35        56.28 o                         
   7  -3  -9       1129.25       1086.64        56.06 o                         
   8  -3  -9       1977.32       1910.12        73.56 o                         
   9  -3  -9        818.27        820.20        58.21 o                         
  10  -3  -9       1748.08       1856.70       177.98 o                         
  11  -3  -9       1823.82       1809.98       191.77 o                         
 -11  -2  -9       1617.32       1560.78       138.21 o                         
 -10  -2  -9       2156.77       2157.30        99.28 o                         
  -9  -2  -9       4249.18       3989.52       136.48 o                         
  -8  -2  -9       5626.07       5122.81       130.54 o                         
  -7  -2  -9       6811.91       6461.52       136.80 o                         
  -6  -2  -9       9062.19       8417.03       174.39 o                         
  -5  -2  -9       9058.32       8405.01       148.13 o                         
  -4  -2  -9       8628.01       8309.84       142.90 o                         
  -3  -2  -9      14185.47      13662.45       207.67 o                         
  -2  -2  -9      10091.58       9627.11       158.11 o                         
  -1  -2  -9      10436.58      10530.36       211.28 o                         
   0  -2  -9       6373.57       6565.42       133.21 o                         
   1  -2  -9       3114.54       2998.43        72.32 o                         
   2  -2  -9      10518.59      10193.25       173.54 o                         
   3  -2  -9       7300.15       7232.93       133.32 o                         
   4  -2  -9       2623.24       2493.47        66.76 o                         
   5  -2  -9       1999.26       2066.88        79.70 o                         
   6  -2  -9       1821.84       1845.43        62.67 o                         
   7  -2  -9       3551.32       3549.75       129.18 o                         
   8  -2  -9       2241.46       2281.02        86.48 o                         
   9  -2  -9        581.42        643.31        47.85 o                         
  10  -2  -9         95.44        104.93        50.42 o                         
  11  -2  -9        183.50         68.43        74.13 o                         
 -12  -1  -9        515.94        608.75        83.18 o                         
 -11  -1  -9        314.88        396.94        69.88 o                         
 -10  -1  -9        178.57        201.43        49.31 o                         
  -9  -1  -9        494.23        424.51        32.29 o                         
  -8  -1  -9        770.26        847.38        42.71 o                         
  -7  -1  -9        187.03        184.62        23.45 o                         
  -6  -1  -9        278.60        248.03        32.98 o                         
  -5  -1  -9        192.43        164.19        23.68 o                         
  -4  -1  -9        899.06        807.19        26.61 o                         
  -3  -1  -9        361.66        343.74        19.27 o                         
  -2  -1  -9       2975.18       2609.09        52.10 o                         
  -1  -1  -9       4598.33       4353.22        90.03 o                         
   0  -1  -9       4057.27       3874.30       107.44 o                         
   1  -1  -9       5430.11       4938.91       100.70 o                         
   2  -1  -9       4949.91       4588.76        91.21 o                         
   3  -1  -9       7901.92       7422.78       145.98 o                         
   4  -1  -9       9402.55       8862.26       242.43 o                         
   5  -1  -9       8120.06       7787.67       176.72 o                         
   6  -1  -9       6526.08       6415.10       175.02 o                         
   7  -1  -9       5851.77       5919.39       129.52 o                         
   8  -1  -9       7470.85       7535.90       183.08 o                         
   9  -1  -9       4038.27       4104.40       146.38 o                         
  10  -1  -9       3852.37       3952.72       168.35 o                         
  11  -1  -9       3214.64       3156.65       269.89 o                         
 -12   0  -9       1805.39       1961.11       130.21 o                         
 -11   0  -9       1911.63       2120.02       149.93 o                         
 -10   0  -9       2884.00       2958.13       143.51 o                         
  -9   0  -9       4219.26       4204.76       237.04 o                         
  -8   0  -9       5010.26       4874.65       128.59 o                         
  -7   0  -9       4463.82       4252.43       138.63 o                         
  -6   0  -9       6925.40       6679.43       175.95 o                         
  -5   0  -9       4482.84       4200.65       119.07 o                         
  -4   0  -9       4516.24       4683.27       122.59 o                         
  -3   0  -9       4885.88       4892.80       106.92 o                         
  -2   0  -9       4051.58       4052.45        89.51 o                         
  -1   0  -9       5022.90       5702.40       371.05 o                         
   0   0  -9       1458.01       1884.89       127.93 o                         
   1   0  -9        984.46        985.55        62.37 o                         
   2   0  -9        318.41        357.98        17.04 o                         
   3   0  -9        393.76        430.69        23.10 o                         
   4   0  -9         91.28        135.49        16.50 o                         
   5   0  -9        537.54        531.66        31.74 o                         
   6   0  -9       1990.43       1961.04        74.16 o                         
   7   0  -9       1858.67       1811.88        66.21 o                         
   8   0  -9       1253.40       1263.78        54.58 o                         
   9   0  -9       2126.12       2162.32        87.60 o                         
  10   0  -9       2105.50       2124.43       119.60 o                         
  11   0  -9       2606.56       2785.49       442.88 o                         
 -11   1  -9       1955.77       2111.55       224.93 o                         
 -10   1  -9       1975.35       1855.92        96.34 o                         
  -9   1  -9       2815.84       2727.35       124.67 o                         
  -8   1  -9       5816.63       5566.04       144.87 o                         
  -7   1  -9       7110.63       6897.31       179.94 o                         
  -6   1  -9       6025.67       5815.37       194.33 o                         
  -5   1  -9      10682.96      10325.70       245.56 o                         
  -4   1  -9      11514.46      10951.91       251.74 o                         
  -3   1  -9       7455.64       7405.48       171.15 o                         
  -2   1  -9      11195.68      10925.70       338.00 o                         
  -1   1  -9      19017.16      19291.35       569.21 o                         
   0   1  -9      12639.28      12354.54       559.29 o                         
   1   1  -9       9305.08       8501.83       705.48 o                         
   2   1  -9      10451.68      10804.21       343.51 o                         
   3   1  -9       7953.20       7946.85       354.11 o                         
   4   1  -9       8554.16       8806.66       259.08 o                         
   5   1  -9       4247.28       4111.89       124.96 o                         
   6   1  -9       2028.96       2098.18        65.68 o                         
   7   1  -9       3641.63       3849.87       138.53 o                         
   8   1  -9       2406.93       2508.45        87.21 o                         
   9   1  -9        913.13        931.59        54.13 o                         
  10   1  -9        344.00        326.74       199.71 o                         
  11   1  -9        126.62         86.33       102.54 o                         
 -11   2  -9        384.86        437.69       124.66 o                         
 -10   2  -9        658.25        694.35        75.02 o                         
  -9   2  -9        558.15        515.79        55.48 o                         
  -8   2  -9        628.21        579.92        48.20 o                         
  -7   2  -9        315.16        314.71        37.05 o                         
  -6   2  -9        666.66        645.05        52.24 o                         
  -5   2  -9       1313.24       1237.11        67.00 o                         
  -4   2  -9        157.11        120.96        15.17 o                         
  -3   2  -9        687.84        717.62        37.62 o                         
  -2   2  -9       4846.98       4598.54       196.94 o                         
  -1   2  -9       5829.13       5673.51       184.03 o                         
   0   2  -9       1359.72       1333.43        62.07 o                         
   1   2  -9       2649.44       2626.62       112.81 o                         
   2   2  -9       8392.84       8154.31       370.55 o                         
   3   2  -9       9257.37       9253.57       310.55 o                         
   4   2  -9       9180.06       9129.50       312.01 o                         
   5   2  -9       3921.61       3625.07       138.93 o                         
   6   2  -9       1075.66       1156.30        70.52 o                         
   7   2  -9       5506.07       5384.03       197.61 o                         
   8   2  -9       5839.19       5775.29       201.74 o                         
   9   2  -9       3212.99       3423.38       232.67 o                         
  10   2  -9       3184.77       3370.69       282.42 o                         
  11   2  -9       2208.75       2471.37       253.42 o                         
 -11   3  -9       1588.68       1731.93       214.22 o                         
 -10   3  -9       3689.12       3682.39       183.61 o                         
  -9   3  -9       3437.06       3820.60       312.86 o                         
  -8   3  -9       5800.36       5619.33       193.42 o                         
  -7   3  -9       5424.28       5595.30       187.77 o                         
  -6   3  -9       4076.68       3901.88       143.45 o                         
  -5   3  -9       5036.09       4864.07       197.25 o                         
  -4   3  -9       6137.07       5866.21       168.75 o                         
  -3   3  -9       5210.05       5261.53       154.08 o                         
  -2   3  -9       5285.53       5553.44       140.66 o                         
  -1   3  -9       6313.87       6692.58       185.00 o                         
   0   3  -9       3963.82       4103.38       141.93 o                         
   1   3  -9        825.46        825.99        44.91 o                         
   2   3  -9        937.05        965.08        67.01 o                         
   3   3  -9        645.62        710.22       118.76 o                         
   4   3  -9        723.88        761.85        64.10 o                         
   5   3  -9        361.27        427.09        53.73 o                         
   6   3  -9         32.87         46.05        37.19 o                         
   7   3  -9        177.70        209.68        42.90 o                         
   8   3  -9        252.33        211.70        49.73 o                         
   9   3  -9        272.53        276.33       104.43 o                         
  10   3  -9        507.81        488.58       127.54 o                         
 -11   4  -9         64.22        111.03        72.15 o                         
 -10   4  -9        790.22        747.06        73.91 o                         
  -9   4  -9       1453.78       1445.49       117.09 o                         
  -8   4  -9        848.14        708.41        74.84 o                         
  -7   4  -9       2271.93       2236.43        94.10 o                         
  -6   4  -9       1733.37       1809.46        93.35 o                         
  -5   4  -9       5760.86       5512.26       182.18 o                         
  -4   4  -9       4623.30       4523.53       126.48 o                         
  -3   4  -9       5299.63       5323.81       161.63 o                         
  -2   4  -9      11608.98      10976.72       255.88 o                         
  -1   4  -9       9940.24       9648.84       268.52 o                         
   0   4  -9      11573.67      10947.34       291.71 o                         
   1   4  -9       8853.15       8084.51       197.03 o                         
   2   4  -9       4769.03       4765.49       160.80 o                         
   3   4  -9      10703.42      10976.39       354.24 o                         
   4   4  -9       7172.31       6424.28       219.30 o                         
   5   4  -9       5343.25       5115.41       202.22 o                         
   6   4  -9       5283.41       5303.62       185.28 o                         
   7   4  -9       2523.09       2571.59       290.87 o                         
   8   4  -9       2499.92       2359.76       114.30 o                         
   9   4  -9       1431.57       1390.24       175.05 o                         
  10   4  -9        845.24       1200.72       171.31 o                         
 -10   5  -9       1017.02        791.75       139.11 o                         
  -9   5  -9       1157.13       1000.18       145.81 o                         
  -8   5  -9        864.23        863.38        85.79 o                         
  -7   5  -9        516.36        566.11        97.89 o                         
  -6   5  -9        178.79        249.76        38.87 o                         
  -5   5  -9         49.30         69.19        37.04 o                         
  -4   5  -9          1.14         -7.72        23.89 o                         
  -3   5  -9        217.95        214.56        66.19 o                         
  -2   5  -9       1488.90       1587.95        74.50 o                         
  -1   5  -9       1116.29        983.37        56.97 o                         
   0   5  -9       1510.15       1372.21        59.37 o                         
   1   5  -9       1620.37       1562.10        64.98 o                         
   2   5  -9       4843.87       4703.71       135.65 o                         
   3   5  -9       2307.66       2376.96       144.44 o                         
   4   5  -9       3619.66       3396.05       120.24 o                         
   5   5  -9       2642.24       2577.14       102.20 o                         
   6   5  -9       3704.35       3644.43       168.16 o                         
   7   5  -9       4761.80       4795.33       200.98 o                         
   8   5  -9       4018.14       4143.58       645.29 o                         
   9   5  -9       3118.76       3299.76       193.09 o                         
  -9   6  -9       4265.02       3731.93       289.89 o                         
  -8   6  -9       4422.81       4119.06       293.30 o                         
  -7   6  -9       2818.59       2442.77       203.57 o                         
  -6   6  -9       2047.60       2043.17       148.02 o                         
  -5   6  -9       3168.37       3308.25       414.39 o                         
  -4   6  -9       6013.43       5930.28       223.60 o                         
  -3   6  -9       2320.95       2408.57       100.81 o                         
  -2   6  -9       1296.96       1217.47       101.09 o                         
  -1   6  -9       2519.99       2561.47       104.51 o                         
   0   6  -9       4476.96       4414.22       131.10 o                         
   1   6  -9       1335.03       1304.45        71.99 o                         
   2   6  -9        409.14        387.96        38.72 o                         
   3   6  -9        891.41       1019.72        70.61 o                         
   4   6  -9        171.25        201.19        42.56 o                         
   5   6  -9        193.36        254.38        47.13 o                         
   6   6  -9        267.62        314.77        69.67 o                         
   7   6  -9         49.13         98.03        60.68 o                         
   8   6  -9         61.06         41.75        68.43 o                         
   9   6  -9        119.21        165.79        74.91 o                         
  -9   7  -9        755.53        623.12       136.42 o                         
  -8   7  -9       1381.06       1152.78       154.52 o                         
  -7   7  -9        556.99        688.55       118.52 o                         
  -6   7  -9        913.88        967.26       129.71 o                         
  -5   7  -9       4583.12       3899.33       262.05 o                         
  -4   7  -9       4489.79       4522.28       190.43 o                         
  -3   7  -9       1989.54       1991.80        95.09 o                         
  -2   7  -9       2829.15       2731.98       101.15 o                         
  -1   7  -9       7681.66       7581.84       232.60 o                         
   0   7  -9       5957.53       5733.33       251.94 o                         
   1   7  -9       6624.25       6585.93       182.86 o                         
   2   7  -9       6624.93       6524.12       285.41 o                         
   3   7  -9       4043.61       4099.64       157.69 o                         
   4   7  -9       4298.00       4298.49       203.54 o                         
   5   7  -9       4545.92       4300.67       210.27 o                         
   6   7  -9       2754.58       2839.62       520.71 o                         
   7   7  -9       2466.17       2370.54       157.44 o                         
   8   7  -9       2159.39       1911.97       145.34 o                         
  -7   8  -9       1272.28       1138.79       153.30 o                         
  -6   8  -9        744.11        998.66       136.91 o                         
  -5   8  -9        540.97        615.61       109.09 o                         
  -4   8  -9        874.29        892.32        69.69 o                         
  -3   8  -9        383.78        387.41        65.84 o                         
  -2   8  -9         12.15         76.08        37.59 o                         
  -1   8  -9        157.27        117.42        45.44 o                         
   0   8  -9        291.26        296.20        48.25 o                         
   1   8  -9        271.67        350.69        51.15 o                         
   2   8  -9       1114.68       1100.07        94.27 o                         
   3   8  -9        762.00        679.28        82.29 o                         
   4   8  -9       1148.56       1355.23       236.01 o                         
   5   8  -9       1945.10       1979.26       177.87 o                         
   6   8  -9       1758.87       1850.51       137.17 o                         
   7   8  -9       1891.20       1723.35       258.15 o                         
  -6   9  -9       2542.81       2680.22       234.78 o                         
  -5   9  -9       3359.23       2911.60       236.42 o                         
  -4   9  -9       4192.30       3848.00       155.90 o                         
  -3   9  -9       3285.78       3286.51       141.20 o                         
  -2   9  -9       2245.35       2277.76       194.33 o                         
  -1   9  -9       2704.62       2387.12       144.45 o                         
   0   9  -9       2135.78       2155.01       135.20 o                         
   1   9  -9       1744.89       1689.94       286.83 o                         
   2   9  -9       1663.75       1520.48       158.98 o                         
   3   9  -9       1294.01       1197.71       108.50 o                         
   4   9  -9        833.42        870.27       101.49 o                         
   5   9  -9        393.57        350.66       135.42 o                         
   6   9  -9        277.60        278.87        75.76 o                         
  -4  10  -9       1422.11       1259.20       279.74 o                         
  -3  10  -9       1003.59       1142.80       108.15 o                         
  -2  10  -9       1066.21       1130.69       104.30 o                         
  -1  10  -9       2094.19       1927.88       176.44 o                         
   0  10  -9       3004.38       3028.85       170.71 o                         
   1  10  -9       2854.34       2855.98       165.03 o                         
   2  10  -9       1407.84       1482.19       120.91 o                         
   3  10  -9       2769.27       2718.61       480.12 o                         
   4  10  -9       3010.23       3154.21       184.70 o                         
  -3 -12  -8       3591.94       3659.48       295.55 o                         
  -2 -12  -8       3225.22       3621.80       278.93 o                         
  -1 -12  -8       2440.98       2567.38       150.97 o                         
   0 -12  -8       2979.65       3130.74       169.53 o                         
   1 -12  -8       2548.71       2438.63       127.27 o                         
   2 -12  -8       2074.37       2162.45       120.33 o                         
   3 -12  -8       2388.36       2547.59       174.30 o                         
  -6 -11  -8        139.07        174.83        60.79 o                         
  -5 -11  -8         29.41         34.12        51.48 o                         
  -4 -11  -8        120.51        112.61        56.21 o                         
  -3 -11  -8        762.56        770.34       134.04 o                         
  -2 -11  -8        836.97        897.88        85.85 o                         
  -1 -11  -8        942.37        889.00        83.81 o                         
   0 -11  -8        967.22       1090.91        80.01 o                         
   1 -11  -8       1683.92       1855.09       104.51 o                         
   2 -11  -8       1875.06       1788.24       103.86 o                         
   3 -11  -8       1704.51       1660.03       136.08 o                         
   4 -11  -8       2032.02       2069.50       151.50 o                         
   5 -11  -8       2140.45       2239.97       270.21 o                         
  -7 -10  -8       2496.65       2593.30       115.02 o                         
  -6 -10  -8       2659.79       2532.02       110.05 o                         
  -5 -10  -8       2452.05       2698.03       124.02 o                         
  -4 -10  -8       1687.57       1709.81       154.52 o                         
  -3 -10  -8       2312.29       2259.83       142.39 o                         
  -2 -10  -8       2555.75       2379.91       133.21 o                         
  -1 -10  -8       1272.44       1377.17        95.42 o                         
   0 -10  -8       1739.36       1824.47        95.43 o                         
   1 -10  -8        388.43        448.16        55.66 o                         
   2 -10  -8        570.30        590.76        62.15 o                         
   3 -10  -8        399.46        453.41        77.78 o                         
   4 -10  -8         29.57        119.77        64.74 o                         
   5 -10  -8         95.21         70.28        66.34 o                         
   6 -10  -8        155.10        126.27        64.71 o                         
   7 -10  -8         21.43         77.62        98.07 o                         
  -8  -9  -8        386.44        486.16        65.53 o                         
  -7  -9  -8       2005.22       2061.16        98.48 o                         
  -6  -9  -8       2377.18       2254.97        87.40 o                         
  -5  -9  -8       1665.43       1737.40        82.26 o                         
  -4  -9  -8       2751.96       2917.95       121.38 o                         
  -3  -9  -8       4258.53       4451.41       159.70 o                         
  -2  -9  -8       4858.61       5064.02       172.87 o                         
  -1  -9  -8       3911.84       4082.82       146.43 o                         
   0  -9  -8       6197.28       6494.61       180.20 o                         
   1  -9  -8       6686.52       6994.15       184.37 o                         
   2  -9  -8       4734.16       4974.88       126.29 o                         
   3  -9  -8       5359.64       5393.21       170.05 o                         
   4  -9  -8       4773.91       4942.05       230.20 o                         
   5  -9  -8       3858.15       4033.78       171.24 o                         
   6  -9  -8       3115.49       3116.85       183.23 o                         
   7  -9  -8       1968.97       1672.08       189.11 o                         
   8  -9  -8       1305.89       1207.79       215.84 o                         
  -9  -8  -8       1327.79       1650.95       140.11 o                         
  -8  -8  -8        513.36        596.26        74.45 o                         
  -7  -8  -8        484.55        555.41        48.43 o                         
  -6  -8  -8        323.20        292.23        34.94 o                         
  -5  -8  -8        610.86        644.87        45.27 o                         
  -4  -8  -8        342.23        305.66        37.23 o                         
  -3  -8  -8        156.02        173.94        33.57 o                         
  -2  -8  -8          4.06         -1.30        26.81 o                         
  -1  -8  -8        326.09        300.28        47.64 o                         
   0  -8  -8        756.11        717.21        41.71 o                         
   1  -8  -8       1530.38       1452.11        72.30 o                         
   2  -8  -8       4191.85       4132.80       136.77 o                         
   3  -8  -8       2826.97       2968.33       154.38 o                         
   4  -8  -8       2124.96       2059.17       110.49 o                         
   5  -8  -8       3525.41       3671.25       122.21 o                         
   6  -8  -8       4662.88       4622.45       224.81 o                         
   7  -8  -8       4071.21       4173.25       215.93 o                         
   8  -8  -8       2056.40       2358.84       130.97 o                         
   9  -8  -8       2817.08       3144.85       215.70 o                         
 -10  -7  -8       3317.80       3627.25       174.36 o                         
  -9  -7  -8       3359.32       3431.13       162.25 o                         
  -8  -7  -8       3147.25       2998.07       148.61 o                         
  -7  -7  -8       4848.14       4370.53       125.45 o                         
  -6  -7  -8       7759.14       7707.10       212.08 o                         
  -5  -7  -8       5302.23       5571.13       131.30 o                         
  -4  -7  -8       5113.75       5521.13       165.94 o                         
  -3  -7  -8       3327.86       3554.32       109.11 o                         
  -2  -7  -8       5794.50       6060.77       140.94 o                         
  -1  -7  -8       3430.79       3443.07       107.30 o                         
   0  -7  -8        867.38        925.69        46.67 o                         
   1  -7  -8       2098.61       2273.00        67.34 o                         
   2  -7  -8       1202.53       1266.51        70.63 o                         
   3  -7  -8        901.04        956.99        57.53 o                         
   4  -7  -8       1375.29       1462.82        67.02 o                         
   5  -7  -8        775.88        904.81        62.32 o                         
   6  -7  -8         42.88         83.87        31.98 o                         
   7  -7  -8        223.45        233.48        52.57 o                         
   8  -7  -8         27.60         37.84        47.00 o                         
   9  -7  -8         93.32         96.41        54.97 o                         
 -10  -6  -8        203.04        232.45        61.40 o                         
  -9  -6  -8        289.11        288.48        45.04 o                         
  -8  -6  -8        688.59        671.13        39.00 o                         
  -7  -6  -8       2100.06       2044.63        78.23 o                         
  -6  -6  -8       2710.51       2640.95        69.17 o                         
  -5  -6  -8       2777.82       2847.12        90.37 o                         
  -4  -6  -8       2882.98       2996.46        94.79 o                         
  -3  -6  -8       5588.13       5331.31       158.03 o                         
  -2  -6  -8       7284.41       6808.66       152.16 o                         
  -1  -6  -8       5962.52       5693.25       127.26 o                         
   0  -6  -8       4773.02       4800.25       125.96 o                         
   1  -6  -8       4291.22       4238.74       110.93 o                         
   2  -6  -8       7319.58       7719.95       197.89 o                         
   3  -6  -8      10096.93      10193.71       225.49 o                         
   4  -6  -8       7334.13       7349.91       258.28 o                         
   5  -6  -8       4101.88       4233.16       150.95 o                         
   6  -6  -8       2732.83       2868.70       120.20 o                         
   7  -6  -8       4998.51       4906.97       127.35 o                         
   8  -6  -8       3362.36       3355.39       149.16 o                         
   9  -6  -8       1379.83       1574.64       103.76 o                         
  10  -6  -8       1831.32       1595.13       131.69 o                         
 -11  -5  -8       1979.07       2188.62       168.31 o                         
 -10  -5  -8       2143.16       2258.02       130.68 o                         
  -9  -5  -8       1789.46       1769.22        59.25 o                         
  -8  -5  -8       1373.96       1397.21        51.19 o                         
  -7  -5  -8       1173.09       1201.51        44.28 o                         
  -6  -5  -8        342.27        407.91        23.56 o                         
  -5  -5  -8       3371.94       3457.85        71.55 o                         
  -4  -5  -8       1583.03       1685.54        46.86 o                         
  -3  -5  -8        302.73        347.18        22.47 o                         
  -2  -5  -8        462.48        413.70        24.55 o                         
  -1  -5  -8         59.38         57.29        10.03 o                         
   0  -5  -8          3.09        -15.22        17.91 o                         
   1  -5  -8       2730.90       2767.01        87.64 o                         
   2  -5  -8        798.92        885.39        52.92 o                         
   3  -5  -8       3234.76       3188.99       102.86 o                         
   4  -5  -8       3778.39       3947.06       117.59 o                         
   5  -5  -8       1973.47       1752.52        73.62 o                         
   6  -5  -8       5413.36       5461.24       142.04 o                         
   7  -5  -8       4136.61       4188.03       112.43 o                         
   8  -5  -8       4011.82       4062.62       114.50 o                         
   9  -5  -8       3388.66       3676.33       161.81 o                         
  10  -5  -8       4168.46       4423.25       185.76 o                         
 -11  -4  -8       2779.27       3112.22       196.99 o                         
 -10  -4  -8       3118.12       3356.56       202.95 o                         
  -9  -4  -8       3871.81       3738.10        96.26 o                         
  -8  -4  -8       5916.27       5742.72       112.84 o                         
  -7  -4  -8       8266.81       8208.70       157.36 o                         
  -6  -4  -8       7809.03       7649.63       133.80 o                         
  -5  -4  -8       9547.25       9057.27       150.59 o                         
  -4  -4  -8      13561.29      13486.26       196.00 o                         
  -3  -4  -8       9865.86       9878.85       160.85 o                         
  -2  -4  -8      11152.61      11156.57       171.40 o                         
  -1  -4  -8      10259.86       9814.75       195.94 o                         
   0  -4  -8      11323.33      11310.85       220.31 o                         
   1  -4  -8       6966.75       7358.70       295.93 o                         
   2  -4  -8       7694.23       7877.70       166.79 o                         
   3  -4  -8       6007.51       5980.26       137.03 o                         
   4  -4  -8       3806.49       4008.73       116.02 o                         
   5  -4  -8        506.04        497.20        34.86 o                         
   6  -4  -8        554.51        523.37        36.82 o                         
   7  -4  -8        624.85        650.14        70.98 o                         
   8  -4  -8          4.59         37.79        29.23 o                         
   9  -4  -8         97.90        138.65        43.92 o                         
  10  -4  -8        279.36        314.57        60.91 o                         
  11  -4  -8        347.93        257.90        65.00 o                         
 -11  -3  -8        445.56        489.71        58.94 o                         
 -10  -3  -8         68.77         71.27        29.99 o                         
  -9  -3  -8        139.70        122.82        19.77 o                         
  -8  -3  -8        905.17        865.83        40.76 o                         
  -7  -3  -8       2738.71       2628.80        64.85 o                         
  -6  -3  -8       4022.76       3701.68        81.50 o                         
  -5  -3  -8       3589.68       3299.12        60.34 o                         
  -4  -3  -8       2446.43       2439.63        46.90 o                         
  -3  -3  -8      10413.61      10112.83       132.95 o                         
  -2  -3  -8      11288.46      10822.18       165.05 o                         
  -1  -3  -8       9457.81       9194.49       164.44 o                         
   0  -3  -8       5101.67       4543.42       105.38 o                         
   1  -3  -8       9083.51       8597.41       190.37 o                         
   2  -3  -8      12696.82      12398.22       238.71 o                         
   3  -3  -8      11581.40      11465.51       264.15 o                         
   4  -3  -8       7294.45       6943.07       157.15 o                         
   5  -3  -8       5629.71       5744.87       149.26 o                         
   6  -3  -8       7516.06       7590.47       221.29 o                         
   7  -3  -8       7565.82       7395.98       189.13 o                         
   8  -3  -8       4818.89       4669.41       160.91 o                         
   9  -3  -8       2707.43       2576.41       103.88 o                         
  10  -3  -8       2027.40       2088.03       118.94 o                         
  11  -3  -8       2681.90       2464.48       237.76 o                         
 -12  -2  -8       2412.04       2671.99       150.75 o                         
 -11  -2  -8       2006.41       1970.35       122.44 o                         
 -10  -2  -8       2909.36       3042.88       111.98 o                         
  -9  -2  -8       3139.87       3110.72       122.81 o                         
  -8  -2  -8       2854.75       2756.15        78.58 o                         
  -7  -2  -8       2545.62       2406.36       121.45 o                         
  -6  -2  -8       3893.49       3672.05        93.84 o                         
  -5  -2  -8       1942.38       1893.23        41.18 o                         
  -4  -2  -8        639.82        687.16        23.87 o                         
  -3  -2  -8       2117.80       2243.07        56.00 o                         
  -2  -2  -8        557.05        549.44        16.86 o                         
  -1  -2  -8       1330.82       1333.94        32.40 o                         
   0  -2  -8       1169.37       1373.97        39.49 o                         
   1  -2  -8        756.02        816.49        28.84 o                         
   2  -2  -8       1466.62       1459.99        38.01 o                         
   3  -2  -8       3678.54       3537.23        80.49 o                         
   4  -2  -8       1623.24       1538.07        88.44 o                         
   5  -2  -8        857.44        823.44        37.80 o                         
   6  -2  -8       2648.77       2612.05        81.01 o                         
   7  -2  -8       2381.03       2494.79        77.37 o                         
   8  -2  -8       1542.70       1624.54        84.65 o                         
   9  -2  -8       1817.23       1954.17        75.57 o                         
  10  -2  -8       2420.25       2423.72       109.00 o                         
  11  -2  -8       1897.68       2012.34       217.81 o                         
 -12  -1  -8        594.30        588.60       117.60 o                         
 -11  -1  -8       1591.35       1641.74       120.02 o                         
 -10  -1  -8       1786.38       1876.96       119.57 o                         
  -9  -1  -8       3236.76       3102.78        81.94 o                         
  -8  -1  -8       4483.08       4265.38       163.72 o                         
  -7  -1  -8       4516.83       4300.09       163.07 o                         
  -6  -1  -8       6098.73       5763.40       155.68 o                         
  -5  -1  -8       8850.15       8460.45       204.21 o                         
  -4  -1  -8      14734.89      14462.91       250.38 o                         
  -3  -1  -8       6678.34       6451.51       120.06 o                         
  -2  -1  -8       7693.58       7917.79       131.82 o                         
  -1  -1  -8      21203.48      21559.75       398.07 o                         
   0  -1  -8      20665.99      20993.27       619.35 o                         
   1  -1  -8       9670.70       9445.79       167.03 o                         
   2  -1  -8       4840.72       4785.43        91.82 o                         
   3  -1  -8       7153.52       6981.19       148.82 o                         
   4  -1  -8       8425.98       8115.77       197.41 o                         
   5  -1  -8       3349.63       3341.28        94.51 o                         
   6  -1  -8       2306.20       2407.57        67.00 o                         
   7  -1  -8       1645.09       1771.51        90.10 o                         
   8  -1  -8       1171.55       1229.91        56.47 o                         
   9  -1  -8        312.47        308.85        36.90 o                         
  10  -1  -8         30.60         46.18        42.46 o                         
  11  -1  -8         18.51         43.13        70.59 o                         
 -12   0  -8        375.98        331.13        90.57 o                         
 -11   0  -8         87.18         71.63        53.85 o                         
 -10   0  -8        288.26        293.01        33.34 o                         
  -9   0  -8        129.87        133.87        29.81 o                         
  -8   0  -8         26.68         63.14        21.51 o                         
  -7   0  -8         82.42         88.50        21.67 o                         
  -6   0  -8        767.71        804.23        47.15 o                         
  -5   0  -8       1432.92       1279.37        54.44 o                         
  -4   0  -8       1019.17        902.16        40.94 o                         
  -3   0  -8       4077.28       4019.94       103.13 o                         
  -2   0  -8       9294.86       9100.33       178.56 o                         
  -1   0  -8       9920.88       9782.15       241.93 o                         
   0   0  -8      13734.43      13727.38       601.91 o                         
   1   0  -8       7175.69       6876.82       221.45 o                         
   2   0  -8       8362.98       7704.83       153.53 o                         
   3   0  -8      20353.56      19943.32       443.02 o                         
   4   0  -8       9343.34       9108.40       182.27 o                         
   5   0  -8      11305.98      11095.65       234.05 o                         
   6   0  -8      10845.16      10759.79       261.91 o                         
   7   0  -8       5844.01       5894.73       157.45 o                         
   8   0  -8       5919.34       5807.19       130.65 o                         
   9   0  -8       4756.39       4717.19       137.03 o                         
  10   0  -8       2674.10       2627.68       211.33 o                         
  11   0  -8       2812.56       2997.63       257.47 o                         
 -12   1  -8       2897.83       2931.08       248.89 o                         
 -11   1  -8       2021.87       1920.24       155.58 o                         
 -10   1  -8       3676.14       3855.76       198.78 o                         
  -9   1  -8       3674.68       3375.42       105.69 o                         
  -8   1  -8       5285.94       5253.80       137.96 o                         
  -7   1  -8       3817.65       3757.01       105.47 o                         
  -6   1  -8       2763.72       2941.44       124.57 o                         
  -5   1  -8       4598.41       4592.10       128.12 o                         
  -4   1  -8       2750.52       2683.55        82.46 o                         
  -3   1  -8       1171.50       1201.46        41.61 o                         
  -2   1  -8        901.41        914.78        49.60 o                         
  -1   1  -8        600.13        708.33        36.04 o                         
   0   1  -8        907.52       1050.88        44.93 o                         
   1   1  -8       1273.82       1267.65        64.06 o                         
   2   1  -8        340.83        389.41        26.35 o                         
   3   1  -8         18.32         68.42        17.12 o                         
   4   1  -8       1163.27       1079.34        39.10 o                         
   5   1  -8        464.21        477.36        25.80 o                         
   6   1  -8       1990.64       1969.59        64.51 o                         
   7   1  -8       2756.93       2582.18        79.85 o                         
   8   1  -8       1194.19       1114.77        54.31 o                         
   9   1  -8       1793.99       1882.11        79.83 o                         
  10   1  -8       1923.67       2135.14       314.75 o                         
  11   1  -8       2698.87       2646.68       251.94 o                         
 -11   2  -8       1875.57       2344.12       236.89 o                         
 -10   2  -8       3706.91       3762.53       424.84 o                         
  -9   2  -8       5066.67       4789.16       172.75 o                         
  -8   2  -8       2329.26       2277.69       103.54 o                         
  -7   2  -8       5406.17       5105.53       170.46 o                         
  -6   2  -8      10090.34       9665.54       654.58 o                         
  -5   2  -8       9725.91       9245.89       319.22 o                         
  -4   2  -8      11202.55      11177.26       284.72 o                         
  -3   2  -8      11446.50      10795.23       274.25 o                         
  -2   2  -8       6995.77       6665.13       178.58 o                         
  -1   2  -8      19303.98      18993.70       461.10 o                         
   0   2  -8      11426.24      11599.46       354.54 o                         
   1   2  -8       6475.03       6612.98       225.54 o                         
   2   2  -8       5715.84       5595.96       199.86 o                         
   3   2  -8       7620.74       7622.36       262.36 o                         
   4   2  -8       5089.55       5192.34       385.21 o                         
   5   2  -8       2006.68       1841.63       101.50 o                         
   6   2  -8       2017.00       2122.71        92.71 o                         
   7   2  -8       1252.12       1255.19        82.18 o                         
   8   2  -8       1740.69       1880.41       223.13 o                         
   9   2  -8        810.01        979.25        76.43 o                         
  10   2  -8        113.71        205.38       107.87 o                         
  11   2  -8         59.24         17.42       102.04 o                         
 -11   3  -8        465.68        515.98       138.09 o                         
 -10   3  -8        414.08        444.88        81.46 o                         
  -9   3  -8        254.67        282.62        55.83 o                         
  -8   3  -8        256.63        285.13        45.49 o                         
  -7   3  -8        674.42        743.88        77.95 o                         
  -6   3  -8        336.61        313.44        51.41 o                         
  -5   3  -8       1924.16       1778.10       103.47 o                         
  -4   3  -8        390.22        349.09        28.44 o                         
  -3   3  -8       3428.92       3383.76       108.46 o                         
  -2   3  -8       2218.19       2055.73        88.39 o                         
  -1   3  -8       2216.36       2162.40        68.95 o                         
   0   3  -8       7852.22       7606.19       206.59 o                         
   1   3  -8       5702.69       5532.74       138.70 o                         
   2   3  -8      12283.05      12040.92       389.05 o                         
   3   3  -8       6555.87       6417.65       248.15 o                         
   4   3  -8       5090.68       4998.21       345.74 o                         
   5   3  -8       5493.25       5213.28       208.07 o                         
   6   3  -8       4832.81       4612.19       196.74 o                         
   7   3  -8       6745.52       6910.63       235.05 o                         
   8   3  -8       6266.48       6398.57       256.88 o                         
   9   3  -8       4288.01       4731.75       210.51 o                         
 -11   4  -8       2510.66       2505.64       175.96 o                         
 -10   4  -8       2784.36       2675.19       131.92 o                         
  -9   4  -8       5663.21       5387.51       195.19 o                         
  -8   4  -8       4627.40       4602.78       170.61 o                         
  -7   4  -8       3447.12       3362.43       212.53 o                         
  -6   4  -8       5544.46       5471.95       159.13 o                         
  -5   4  -8       4707.77       4923.82       166.84 o                         
  -4   4  -8       6447.72       6351.67       173.39 o                         
  -3   4  -8       2375.58       2279.26       100.19 o                         
  -2   4  -8       2397.46       2400.05       104.32 o                         
  -1   4  -8       2778.07       2897.30       100.96 o                         
   0   4  -8       1607.39       1472.18        96.37 o                         
   1   4  -8       3330.70       3370.44        99.17 o                         
   2   4  -8       1353.32       1478.45       128.50 o                         
   3   4  -8         46.13         19.27        25.25 o                         
   4   4  -8         54.12         79.40        26.34 o                         
   5   4  -8        892.77        863.59        54.23 o                         
   6   4  -8        619.18        532.94        47.55 o                         
   7   4  -8        854.36        918.60        62.30 o                         
   8   4  -8        956.12       1013.66        66.37 o                         
   9   4  -8       1456.45       1534.92       133.53 o                         
  10   4  -8       1147.27       1029.97       118.63 o                         
 -10   5  -8       1256.04       1258.15       171.17 o                         
  -9   5  -8       2519.35       1940.36       198.13 o                         
  -8   5  -8       1913.32       2003.86       169.81 o                         
  -7   5  -8       4012.51       3971.60       157.05 o                         
  -6   5  -8       3200.38       3085.89       112.75 o                         
  -5   5  -8       5206.43       5250.88       217.00 o                         
  -4   5  -8       6149.79       5857.19       255.50 o                         
  -3   5  -8       4715.59       4687.67       177.87 o                         
  -2   5  -8       8944.93       8709.50       244.42 o                         
  -1   5  -8       9889.67       9545.35       263.93 o                         
   0   5  -8       9315.23       8958.37       250.59 o                         
   1   5  -8       8749.22       8655.26       212.48 o                         
   2   5  -8       8332.90       8171.09       205.25 o                         
   3   5  -8       8198.15       8631.89       308.63 o                         
   4   5  -8       5814.77       5627.73       161.22 o                         
   5   5  -8       5703.33       5425.86       161.41 o                         
   6   5  -8       1699.78       1714.66        81.87 o                         
   7   5  -8       2300.90       2206.96       113.12 o                         
   8   5  -8       2032.73       1925.29       138.85 o                         
   9   5  -8        919.84        735.14        97.13 o                         
  10   5  -8        343.55        442.95       100.84 o                         
 -10   6  -8        183.27        213.86       106.60 o                         
  -9   6  -8        104.99         44.91        86.50 o                         
  -8   6  -8        164.74        257.18        96.32 o                         
  -7   6  -8        230.01        146.54        73.66 o                         
  -6   6  -8         90.08         66.09        47.29 o                         
  -5   6  -8        523.37        473.20        52.72 o                         
  -4   6  -8       1729.16       1530.61        91.02 o                         
  -3   6  -8         92.65        120.73        36.17 o                         
  -2   6  -8        645.94        718.11        50.82 o                         
  -1   6  -8       1801.38       1770.31        72.95 o                         
   0   6  -8       3022.14       2914.39       147.73 o                         
   1   6  -8       1043.56       1084.93        56.24 o                         
   2   6  -8       1458.17       1440.13        70.37 o                         
   3   6  -8       2289.71       2160.08       121.40 o                         
   4   6  -8       4078.08       3979.99       131.01 o                         
   5   6  -8       3006.76       2863.74       109.64 o                         
   6   6  -8       2975.02       2983.75       172.79 o                         
   7   6  -8       2721.51       2716.00       160.89 o                         
   8   6  -8       2837.34       2800.38       171.71 o                         
   9   6  -8       2647.83       2884.78       201.61 o                         
  -9   7  -8       2835.65       2634.58       239.68 o                         
  -8   7  -8       4328.53       3600.05       277.60 o                         
  -7   7  -8       4289.88       3889.53       280.14 o                         
  -6   7  -8       2437.95       2034.73       183.56 o                         
  -5   7  -8       3168.99       2869.38       217.03 o                         
  -4   7  -8       4715.07       4957.25       172.05 o                         
  -3   7  -8       2530.58       2655.11        98.75 o                         
  -2   7  -8       2140.57       2079.05        90.72 o                         
  -1   7  -8       4941.87       4890.41       166.88 o                         
   0   7  -8       2404.41       2493.80       107.63 o                         
   1   7  -8        487.59        538.39        80.24 o                         
   2   7  -8        442.79        465.66        58.18 o                         
   3   7  -8        308.12        322.40        48.86 o                         
   4   7  -8        404.90        490.25        69.78 o                         
   5   7  -8        144.37        189.20        59.33 o                         
   6   7  -8          1.92         17.47        57.56 o                         
   7   7  -8        215.72        229.65        70.20 o                         
   8   7  -8         94.91        114.16        72.52 o                         
  -8   8  -8       1503.47       1506.77       178.07 o                         
  -7   8  -8        843.72        866.50       138.89 o                         
  -6   8  -8        878.58        644.06       117.83 o                         
  -5   8  -8       2559.05       2931.11       228.25 o                         
  -4   8  -8       3121.56       3150.04       155.57 o                         
  -3   8  -8       5307.58       4808.33       172.21 o                         
  -2   8  -8       4999.24       5003.03       175.60 o                         
  -1   8  -8       5286.28       5002.38       176.15 o                         
   0   8  -8       5182.50       5204.61       180.97 o                         
   1   8  -8       4850.28       4852.25       292.05 o                         
   2   8  -8       4307.30       4460.59       200.55 o                         
   3   8  -8       4522.16       4477.08       207.33 o                         
   4   8  -8       6021.19       5940.82       391.22 o                         
   5   8  -8       4536.87       4233.76       208.37 o                         
   6   8  -8       2534.61       2747.04       220.29 o                         
   7   8  -8       2016.47       2035.30       146.24 o                         
  -7   9  -8        574.70        465.50       118.02 o                         
  -6   9  -8        100.44        209.68        96.48 o                         
  -5   9  -8         19.25         13.03        73.18 o                         
  -4   9  -8        105.82         93.95        43.73 o                         
  -3   9  -8         49.95          2.93        42.53 o                         
  -2   9  -8        140.42        132.87        45.23 o                         
  -1   9  -8        518.02        547.50        94.15 o                         
   0   9  -8        641.03        587.14        76.19 o                         
   1   9  -8        470.95        507.68        74.24 o                         
   2   9  -8       1297.04       1205.07       100.98 o                         
   3   9  -8       2617.93       2636.53       220.08 o                         
   4   9  -8       3564.04       3521.05       355.36 o                         
   5   9  -8       2715.12       2806.56       444.89 o                         
   6   9  -8       1565.41       1561.36       128.49 o                         
  -5  10  -8       1763.60       1801.22       186.93 o                         
  -4  10  -8       2058.33       1788.12       135.50 o                         
  -3  10  -8       3025.69       2825.33       167.64 o                         
  -2  10  -8       1624.17       1772.94       308.81 o                         
  -1  10  -8        955.08       1005.69        99.18 o                         
   0  10  -8       1200.29       1371.87       111.57 o                         
   1  10  -8       1332.84       1348.03       112.24 o                         
   2  10  -8        841.97       1009.29        99.71 o                         
   3  10  -8        198.23        229.78        67.86 o                         
   4  10  -8        178.77         66.97        65.86 o                         
  -1  11  -8       1894.99       1851.90       136.28 o                         
   0  11  -8       2837.17       2661.09       165.83 o                         
   1  11  -8       1848.75       1716.34       130.37 o                         
  -4 -12  -7       1359.31       1444.84       185.70 o                         
  -3 -12  -7        685.91        768.69        90.58 o                         
  -2 -12  -7        354.71        375.38        94.82 o                         
  -1 -12  -7        417.58        442.07        65.74 o                         
   0 -12  -7        429.80        621.89        85.57 o                         
   1 -12  -7         67.48         64.45        52.35 o                         
   2 -12  -7         52.03         41.71        52.59 o                         
   3 -12  -7         85.16        319.06       104.31 o                         
  -6 -11  -7       2935.90       2887.83       200.60 o                         
  -5 -11  -7       2814.95       2757.39       161.76 o                         
  -4 -11  -7       2442.44       2543.15       151.45 o                         
  -3 -11  -7       3277.13       3367.26       176.91 o                         
  -2 -11  -7       3965.95       3994.96       256.25 o                         
  -1 -11  -7       3229.65       3388.69       144.86 o                         
   0 -11  -7       2853.61       2759.32       128.54 o                         
   1 -11  -7       2519.32       2552.65       123.49 o                         
   2 -11  -7       3081.71       3152.79       142.63 o                         
   3 -11  -7       1792.39       1796.43       148.60 o                         
   4 -11  -7       1250.80       1194.73       147.91 o                         
   5 -11  -7       1025.90       1197.70       171.23 o                         
  -7 -10  -7         22.55         52.16        58.92 o                         
  -6 -10  -7         18.87         34.56        48.57 o                         
  -5 -10  -7         10.23        -17.88        44.01 o                         
  -4 -10  -7         60.27        141.89        52.97 o                         
  -3 -10  -7        870.76        835.45        80.95 o                         
  -2 -10  -7        405.53        398.67        79.54 o                         
  -1 -10  -7        871.84        877.55       103.10 o                         
   0 -10  -7       1228.71       1205.98        78.31 o                         
   1 -10  -7       1489.29       1537.14        88.93 o                         
   2 -10  -7       4185.87       4262.42       198.52 o                         
   3 -10  -7       3229.40       3195.38       313.48 o                         
   4 -10  -7       2310.57       2713.19       165.84 o                         
   5 -10  -7       3304.89       3496.61       223.50 o                         
   6 -10  -7       3107.95       3253.35       265.93 o                         
   7 -10  -7       2397.36       2756.21       246.49 o                         
  -8  -9  -7       2077.63       2285.41       159.74 o                         
  -7  -9  -7       1766.18       1817.15        88.13 o                         
  -6  -9  -7       3173.32       3502.93       145.42 o                         
  -5  -9  -7       3040.51       3293.96       160.01 o                         
  -4  -9  -7       2710.52       2745.48       117.91 o                         
  -3  -9  -7       1819.90       2020.37        98.44 o                         
  -2  -9  -7       2000.48       2053.38       150.21 o                         
  -1  -9  -7       1532.44       1506.30        96.98 o                         
   0  -9  -7       1079.67       1125.06        61.95 o                         
   1  -9  -7       1241.11       1304.90        67.99 o                         
   2  -9  -7         60.04         54.05        30.24 o                         
   3  -9  -7         56.07         60.78        32.62 o                         
   4  -9  -7        796.26        831.07        89.93 o                         
   5  -9  -7        370.27        316.19        94.91 o                         
   6  -9  -7        453.82        435.04       113.17 o                         
   7  -9  -7        235.96        183.45        74.86 o                         
   8  -9  -7        374.60        433.45        86.39 o                         
  -9  -8  -7       1392.17       1668.56       194.30 o                         
  -8  -8  -7       1884.33       2236.27       214.87 o                         
  -7  -8  -7       3508.68       3155.85       164.86 o                         
  -6  -8  -7       3552.89       3444.02       134.77 o                         
  -5  -8  -7       3961.21       4157.64       144.40 o                         
  -4  -8  -7       6883.12       6912.49       187.34 o                         
  -3  -8  -7       8603.26       8873.99       261.13 o                         
  -2  -8  -7       8489.51       8255.55       242.99 o                         
  -1  -8  -7       7283.75       7728.95       318.82 o                         
   0  -8  -7       5928.07       6143.46       184.01 o                         
   1  -8  -7       6216.98       6318.94       183.00 o                         
   2  -8  -7       7447.41       7822.38       178.50 o                         
   3  -8  -7      11546.37      11872.36       263.68 o                         
   4  -8  -7       4371.90       4277.36       126.88 o                         
   5  -8  -7       3360.44       3440.18       125.88 o                         
   6  -8  -7       3908.70       3994.65       203.45 o                         
   7  -8  -7       1787.50       2024.87       150.66 o                         
   8  -8  -7       1513.90       1744.66       166.49 o                         
   9  -8  -7        525.78        591.43        97.05 o                         
 -10  -7  -7        506.07        544.95       145.40 o                         
  -9  -7  -7        947.68       1149.08       116.44 o                         
  -8  -7  -7        679.07        584.50        62.78 o                         
  -7  -7  -7        150.92        176.78        34.09 o                         
  -6  -7  -7        359.64        379.93        38.55 o                         
  -5  -7  -7        664.39        674.72        49.78 o                         
  -4  -7  -7        111.08        165.09        28.36 o                         
  -3  -7  -7        514.21        587.08        39.34 o                         
  -2  -7  -7       1822.82       1854.59        62.16 o                         
  -1  -7  -7       1028.14        987.76        73.78 o                         
   0  -7  -7        233.33        212.05        23.83 o                         
   1  -7  -7       1737.49       1705.74        57.00 o                         
   2  -7  -7       6413.82       6471.71       183.49 o                         
   3  -7  -7       2309.29       2271.62        89.45 o                         
   4  -7  -7       2213.32       2375.60        94.48 o                         
   5  -7  -7       3760.13       3772.47       128.17 o                         
   6  -7  -7       3722.66       3718.61       116.29 o                         
   7  -7  -7       2947.88       3029.79       119.11 o                         
   8  -7  -7       2383.84       2530.98       130.71 o                         
   9  -7  -7       3002.97       3137.88       151.86 o                         
  10  -7  -7       2708.71       2884.24       278.16 o                         
 -11  -6  -7       2534.08       2921.08       279.44 o                         
 -10  -6  -7       2853.57       2578.51       170.14 o                         
  -9  -6  -7       3356.76       3080.04       144.02 o                         
  -8  -6  -7       3434.35       3589.56       116.26 o                         
  -7  -6  -7       3973.85       4135.50       193.54 o                         
  -6  -6  -7       6496.83       6761.56       133.03 o                         
  -5  -6  -7       3492.49       3666.85       117.72 o                         
  -4  -6  -7       3497.00       3505.23       126.41 o                         
  -3  -6  -7       2822.03       2911.27        88.62 o                         
  -2  -6  -7       3609.68       3610.63        99.79 o                         
  -1  -6  -7       5947.44       6175.79       174.50 o                         
   0  -6  -7       3881.94       3866.76       107.54 o                         
   1  -6  -7        552.67        573.38        34.45 o                         
   2  -6  -7       1139.81       1124.72        55.11 o                         
   3  -6  -7        872.03        994.20        48.60 o                         
   4  -6  -7        788.36        886.40        54.00 o                         
   5  -6  -7        651.00        707.60        51.57 o                         
   6  -6  -7        226.82        235.20        35.69 o                         
   7  -6  -7         52.07         39.81        30.65 o                         
   8  -6  -7        168.92        208.74        43.74 o                         
   9  -6  -7        256.48        313.30        59.98 o                         
  10  -6  -7        269.30        291.39        74.07 o                         
 -11  -5  -7        210.34        214.19       123.03 o                         
 -10  -5  -7        479.38        398.09        60.66 o                         
  -9  -5  -7        314.58        349.56        34.41 o                         
  -8  -5  -7       1103.71       1153.82        49.90 o                         
  -7  -5  -7       2194.17       2180.25        79.73 o                         
  -6  -5  -7       3792.66       3548.82        76.62 o                         
  -5  -5  -7       4700.67       4438.78       121.86 o                         
  -4  -5  -7       3783.71       3609.88        80.36 o                         
  -3  -5  -7       7807.28       7406.23       206.89 o                         
  -2  -5  -7       8381.95       8349.75       173.09 o                         
  -1  -5  -7      10138.01       9572.73       192.38 o                         
   0  -5  -7       7295.94       7140.04       173.04 o                         
   1  -5  -7      14890.96      15431.01       394.68 o                         
   2  -5  -7      15046.89      14977.43       388.38 o                         
   3  -5  -7      10194.36      10320.79       349.05 o                         
   4  -5  -7       8408.56       8258.76       205.80 o                         
   5  -5  -7       4830.41       4893.03       136.46 o                         
   6  -5  -7       5863.72       5956.00       181.30 o                         
   7  -5  -7       6039.50       6074.92       190.60 o                         
   8  -5  -7       2228.10       2396.18        82.67 o                         
   9  -5  -7       1624.45       1728.41        89.62 o                         
  10  -5  -7       1877.52       1974.19       118.79 o                         
  11  -5  -7       1224.30       1029.94       110.04 o                         
 -11  -4  -7       1302.58       1572.96       112.77 o                         
 -10  -4  -7       1871.04       1879.36        70.91 o                         
  -9  -4  -7       2436.29       2388.91        74.48 o                         
  -8  -4  -7       1714.53       1656.14        53.99 o                         
  -7  -4  -7       1055.36       1070.03        41.94 o                         
  -6  -4  -7        355.66        356.02        22.20 o                         
  -5  -4  -7        758.22        757.35        29.90 o                         
  -4  -4  -7        122.33        152.95        11.58 o                         
  -3  -4  -7       2163.36       2264.69        60.52 o                         
  -2  -4  -7       1016.12        916.32        31.96 o                         
  -1  -4  -7       3462.82       3417.73        71.26 o                         
   0  -4  -7       1964.28       1918.28        70.61 o                         
   1  -4  -7       2732.87       2817.84       147.20 o                         
   2  -4  -7       4449.16       4387.34       122.37 o                         
   3  -4  -7       6769.19       7102.06       173.18 o                         
   4  -4  -7       5532.83       5255.46       126.20 o                         
   5  -4  -7       3771.85       3660.64        92.36 o                         
   6  -4  -7       9331.26       9740.39       240.84 o                         
   7  -4  -7       5125.93       4924.97       143.81 o                         
   8  -4  -7       5140.57       4747.85       135.93 o                         
   9  -4  -7       5136.97       5379.22       170.93 o                         
  10  -4  -7       4546.83       3989.81       343.81 o                         
  11  -4  -7       3852.60       3593.82       249.06 o                         
 -12  -3  -7       3091.30       3330.60       170.36 o                         
 -11  -3  -7       2947.90       2987.16       188.22 o                         
 -10  -3  -7       4465.80       4108.34       224.07 o                         
  -9  -3  -7       4876.36       4772.56       163.58 o                         
  -8  -3  -7       8512.90       8314.59       246.55 o                         
  -7  -3  -7       9704.99       9298.67       295.79 o                         
  -6  -3  -7       7250.35       7205.08       178.22 o                         
  -5  -3  -7       8359.19       8264.39       127.09 o                         
  -4  -3  -7       9700.14       9564.70       151.66 o                         
  -3  -3  -7       9263.38       9166.10       156.69 o                         
  -2  -3  -7      11124.36      11236.67       177.45 o                         
  -1  -3  -7       7043.28       7216.67       122.38 o                         
   0  -3  -7       6333.72       6270.94       138.68 o                         
   1  -3  -7       2499.53       2645.63        63.05 o                         
   2  -3  -7       3614.78       3679.48        80.08 o                         
   3  -3  -7       3816.93       3937.82       116.85 o                         
   4  -3  -7       2808.16       2977.34        81.62 o                         
   5  -3  -7        306.89        353.88        28.82 o                         
   6  -3  -7        280.54        285.72        27.94 o                         
   7  -3  -7        123.26        170.28        27.97 o                         
   8  -3  -7         53.34         88.00        30.50 o                         
   9  -3  -7        367.54        357.84        38.51 o                         
  10  -3  -7        186.89        121.14        49.94 o                         
  11  -3  -7        766.86        771.03        79.93 o                         
 -12  -2  -7         69.94         65.98        62.56 o                         
 -11  -2  -7        342.29        357.45        66.73 o                         
 -10  -2  -7        536.66        491.22        40.07 o                         
  -9  -2  -7        913.81        839.73        42.46 o                         
  -8  -2  -7        686.35        648.75        50.01 o                         
  -7  -2  -7       1515.34       1382.84        45.94 o                         
  -6  -2  -7       5717.07       5101.23        96.94 o                         
  -5  -2  -7       5387.96       4942.45       127.88 o                         
  -4  -2  -7      11366.70      10890.04       167.89 o                         
  -3  -2  -7       6918.28       6665.32       108.16 o                         
  -2  -2  -7       6789.74       6271.78        94.37 o                         
  -1  -2  -7      20099.51      19603.24       304.64 o                         
   0  -2  -7      14572.24      14550.51       343.29 o                         
   1  -2  -7      19075.88      18190.44       352.39 o                         
   2  -2  -7       9184.02       9441.68       189.36 o                         
   3  -2  -7       8025.92       7881.79       174.88 o                         
   4  -2  -7       9988.84       9616.14       261.67 o                         
   5  -2  -7       6652.54       6793.25       142.37 o                         
   6  -2  -7       4505.46       4481.41       180.83 o                         
   7  -2  -7       4666.83       4754.26       153.96 o                         
   8  -2  -7       3635.82       3779.45       183.72 o                         
   9  -2  -7       5728.17       5634.48       144.05 o                         
  10  -2  -7       2579.79       2590.37       111.15 o                         
  11  -2  -7       1796.44       1966.40       154.38 o                         
 -12  -1  -7       1970.79       2073.20       131.00 o                         
 -11  -1  -7       2399.24       2713.55       142.69 o                         
 -10  -1  -7       3183.30       3059.17       110.22 o                         
  -9  -1  -7       2987.96       2781.39       105.44 o                         
  -8  -1  -7       2114.90       2074.50        88.45 o                         
  -7  -1  -7       3134.80       3014.72        81.72 o                         
  -6  -1  -7       3114.77       3125.93        95.95 o                         
  -5  -1  -7       1179.88       1158.01        44.12 o                         
  -4  -1  -7       1541.16       1534.78        38.12 o                         
  -3  -1  -7       1886.76       1988.75        45.16 o                         
  -2  -1  -7        891.43       1158.36        32.75 o                         
  -1  -1  -7       2890.70       3265.75        64.56 o                         
   0  -1  -7        293.72        316.06        16.78 o                         
   1  -1  -7        137.84        202.94        10.52 o                         
   2  -1  -7       7468.30       6763.60       124.84 o                         
   3  -1  -7       5198.08       4761.69       107.95 o                         
   4  -1  -7       1160.54       1068.33        38.60 o                         
   5  -1  -7       2756.44       2704.07        67.67 o                         
   6  -1  -7       2207.43       2243.37        63.41 o                         
   7  -1  -7       4036.42       3916.52       109.78 o                         
   8  -1  -7       5657.90       5461.46       148.56 o                         
   9  -1  -7       3333.93       3352.38       112.12 o                         
  10  -1  -7       4056.28       4117.25       144.89 o                         
  11  -1  -7       2969.44       2906.11       450.00 o                         
 -12   0  -7       1426.38       1348.59       110.21 o                         
 -11   0  -7       2429.65       2723.37       142.79 o                         
 -10   0  -7       3709.79       3332.93        99.47 o                         
  -9   0  -7       4127.13       3891.31       138.64 o                         
  -8   0  -7       5965.66       5573.33       186.40 o                         
  -7   0  -7       3902.70       3774.94       102.22 o                         
  -6   0  -7       5941.20       5986.68       160.77 o                         
  -5   0  -7      13241.76      12429.66       284.14 o                         
  -4   0  -7      11787.40      11496.58       258.43 o                         
  -3   0  -7      15938.24      16565.67       352.97 o                         
  -2   0  -7      14332.87      15276.38       318.95 o                         
  -1   0  -7      12272.80      12720.37       369.79 o                         
   1   0  -7      12558.61      12619.44       309.32 o                         
   2   0  -7       8164.73       8026.73       157.20 o                         
   3   0  -7       6898.84       7131.78       136.17 o                         
   4   0  -7       4916.27       5362.39       111.51 o                         
   5   0  -7       1598.42       1734.46        51.23 o                         
   6   0  -7       1592.07       1675.58        53.65 o                         
   7   0  -7        424.86        501.57        32.82 o                         
   8   0  -7         93.38        103.61        26.74 o                         
   9   0  -7         51.06         48.29        30.15 o                         
  10   0  -7        230.23        176.87        48.04 o                         
  11   0  -7        128.51         99.98       116.70 o                         
 -12   1  -7         89.29         57.23        77.43 o                         
 -11   1  -7        534.28        568.99        75.35 o                         
 -10   1  -7        400.04        295.88        46.48 o                         
  -9   1  -7        549.80        575.22        42.99 o                         
  -8   1  -7         53.31         69.27        25.75 o                         
  -7   1  -7       2336.10       2196.76        82.25 o                         
  -6   1  -7       4160.68       3842.74       148.06 o                         
  -5   1  -7       4977.30       4982.46       156.47 o                         
  -4   1  -7       3525.93       3388.82       111.66 o                         
  -3   1  -7       3342.51       3103.38        79.79 o                         
  -2   1  -7      10874.92      10388.23       319.06 o                         
  -1   1  -7      15840.72      15585.44       639.09 o                         
   0   1  -7       7761.97       7143.59       222.98 o                         
   1   1  -7       7635.87       7438.91       239.52 o                         
   2   1  -7      13243.74      13800.21       347.16 o                         
   3   1  -7      14438.56      14042.80       307.19 o                         
   4   1  -7      16039.01      15866.23       362.47 o                         
   5   1  -7       8697.06       8527.44       157.99 o                         
   6   1  -7       3392.22       3378.36       113.77 o                         
   7   1  -7       6448.98       6223.50       195.41 o                         
   8   1  -7       7781.27       7905.94       185.92 o                         
   9   1  -7       3779.58       3966.99       121.75 o                         
  10   1  -7       2426.23       2751.78       176.04 o                         
  11   1  -7       1739.44       1567.27       155.24 o                         
 -12   2  -7       2457.72       2671.51       182.93 o                         
 -11   2  -7       3091.42       3547.25       298.10 o                         
 -10   2  -7       2576.00       2568.09       185.89 o                         
  -9   2  -7       4237.06       4229.94       264.49 o                         
  -8   2  -7       4317.13       4078.28       149.28 o                         
  -7   2  -7       1930.07       1869.40       101.33 o                         
  -6   2  -7       1038.86       1030.54        60.05 o                         
  -5   2  -7       1946.50       1881.70       135.63 o                         
  -4   2  -7        794.52        781.95        57.84 o                         
  -3   2  -7       2062.48       2269.22        65.58 o                         
  -2   2  -7        966.18        943.63        48.35 o                         
  -1   2  -7        275.24        352.83        21.61 o                         
   0   2  -7        110.51         74.71        23.45 o                         
   1   2  -7       2979.00       2865.17       107.89 o                         
   2   2  -7        105.02         67.83        22.18 o                         
   3   2  -7       1194.34       1219.95        70.63 o                         
   4   2  -7       2377.95       2378.50       116.32 o                         
   5   2  -7       1237.42       1255.18        80.85 o                         
   6   2  -7       1287.25       1219.32        67.24 o                         
   7   2  -7       1896.66       1823.98        88.16 o                         
   8   2  -7       3293.11       3568.65       137.74 o                         
   9   2  -7       1646.58       1675.76        91.88 o                         
 -11   3  -7       1144.98       1362.08       188.27 o                         
 -10   3  -7       2286.33       2062.73       227.68 o                         
  -9   3  -7       3613.84       3358.95       165.19 o                         
  -8   3  -7       5129.07       4955.67       153.29 o                         
  -7   3  -7       4058.01       4010.32       128.45 o                         
  -6   3  -7       5910.73       5821.25       161.87 o                         
  -5   3  -7      12284.05      12430.95       291.73 o                         
  -4   3  -7      12002.03      11741.18       334.30 o                         
  -3   3  -7       6592.89       6546.04       216.43 o                         
  -2   3  -7      12425.37      12752.93       391.38 o                         
  -1   3  -7      10515.95      10634.21       274.50 o                         
   0   3  -7      16345.78      16357.22       426.24 o                         
   1   3  -7      11525.91      11155.88       314.06 o                         
   2   3  -7       4895.97       4950.25       386.93 o                         
   3   3  -7       6616.88       6762.48       220.54 o                         
   4   3  -7       4841.16       4783.11       154.40 o                         
   5   3  -7       4467.72       4777.04       187.12 o                         
   6   3  -7       1572.87       1525.75       121.51 o
[truncated: 837,543 more chars]
