# Supplementary material for: Syntheses and crystal structures of 4-benzyl-1-ethyl-1,2,4-triazolium bromide and its corresponding NHC complexes of rhodium and iridium
Source: Acta Crystallogr E Crystallogr Commun. 2025 Mar 27;81(Pt 4):350–7. doi: 10.1107/S2056989025002671 (PMC11974332; doi:10.1107/S2056989025002671)
Supplement: Supplementary file 5 [file e-81-00350-6sup9.hkl]

data_6                                                                          
_shelx_title ' 99728.res in P2(1)/c'                                            
_shelx_refln_list_code          4                                               
_shelx_F_calc_maximum      425.59                                               
_exptl_crystal_F_000      1988.00                                               
_reflns_d_resolution_high  0.7500                                               
                                                                                
loop_                                                                           
 _space_group_symop_operation_xyz                                               
 'x, y, z'                                                                      
 '-x, y+1/2, -z+1/2'                                                            
 '-x, -y, -z'                                                                   
 'x, -y-1/2, z-1/2'                                                             
                                                                                
_cell_length_a    12.1281                                                       
_cell_length_b    14.4399                                                       
_cell_length_c    23.7057                                                       
_cell_angle_alpha  90.000                                                       
_cell_angle_beta   92.016                                                       
_cell_angle_gamma  90.000                                                       
                                                                                
_shelx_F_squared_multiplier     1.000                                           
                                                                                
loop_                                                                           
 _refln_index_h                                                                 
 _refln_index_k                                                                 
 _refln_index_l                                                                 
 _refln_F_squared_calc                                                          
 _refln_F_squared_meas                                                          
 _refln_F_squared_sigma                                                         
 _refln_observed_status                                                         
   2   0   0      59713.33      66621.65      1378.21 o                         
   3   0   0      35910.83      30191.71       406.97 o                         
   4   0   0      40207.80      36366.81       664.65 o                         
   5   0   0      32930.89      35355.85       482.98 o                         
   6   0   0       4516.77       4146.50       104.16 o                         
   7   0   0      34216.71      36942.97       514.66 o                         
   8   0   0       2729.45       2934.98        96.63 o                         
   9   0   0      39851.84      41991.59       593.28 o                         
  10   0   0       8941.63       9563.03       172.77 o                         
  11   0   0      11431.27      12071.63       208.21 o                         
  12   0   0       8734.28       9355.89       201.57 o                         
  13   0   0        782.24        737.56       143.46 o                         
  14   0   0      11871.11      11700.97       375.65 o                         
  15   0   0        776.31        835.69       257.00 o                         
  16   0   0      10644.65      11304.63       352.31 o                         
   2   1   0        402.19        720.22        37.54 o                         
   3   1   0      31147.56      29525.03       315.24 o                         
   4   1   0      72424.02      73383.59       626.22 o                         
   5   1   0       1786.20       1804.58        38.74 o                         
   6   1   0      26758.97      28296.04       268.76 o                         
   7   1   0       1316.29       1460.47        52.08 o                         
   8   1   0      59843.27      61702.41       543.71 o                         
   9   1   0       3989.48       4436.55        83.60 o                         
  10   1   0       8247.04       8419.15       123.99 o                         
  11   1   0       6786.59       6953.68       104.84 o                         
  12   1   0       9347.74       9464.89       151.15 o                         
  13   1   0      10592.64      11220.68       172.68 o                         
  14   1   0        197.73        467.49       116.41 o                         
  15   1   0       7578.77       7888.03       233.44 o                         
  16   1   0        711.71       1152.51       252.82 o                         
   0   2   0      43496.96      48069.90       813.74 o                         
   1   2   0       5632.81       7163.19       133.48 o                         
   2   2   0       2678.02       1788.39        31.81 o                         
   3   2   0      12768.20      11411.94       146.17 o                         
   4   2   0      34722.99      38609.48       440.14 o                         
   5   2   0      15841.74      15498.54       170.83 o                         
   6   2   0        330.24        403.66        34.87 o                         
   7   2   0      19735.51      19025.38       192.22 o                         
   8   2   0        189.39        143.11        44.76 o                         
   9   2   0      19393.54      19209.81       188.67 o                         
  10   2   0       3434.26       3586.13        82.57 o                         
  11   2   0       4715.62       4709.59        98.97 o                         
  12   2   0       2306.40       2540.72       112.38 o                         
  13   2   0        452.34        602.47        96.77 o                         
  14   2   0       3217.20       3656.12       152.37 o                         
  15   2   0        285.28        357.49       136.57 o                         
  16   2   0       3629.04       3971.37       207.35 o                         
   1   3   0       7755.96       8361.15        92.89 o                         
   2   3   0       4594.41       4697.83        81.96 o                         
   3   3   0       7264.91       7518.78        84.10 o                         
   4   3   0      10749.39      10677.91       115.75 o                         
   5   3   0        121.79         79.59        31.77 o                         
   6   3   0       1756.00       1364.53        53.15 o                         
   7   3   0         31.51         87.24        42.63 o                         
   8   3   0      12526.86      12362.43       131.76 o                         
   9   3   0        128.34        235.33        51.76 o                         
  10   3   0        173.34        193.43        57.57 o                         
  11   3   0        218.15        326.79        68.66 o                         
  12   3   0        225.74        508.58        92.79 o                         
  13   3   0       1644.69       2159.63       154.08 o                         
  14   3   0        115.06        -79.02       114.60 o                         
  15   3   0       1849.30       2119.54       158.21 o                         
   0   4   0        389.73       1110.44        45.21 o                         
   1   4   0        491.07        197.96        24.82 o                         
   2   4   0      54587.15      52811.01       554.60 o                         
   3   4   0          7.11         98.17        26.02 o                         
   4   4   0        140.71        254.46        26.60 o                         
   5   4   0        841.38        731.84        40.96 o                         
   6   4   0       4252.90       3917.90        69.30 o                         
   7   4   0       2332.38       2302.25        86.15 o                         
   8   4   0        199.41        124.62        45.15 o                         
   9   4   0         16.87         46.72        47.71 o                         
  10   4   0       1093.99       1470.76       102.74 o                         
  11   4   0        311.15        185.04        67.89 o                         
  12   4   0        285.30        535.32        96.38 o                         
  13   4   0        279.05        424.35       137.75 o                         
  14   4   0         11.67        233.65       123.42 o                         
  15   4   0         20.17        364.47       131.01 o                         
   1   5   0      14420.92      14153.40       133.80 o                         
   2   5   0        166.42        136.21        25.04 o                         
   3   5   0      29143.92      31063.06       317.65 o                         
   4   5   0       3999.34       4020.33        60.77 o                         
   5   5   0       2070.44       1835.91        75.98 o                         
   6   5   0      26033.48      25319.17       258.36 o                         
   7   5   0          3.44         57.85        45.38 o                         
   8   5   0       8246.19       7776.85       102.83 o                         
   9   5   0         99.65        205.65        52.02 o                         
  10   5   0       3306.60       3392.25        68.37 o                         
  11   5   0       3008.83       2916.59       138.86 o                         
  12   5   0       1712.74       1818.84       112.49 o                         
  13   5   0       3241.26       3108.67       187.48 o                         
  14   5   0        517.58        475.44       161.17 o                         
  15   5   0       1336.34       2053.21       303.51 o                         
   0   6   0      80089.90      76695.32       927.42 o                         
   1   6   0       1726.15       1188.64        31.42 o                         
   2   6   0      14984.76      16087.49       175.64 o                         
   3   6   0       3617.30       4062.01        59.95 o                         
   4   6   0       8818.62       8324.14       108.77 o                         
   5   6   0      26408.73      27760.04       293.00 o                         
   6   6   0        553.21        651.99        55.01 o                         
   7   6   0      26237.26      25758.38       271.68 o                         
   8   6   0        106.14        113.10        50.79 o                         
   9   6   0      17174.00      16889.16       170.17 o                         
  10   6   0        676.83        678.30        59.00 o                         
  11   6   0       4893.91       4977.53        94.56 o                         
  12   6   0       4291.17       3636.82       118.25 o                         
  13   6   0        679.65        739.74       128.69 o                         
  14   6   0       4169.76       4368.51       263.54 o                         
  15   6   0         52.86         61.68       205.18 o                         
   1   7   0      41307.10      43356.94       366.41 o                         
   2   7   0       1544.11       2342.66        47.03 o                         
   3   7   0      24927.50      22459.95       230.14 o                         
   4   7   0      47158.07      49366.01       467.99 o                         
   5   7   0       4173.56       4422.19        81.81 o                         
   6   7   0      23698.43      23236.04       243.49 o                         
   7   7   0         97.21        309.43        47.87 o                         
   8   7   0      27895.22      27912.03       304.56 o                         
   9   7   0        805.64        876.52        62.73 o                         
  10   7   0      14952.58      15531.35       177.91 o                         
  11   7   0       4985.23       4741.62       102.14 o                         
  12   7   0       3151.40       3097.23       113.00 o                         
  13   7   0       8533.28       8251.27       240.74 o                         
  14   7   0        113.58        397.04       201.74 o                         
  15   7   0       7475.68       8119.74       301.07 o                         
   0   8   0      49854.66      51405.50       639.21 o                         
   1   8   0       1303.33       1373.18        41.75 o                         
   2   8   0      42412.88      42630.77       378.51 o                         
   3   8   0      13334.43      13840.51       157.91 o                         
   4   8   0      17834.57      18049.30       197.16 o                         
   5   8   0      18591.46      19324.23       185.89 o                         
   6   8   0        833.25       1080.40        54.55 o                         
   7   8   0      28616.61      29257.12       306.14 o                         
   8   8   0        534.34        469.57        63.29 o                         
   9   8   0      21461.83      20719.55       220.04 o                         
  10   8   0       4356.25       3853.28        84.63 o                         
  11   8   0       7699.07       7295.91       171.73 o                         
  12   8   0       7312.06       6635.77       207.09 o                         
  13   8   0        141.70        149.64       113.10 o                         
  14   8   0       6137.04       6961.86       347.11 o                         
   1   9   0      16211.06      16451.52       165.16 o                         
   2   9   0       3181.91       2963.96        62.65 o                         
   3   9   0      12687.85      13449.57       151.66 o                         
   4   9   0      13579.91      13757.21       138.66 o                         
   5   9   0        365.78        287.44        49.22 o                         
   6   9   0      16236.13      16012.32       154.30 o                         
   7   9   0        817.23        691.29        57.94 o                         
   8   9   0      28681.83      28654.70       302.05 o                         
   9   9   0        502.93        462.60        65.42 o                         
  10   9   0       8582.18       7838.50       149.40 o                         
  11   9   0       2956.16       2430.09       186.24 o                         
  12   9   0        714.91        661.98        70.70 o                         
  13   9   0       4350.03       4960.27       186.14 o                         
  14   9   0        362.47        268.13       195.37 o                         
   0  10   0      22866.42      23142.78       414.92 o                         
   1  10   0        649.16        675.54        45.52 o                         
   2  10   0      12461.54      12905.95       131.18 o                         
   3  10   0         69.84         94.86        47.79 o                         
   4  10   0       9584.32       9429.19       115.66 o                         
   5  10   0        300.21        463.92        54.91 o                         
   6  10   0       4850.47       4630.12        88.28 o                         
   7  10   0       5010.50       4978.68        84.10 o                         
   8  10   0       1174.89       1024.53        64.21 o                         
   9  10   0       7754.57       7300.44       163.42 o                         
  10  10   0        636.56        612.05        77.86 o                         
  11  10   0       1123.84        720.17       147.28 o                         
  12  10   0       2195.78       2249.57       152.75 o                         
  13  10   0        125.67        436.59       193.13 o                         
   1  11   0       2012.08       1910.24        60.39 o                         
   2  11   0         13.86         17.00        51.50 o                         
   3  11   0         11.38         39.95        57.44 o                         
   4  11   0       1244.88       1277.36        56.99 o                         
   5  11   0        562.34        587.33        61.24 o                         
   6  11   0        683.30        647.61        66.73 o                         
   7  11   0        184.62        202.26        67.09 o                         
   8  11   0       1128.77       1115.70        68.37 o                         
   9  11   0        275.61        250.36        66.97 o                         
  10  11   0        170.18        -11.82        76.32 o                         
  11  11   0         44.31        232.72       118.83 o                         
  12  11   0         60.05         34.57       191.94 o                         
  13  11   0        125.12        211.62       154.58 o                         
   0  12   0        921.63        897.41        83.71 o                         
   1  12   0        627.76        751.27        62.16 o                         
   2  12   0       5653.06       5677.11        94.78 o                         
   3  12   0       1312.39       1285.53        68.67 o                         
   4  12   0       3484.31       3665.34        78.16 o                         
   5  12   0       1386.84       1578.10        64.42 o                         
   6  12   0       1439.98       1513.42       106.85 o                         
   7  12   0        253.16        285.12        68.33 o                         
   8  12   0          3.82        -71.45        71.45 o                         
   9  12   0        545.14        494.01        76.08 o                         
  10  12   0        259.68        245.49       103.59 o                         
  11  12   0        159.27        149.76       121.81 o                         
  12  12   0        478.15        815.36       147.05 o                         
   1  13   0       7398.78       7633.42       113.69 o                         
   2  13   0       1610.88       1642.95        73.85 o                         
   3  13   0      11625.03      11437.57       183.86 o                         
   4  13   0       3255.91       3446.21        93.14 o                         
   5  13   0        881.20       1426.83       108.82 o                         
   6  13   0       5954.16       6028.92       126.54 o                         
   7  13   0        217.00         94.74        73.62 o                         
   8  13   0       6792.90       6353.81       126.86 o                         
   9  13   0        816.25        650.82        76.92 o                         
  10  13   0       5069.08       5012.86       159.95 o                         
  11  13   0        965.88       1321.81       167.81 o                         
   0  14   0      17279.64      15862.27       255.83 o                         
   1  14   0         33.60         61.30        82.58 o                         
   2  14   0      17188.21      18159.19       248.35 o                         
   3  14   0       2118.04       2671.19       108.44 o                         
   4  14   0       3588.56       3416.45       103.32 o                         
   5  14   0       5746.61       5276.82       131.21 o                         
   6  14   0       1286.69       1545.32       107.43 o                         
   7  14   0      11598.44      12212.04       169.86 o                         
   8  14   0       1454.41       1623.08        92.04 o                         
   9  14   0       8515.73       8209.36       155.15 o                         
  10  14   0       1421.17        878.40       146.86 o                         
  11  14   0       3967.98       4509.95       202.14 o                         
   1  15   0      15973.11      16128.02       229.18 o                         
   2  15   0       2117.61       2241.35       112.64 o                         
   3  15   0       6273.01       6404.07       180.61 o                         
   4  15   0       3939.48       3499.25       122.56 o                         
   5  15   0       1978.62       2095.06       106.29 o                         
   6  15   0      15918.73      15842.80       244.11 o                         
   7  15   0         23.07         62.47       100.31 o                         
   8  15   0      11946.31      11458.05       190.97 o                         
   9  15   0       1548.70       1322.29       155.82 o                         
  10  15   0       8185.52       8806.25       237.91 o                         
   0  16   0      11157.86      11418.79       290.66 o                         
   1  16   0        389.19        396.94       118.27 o                         
   2  16   0      10701.85      11088.82       213.95 o                         
   3  16   0       2289.82       2259.69       130.85 o                         
   4  16   0       2209.17       1960.14       129.21 o                         
   5  16   0       5898.84       5211.98       159.14 o                         
   6  16   0         21.93       -114.84       129.66 o                         
   7  16   0      11744.92      12135.33       212.24 o                         
   8  16   0        457.69        651.18       128.47 o                         
   1  17   0       4293.02       4364.99       225.24 o                         
   2  17   0        862.35        923.48       132.23 o                         
   3  17   0       2651.81       2610.17       130.54 o                         
   4  17   0       2155.08       2228.30       141.31 o                         
   5  17   0        257.81        410.78       130.61 o                         
   6  17   0       4292.90       4194.54       145.80 o                         
   7  17   0         57.70        333.80       135.82 o                         
   0  18   0       1722.87       1673.59       341.53 o                         
   1  18   0        156.42        517.90       233.07 o                         
   2  18   0       2568.69       3244.43       180.52 o                         
   3  18   0         63.21        236.22       147.86 o                         
   4  18   0        434.12        662.56       149.35 o                         
   5  18   0        194.25        233.50       141.23 o                         
   1  19   0          8.99        198.67       209.20 o                         
   2  19   0        118.64        195.85       165.75 o                         
 -16   1   1        617.85       1629.70       180.04 o                         
 -15   1   1         64.76        301.34       154.23 o                         
 -14   1   1        686.95       1087.17       121.25 o                         
 -13   1   1        895.34       1197.44       108.18 o                         
 -12   1   1        104.36        338.28        89.79 o                         
 -11   1   1       2352.18       2616.45        96.32 o                         
 -10   1   1        457.14        462.95        61.18 o                         
  -9   1   1       7080.50       6770.27        94.72 o                         
  -8   1   1       1430.15       1422.93        60.23 o                         
  -7   1   1       3452.78       3604.86        64.74 o                         
  -6   1   1      16593.44      14589.64       133.80 o                         
  -5   1   1       1088.71        644.95        37.96 o                         
  -4   1   1       3331.11       4362.29        59.99 o                         
  -3   1   1      24405.77      21227.69       231.08 o                         
  -2   1   1      15580.96      13391.70       199.62 o                         
  -1   1   1       4688.61       3194.79        65.95 o                         
   0   1   1      15326.34      15691.57       466.87 o                         
   1   1   1       5421.85       5950.50       186.09 o                         
   2   1   1       9325.10       9323.34       112.01 o                         
   3   1   1       1039.95       1262.81        29.92 o                         
   4   1   1       2069.80       1778.49        34.82 o                         
   5   1   1       1730.46       2400.06        38.38 o                         
   6   1   1         27.07         57.11        35.94 o                         
   7   1   1       4516.86       5228.98        72.83 o                         
   8   1   1       5670.99       5873.34        88.28 o                         
   9   1   1         23.42         36.66        57.07 o                         
  10   1   1       5690.96       5953.35        95.07 o                         
  11   1   1        195.13        340.62        79.75 o                         
  12   1   1       3240.34       3363.10       115.40 o                         
  13   1   1         13.16        183.94        99.43 o                         
  14   1   1       1065.71       1060.47       105.81 o                         
  15   1   1         64.04        372.80       135.36 o                         
  16   1   1         34.07        368.32       148.74 o                         
 -16   2   1        433.64        674.39       169.87 o                         
 -15   2   1       1747.30       1830.42       148.18 o                         
 -14   2   1       3516.47       3333.52       141.93 o                         
 -13   2   1        920.90       1078.06        99.89 o                         
 -12   2   1      12352.34      12564.06       173.36 o                         
 -11   2   1          7.97        196.61        82.96 o                         
 -10   2   1      20471.03      20707.93       213.38 o                         
  -9   2   1        144.62        203.34        52.84 o                         
  -8   2   1       7713.48       7394.79       140.74 o                         
  -7   2   1       9563.13       9049.31       103.76 o                         
  -6   2   1       7238.82       6852.85        82.66 o                         
  -5   2   1      55367.76      51594.77       517.82 o                         
  -4   2   1        503.26        696.86        31.63 o                         
  -3   2   1      25202.81      24860.97       284.40 o                         
  -2   2   1       2298.42       3202.64        66.35 o                         
  -1   2   1      31836.89      36809.86       545.18 o                         
   0   2   1       9572.43      11713.13       437.02 o                         
   1   2   1        503.93        613.67        50.91 o                         
   2   2   1      67389.84      72311.25       748.16 o                         
   3   2   1        761.70        793.67        26.41 o                         
   4   2   1      46373.48      49881.07       495.61 o                         
   5   2   1        780.44        776.18        36.05 o                         
   6   2   1      19195.13      20049.99       180.25 o                         
   7   2   1       4521.48       4320.24        68.49 o                         
   8   2   1       3862.52       3827.18        66.31 o                         
   9   2   1      18127.26      18106.31       173.29 o                         
  10   2   1       2378.81       2586.93        70.12 o                         
  11   2   1      12564.39      13036.84       161.25 o                         
  12   2   1         42.86        285.35        92.64 o                         
  13   2   1       7347.67       7620.82       137.55 o                         
  14   2   1        834.10       1048.04       127.17 o                         
  15   2   1       1567.92       1980.44       146.05 o                         
  16   2   1       1433.21       1409.28       179.90 o                         
 -15   3   1       3252.51       3304.46       145.21 o                         
 -14   3   1       2821.91       2854.65       139.80 o                         
 -13   3   1       9999.49       9947.85       181.35 o                         
 -12   3   1        993.98       1304.40       111.58 o                         
 -11   3   1      15015.22      15009.15       166.73 o                         
 -10   3   1        356.72        341.49        60.68 o                         
  -9   3   1      21120.74      20288.04       226.92 o                         
  -8   3   1      12919.96      12864.89       141.51 o                         
  -7   3   1      10175.78      10585.13       143.49 o                         
  -6   3   1      26804.64      27557.20       330.22 o                         
  -5   3   1       7199.74       6872.16        95.97 o                         
  -4   3   1      46482.39      45781.70       460.26 o                         
  -3   3   1       6999.47       6939.61        96.69 o                         
  -2   3   1     109300.84     120193.09      1436.25 o                         
  -1   3   1        260.45        440.37        18.77 o                         
   0   3   1      32689.91      29631.56       280.97 o                         
   1   3   1     168428.05     169326.17      1559.17 o                         
   2   3   1       8204.38      10283.60       119.18 o                         
   3   3   1      69514.75      76941.80       720.10 o                         
   4   3   1      15310.87      16092.97       156.59 o                         
   5   3   1      28831.41      27794.80       305.00 o                         
   6   3   1        515.70        525.71        36.31 o                         
   7   3   1      21201.16      20310.17       193.82 o                         
   8   3   1      17099.83      17003.27       174.54 o                         
   9   3   1        368.43        375.19        52.58 o                         
  10   3   1      19958.65      18881.61       183.40 o                         
  11   3   1        330.51        416.60        64.16 o                         
  12   3   1      18419.94      19023.54       265.19 o                         
  13   3   1       2439.70       2780.29       154.90 o                         
  14   3   1       7676.85       7375.93       163.89 o                         
  15   3   1       3025.94       2875.42       144.88 o                         
 -15   4   1       3247.72       3742.56       216.78 o                         
 -14   4   1      11075.76      11075.65       203.60 o                         
 -13   4   1       3133.49       3041.75       128.88 o                         
 -12   4   1      19502.02      19384.54       369.59 o                         
 -11   4   1       1182.03       1278.82        76.82 o                         
 -10   4   1      22721.81      22473.27       219.81 o                         
  -9   4   1       1550.52       1528.15        56.74 o                         
  -8   4   1       7540.22       7429.59        93.81 o                         
  -7   4   1      14518.95      13695.93       159.00 o                         
  -6   4   1      15743.88      16359.47       186.59 o                         
  -5   4   1      38194.15      38550.77       395.90 o                         
  -4   4   1        583.84        790.54        36.52 o                         
  -3   4   1     113140.94     117814.09      1221.72 o                         
  -2   4   1       6475.50       6839.87        87.97 o                         
  -1   4   1      75254.77      81455.96       907.14 o                         
   0   4   1       1988.97       2055.37        33.40 o                         
   1   4   1       2071.71       2010.87        42.30 o                         
   2   4   1      47743.38      50801.87       501.00 o                         
   3   4   1       7614.10       7455.69        83.62 o                         
   4   4   1      94968.30      92892.70       893.84 o                         
   5   4   1      16609.42      16558.06       173.58 o                         
   6   4   1      29366.78      28814.21       302.63 o                         
   7   4   1       8770.70       8696.92       104.97 o                         
   8   4   1      13954.70      13632.89       127.07 o                         
   9   4   1      15757.13      15287.21       152.83 o                         
  10   4   1       2379.09       2502.24        71.75 o                         
  11   4   1      19681.39      19136.46       272.45 o                         
  12   4   1       2814.18       3113.75       111.30 o                         
  13   4   1      13935.83      12981.39       252.12 o                         
  14   4   1       3030.81       2843.43       150.97 o                         
  15   4   1       5487.29       5828.13       236.19 o                         
 -15   5   1       2745.11       2702.40       164.26 o                         
 -14   5   1       2574.33       2543.86       199.12 o                         
 -13   5   1      12273.11      11825.33       244.89 o                         
 -12   5   1       3035.86       3075.81       114.15 o                         
 -11   5   1      16274.90      16270.95       184.79 o                         
 -10   5   1        219.22        155.86        53.43 o                         
  -9   5   1      13268.92      12917.81       130.12 o                         
  -8   5   1       5221.23       4877.15        77.61 o                         
  -7   5   1       4286.33       3996.42        69.72 o                         
  -6   5   1      40704.86      39519.07       412.01 o                         
  -5   5   1        153.84        164.06        37.86 o                         
  -4   5   1      47570.24      51321.96       464.43 o                         
  -3   5   1        140.41        127.94        32.93 o                         
  -2   5   1      94983.16      93485.16       920.03 o                         
  -1   5   1      15836.16      13431.92       139.39 o                         
   0   5   1       4953.20       7170.48        76.26 o                         
   1   5   1      29940.55      35138.10       307.64 o                         
   2   5   1      19160.58      19365.14       183.85 o                         
   3   5   1     101311.09     105123.98       971.13 o                         
   4   5   1       1548.69       1208.82        45.33 o                         
   5   5   1      52188.04      52547.26       599.58 o                         
   6   5   1        484.75        595.77        47.91 o                         
   7   5   1      20041.35      19400.30       200.90 o                         
   8   5   1       6523.10       6215.03        88.14 o                         
   9   5   1         89.85        121.52        50.60 o                         
  10   5   1      14610.81      13719.94       145.53 o                         
  11   5   1        540.06        483.19        70.68 o                         
  12   5   1      17756.18      17102.14       286.91 o                         
  13   5   1       3975.23       4061.34       134.18 o                         
  14   5   1       7014.14       6912.19       197.94 o                         
  15   5   1       1898.52       2074.66       230.36 o                         
 -15   6   1        484.70        799.90       217.94 o                         
 -14   6   1       4069.16       4063.53       182.35 o                         
 -13   6   1       2048.45       2389.14       213.11 o                         
 -12   6   1       6866.21       6637.89       138.40 o                         
 -11   6   1        928.40       1091.03        87.68 o                         
 -10   6   1      15133.71      14628.54       184.07 o                         
  -9   6   1       1271.06       1248.39        66.06 o                         
  -8   6   1        564.06        603.77        63.61 o                         
  -7   6   1       4218.28       3732.40        75.61 o                         
  -6   6   1       1071.66       1076.31        58.71 o                         
  -5   6   1      43118.66      39883.52       435.30 o                         
  -4   6   1        796.75       1311.37        46.11 o                         
  -3   6   1      21010.57      22543.26       209.79 o                         
  -2   6   1        846.51        814.21        35.33 o                         
  -1   6   1       9511.33       9273.09        96.91 o                         
   0   6   1       8833.65       8720.16        95.23 o                         
   1   6   1       1115.24       1291.95        30.43 o                         
   2   6   1      20632.05      20469.43       197.25 o                         
   3   6   1       1119.99        768.37        36.14 o                         
   4   6   1      18921.12      19776.28       212.87 o                         
   5   6   1      11321.76      10746.54       172.84 o                         
   6   6   1      20175.75      19996.49       193.46 o                         
   7   6   1        764.37        639.59        50.12 o                         
   8   6   1       1489.70       1786.13        62.49 o                         
   9   6   1       6747.67       6594.87       104.38 o                         
  10   6   1          7.67        164.95        56.35 o                         
  11   6   1       9361.37       9209.64       136.98 o                         
  12   6   1        854.68        920.56        99.35 o                         
  13   6   1       3538.56       3336.98       136.86 o                         
  14   6   1       1056.63       1068.39       166.17 o                         
  15   6   1        520.06        701.95       185.26 o                         
 -15   7   1         16.01        106.49       228.25 o                         
 -14   7   1        243.01        684.89       202.97 o                         
 -13   7   1        427.58        421.24       118.08 o                         
 -12   7   1        373.90        750.43        97.51 o                         
 -11   7   1       1141.50       1226.39        92.12 o                         
 -10   7   1         77.94         58.76        80.08 o                         
  -9   7   1        827.28        962.80        70.32 o                         
  -8   7   1        547.28        566.60        64.34 o                         
  -7   7   1        270.61        247.51        52.29 o                         
  -6   7   1       4624.76       4001.06        64.47 o                         
  -5   7   1       9164.08       9465.16       126.37 o                         
  -4   7   1        132.13         19.64        44.19 o                         
  -3   7   1       1406.34       1788.61        48.62 o                         
  -2   7   1        327.17        326.94        36.11 o                         
  -1   7   1        912.72        824.33        32.41 o                         
   0   7   1        843.19        831.16        32.85 o                         
   1   7   1       5389.56       4967.76        64.79 o                         
   2   7   1         23.17        100.47        31.31 o                         
   3   7   1       3488.38       3512.00        65.03 o                         
   4   7   1       2214.19       2180.73        52.53 o                         
   5   7   1        256.89        214.98        44.43 o                         
   6   7   1        125.48         13.61        45.31 o                         
   7   7   1        534.39        692.24        49.65 o                         
   8   7   1         67.55         65.26        54.15 o                         
   9   7   1       1071.62       1089.14        58.25 o                         
  10   7   1       1286.88       1293.30        73.73 o                         
  11   7   1         23.23        -38.68        86.75 o                         
  12   7   1       2579.22       2822.89       107.37 o                         
  13   7   1        323.09        643.32       115.89 o                         
  14   7   1         88.70        358.58       272.45 o                         
  15   7   1         12.82        763.54       187.78 o                         
 -14   8   1         35.59        107.87       172.34 o                         
 -13   8   1        260.28        436.32       160.07 o                         
 -12   8   1       1011.91        900.81        94.88 o                         
 -11   8   1        173.16        299.35        87.96 o                         
 -10   8   1         38.04         57.07        82.86 o                         
  -9   8   1        308.78        353.18        68.84 o                         
  -8   8   1        237.12        173.66        61.85 o                         
  -7   8   1        645.79        611.45        57.18 o                         
  -6   8   1        448.58        523.88        49.26 o                         
  -5   8   1       8770.11       8706.52       103.08 o                         
  -4   8   1         44.91        106.60        45.05 o                         
  -3   8   1       3570.97       3932.26        75.82 o                         
  -2   8   1         22.14         42.73        39.91 o                         
  -1   8   1         32.13        149.73        32.82 o                         
   0   8   1         14.86         95.83        34.76 o                         
   1   8   1       6572.06       6621.84        85.61 o                         
   2   8   1         41.43        102.83        33.87 o                         
   3   8   1        179.90        215.74        43.55 o                         
   4   8   1       4897.41       4998.02        93.40 o                         
   5   8   1       1251.06       1367.93        50.57 o                         
   6   8   1        485.38        445.33        47.43 o                         
   7   8   1       1083.37        995.80        61.71 o                         
   8   8   1        125.27        225.09        60.50 o                         
   9   8   1       2276.85       2185.23        65.61 o                         
  10   8   1        432.92        434.32        60.47 o                         
  11   8   1        293.73        220.14        68.10 o                         
  12   8   1          6.42         80.68        69.10 o                         
  13   8   1        640.03        539.41        91.36 o                         
  14   8   1        101.16        585.30       217.58 o                         
 -14   9   1        936.87        824.56       181.53 o                         
 -13   9   1       2907.22       3331.33       188.02 o                         
 -12   9   1        151.19        382.88        84.17 o                         
 -11   9   1       4812.63       4656.86       107.89 o                         
 -10   9   1         24.16         39.00        85.59 o                         
  -9   9   1       4365.95       4062.24        99.59 o                         
  -8   9   1       4379.86       3998.71        90.88 o                         
  -7   9   1        378.28        320.75        55.63 o                         
  -6   9   1       8221.79       8384.85       100.23 o                         
  -5   9   1       2822.50       2383.10        62.15 o                         
  -4   9   1      24608.71      24023.07       233.57 o                         
  -3   9   1          9.94         41.41        47.41 o                         
  -2   9   1       4469.24       4699.28        73.32 o                         
  -1   9   1       1934.06       2082.91        51.15 o                         
   0   9   1      13550.34      13922.42       156.64 o                         
   1   9   1      20356.03      20467.55       206.59 o                         
   2   9   1        208.90        290.91        38.52 o                         
   3   9   1       6002.33       6211.15        85.86 o                         
   4   9   1         42.88         51.90        44.13 o                         
   5   9   1      19710.91      19751.52       199.23 o                         
   6   9   1        247.72        268.71        52.13 o                         
   7   9   1       5712.05       5148.83        88.85 o                         
   8   9   1       1378.67       1046.48        69.29 o                         
   9   9   1        886.63       1098.00        56.24 o                         
  10   9   1       4209.45       3788.17       168.41 o                         
  11   9   1        235.93        137.58       129.40 o                         
  12   9   1       3089.09       2997.53       148.92 o                         
  13   9   1        221.04        450.72       154.34 o                         
  14   9   1       1894.28       2083.35       392.69 o                         
 -13  10   1        765.43        942.45       157.11 o                         
 -12  10   1      10546.20      10145.79       300.96 o                         
 -11  10   1         43.99         36.36        77.87 o                         
 -10  10   1       9632.52       9609.68       224.85 o                         
  -9  10   1       1036.27       1015.44        71.93 o                         
  -8  10   1      10413.94      10223.21       127.29 o                         
  -7  10   1      14474.09      14053.78       141.54 o                         
  -6  10   1       6841.11       6553.58        91.75 o                         
  -5  10   1      13005.33      12505.02       152.59 o                         
  -4  10   1       1811.79       1826.41        60.88 o                         
  -3  10   1      23807.62      23622.64       222.23 o                         
  -2  10   1       6456.98       6718.69        90.77 o                         
  -1  10   1      10793.17      10429.79       109.91 o                         
   0  10   1      12100.09      11449.21       134.37 o                         
   1  10   1       3272.65       3710.92        65.26 o                         
   2  10   1      21947.35      22925.34       214.45 o                         
   3  10   1        172.34        232.07        44.88 o                         
   4  10   1      35249.73      34610.10       313.26 o                         
   5  10   1       2471.48       1846.55        72.73 o                         
   6  10   1      16960.41      16634.34       250.86 o                         
   7  10   1       4509.95       3953.63        91.67 o                         
   8  10   1       6252.72       6251.05       132.17 o                         
   9  10   1       7876.44       8284.82       121.73 o                         
  10  10   1        510.89        450.48       115.41 o                         
  11  10   1       9361.75       8930.36       373.42 o                         
  12  10   1        439.25        469.03       146.50 o                         
  13  10   1       5365.20       5930.52       240.70 o                         
 -13  11   1       6432.07       6294.98       206.25 o                         
 -12  11   1         98.84        263.34       128.16 o                         
 -11  11   1      11201.97      11435.88       191.27 o                         
 -10  11   1         39.47        244.87        77.99 o                         
  -9  11   1      11422.05      10529.10       235.94 o                         
  -8  11   1       8165.67       7210.68       111.54 o                         
  -7  11   1       9149.48       9336.36       132.03 o                         
  -6  11   1      17225.26      17309.75       169.23 o                         
  -5  11   1       2241.71       2190.15        67.52 o                         
  -4  11   1      29238.68      28380.56       239.64 o                         
  -3  11   1         33.05         97.30        55.37 o                         
  -2  11   1      29874.09      30236.84       289.30 o                         
  -1  11   1       2581.90       2590.74        69.84 o                         
   0  11   1       6661.03       6799.25        93.91 o                         
   1  11   1      12414.77      12493.41       137.91 o                         
   2  11   1       1218.36       1227.19        58.39 o                         
   3  11   1      33606.76      32646.69       275.05 o                         
   4  11   1         45.79        184.98        56.04 o                         
   5  11   1      26281.02      26287.81       251.93 o                         
   6  11   1       1232.82       1272.50        65.14 o                         
   7  11   1       5203.10       4827.18       111.03 o                         
   8  11   1       9435.32       8130.26       156.19 o                         
   9  11   1        962.76       1058.04        95.93 o                         
  10  11   1      13363.15      13258.94       211.26 o                         
  11  11   1        355.00        363.25       129.45 o                         
  12  11   1       8781.46       8672.10       293.23 o                         
  13  11   1        331.30        332.70       163.80 o                         
 -12  12   1       8756.53       9258.26       247.83 o                         
 -11  12   1        216.32        297.78       121.85 o                         
 -10  12   1       9613.25       9463.45       186.84 o                         
  -9  12   1        390.98        426.23        78.19 o                         
  -8  12   1       8887.19       8147.42       135.05 o                         
  -7  12   1       8140.90       7697.87       190.26 o                         
  -6  12   1       2764.52       2624.91        78.22 o                         
  -5  12   1      20707.75      19692.24       199.08 o                         
  -4  12   1        664.86        698.06        63.17 o                         
  -3  12   1      22798.48      23744.92       243.02 o                         
  -2  12   1         73.43         78.75        60.80 o                         
  -1  12   1      10026.69       9477.18       119.87 o                         
   0  12   1       5661.87       5306.33        83.94 o                         
   1  12   1       4693.89       5330.18        85.28 o                         
   2  12   1      14823.50      14999.82       166.72 o                         
   3  12   1         18.84         65.74        58.17 o                         
   4  12   1      21599.96      21762.20       201.78 o                         
   5  12   1        564.67        492.61        57.99 o                         
   6  12   1      18391.78      17605.80       358.53 o                         
   7  12   1       4899.98       4342.84       100.84 o                         
   8  12   1       2210.79       2278.33        78.09 o                         
   9  12   1      10401.14      10228.01       157.85 o                         
  10  12   1         74.04        158.35       100.33 o                         
  11  12   1       8300.79       7942.24       232.39 o                         
  12  12   1        257.43        261.61       142.78 o                         
 -11  13   1       4554.21       4566.03       202.21 o                         
 -10  13   1         69.95        128.26        84.78 o                         
  -9  13   1       4552.21       4258.72       109.69 o                         
  -8  13   1       1244.86       1349.10       103.12 o                         
  -7  13   1       1771.60       1831.89       145.89 o                         
  -6  13   1      11698.27      11345.43       170.50 o                         
  -5  13   1       1684.02       1718.34        90.19 o                         
  -4  13   1       8870.60       9116.78       134.51 o                         
  -3  13   1        397.84        426.28        74.04 o                         
  -2  13   1       7281.97       7054.14       117.27 o                         
  -1  13   1       5473.97       5417.92        97.39 o                         
   0  13   1      13074.69      13783.62       141.64 o                         
   1  13   1      13420.39      13862.48       156.73 o                         
   2  13   1       1789.88       2047.53        77.92 o                         
   3  13   1       8744.38       8203.82       132.21 o                         
   4  13   1          2.62         36.46        76.61 o                         
   5  13   1      10488.08      11182.49       197.69 o                         
   6  13   1        660.62        605.77        76.47 o                         
   7  13   1       3105.13       3042.94       104.44 o                         
   8  13   1       3752.38       3055.51       145.89 o                         
   9  13   1         42.64         74.06        99.98 o                         
  10  13   1       5817.09       5584.15       151.48 o                         
  11  13   1        467.11        291.18       151.97 o                         
 -11  14   1        183.05        302.02       143.77 o                         
 -10  14   1       2243.16       2577.36       149.29 o                         
  -9  14   1        478.91        393.09        93.99 o                         
  -8  14   1        242.34        161.06        87.67 o                         
  -7  14   1       1395.68       1383.17        98.82 o                         
  -6  14   1        213.89        141.96        94.04 o                         
  -5  14   1       6690.30       6496.81       142.35 o                         
  -4  14   1        195.14        102.07        84.78 o                         
  -3  14   1       5385.14       5395.72       125.09 o                         
  -2  14   1        283.22        320.41        79.67 o                         
  -1  14   1       4618.16       4608.30       112.31 o                         
   0  14   1       1968.63       2042.30        79.37 o                         
   1  14   1        243.70        315.19        83.57 o                         
   2  14   1       4334.02       4186.77       115.26 o                         
   3  14   1        459.92        739.89       133.69 o                         
   4  14   1       1519.67       1705.60       102.52 o                         
   5  14   1        443.07        552.34        89.23 o                         
   6  14   1       4904.36       4743.52       113.51 o                         
   7  14   1        176.06         55.43        78.05 o                         
   8  14   1        120.17        -16.62        83.00 o                         
   9  14   1       1293.13       1227.04       126.75 o                         
  10  14   1        171.99        174.09       131.71 o                         
  11  14   1       2536.56       3272.41       224.13 o                         
 -10  15   1        403.48        467.57       144.18 o                         
  -9  15   1          0.73         90.11       136.85 o                         
  -8  15   1        460.24        361.10       113.30 o                         
  -7  15   1        224.92        147.25       100.44 o                         
  -6  15   1        431.02        556.58        97.78 o                         
  -5  15   1         45.80         23.24        97.40 o                         
  -4  15   1         23.47        140.51        99.48 o                         
  -3  15   1         73.45         23.52        95.14 o                         
  -2  15   1        343.43        504.79       104.07 o                         
  -1  15   1        447.77        383.21        99.25 o                         
   0  15   1        693.17        883.14        97.17 o                         
   1  15   1         81.40        106.12        86.77 o                         
   2  15   1        509.16        538.44       131.49 o                         
   3  15   1       1933.41       2002.82       127.35 o                         
   4  15   1          9.59        422.00       167.26 o                         
   5  15   1         32.51        -51.59        99.43 o                         
   6  15   1        290.04        239.53        99.21 o                         
   7  15   1         84.58        -12.24        80.84 o                         
   8  15   1          4.08        153.16       133.47 o                         
   9  15   1        233.47        527.27       166.05 o                         
  10  15   1        186.75        386.46       148.80 o                         
  -8  16   1        983.00       1337.36       134.66 o                         
  -7  16   1       1021.90       1241.10       126.63 o                         
  -6  16   1        665.16        375.07       107.08 o                         
  -5  16   1        550.83        364.40       105.67 o                         
  -4  16   1        338.07        576.20       106.05 o                         
  -3  16   1        726.11        777.53       105.76 o                         
  -2  16   1        342.52        486.35       114.57 o                         
  -1  16   1        739.28        756.27       123.37 o                         
   0  16   1       1988.76       1985.68       146.98 o                         
   1  16   1       1213.72       1397.00       131.01 o                         
   2  16   1        757.24        832.83       130.52 o                         
   3  16   1        275.36        221.92       131.71 o                         
   4  16   1       1219.76       1192.53       138.04 o                         
   5  16   1          3.39        325.19       160.82 o                         
   6  16   1        375.54        402.05       137.27 o                         
   7  16   1        213.05        184.52       109.45 o                         
   8  16   1        501.67        555.67       133.77 o                         
  -7  17   1       1067.03       1007.01       151.28 o                         
  -6  17   1       3247.28       3299.13       153.25 o                         
  -5  17   1         27.64        204.25       128.98 o                         
  -4  17   1       7396.01       7140.61       185.44 o                         
  -3  17   1        168.74         66.06       117.00 o                         
  -2  17   1       5468.21       5111.37       162.71 o                         
  -1  17   1       1972.69       1904.37       146.60 o                         
   0  17   1       4338.02       4624.76       205.83 o                         
   1  17   1       4996.18       5024.86       232.44 o                         
   2  17   1       1122.56        941.69       158.58 o                         
   3  17   1       4690.80       4211.63       191.49 o                         
   4  17   1         73.45        200.83       150.33 o                         
   5  17   1       4849.39       4995.14       200.93 o                         
   6  17   1        167.06        278.36       166.74 o                         
   7  17   1       1904.67       1820.74       152.34 o                         
  -5  18   1       7876.94       7541.51       233.16 o                         
  -4  18   1         17.78         64.66       145.43 o                         
  -3  18   1      12264.16      12794.70       420.03 o                         
  -2  18   1        500.27        713.69       159.44 o                         
  -1  18   1       4158.14       3952.64       236.54 o                         
   0  18   1       3484.52       3207.00       262.11 o                         
   1  18   1       2066.36       1684.55       254.95 o                         
   2  18   1       6314.39       6341.87       256.69 o                         
   3  18   1          9.84         33.95       171.17 o                         
   4  18   1       9641.35       8833.14       237.80 o                         
   5  18   1        638.38        635.24       147.52 o                         
  -2  19   1       6475.70       6361.17       273.77 o                         
  -1  19   1       1354.79       1577.33       222.73 o                         
   0  19   1       3108.18       3532.21       286.45 o                         
   1  19   1       3338.86       3583.44       280.77 o                         
   2  19   1        464.55        560.06       184.34 o                         
 -16   0   2       1022.61       1543.42       385.05 o                         
 -15   0   2      13993.33      15130.93       399.89 o                         
 -14   0   2        441.25        528.66       208.72 o                         
 -13   0   2       9010.36       8778.14       265.33 o                         
 -12   0   2       1564.56       1527.90       134.91 o                         
 -11   0   2       3362.57       3387.12       143.28 o                         
 -10   0   2      19309.54      19328.64       285.61 o                         
  -9   0   2        492.12        554.67        79.72 o                         
  -8   0   2      82579.38      85540.77      1050.35 o                         
  -7   0   2        118.39        192.36        58.25 o                         
  -6   0   2      31591.79      31631.89       375.28 o                         
  -5   0   2       6723.59       8353.37       120.53 o                         
  -4   0   2      19880.57      15997.47       244.95 o                         
  -3   0   2      44687.93      39638.66       448.77 o                         
  -2   0   2       5903.05       7395.33       389.98 o                         
  -1   0   2     112409.20      92887.87     24923.96 o                         
   1   0   2     181128.22     178885.48      2998.97 o                         
   2   0   2      47436.37      42202.68       503.39 o                         
   3   0   2       2556.12       2004.22        69.36 o                         
   4   0   2      15189.16      15794.60       201.60 o                         
   5   0   2       5444.58       5433.50        98.18 o                         
   6   0   2      49595.11      44554.27      1246.11 o                         
   7   0   2          5.07         -0.40        67.12 o                         
   8   0   2      48152.64      46750.95       685.58 o                         
   9   0   2       2344.66       2549.89        91.17 o                         
  10   0   2      12096.14      11474.56       178.02 o                         
  11   0   2       9970.40       9763.03       200.23 o                         
  12   0   2       3639.62       3704.90       137.48 o                         
  13   0   2      14524.68      14789.98       255.17 o                         
  14   0   2        205.60        236.34       151.61 o                         
  15   0   2      11709.81      12117.63       314.36 o                         
  16   0   2       1376.50       2171.93       216.90 o                         
 -16   1   2       7327.01       7289.72       213.26 o                         
 -15   1   2        384.82        501.27       147.45 o                         
 -14   1   2       8610.43       9119.71       204.23 o                         
 -13   1   2        190.97        198.12       106.61 o                         
 -12   1   2       6713.18       6617.74       135.35 o                         
 -11   1   2      14890.10      14144.61       160.26 o                         
 -10   1   2       4283.93       4544.42        97.58 o                         
  -9   1   2      22528.23      23177.95       228.29 o                         
  -8   1   2       7336.27       7365.62       101.35 o                         
  -7   1   2      48937.65      46923.13       417.42 o                         
  -6   1   2       1909.73       1707.13        45.33 o                         
  -5   1   2      12028.11      11615.05       172.73 o                         
  -4   1   2       8874.60       9131.03       102.62 o                         
  -3   1   2       1804.77       1811.17        34.86 o                         
  -2   1   2      37281.89      38312.98       402.26 o                         
  -1   1   2         96.24        148.40        12.94 o                         
   0   1   2      88164.15      96101.34      1975.91 o                         
   1   1   2        745.63        596.31        30.63 o                         
   2   1   2      46192.08      43938.05       455.32 o                         
   3   1   2      89765.66      87248.72       853.85 o                         
   4   1   2       3596.03       3850.79        50.20 o                         
   5   1   2      18794.80      17140.15       165.88 o                         
   6   1   2       1813.62       1991.97        43.08 o                         
   7   1   2      45212.50      44328.05       409.14 o                         
   8   1   2       2679.32       2648.26        59.05 o                         
   9   1   2      35302.15      35276.73       340.31 o                         
  10   1   2       1752.12       1852.62        82.43 o                         
  11   1   2      11223.21      11218.48       135.28 o                         
  12   1   2       6440.41       6907.93       117.79 o                         
  13   1   2        695.00        788.87        91.16 o                         
  14   1   2       7555.28       7761.79       153.50 o                         
  15   1   2        251.07        515.47       129.68 o                         
  16   1   2       6166.80       6409.29       199.05 o                         
 -16   2   2        797.63       1396.10       158.06 o                         
 -15   2   2       5056.36       5367.99       251.74 o                         
 -14   2   2         14.93        200.39       122.42 o                         
 -13   2   2       3663.39       3837.12       138.65 o                         
 -12   2   2       1493.05       1429.36       100.60 o                         
 -11   2   2       5584.75       5932.68       102.31 o                         
 -10   2   2       5381.28       5343.71        92.28 o                         
  -9   2   2        501.95        556.99        50.70 o                         
  -8   2   2      23112.89      22295.60       264.34 o                         
  -7   2   2         71.48        124.54        46.66 o                         
  -6   2   2      26679.05      26859.97       271.23 o                         
  -5   2   2       4370.27       3705.75        57.70 o                         
  -4   2   2       1631.13       2365.15        47.54 o                         
  -3   2   2       4157.02       5276.51        83.82 o                         
  -2   2   2      42678.01      40433.99       381.43 o                         
  -1   2   2      36056.67      35309.33       427.66 o                         
   0   2   2         54.80         50.29        16.28 o                         
   1   2   2      16263.55      18840.99       331.77 o                         
   2   2   2       6055.88       6468.15        83.38 o                         
   3   2   2      68003.12      70957.87       667.62 o                         
   4   2   2       4909.29       5830.17        77.04 o                         
   5   2   2       9256.18       8077.59        91.91 o                         
   6   2   2      16629.34      15089.93       152.51 o                         
   7   2   2       3661.31       3661.33        57.73 o                         
   8   2   2      14563.27      14530.44       145.37 o                         
   9   2   2        485.27        455.08        52.39 o                         
  10   2   2       9010.91       9211.90       110.42 o                         
  11   2   2       3989.86       4819.76        98.04 o                         
  12   2   2       1361.55       1183.36        85.18 o                         
  13   2   2       2770.24       2895.05       112.46 o                         
  14   2   2          8.84        -28.89       110.24 o                         
  15   2   2       6305.49       6308.41       180.31 o                         
  16   2   2        438.83        394.34       204.77 o                         
 -15   3   2         50.43        174.54       143.72 o                         
 -14   3   2        366.84        640.05       118.63 o                         
 -13   3   2        117.88         94.28       107.56 o                         
 -12   3   2       1249.75       1743.95       159.63 o                         
 -11   3   2       1666.39       1561.33        82.33 o                         
 -10   3   2       1382.05       1516.73        66.96 o                         
  -9   3   2       1339.64       1294.98        55.27 o                         
  -8   3   2         67.56        130.89        51.55 o                         
  -7   3   2       8019.85       7768.00       114.34 o                         
  -6   3   2        571.72        668.29        56.02 o                         
  -5   3   2        795.46       1023.82        43.74 o                         
  -4   3   2         51.54         26.88        32.90 o                         
  -3   3   2        286.67        417.48        33.57 o                         
  -2   3   2      38491.43      39158.16       480.23 o                         
  -1   3   2        333.16        614.40        21.34 o                         
   0   3   2      15075.68      16946.17       166.24 o                         
   1   3   2      21978.26      22469.56       258.98 o                         
   2   3   2      16358.95      16464.75       211.16 o                         
   3   3   2       7807.98       7611.51        88.30 o                         
   4   3   2        497.57        471.80        22.13 o                         
   5   3   2       2485.51       2665.65        44.74 o                         
   6   3   2        593.71        935.02        49.39 o                         
   7   3   2      12165.60      12979.94       133.52 o                         
   8   3   2        212.00        298.26        41.72 o                         
   9   3   2       4847.18       4365.22        70.84 o                         
  10   3   2         33.51        189.80        58.78 o                         
  11   3   2        316.84        433.22        65.55 o                         
  12   3   2        780.06       1166.25       142.65 o                         
  13   3   2          4.65         39.96       105.56 o                         
  14   3   2       1259.20       1398.58       159.26 o                         
  15   3   2         17.86        437.73       135.42 o                         
 -15   4   2         31.16        258.39       146.19 o                         
 -14   4   2         46.89        168.11       146.77 o                         
 -13   4   2        121.95        564.96       171.70 o                         
 -12   4   2          6.83        262.74       115.79 o                         
 -11   4   2         15.78        175.14        91.95 o                         
 -10   4   2        799.41       1009.06        59.52 o                         
  -9   4   2        178.59        233.30        54.67 o                         
  -8   4   2        351.71        517.43        53.41 o                         
  -7   4   2          1.68         41.24        60.47 o                         
  -6   4   2        672.98        542.72        55.06 o                         
  -5   4   2        303.77        218.43        41.12 o                         
  -4   4   2       7374.67       7098.14        93.50 o                         
  -3   4   2       2465.72       3546.01        56.50 o                         
  -2   4   2       1725.06       1109.05        34.49 o                         
  -1   4   2       5842.23       5267.15        64.25 o                         
   0   4   2       1652.38       1084.92        24.70 o                         
   1   4   2       6609.18       5245.29        54.49 o                         
   2   4   2       2825.09       3597.97        46.37 o                         
   3   4   2      12383.45      13523.69       140.76 o                         
   4   4   2       1685.33       1396.36        32.73 o                         
   5   4   2          7.18         37.85        26.61 o                         
   6   4   2         72.27        146.60        33.56 o                         
   7   4   2       2110.00       2231.68        72.40 o                         
   8   4   2        553.26        546.70        45.58 o                         
   9   4   2       1321.19       1365.78        54.58 o                         
  10   4   2        334.60        349.18        58.24 o                         
  11   4   2        109.65        279.54        72.70 o                         
  12   4   2        562.31        832.10        92.05 o                         
  13   4   2          4.21        341.61       180.70 o                         
  14   4   2          3.40        374.56       117.38 o                         
  15   4   2          5.04        216.59       147.72 o                         
 -15   5   2         25.29        286.59       160.95 o                         
 -14   5   2       3858.46       3901.97       236.94 o                         
 -13   5   2        536.88        890.02       123.06 o                         
 -12   5   2       2041.67       2246.61       166.58 o                         
 -11   5   2        605.19        668.34        72.33 o                         
 -10   5   2        188.32        316.34        60.27 o                         
  -9   5   2       7976.34       7801.64        99.18 o                         
  -8   5   2        207.10        283.03        54.51 o                         
  -7   5   2       8908.73      10121.60       119.53 o                         
  -6   5   2       2209.85       2497.51        68.00 o                         
  -5   5   2       5344.06       4940.48        87.13 o                         
  -4   5   2      11787.18      10509.65       126.60 o                         
  -3   5   2        494.17        342.56        28.93 o                         
  -2   5   2      14966.37      17667.54       202.12 o                         
  -1   5   2        598.62        629.02        30.14 o                         
   0   5   2        974.31       1270.47        29.30 o                         
   1   5   2        846.91       1223.05        28.30 o                         
   2   5   2      19437.77      19474.43       186.04 o                         
   3   5   2       9077.63       9280.63       103.15 o                         
   4   5   2       5050.26       5329.30        75.80 o                         
   5   5   2      18783.52      20497.13       228.59 o                         
   6   5   2         56.62         69.82        34.27 o                         
   7   5   2       8492.27       8969.00       104.29 o                         
   8   5   2         63.00        104.77        45.46 o                         
   9   5   2       6959.62       6754.16        94.21 o                         
  10   5   2       1388.62       1469.84        64.78 o                         
  11   5   2       4415.16       4034.47       100.13 o                         
  12   5   2       1252.03       1589.94       119.35 o                         
  13   5   2        159.94        482.06        95.51 o                         
  14   5   2       2212.97       2362.25       164.19 o                         
  15   5   2          3.49        457.06       179.40 o                         
 -15   6   2       4143.28       4800.25       318.94 o                         
 -14   6   2        203.41        271.54       181.60 o                         
 -13   6   2       5673.28       5869.11       193.81 o                         
 -12   6   2       1143.13       1285.96        95.03 o                         
 -11   6   2       3515.40       3215.77       131.52 o                         
 -10   6   2       9111.13       8439.94       110.09 o                         
  -9   6   2        694.19        834.69        60.84 o                         
  -8   6   2      28635.03      27924.40       338.42 o                         
  -7   6   2        185.01        193.40        50.66 o                         
  -6   6   2      21466.65      22715.17       241.87 o                         
  -5   6   2        645.97        678.97        47.46 o                         
  -4   6   2      27820.95      27454.17       262.40 o                         
  -3   6   2      21650.89      20837.72       225.45 o                         
  -2   6   2       7352.46       8604.31       120.77 o                         
  -1   6   2      22827.02      25076.64       149.40 o                         
   0   6   2        204.48        113.94        24.57 o                         
   1   6   2      15775.76      15363.49       146.35 o                         
   2   6   2       3875.78       3298.97        47.98 o                         
   3   6   2       8921.76       9489.28       115.82 o                         
   4   6   2      11400.81      11870.59       144.17 o                         
   5   6   2       2772.64       2134.89        65.82 o                         
   6   6   2      28556.29      28712.87       271.87 o                         
   7   6   2         97.06         31.27        35.73 o                         
   8   6   2      24269.95      22781.48       233.09 o                         
   9   6   2        140.60        294.20        61.25 o                         
  10   6   2       8397.83       7823.25       126.09 o                         
  11   6   2       2130.85       2335.52        96.35 o                         
  12   6   2       1426.92       1298.57        98.18 o                         
  13   6   2       6622.90       6183.59       160.83 o                         
  14   6   2         37.50         -8.00       163.60 o                         
  15   6   2       5830.94       6053.95       231.63 o                         
 -15   7   2        156.38        399.26       224.00 o                         
 -14   7   2       7448.75       7222.96       299.02 o                         
 -13   7   2        338.54        414.29       104.14 o                         
 -12   7   2       7840.84       7894.06       144.42 o                         
 -11   7   2      10809.30      10269.80       165.06 o                         
 -10   7   2       4013.15       3763.38       128.23 o                         
  -9   7   2      20759.36      20092.64       283.27 o                         
  -8   7   2       4878.22       4231.68        97.42 o                         
  -7   7   2      20048.00      18928.78       219.13 o                         
  -6   7   2        778.09        725.29        49.82 o                         
  -5   7   2      24768.40      23995.39       264.30 o                         
  -4   7   2      16652.08      15934.10       184.58 o                         
  -3   7   2      17612.70      18027.82       202.00 o                         
  -2   7   2      25447.01      24771.75       280.63 o                         
  -1   7   2        297.97        347.89        31.13 o                         
   0   7   2      55353.04      56289.33       535.21 o                         
   1   7   2        255.79        185.59        32.82 o                         
   2   7   2      40986.95      42357.97       372.42 o                         
   3   7   2       8040.38       7971.53       104.19 o                         
   4   7   2       2572.42       2082.55        66.12 o                         
   5   7   2      40051.23      39678.34       387.17 o                         
   6   7   2        824.36        783.30        48.03 o                         
   7   7   2      36706.71      35524.86       334.91 o                         
   8   7   2         28.78        188.28        47.60 o                         
   9   7   2      26732.77      25061.06       243.04 o                         
  10   7   2       1520.51       1421.95        68.96 o                         
  11   7   2      10375.81       9452.75       310.65 o                         
  12   7   2       5042.49       4682.72       214.89 o                         
  13   7   2        266.02        351.82        99.10 o                         
  14   7   2       7541.17       7556.73       233.14 o                         
 -14   8   2         82.51        -39.86       172.17 o                         
 -13   8   2       6590.23       5911.26       219.72 o                         
 -12   8   2       1638.67       1553.71       106.61 o                         
 -11   8   2       8747.13       8690.76       164.16 o                         
 -10   8   2      18830.03      18866.91       237.03 o                         
  -9   8   2       1911.96       1848.40        90.01 o                         
  -8   8   2      16763.34      15476.66       199.93 o                         
  -7   8   2        735.15        737.87        57.00 o                         
  -6   8   2      27110.45      25596.38       230.25 o                         
  -5   8   2      12047.52      12128.05       130.55 o                         
  -4   8   2      14855.74      14415.24       152.55 o                         
  -3   8   2      19088.84      19793.44       250.85 o                         
  -2   8   2       6791.32       6873.63        99.83 o                         
  -1   8   2      67905.38      67953.73       565.51 o                         
   0   8   2         23.86         36.84        35.77 o                         
   1   8   2      49617.72      48413.34       444.53 o                         
   2   8   2       2121.07       1999.30        64.36 o                         
   3   8   2      24943.35      24939.70       233.85 o                         
   4   8   2      14052.98      13759.16       132.86 o                         
   5   8   2       6005.44       5474.31        84.61 o                         
   6   8   2      29492.60      26938.83       292.34 o                         
   7   8   2         21.05        -17.28        45.34 o                         
   8   8   2      16650.38      16381.08       203.29 o                         
   9   8   2        921.63        820.76        87.25 o                         
  10   8   2       9975.58       9921.07       173.54 o                         
  11   8   2       9373.21       9370.97       178.37 o                         
  12   8   2       1963.56       1820.21       143.11 o                         
  13   8   2       7490.62       7357.11       295.85 o                         
  14   8   2         11.07        271.16       167.82 o                         
 -14   9   2       3463.53       3629.08       204.19 o                         
 -13   9   2        203.73        255.74       142.86 o                         
 -12   9   2       4773.42       4685.56       154.31 o                         
 -11   9   2       5334.37       5207.48       124.03 o                         
 -10   9   2       4170.63       3979.50       116.69 o                         
  -9   9   2      18295.47      17424.70       203.18 o                         
  -8   9   2        453.86        478.00        62.45 o                         
  -7   9   2      21290.54      20207.64       206.89 o                         
  -6   9   2         96.53         73.72        50.46 o                         
  -5   9   2       6391.73       5840.75        86.82 o                         
  -4   9   2       4302.85       4033.38        80.23 o                         
  -3   9   2       2894.87       2769.22        67.60 o                         
  -2   9   2      46771.29      46126.23       412.80 o                         
  -1   9   2         79.32         79.03        41.35 o                         
   0   9   2      41396.23      41729.81       409.58 o                         
   1   9   2       1223.93       1295.96        51.17 o                         
   2   9   2      38636.20      37357.55       354.37 o                         
   3   9   2       2195.94       2230.28        48.75 o                         
   4   9   2       4069.05       3812.78        66.45 o                         
   5   9   2      12264.54      11593.07       126.60 o                         
   6   9   2         31.83         54.40        45.90 o                         
   7   9   2      23814.78      23640.39       251.51 o                         
   8   9   2         59.72        201.00        79.72 o                         
   9   9   2      12134.04      12169.88       204.24 o                         
  10   9   2       1747.98       1827.43       144.35 o                         
  11   9   2       4180.58       4090.42       138.13 o                         
  12   9   2       3059.08       3172.33       242.57 o                         
  13   9   2        226.41        510.93       159.94 o                         
  14   9   2       4417.87       4704.42       186.48 o                         
 -13  10   2        856.52        815.43       174.85 o                         
 -12  10   2         75.92        -86.24       104.78 o                         
 -11  10   2        852.70        758.60       100.24 o                         
 -10  10   2       1900.69       1921.24        95.03 o                         
  -9  10   2         74.92        132.69        72.86 o                         
  -8  10   2      10295.36       9714.28       128.04 o                         
  -7  10   2          2.85         59.84        58.13 o                         
  -6  10   2      10684.68       9716.06       112.94 o                         
  -5  10   2         74.33         75.47        54.29 o                         
  -4  10   2       4599.06       4983.86        89.20 o                         
  -3  10   2       5732.00       5513.42        97.57 o                         
  -2  10   2         33.72         79.50        50.84 o                         
  -1  10   2      13781.98      13528.32       143.44 o                         
   0  10   2          3.59         -8.48        47.07 o                         
   1  10   2      22525.04      21739.14       197.96 o                         
   2  10   2        340.64        300.38        42.52 o                         
   3  10   2       7751.32       8110.10        89.92 o                         
   4  10   2       1458.93       1589.03        53.70 o                         
   5  10   2       1972.40       2017.76        60.84 o                         
   6  10   2       4188.15       3987.60        91.21 o                         
   7  10   2       2843.72       2591.39        82.88 o                         
   8  10   2       4939.27       4781.76       145.35 o                         
   9  10   2        210.07        121.64        87.38 o                         
  10  10   2       5357.87       5397.56       144.95 o                         
  11  10   2       1167.83       1277.22       130.44 o                         
  12  10   2        103.82         51.27       176.61 o                         
  13  10   2       2225.70       2420.22       187.39 o                         
 -13  11   2          7.25        175.96       155.56 o                         
 -12  11   2         27.14        464.95       131.23 o                         
 -11  11   2        217.76        483.58        95.06 o                         
 -10  11   2          6.23         49.70        84.13 o                         
  -9  11   2        615.30        566.26        92.05 o                         
  -8  11   2        355.69        488.40        70.68 o                         
  -7  11   2       3154.06       3045.41        87.18 o                         
  -6  11   2        171.73        382.41        62.57 o                         
  -5  11   2         98.87          4.03        68.50 o                         
  -4  11   2         24.37        -53.83        58.72 o                         
  -3  11   2       2701.51       2646.15        74.96 o                         
  -2  11   2        299.51        323.38        60.73 o                         
  -1  11   2        917.85        954.82        57.31 o                         
   0  11   2        895.32        917.88        56.75 o                         
   1  11   2        196.67        114.98        50.97 o                         
   2  11   2       1617.98       1595.73        58.22 o                         
   3  11   2        296.01        306.27        48.07 o                         
   4  11   2         73.36         46.38        54.17 o                         
   5  11   2          9.79         37.39        55.16 o                         
   6  11   2        216.55        203.54        61.45 o                         
   7  11   2       1040.21        968.85        68.47 o                         
   8  11   2       1134.80       1255.48       120.60 o                         
   9  11   2        860.39        831.22       103.67 o                         
  10  11   2          5.43        205.88       109.83 o                         
  11  11   2         38.98        156.10       121.12 o                         
  12  11   2        117.44        380.02       140.44 o                         
  13  11   2          7.51        200.41       166.25 o                         
 -12  12   2        360.40        553.98       136.84 o                         
 -11  12   2        274.06        377.91        92.20 o                         
 -10  12   2         68.82        253.41        88.52 o                         
  -9  12   2          6.09        -58.02        82.93 o                         
  -8  12   2       1680.47       1777.39       103.30 o                         
  -7  12   2       1068.05       1061.86        87.60 o                         
  -6  12   2        433.12        447.24        71.77 o                         
  -5  12   2        154.77        189.55        69.68 o                         
  -4  12   2       1229.78       1120.91        70.95 o                         
  -3  12   2       5731.26       6208.79       105.49 o                         
  -2  12   2        199.28        151.54        62.54 o                         
  -1  12   2       3595.06       3414.15        80.61 o                         
   0  12   2        591.69        538.67        50.68 o                         
   1  12   2       1560.55       1742.86        65.47 o                         
   2  12   2        331.73        376.70        57.58 o                         
   3  12   2       5024.81       4729.89        88.81 o                         
   4  12   2         40.29         23.46        57.10 o                         
   5  12   2         64.54         88.95        60.34 o                         
   6  12   2        652.42        575.40        72.62 o                         
   7  12   2        195.42        220.53        78.03 o                         
   8  12   2       1486.98       1651.57        98.77 o                         
   9  12   2        796.33        749.61        90.13 o                         
  10  12   2        489.95        511.71       122.79 o                         
  11  12   2         64.71        -55.87       183.01 o                         
  12  12   2        394.55        741.97       146.76 o                         
 -11  13   2       1466.44       1520.98       135.52 o                         
 -10  13   2        259.87        283.38       102.56 o                         
  -9  13   2       4952.12       4654.30       128.80 o                         
  -8  13   2        130.65         59.84        95.71 o                         
  -7  13   2       6911.26       6428.23       166.72 o                         
  -6  13   2        389.56        452.39        83.72 o                         
  -5  13   2      11034.32      10709.85       156.75 o                         
  -4  13   2       2228.14       2255.03        78.38 o                         
  -3  13   2       1022.66        810.78        76.69 o                         
  -2  13   2       7098.51       7019.64       118.77 o                         
  -1  13   2         18.34         41.19        63.16 o                         
   0  13   2      10340.21      10370.65       126.93 o                         
   1  13   2       3434.30       3809.65        84.48 o                         
   2  13   2       7460.34       7288.90       111.09 o                         
   3  13   2       1244.03       1375.36        75.03 o                         
   4  13   2       7282.73       6938.95       135.81 o                         
   5  13   2       6359.70       5767.49       106.98 o                         
   6  13   2        180.20        244.06        72.88 o                         
   7  13   2       5999.66       5632.89       109.76 o                         
   8  13   2        298.08        131.79        90.83 o                         
   9  13   2       6192.95       5994.53       134.65 o                         
  10  13   2        814.85        769.25       126.45 o                         
  11  13   2       2592.71       2774.03       148.11 o                         
 -11  14   2        588.02        563.27       143.48 o                         
 -10  14   2       8775.91       9122.45       237.78 o                         
  -9  14   2       1732.08       1869.18       125.68 o                         
  -8  14   2      11221.33      11291.22       186.29 o                         
  -7  14   2         36.45         94.82        93.43 o                         
  -6  14   2      12211.46      11611.57       164.48 o                         
  -5  14   2       2409.98       2602.17        94.98 o                         
  -4  14   2       7695.34       6843.75       121.88 o                         
  -3  14   2       7050.24       6855.85       127.59 o                         
  -2  14   2       2577.45       2533.06        97.52 o                         
  -1  14   2      19178.68      19369.54       255.90 o                         
   0  14   2         45.90        106.99        79.81 o                         
   1  14   2      15650.08      14934.28       192.64 o                         
   2  14   2        434.63        553.03        92.25 o                         
   3  14   2      10688.83      10794.59       202.18 o                         
   4  14   2       3760.59       3900.30       123.69 o                         
   5  14   2       1164.28       1179.18        93.22 o                         
   6  14   2      12461.62      11184.32       157.41 o                         
   7  14   2        355.62        520.11        81.24 o                         
   8  14   2       9959.99       9601.20       252.24 o                         
   9  14   2       1855.60       1623.37       138.76 o                         
  10  14   2       4375.36       4593.81       182.96 o                         
  11  14   2       2253.27       1929.53       258.52 o                         
 -10  15   2       2527.03       2919.72       157.53 o                         
  -9  15   2      10830.75      11617.87       224.22 o                         
  -8  15   2       1295.30       1078.58       131.40 o                         
  -7  15   2       8623.10       7530.34       151.06 o                         
  -6  15   2        559.44        440.44        85.32 o                         
  -5  15   2      11687.19      11850.47       198.87 o                         
  -4  15   2       3514.36       4016.52       118.90 o                         
  -3  15   2       1686.57       1489.89       104.37 o                         
  -2  15   2      12498.58      12180.42       196.63 o                         
  -1  15   2       1462.87       1558.59       108.94 o                         
   0  15   2      19510.22      20164.81       285.77 o                         
   1  15   2       1105.05       1249.81        99.63 o                         
   2  15   2      14265.05      13271.09       247.35 o                         
   3  15   2       3067.47       3089.85       123.14 o                         
   4  15   2       4922.75       4810.80       151.84 o                         
   5  15   2       9510.43       8899.64       182.55 o                         
   6  15   2        546.30        571.23        90.51 o                         
   7  15   2      15502.46      14596.92       252.15 o                         
   8  15   2         65.99        103.87       134.91 o                         
   9  15   2       8073.73       8930.87       336.19 o                         
  10  15   2       2274.46       2223.39       174.07 o                         
  -8  16   2       8738.38       9105.61       227.64 o                         
  -7  16   2         66.59        128.08       104.40 o                         
  -6  16   2       9224.31       9091.23       151.47 o                         
  -5  16   2        930.51        880.49       102.17 o                         
  -4  16   2       5359.57       5435.86       144.24 o                         
  -3  16   2       5900.05       6000.70       156.80 o                         
  -2  16   2       1065.36        928.93       129.42 o                         
  -1  16   2      11457.61      11513.88       237.22 o                         
   0  16   2         32.15       -115.18       124.68 o                         
   1  16   2      14452.26      14488.12       270.27 o                         
   2  16   2        841.88        673.71       138.02 o                         
   3  16   2       5176.10       5049.89       188.95 o                         
   4  16   2       2796.80       3089.99       149.86 o                         
   5  16   2        446.35        396.68       106.51 o                         
   6  16   2      10055.64       9616.35       220.82 o                         
   7  16   2         83.42        303.64       132.89 o                         
   8  16   2       7720.08       7663.26       209.58 o                         
  -7  17   2       4819.93       4861.74       176.73 o                         
  -6  17   2        230.30        283.29       114.57 o                         
  -5  17   2       2763.71       3164.53       136.04 o                         
  -4  17   2       1040.29       1056.39       125.47 o                         
  -3  17   2        997.58        882.92       130.90 o                         
  -2  17   2       6824.78       6563.43       201.96 o                         
  -1  17   2        656.67       1033.86       168.81 o                         
   0  17   2       4980.64       5605.35       221.10 o                         
   1  17   2         19.55         65.15       144.89 o                         
   2  17   2       3111.71       2506.32       174.48 o                         
   3  17   2        299.69        292.82       153.81 o                         
   4  17   2       1017.58       1327.21       164.85 o                         
   5  17   2       3136.93       3459.33       195.38 o                         
   6  17   2          8.03        100.34       218.36 o                         
   7  17   2       4731.61       4483.82       186.95 o                         
  -5  18   2        106.62        326.45       134.04 o                         
  -4  18   2        213.48        244.88       150.97 o                         
  -3  18   2       1457.99       1861.74       251.22 o                         
  -2  18   2         18.05        279.31       196.89 o                         
  -1  18   2       1312.36       1320.33       209.64 o                         
   0  18   2          6.72        237.91       172.74 o                         
   1  18   2       1168.33       1228.38       237.92 o                         
   2  18   2         11.66        221.85       169.23 o                         
   3  18   2        690.19        886.54       174.75 o                         
   4  18   2        530.72        679.95       171.44 o                         
   5  18   2         65.87        343.48       191.69 o                         
  -2  19   2         33.66        403.75       212.15 o                         
  -1  19   2         51.39         59.73       211.89 o                         
   0  19   2         30.75        422.06       244.59 o                         
   1  19   2        131.63        116.70       206.76 o                         
   2  19   2          2.50        118.16       180.35 o                         
 -16   1   3        203.19        476.94       156.33 o                         
 -15   1   3        712.30        884.72       167.44 o                         
 -14   1   3        334.57        501.64       125.87 o                         
 -13   1   3        444.35        557.51       113.66 o                         
 -12   1   3       3027.25       3418.16       109.00 o                         
 -11   1   3        253.10        246.34        76.74 o                         
 -10   1   3       8522.73       9553.44       142.59 o                         
  -9   1   3       2220.35       2530.69        69.09 o                         
  -8   1   3       5373.10       5855.02        93.33 o                         
  -7   1   3       1503.39       1605.32        60.05 o                         
  -6   1   3       2837.79       2708.90        62.02 o                         
  -5   1   3      11178.00      10977.64       138.75 o                         
  -4   1   3       1888.07       2809.76        59.30 o                         
  -3   1   3        723.77        375.66        27.81 o                         
  -2   1   3      20953.74      19025.55       206.74 o                         
  -1   1   3      12994.09      12104.28       383.79 o                         
   0   1   3      15481.94      16706.79       344.81 o                         
   1   1   3       3035.58       3233.65        43.63 o                         
   2   1   3       2779.12       3165.33        39.18 o                         
   3   1   3        683.98        756.62        21.53 o                         
   4   1   3      14548.83      14371.47       122.63 o                         
   5   1   3        220.32        340.54        23.46 o                         
   6   1   3      16893.20      15199.98       161.09 o                         
   7   1   3       1012.59        961.66        39.32 o                         
   8   1   3       1286.91        975.55        46.46 o                         
   9   1   3       1953.97       1995.81        60.29 o                         
  10   1   3         41.86          6.43        58.67 o                         
  11   1   3       4562.33       4901.04        90.79 o                         
  12   1   3        137.36        404.53        78.19 o                         
  13   1   3       5486.37       5207.72       111.47 o                         
  14   1   3         45.20        193.51       108.03 o                         
  15   1   3        853.30       1111.03       134.35 o                         
  16   1   3        241.14        322.08       197.53 o                         
 -16   2   3       2394.33       3091.96       189.71 o                         
 -15   2   3       1722.11       2270.11       171.03 o                         
 -14   2   3       1471.85       1524.85       138.82 o                         
 -13   2   3       8524.00       8881.49       201.26 o                         
 -12   2   3        616.30        500.21       108.74 o                         
 -11   2   3      11980.50      12529.49       160.15 o                         
 -10   2   3        331.80        350.76        67.69 o                         
  -9   2   3      20451.21      20982.47       203.73 o                         
  -8   2   3       3863.66       3491.40        74.35 o                         
  -7   2   3       6028.71       6364.87        99.51 o                         
  -6   2   3      15441.43      15898.07       192.79 o                         
  -5   2   3       3626.15       3220.39        60.70 o                         
  -4   2   3      31978.17      31974.89       371.29 o                         
  -3   2   3          8.70          4.82        25.30 o                         
  -2   2   3      17048.87      17692.64       173.76 o                         
  -1   2   3      19747.57      20452.10       219.06 o                         
   0   2   3       4934.17       5611.70        88.02 o                         
   1   2   3     155738.73     164184.92      1954.25 o                         
   2   2   3      10435.50       9733.15       132.53 o                         
   3   2   3     104531.90     103254.37       949.50 o                         
   4   2   3         12.19         82.21        21.94 o                         
   5   2   3      28790.54      27437.86       280.46 o                         
   6   2   3       1134.36       1235.13        35.67 o                         
   7   2   3      17331.01      15727.78       155.56 o                         
   8   2   3       3943.77       4200.37        64.51 o                         
   9   2   3        508.50        465.10        48.79 o                         
  10   2   3      15493.29      15498.31       155.58 o                         
  11   2   3        189.50        303.66        67.88 o                         
  12   2   3      15622.78      16043.96       199.50 o                         
  13   2   3        598.96        505.52        94.99 o                         
  14   2   3       4937.75       4944.55       132.73 o                         
  15   2   3       1543.65       1822.79       140.30 o                         
 -15   3   3       2850.75       2908.37       162.70 o                         
 -14   3   3       7243.36       7172.11       167.96 o                         
 -13   3   3       2534.90       3138.45       151.73 o                         
 -12   3   3      19727.42      20392.04       259.19 o                         
 -11   3   3        757.00        692.13        89.81 o                         
 -10   3   3      16831.42      16475.54       188.76 o                         
  -9   3   3        933.92        936.94        64.73 o                         
  -8   3   3      13996.38      14775.50       166.73 o                         
  -7   3   3      44182.03      42751.62       423.50 o                         
  -6   3   3       1365.71       1422.48        54.31 o                         
  -5   3   3      66811.83      70481.60       654.95 o                         
  -4   3   3      33643.99      33574.24       326.87 o                         
  -3   3   3      77036.16      73686.76       825.90 o                         
  -2   3   3       8657.60       7415.84       108.28 o                         
  -1   3   3      37964.90      42214.89       514.43 o                         
   0   3   3      29572.97      31734.36       380.83 o                         
   1   3   3        271.20        349.73        27.39 o                         
   2   3   3      26197.77      27690.91       266.24 o                         
   3   3   3       4853.69       4818.67        57.49 o                         
   4   3   3      72502.55      71991.70       671.02 o                         
   5   3   3       7328.45       7058.32        83.89 o                         
   6   3   3      26209.90      24077.20       342.85 o                         
   7   3   3      19211.41      18684.05       178.43 o                         
   8   3   3      10332.79       9863.22       112.07 o                         
   9   3   3      20263.25      20145.29       186.11 o                         
  10   3   3         76.16        110.24        54.48 o                         
  11   3   3      20111.61      19771.75       196.99 o                         
  12   3   3        453.66        582.41       109.13 o                         
  13   3   3      13749.60      13824.53       251.31 o                         
  14   3   3       4031.19       4115.03       143.25 o                         
  15   3   3       4364.56       4503.54       176.97 o                         
 -15   4   3       2816.73       3155.63       230.81 o                         
 -14   4   3       2025.27       2078.23       169.70 o                         
 -13   4   3      15931.76      15758.46       323.24 o                         
 -12   4   3       2251.05       2346.47       112.34 o                         
 -11   4   3      17313.41      16833.34       183.12 o                         
 -10   4   3         60.04        239.26        64.45 o                         
  -9   4   3      21235.10      20090.29       217.54 o                         
  -8   4   3       7735.26       7519.50       113.50 o                         
  -7   4   3      11185.21      10764.55       135.23 o                         
  -6   4   3      39627.16      37616.80       445.37 o                         
  -5   4   3       5128.97       5046.41        74.49 o                         
  -4   4   3     112175.84     110690.98      1032.67 o                         
  -3   4   3       5601.66       5514.33        85.52 o                         
  -2   4   3      46427.30      50354.31       532.85 o                         
  -1   4   3       4329.04       5271.47        84.21 o                         
   0   4   3      42543.95      44279.98       468.73 o                         
   1   4   3      42877.70      41811.44       416.43 o                         
   2   4   3        651.94        783.36        23.21 o                         
   3   4   3      98281.63     101371.09       993.14 o                         
   4   4   3       2035.39       1985.48        43.01 o                         
   5   4   3      65259.76      66512.78       659.31 o                         
   6   4   3      16836.71      17582.59       171.99 o                         
   7   4   3      24712.56      23732.75       221.30 o                         
   8   4   3      10879.62      10537.12       115.21 o                         
   9   4   3       2478.12       2488.13        57.05 o                         
  10   4   3      25356.67      25107.79       275.14 o                         
  11   4   3         20.40        134.18        65.33 o                         
  12   4   3      20322.93      20749.91       266.60 o                         
  13   4   3        923.32        909.81       102.60 o                         
  14   4   3       6162.11       6153.81       262.51 o                         
  15   4   3       2821.94       3281.00       199.61 o                         
 -15   5   3       1415.18       1684.45       169.14 o                         
 -14   5   3       7032.41       7029.82       349.03 o                         
 -13   5   3       3586.28       3865.38       143.08 o                         
 -12   5   3      19047.90      18261.19       335.52 o                         
 -11   5   3       1497.19       1599.72        86.14 o                         
 -10   5   3      14682.82      14088.69       223.19 o                         
  -9   5   3        378.94        542.15        60.68 o                         
  -8   5   3       7557.92       7324.74       103.37 o                         
  -7   5   3       9244.33       9021.27       119.76 o                         
  -6   5   3       1057.03       1428.60        58.80 o                         
  -5   5   3      57894.57      57918.50       583.87 o                         
  -4   5   3       1544.79       1715.51        48.29 o                         
  -3   5   3      79293.77      83711.79       785.23 o                         
  -2   5   3        641.01        910.23        41.01 o                         
  -1   5   3      63297.18      63260.09       711.61 o                         
   0   5   3      14877.40      13657.96       148.71 o                         
   1   5   3       4889.26       5624.96        66.34 o                         
   2   5   3      40181.31      41454.25       375.60 o                         
   3   5   3         30.00         22.79        25.36 o                         
   4   5   3      78615.47      82337.69       992.25 o                         
   5   5   3       4103.35       4931.26        70.58 o                         
   6   5   3      25994.15      26160.75       279.15 o                         
   7   5   3       4829.19       4824.93        80.71 o                         
   8   5   3       2279.32       1937.44        51.96 o                         
   9   5   3      10402.81      10136.48       118.13 o                         
  10   5   3         74.56         71.48        54.87 o                         
  11   5   3      14884.34      15394.31       214.04 o                         
  12   5   3       1005.89       1225.41        92.75 o                         
  13   5   3       9565.15       9193.30       245.91 o                         
  14   5   3       2728.62       2848.34       197.46 o                         
  15   5   3       2739.57       3102.85       233.06 o                         
 -15   6   3        781.87        971.30       196.85 o                         
 -14   6   3        921.23        893.04       167.45 o                         
 -13   6   3       2675.46       2605.17       126.89 o                         
 -12   6   3       1263.69       1317.61        97.73 o                         
 -11   6   3       6648.41       6870.73       133.91 o                         
 -10   6   3        717.95        870.24        73.77 o                         
  -9   6   3      11908.59      10807.33       132.61 o                         
  -8   6   3       2741.96       2876.08        72.23 o                         
  -7   6   3        275.77        221.73        52.52 o                         
  -6   6   3       4630.40       4954.82       106.08 o                         
  -5   6   3       1105.94        931.70        65.59 o                         
  -4   6   3      29454.16      28447.79       260.31 o                         
  -3   6   3       1034.12        828.80        35.85 o                         
  -2   6   3       4717.51       5240.49       126.29 o                         
  -1   6   3       3015.92       3594.83        56.19 o                         
   0   6   3      25801.43      25915.10       244.65 o                         
   1   6   3      22927.68      24503.69       255.94 o                         
   2   6   3       1204.71       1110.80        31.60 o                         
   3   6   3      18984.16      19131.05       204.36 o                         
   4   6   3        303.99         74.07        28.54 o                         
   5   6   3      13616.81      12320.37       190.20 o                         
   6   6   3       4287.83       4292.84        69.29 o                         
   7   6   3       3470.00       3538.15        76.14 o                         
   8   6   3       4260.59       4335.41        84.41 o                         
   9   6   3       1957.39       1813.74        80.27 o                         
  10   6   3       9054.40       9213.52       175.17 o                         
  11   6   3         41.29         49.58        79.78 o                         
  12   6   3       3048.15       2902.52       166.19 o                         
  13   6   3        451.78        551.51        96.71 o                         
  14   6   3       2100.73       2317.84       165.84 o                         
  15   6   3       1603.68       1412.08       191.22 o                         
 -15   7   3         43.67       -148.49       280.46 o                         
 -14   7   3        349.01        317.56       149.42 o                         
 -13   7   3       1749.91       1977.40       116.23 o                         
 -12   7   3        292.90        576.68       100.42 o                         
 -11   7   3         66.85         87.56       107.31 o                         
 -10   7   3         23.03         11.78        78.33 o                         
  -9   7   3          1.91        -10.42        71.27 o                         
  -8   7   3       3323.74       3166.83        82.60 o                         
  -7   7   3       4137.07       4346.40        88.37 o                         
  -6   7   3       1096.08       1222.87        53.33 o                         
  -5   7   3       2351.85       2109.33        58.38 o                         
  -4   7   3       5989.91       6235.10        85.53 o                         
  -3   7   3       6394.66       6013.44        90.65 o                         
  -2   7   3         44.63         48.78        45.54 o                         
  -1   7   3       2202.71       2066.57        50.68 o                         
   0   7   3       2749.76       2948.37        54.15 o                         
   1   7   3       1234.66       1073.66        37.60 o                         
   2   7   3        891.80        911.89        33.29 o                         
   3   7   3        472.06        254.89        33.21 o                         
   4   7   3        561.55        335.38        35.26 o                         
   5   7   3         89.89        133.28        42.57 o                         
   6   7   3        622.69        553.41        53.69 o                         
   7   7   3         89.65         65.97        59.30 o                         
   8   7   3       1145.24       1174.06        65.73 o                         
   9   7   3        682.85        836.87        83.69 o                         
  10   7   3         11.53        -12.00        87.17 o                         
  11   7   3       1816.35       1647.58       105.02 o                         
  12   7   3        202.66        280.79       133.71 o                         
  13   7   3        379.39        623.57       155.84 o                         
  14   7   3        347.14        793.36       223.10 o                         
 -14   8   3        429.97        934.21       206.44 o                         
 -13   8   3        675.30        811.05       146.68 o                         
 -12   8   3        230.52        536.57       104.59 o                         
 -11   8   3        591.44        432.11       112.53 o                         
 -10   8   3         11.75         80.91        95.11 o                         
  -9   8   3        124.84        201.45        73.49 o                         
  -8   8   3        193.05        144.28        59.61 o                         
  -7   8   3        355.81        279.08        56.09 o                         
  -6   8   3       1867.42       1871.22        62.43 o                         
  -5   8   3       1068.76       1051.20        53.08 o                         
  -4   8   3       4404.22       4617.12        76.67 o                         
  -3   8   3        297.67        370.87        54.62 o                         
  -2   8   3        531.20        667.95        58.25 o                         
  -1   8   3       1537.75       1693.36        46.24 o                         
   0   8   3         16.21         50.52        38.68 o                         
   1   8   3       3149.30       3685.96        60.59 o                         
   2   8   3       4060.75       4025.25        66.43 o                         
   3   8   3       2597.88       2373.28        56.76 o                         
   4   8   3       4858.31       5246.23        86.69 o                         
   5   8   3        172.69        211.22        40.41 o                         
   6   8   3       1132.85       1065.86        64.22 o                         
   7   8   3       3276.65       3219.24        81.70 o                         
   8   8   3       3758.73       3568.20        95.70 o                         
   9   8   3       2078.68       2169.15        84.37 o                         
  10   8   3        125.70        331.43        90.08 o                         
  11   8   3         27.28        199.70       102.87 o                         
  12   8   3        192.58        156.83       133.18 o                         
  13   8   3         16.46         43.13       136.85 o                         
  14   8   3         24.76         63.14       148.36 o                         
 -14   9   3       1948.86       2150.07       171.16 o                         
 -13   9   3        416.82        536.95       172.75 o                         
 -12   9   3       4184.90       4132.60       181.92 o                         
 -11   9   3          6.52         -7.39       108.19 o                         
 -10   9   3       6671.60       6355.66       115.40 o                         
  -9   9   3        932.17       1165.84        91.11 o                         
  -8   9   3        852.38        977.41        69.46 o                         
  -7   9   3       5415.51       5546.42        91.22 o                         
  -6   9   3       1196.99       1030.14        55.48 o                         
  -5   9   3      16409.69      17231.50       180.91 o                         
  -4   9   3        240.28        121.54        55.33 o                         
  -3   9   3      13956.83      13799.68       162.91 o                         
  -2   9   3       1617.85       1320.24        69.07 o                         
  -1   9   3      14906.69      15727.03       168.74 o                         
   0   9   3      12366.46      12474.42       151.18 o                         
   1   9   3       4354.93       4473.57        76.17 o                         
   2   9   3       3404.01       3181.89        67.00 o                         
   3   9   3         62.17         27.83        36.51 o                         
   4   9   3       6335.75       6128.01        80.82 o                         
   5   9   3        237.93        354.66        42.96 o                         
   6   9   3       5146.25       4839.43       117.66 o                         
   7   9   3       4810.64       4428.68        95.89 o                         
   8   9   3       7318.41       7111.05       122.00 o                         
   9   9   3       6293.73       5979.96       136.15 o                         
  10   9   3        210.76        384.67       113.98 o                         
  11   9   3       3496.57       3633.29       149.09 o                         
  12   9   3        388.20        359.20       142.19 o                         
  13   9   3       3084.14       3127.86       151.37 o                         
  14   9   3        398.64        460.35       191.82 o                         
 -13  10   3       6793.60       6748.08       234.30 o                         
 -12  10   3        128.41        263.54       170.33 o                         
 -11  10   3      10031.91       9832.10       194.64 o                         
 -10  10   3         83.98        154.05       100.32 o                         
  -9  10   3       6337.13       6176.78       115.84 o                         
  -8  10   3       3538.48       3888.42        96.70 o                         
  -7  10   3       6359.46       5482.22        93.32 o                         
  -6  10   3      13874.45      13402.14       143.69 o                         
  -5  10   3         75.26        170.51        55.64 o                         
  -4  10   3      22072.28      22951.29       240.18 o                         
  -3  10   3       1007.09       1125.59        63.99 o                         
  -2  10   3      27748.43      27660.52       290.22 o                         
  -1  10   3       6821.03       6918.93       101.94 o                         
   0  10   3       9290.43       9024.92       122.16 o                         
   1  10   3      12623.83      13441.76       145.17 o                         
   2  10   3       1632.04       1605.39        49.68 o                         
   3  10   3      27131.12      26857.77       239.81 o                         
   4  10   3        730.11        810.71        46.52 o                         
   5  10   3      16901.25      16261.40       155.99 o                         
   6  10   3        750.06        723.01        60.14 o                         
   7  10   3      17465.61      17462.55       194.43 o                         
   8  10   3       7953.63       8262.69       135.40 o                         
   9  10   3       1902.76       1901.94       156.07 o                         
  10  10   3       7383.47       7284.10       174.45 o                         
  11  10   3         43.58        232.70       142.88 o                         
  12  10   3      10221.62      10539.06       252.08 o                         
  13  10   3        533.50        790.36       140.66 o                         
 -13  11   3        314.94        373.29       162.50 o                         
 -12  11   3      10284.99       9697.62       334.15 o                         
 -11  11   3        673.48       1116.56       151.48 o                         
 -10  11   3      10539.01      10831.58       178.38 o                         
  -9  11   3       2370.21       2558.70       111.54 o                         
  -8  11   3       6162.73       5684.71       121.02 o                         
  -7  11   3      13576.21      12714.71       172.99 o                         
  -6  11   3       5595.63       5452.99       110.47 o                         
  -5  11   3      31412.22      32005.58       297.11 o                         
  -4  11   3        388.99        295.13        62.41 o                         
  -3  11   3      36669.90      36419.38       375.38 o                         
  -2  11   3        428.50        400.55        64.33 o                         
  -1  11   3      27104.23      27064.48       262.92 o                         
   0  11   3       7596.89       7912.67       123.77 o                         
   1  11   3       1571.25       1549.70        58.38 o                         
   2  11   3      18675.84      19162.72       181.96 o                         
   3  11   3        848.97        937.23        50.86 o                         
   4  11   3      41627.41      40296.10       346.10 o                         
   5  11   3         85.19        173.76        49.65 o                         
   6  11   3      14488.50      13744.36       181.94 o                         
   7  11   3       4813.50       4710.08       122.85 o                         
   8  11   3       2776.59       2618.71       104.71 o                         
   9  11   3      11623.69      11159.19       178.03 o                         
  10  11   3        236.10        200.81       122.72 o                         
  11  11   3      13079.94      13381.28       254.39 o                         
  12  11   3        180.73        161.44       177.27 o                         
  13  11   3       7485.28       7884.32       230.42 o                         
 -12  12   3        609.63        653.22       158.90 o                         
 -11  12   3       8469.85       8350.40       269.94 o                         
 -10  12   3         60.55        438.19       162.89 o                         
  -9  12   3       8309.54       8126.86       164.79 o                         
  -8  12   3       4718.19       4652.34       136.23 o                         
  -7  12   3       9605.86       8745.32       153.22 o                         
  -6  12   3      10756.78      10862.37       160.43 o                         
  -5  12   3       2086.44       2014.23        77.08 o                         
  -4  12   3      17877.18      17985.70       199.02 o                         
  -3  12   3         38.55         73.02        66.59 o                         
  -2  12   3      18904.85      19525.47       225.36 o                         
  -1  12   3       5385.44       5579.85        91.04 o                         
   0  12   3       6208.31       5904.46        95.88 o                         
   1  12   3      19704.91      20055.45       219.17 o                         
   2  12   3       2400.66       2635.93        69.81 o                         
   3  12   3      45590.37      45842.30       388.39 o                         
   4  12   3       1766.86       1670.45        70.14 o                         
   5  12   3      24961.41      23940.44       251.25 o                         
   6  12   3        105.77         73.75        65.79 o                         
   7  12   3       5088.51       5135.74       155.05 o                         
   8  12   3       6854.91       6817.77       162.39 o                         
   9  12   3        688.76        614.99        97.33 o                         
  10  12   3       8083.69       7874.47       268.59 o                         
  11  12   3         65.03        183.15       128.09 o                         
  12  12   3       8746.80       9013.16       279.93 o                         
 -11  13   3        410.68        405.37       145.73 o                         
 -10  13   3       2551.28       2430.99       144.37 o                         
  -9  13   3        219.43        308.10       120.40 o                         
  -8  13   3       5048.57       4882.72       139.17 o                         
  -7  13   3       4157.39       4405.50       124.09 o                         
  -6  13   3       1182.40       1052.28        88.05 o                         
  -5  13   3      12228.19      11737.25       152.66 o                         
  -4  13   3         16.51          6.63        67.28 o                         
  -3  13   3      10710.28      11106.81       147.82 o                         
  -2  13   3       1119.13       1424.55        78.08 o                         
  -1  13   3      10125.07      10152.54       129.46 o                         
   0  13   3       4883.70       4842.12        87.16 o                         
   1  13   3       3389.95       3529.80        82.93 o                         
   2  13   3      13433.00      13781.73       161.44 o                         
   3  13   3         35.38         -8.52        65.87 o                         
   4  13   3      14367.98      14157.56       187.30 o                         
   5  13   3         68.17         80.17        77.18 o                         
   6  13   3       6387.59       5968.73       160.87 o                         
   7  13   3       1353.51       1391.70        94.05 o                         
   8  13   3       2443.28       2356.37        89.47 o                         
   9  13   3       3937.13       3847.42       126.83 o                         
  10  13   3        301.46        317.56       122.37 o                         
  11  13   3       5064.25       5113.13       173.78 o                         
 -11  14   3       1849.02       2144.73       186.20 o                         
 -10  14   3          3.57         33.83       153.00 o                         
  -9  14   3       1001.90        770.38       140.20 o                         
  -8  14   3        124.05        229.23       128.77 o                         
  -7  14   3        853.66        853.17        94.15 o                         
  -6  14   3       4134.76       4140.61       101.87 o                         
  -5  14   3        530.45        624.77        82.78 o                         
  -4  14   3       3375.44       3324.26        99.23 o                         
  -3  14   3         51.84         25.58        86.59 o                         
  -2  14   3       2923.17       2898.92       120.66 o                         
  -1  14   3         98.41         86.67        94.40 o                         
   0  14   3       2055.42       2293.75        93.66 o                         
   1  14   3       1444.43       1670.57        88.21 o                         
   2  14   3        661.46        737.50        87.65 o                         
   3  14   3       3799.14       3877.35       115.74 o                         
   4  14   3         14.26        106.33        84.82 o                         
   5  14   3       1894.14       2086.66        86.16 o                         
   6  14   3        215.17        247.85        86.55 o                         
   7  14   3       1202.97       1285.84       138.15 o                         
   8  14   3       1244.32       1028.08        84.42 o                         
   9  14   3          8.23         14.38       121.94 o                         
  10  14   3       1926.25       2212.29       139.42 o                         
 -10  15   3          2.04         79.93       157.09 o                         
  -9  15   3        495.49        555.92       147.72 o                         
  -8  15   3        181.84        189.58       136.27 o                         
  -7  15   3         18.65        -61.40        99.95 o                         
  -6  15   3        271.16        375.49        93.75 o                         
  -5  15   3        464.71        394.77        95.86 o                         
  -4  15   3          0.72       -108.45       108.45 o                         
  -3  15   3         79.82         45.54       100.74 o                         
  -2  15   3        291.61        397.47        99.22 o                         
  -1  15   3         25.91        112.75       102.05 o                         
   0  15   3        563.45        662.70       105.60 o                         
   1  15   3         50.68         93.48       101.71 o                         
   2  15   3        130.76        182.40       101.01 o                         
   3  15   3        310.00        375.22       117.11 o                         
   4  15   3         79.67         81.01       144.52 o                         
   5  15   3        166.18        157.98       133.46 o                         
   6  15   3          8.38        -56.31       132.23 o                         
   7  15   3         54.31       -194.82       197.38 o                         
   8  15   3          1.49        -13.08       119.86 o                         
   9  15   3         14.30         11.12       199.20 o                         
  -8  16   3        321.98        744.14       122.63 o                         
  -7  16   3        483.74        468.49       118.09 o                         
  -6  16   3       1323.08       1502.99       104.57 o                         
  -5  16   3         59.42         18.92        99.49 o                         
  -4  16   3       2814.21       2847.35       133.99 o                         
  -3  16   3          6.26        -28.01       115.67 o                         
  -2  16   3       2020.21       2093.99       142.31 o                         
  -1  16   3       1111.15       1254.07       145.89 o                         
   0  16   3       1371.08       1391.72       126.63 o                         
   1  16   3       1617.83       1574.93       119.64 o                         
   2  16   3        738.42        934.10       115.33 o                         
   3  16   3       1366.65       1224.17       148.88 o                         
   4  16   3         13.52        235.15       132.95 o                         
   5  16   3       1785.31       1317.37       147.43 o                         
   6  16   3         18.58        123.06       141.65 o                         
   7  16   3       1575.23       1814.02       185.33 o                         
   8  16   3        542.34        644.30       149.14 o                         
  -7  17   3       1771.71       1972.54       132.45 o                         
  -6  17   3       1072.07        981.05       130.89 o                         
  -5  17   3       3182.57       3542.88       164.51 o                         
  -4  17   3        156.85        387.91       111.20 o                         
  -3  17   3       6226.88       5530.24       163.59 o                         
  -2  17   3        608.30        632.44       141.26 o                         
  -1  17   3       4730.66       5091.44       198.18 o                         
   0  17   3       5295.43       5576.87       250.24 o                         
   1  17   3       3071.68       2701.56       181.37 o                         
   2  17   3       4008.34       3358.09       185.59 o                         
   3  17   3        519.25        516.24       221.86 o                         
   4  17   3       4491.26       4459.69       192.99 o                         
   5  17   3         42.25        -38.17       177.87 o                         
   6  17   3       3731.98       3939.39       214.38 o                         
   7  17   3        794.66        548.41       171.06 o                         
  -5  18   3        289.65        236.51       129.70 o                         
  -4  18   3       7745.27       7518.40       188.44 o                         
  -3  18   3        170.07        398.78       165.31 o                         
  -2  18   3       7565.88       7434.58       252.05 o                         
  -1  18   3       2348.49       2683.39       181.53 o                         
   0  18   3       2796.82       2467.55       254.18 o                         
   1  18   3       3588.15       3664.30       231.17 o                         
   2  18   3        498.12        592.67       170.95 o                         
   3  18   3       8333.34       8863.57       393.14 o                         
   4  18   3        624.70         83.00       205.50 o                         
   5  18   3      10037.48       8971.89       344.03 o                         
  -2  19   3        181.79        438.41       215.85 o                         
  -1  19   3       4404.34       4590.31       262.20 o                         
   0  19   3       2018.14       2426.73       517.23 o                         
   1  19   3       1626.55       1582.05       258.17 o                         
   2  19   3       4462.41       4809.82       619.66 o                         
 -16   0   4       8059.45       8662.35       329.46 o                         
 -15   0   4        124.15        607.44       407.00 o                         
 -14   0   4      11132.31      11697.03       363.95 o                         
 -13   0   4        226.60        456.75       153.75 o                         
 -12   0   4       6908.21       7829.34       380.56 o                         
 -11   0   4      11940.28      11999.12       231.14 o                         
 -10   0   4      12420.11      13940.21       247.00 o                         
  -9   0   4      32757.78      31664.39       465.25 o                         
  -8   0   4        205.93        337.01        64.91 o                         
  -7   0   4      52747.58      52897.13       727.83 o                         
  -6   0   4        748.36        893.61        74.06 o                         
  -5   0   4      29064.51      29946.48       645.68 o                         
  -4   0   4      31359.09      33345.70       458.67 o                         
  -3   0   4       4246.11       4445.65       137.61 o                         
  -2   0   4      35611.04      37142.25      1022.15 o                         
  -1   0   4      11986.35      12089.77       169.12 o                         
   0   0   4     173744.30     175122.22      2523.92 o                         
   1   0   4       5503.51       4976.21        97.09 o                         
   2   0   4      30030.01      35439.00       526.32 o                         
   3   0   4       1235.53        713.85        40.72 o                         
   4   0   4      32481.51      29800.65       403.07 o                         
   5   0   4      66507.07      68971.35       836.41 o                         
   6   0   4       1359.82       1530.75        51.97 o                         
   7   0   4      30929.52      31481.34       403.52 o                         
   8   0   4        845.84        817.74        72.98 o                         
   9   0   4      33867.84      33973.71       456.32 o                         
  10   0   4       5625.96       5987.36       136.01 o                         
  11   0   4       8114.02       7807.69       151.94 o                         
  12   0   4      12271.97      11952.81       215.06 o                         
  13   0   4       1037.92       1147.20       143.23 o                         
  14   0   4      10022.46      10413.63       369.36 o                         
  15   0   4        372.37        737.57       181.81 o                         
 -16   1   4        785.64        964.44       257.80 o                         
 -15   1   4       9081.20       9433.13       235.85 o                         
 -14   1   4        529.56       1003.72       165.29 o                         
 -13   1   4       8333.91       8829.27       201.02 o                         
 -12   1   4       4179.75       4425.13       125.52 o                         
 -11   1   4       4524.83       5057.81       117.71 o                         
 -10   1   4       9745.64       9714.94       132.73 o                         
  -9   1   4       4040.55       4394.83        78.83 o                         
  -8   1   4      47787.93      47263.93       536.79 o                         
  -7   1   4          2.01         63.12        43.46 o                         
  -6   1   4      59937.25      59183.76       597.17 o                         
  -5   1   4       3576.93       3400.58        62.18 o                         
  -4   1   4      10365.16      10770.68       132.85 o                         
  -3   1   4      28501.88      29353.38       366.29 o                         
  -2   1   4       8732.00       9788.33       158.01 o                         
  -1   1   4      34945.16      38650.50       433.21 o                         
   0   1   4        431.84        683.88        24.77 o                         
   1   1   4     170861.08     181923.39      2159.45 o                         
   2   1   4       1844.40       2790.55        40.84 o                         
   3   1   4      78330.97      77936.25       789.48 o                         
   4   1   4      51807.07      52751.62       391.58 o                         
   5   1   4       5942.54       6484.28        63.67 o                         
   6   1   4      10677.62      11313.88       105.91 o                         
   7   1   4       5032.25       4756.46        60.81 o                         
   8   1   4      47700.11      46089.54       502.34 o                         
   9   1   4       4914.40       4929.67        78.23 o                         
  10   1   4       9147.74       9145.91       114.55 o                         
  11   1   4       4095.50       4100.31        86.57 o                         
  12   1   4       4828.48       5037.00       107.05 o                         
  13   1   4      11200.86      11886.17       210.13 o                         
  14   1   4         24.84       -109.96       109.96 o                         
  15   1   4       6819.67       7046.76       275.07 o                         
 -16   2   4       3226.75       3758.47       349.55 o                         
 -15   2   4        739.56       1103.17       163.65 o                         
 -14   2   4       4523.69       4966.24       162.62 o                         
 -13   2   4       1070.66       1413.79       133.89 o                         
 -12   2   4       2554.31       2544.60       135.23 o                         
 -11   2   4       5112.91       5142.76        98.56 o                         
 -10   2   4       8679.53       8988.08       122.82 o                         
  -9   2   4      18140.50      17707.97       179.95 o                         
  -8   2   4         53.90         41.40        52.32 o                         
  -7   2   4      23313.43      24191.61       266.75 o                         
  -6   2   4       3732.80       3162.96        71.70 o                         
  -5   2   4      22245.79      19744.22       215.96 o                         
  -4   2   4      31131.68      29273.68       302.15 o                         
  -3   2   4        637.85        877.25        32.46 o                         
  -2   2   4      18447.22      20457.20       210.93 o                         
  -1   2   4      58536.43      59739.20       557.42 o                         
   0   2   4      72004.69      75050.34       983.78 o                         
   1   2   4        760.89        976.56        39.02 o                         
   2   2   4       9074.25       8862.92        86.95 o                         
   3   2   4        135.64        171.51        19.53 o                         
   4   2   4       9852.09       9903.37        94.17 o                         
   5   2   4      24375.46      25067.29       208.06 o                         
   6   2   4        586.35        794.70        31.81 o                         
   7   2   4      25061.87      23430.58       201.53 o                         
   8   2   4       1116.14       1006.44        40.21 o                         
   9   2   4      14870.37      14298.58       132.54 o                         
  10   2   4        342.95        267.13        57.91 o                         
  11   2   4       4752.26       5131.24        92.47 o                         
  12   2   4       3775.29       4277.04       118.98 o                         
  13   2   4        562.62        720.28        93.70 o                         
  14   2   4       4193.87       4285.21       131.50 o                         
  15   2   4         15.15        360.43       158.42 o                         
 -15   3   4        679.87        795.71       148.28 o                         
 -14   3   4         73.76        162.30       120.07 o                         
 -13   3   4        948.30       1417.34       163.90 o                         
 -12   3   4       1409.81       1532.40       104.35 o                         
 -11   3   4        227.96        362.89        93.78 o                         
 -10   3   4       1308.66       1358.26        66.83 o                         
  -9   3   4       1619.76       1635.08        76.26 o                         
  -8   3   4      10453.24      10392.88       125.17 o                         
  -7   3   4       1541.32       1735.99        65.49 o                         
  -6   3   4       3427.48       3176.91        58.60 o                         
  -5   3   4         14.29         32.75        36.05 o                         
  -4   3   4        479.69        672.30        34.92 o                         
  -3   3   4      13137.33      14417.49       149.12 o                         
  -2   3   4        573.51        310.53        24.75 o                         
  -1   3   4       3697.96       3432.87        55.27 o                         
   0   3   4          7.48         24.35        20.61 o                         
   1   3   4       3941.72       4176.68        68.13 o                         
   2   3   4        364.50        399.51        25.77 o                         
   3   3   4       1243.01       1059.14        26.13 o                         
   4   3   4      17905.04      17769.70       138.32 o                         
   5   3   4         87.22         15.51        25.90 o                         
   6   3   4       3637.90       3296.75        55.01 o                         
   7   3   4        548.81        701.94        39.12 o                         
   8   3   4       8859.54       8148.16       100.64 o                         
   9   3   4         75.84         99.93        46.27 o                         
  10   3   4        448.50        557.85        52.36 o                         
  11   3   4         68.01        218.55        69.45 o                         
  12   3   4        376.82        454.02        79.90 o                         
  13   3   4        884.42       1048.93       102.55 o                         
  14   3   4         16.86         95.02       117.54 o                         
  15   3   4       1105.64       1639.00       150.39 o                         
 -15   4   4          0.27         24.39       159.28 o                         
 -14   4   4        113.81        453.96       131.93 o                         
 -13   4   4          1.53        204.76       114.05 o                         
 -12   4   4          3.03        192.35       158.44 o                         
 -11   4   4        636.30        524.20        78.17 o                         
 -10   4   4          0.84         71.71        74.96 o                         
  -9   4   4       2491.78       2323.61        76.28 o                         
  -8   4   4          0.08         33.37        56.07 o                         
  -7   4   4        405.67        440.43        56.85 o                         
  -6   4   4         17.64         30.65        46.41 o                         
  -5   4   4       5890.14       6127.35        81.90 o                         
  -4   4   4       8309.07       8494.35       108.45 o                         
  -3   4   4          3.82         39.52        31.82 o                         
  -2   4   4        409.41        466.65        28.61 o                         
  -1   4   4      16326.96      17920.57       188.37 o                         
   0   4   4        919.97        874.83        34.35 o                         
   1   4   4        780.43        762.45        38.86 o                         
   2   4   4        410.77        320.37        22.03 o                         
   3   4   4       6260.43       6130.56        69.88 o                         
   4   4   4          4.37         26.23        24.93 o                         
   5   4   4       1711.71       1906.73        48.50 o                         
   6   4   4       4257.16       3921.26        73.01 o                         
   7   4   4        708.89        686.02        37.51 o                         
   8   4   4        609.71        638.80        43.34 o                         
   9   4   4        475.89        600.27        46.34 o                         
  10   4   4          0.36         26.75        52.26 o                         
  11   4   4        773.79        736.30        63.49 o                         
  12   4   4         50.54        419.95        77.88 o                         
  13   4   4         32.81        103.51       171.58 o                         
  14   4   4        400.78        467.86       147.47 o                         
  15   4   4          5.39        429.18       210.85 o                         
 -15   5   4       2016.44       2148.36       186.86 o                         
 -14   5   4        163.89        215.75       126.31 o                         
 -13   5   4       2041.83       2287.66       306.13 o                         
 -12   5   4       1925.20       2234.58       131.80 o                         
 -11   5   4       1572.39       1674.96        91.20 o                         
 -10   5   4       2886.03       2815.55        82.51 o                         
  -9   5   4       1046.68       1151.14        71.04 o                         
  -8   5   4      12929.67      12072.24       160.14 o                         
  -7   5   4        120.09        216.95        56.16 o                         
  -6   5   4      13465.96      13161.46       174.28 o                         
  -5   5   4        294.09        376.34        40.88 o                         
  -4   5   4        635.76        440.73        35.57 o                         
  -3   5   4      10904.02      11667.36       129.15 o                         
  -2   5   4       1153.39       1165.35        43.83 o                         
  -1   5   4      27979.82      30270.03       378.89 o                         
   0   5   4         20.31         38.14        24.94 o                         
   1   5   4       4571.53       3796.56        57.96 o                         
   2   5   4       1610.48       1541.84        36.46 o                         
   3   5   4       9036.40       9187.95       127.32 o                         
   4   5   4      13925.58      14651.07       182.03 o                         
   5   5   4       3763.60       3665.49        58.68 o                         
   6   5   4      10085.95       9888.39       125.33 o                         
   7   5   4        194.51        140.39        46.87 o                         
   8   5   4       1887.26       1768.07        68.10 o                         
   9   5   4         60.25         12.78        48.14 o                         
  10   5   4       4704.23       4609.13        89.70 o                         
  11   5   4       2626.07       2587.98        78.04 o                         
  12   5   4       1042.97       1064.17        83.29 o                         
  13   5   4       1638.74       1675.97       153.59 o                         
  14   5   4         91.70        206.39       166.03 o                         
  15   5   4       2026.11       1729.16       290.14 o                         
 -15   6   4          3.49        231.98       158.23 o                         
 -14   6   4       6821.50       6815.23       272.67 o                         
 -13   6   4        189.67        114.73       107.88 o                         
 -12   6   4       6663.01       6894.72       138.89 o                         
 -11   6   4       7258.88       7345.99       146.33 o                         
 -10   6   4       4436.38       4260.30        94.49 o                         
  -9   6   4      18158.13      18389.63       208.27 o                         
  -8   6   4       2165.82       2404.75        69.85 o                         
  -7   6   4      25494.31      25986.04       262.98 o                         
  -6   6   4        133.52        219.77        53.43 o                         
  -5   6   4      23753.82      23367.33       273.29 o                         
  -4   6   4      14143.46      14631.09       141.51 o                         
  -3   6   4      22769.30      22799.50       203.50 o                         
  -2   6   4      64610.07      66152.79       699.82 o                         
  -1   6   4       2237.98       2538.22        55.10 o                         
   0   6   4      56691.44      59038.12       558.01 o                         
   1   6   4       6881.13       7887.67       222.83 o                         
   2   6   4      17526.29      17559.57       191.78 o                         
   3   6   4        383.37        443.20        32.52 o                         
   4   6   4       6015.14       5659.53        82.34 o                         
   5   6   4      23694.89      23940.02       271.77 o                         
   6   6   4       1686.49       1715.24        52.93 o                         
   7   6   4      17513.58      17330.28       170.18 o                         
   8   6   4       2644.01       2539.29        73.84 o                         
   9   6   4      19575.33      19487.16       246.86 o                         
  10   6   4       1834.68       1764.65        82.99 o                         
  11   6   4      10816.11      10776.40       174.16 o                         
  12   6   4       4099.36       3869.59       155.35 o                         
  13   6   4        567.12        455.56       259.35 o                         
  14   6   4       7335.99       7377.29       326.42 o                         
  15   6   4         35.80        520.37       181.80 o                         
 -14   7   4         84.34         87.90       150.54 o                         
 -13   7   4       6494.93       6823.37       190.97 o                         
 -12   7   4       3166.80       3373.89       114.78 o                         
 -11   7   4       6832.07       6683.47       144.88 o                         
 -10   7   4      17273.21      17463.94       311.17 o                         
  -9   7   4       3376.13       3376.20        90.88 o                         
  -8   7   4      29915.96      30265.62       292.77 o                         
  -7   7   4       1528.81       1614.63        63.13 o                         
  -6   7   4      37546.81      37180.66       376.20 o                         
  -5   7   4       4179.24       3962.73        68.75 o                         
  -4   7   4      10689.92      11100.94       132.98 o                         
  -3   7   4      36712.65      37529.51       348.40 o                         
  -2   7   4       7564.38       7392.35       105.41 o                         
  -1   7   4      52771.23      54974.66       501.64 o                         
   0   7   4       1487.73       1348.79        42.12 o                         
   1   7   4      78245.47      80902.48       893.92 o                         
   2   7   4       1046.09       1101.34        45.35 o                         
   3   7   4      35553.03      35610.76       309.99 o                         
   4   7   4      14540.27      14731.56       168.72 o                         
   5   7   4       2996.35       3457.55        92.37 o                         
   6   7   4      20843.92      21806.94       242.33 o                         
   7   7   4       1066.39        979.30        65.29 o                         
   8   7   4      42894.49      41410.63       383.81 o                         
   9   7   4        432.07        464.80        74.81 o                         
  10   7   4      17330.11      17502.38       239.65 o                         
  11   7   4       2119.17       2100.50       106.56 o                         
  12   7   4       1501.70       1719.34       140.13 o                         
  13   7   4       6973.87       7223.58       198.68 o                         
  14   7   4         26.54        285.92       153.38 o                         
 -14   8   4       7670.52       8624.14       306.65 o                         
 -13   8   4         67.50        249.57       142.50 o                         
 -12   8   4       5458.99       4992.63       154.99 o                         
 -11   8   4       7128.06       6965.51       195.13 o                         
 -10   8   4       7316.51       7393.60       166.27 o                         
  -9   8   4      24766.15      26050.42       335.53 o                         
  -8   8   4        209.31        158.15        64.34 o                         
  -7   8   4      15425.29      15928.19       172.48 o                         
  -6   8   4        410.52        472.60        52.90 o                         
  -5   8   4      23926.92      23674.77       221.92 o                         
  -4   8   4      16323.93      15498.45       167.47 o                         
  -3   8   4      16109.55      17014.33       209.52 o                         
  -2   8   4      26762.34      27579.03       359.74 o                         
  -1   8   4       7943.48       7495.83       158.50 o                         
   0   8   4      55267.97      56864.95       575.02 o                         
   1   8   4         44.80        -19.22        46.31 o                         
   2   8   4      27158.43      26438.29       267.50 o                         
   3   8   4       9199.17       9752.22       100.30 o                         
   4   8   4       6380.75       6417.11        90.29 o                         
   5   8   4      24849.64      26092.63       259.57 o                         
   6   8   4       2482.00       2708.21        68.75 o                         
   7   8   4      30971.95      29426.15       324.28 o                         
   8   8   4       1417.70       1097.86        71.90 o                         
   9   8   4      20556.04      20507.62       237.08 o                         
  10   8   4       1410.26       1160.53       103.17 o                         
  11   8   4       7735.84       7866.62       135.92 o                         
  12   8   4       6388.05       6467.41       172.40 o                         
  13   8   4        508.95        574.84       142.83 o                         
  14   8   4       6162.15       6394.38       195.66 o                         
 -14   9   4        489.04        468.21       164.93 o                         
 -13   9   4       3509.84       3864.44       224.43 o                         
 -12   9   4       1020.11       1165.18       144.50 o                         
 -11   9   4       2341.67       2443.40       138.75 o                         
 -10   9   4       7162.81       7370.29       141.45 o                         
  -9   9   4       1013.57        853.90        85.54 o                         
  -8   9   4      19120.72      18795.79       204.46 o                         
  -7   9   4        141.54        216.22        62.02 o                         
  -6   9   4      18465.96      17972.08       175.33 o                         
  -5   9   4       1026.81        965.58        52.36 o                         
  -4   9   4       7299.52       7240.80        97.40 o                         
  -3   9   4      12854.73      13300.05       168.37 o                         
  -2   9   4       7677.69       6877.64       120.21 o                         
  -1   9   4      31447.91      30430.68       296.27 o                         
   0   9   4        250.78        182.54        44.25 o                         
   1   9   4      25714.53      27672.98       299.66 o                         
   2   9   4        616.69        880.56        50.90 o                         
   3   9   4      15471.03      15096.59       153.20 o                         
   4   9   4      16897.92      16124.15       157.31 o                         
   5   9   4       3926.51       4122.78        72.25 o                         
   6   9   4      21642.06      21124.54       247.85 o                         
   7   9   4        178.27        261.06        61.61 o                         
   8   9   4      14828.90      14810.10       182.67 o                         
   9   9   4        304.46        319.57        83.10 o                         
  10   9   4       5985.98       5749.09       135.05 o                         
  11   9   4       2185.32       2112.54       114.36 o                         
  12   9   4       1342.81       1178.11       121.21 o                         
  13   9   4       4831.07       5242.66       158.45 o                         
  14   9   4         14.80        201.47       156.58 o                         
 -13  10   4         93.05        341.20       156.87 o                         
 -12  10   4        614.60        695.29       183.37 o                         
 -11  10   4        945.24        807.83       134.02 o                         
 -10  10   4       1705.09       1545.77       109.79 o                         
  -9  10   4       3292.23       3321.16       112.42 o                         
  -8  10   4         84.70        108.02        80.36 o                         
  -7  10   4      10480.73      10369.71       137.39 o                         
  -6  10   4         10.83         28.28        58.74 o                         
  -5  10   4       1380.87       1299.76        65.33 o                         
  -4  10   4       3946.81       3826.28        83.14 o                         
  -3  10   4       1173.57       1245.93        69.31 o                         
  -2  10   4       7813.18       8026.86       122.20 o                         
  -1  10   4        156.93        227.74        54.32 o                         
   0  10   4      14180.74      13787.89       157.18 o                         
   1  10   4        687.15        643.13        50.83 o                         
   2  10   4       7702.41       7584.31       133.31 o                         
   3  10   4         61.33         69.02        42.21 o                         
   4  10   4       1352.07       1423.57        50.28 o                         
   5  10   4      10165.25      10016.10       142.27 o                         
   6  10   4        250.65        273.29        58.31 o                         
   7  10   4       7803.49       7829.15       122.56 o                         
   8  10   4        233.75        259.80        75.11 o                         
   9  10   4       5671.13       6222.04       128.14 o                         
  10  10   4         42.06        214.97        98.88 o                         
  11  10   4        474.41        446.43       107.96 o                         
  12  10   4       1385.25       1501.31       157.28 o                         
  13  10   4         88.09         82.55       130.60 o                         
 -13  11   4         39.02        123.20       165.58 o                         
 -12  11   4          9.65       -181.95       181.95 o                         
 -11  11   4         43.07       -120.04       128.00 o                         
 -10  11   4        179.77        122.07       107.61 o                         
  -9  11   4          5.24         33.71        98.94 o                         
  -8  11   4        419.69        413.82        96.52 o                         
  -7  11   4         96.37         59.68        78.09 o                         
  -6  11   4        670.01        497.65        67.45 o                         
  -5  11   4         96.94         63.08        64.40 o                         
  -4  11   4         31.85         39.21        66.79 o                         
  -3  11   4        430.38        551.63        63.71 o                         
  -2  11   4        830.63        816.64        63.30 o                         
  -1  11   4         75.68          8.95        55.09 o                         
   0  11   4       3612.64       3658.44        78.62 o                         
   1  11   4        994.13       1090.50        63.11 o                         
   2  11   4        314.18        273.12        53.80 o                         
   3  11   4        753.57        862.95        49.49 o                         
   4  11   4         26.63         60.07        49.53 o                         
   5  11   4        172.02        152.54        48.89 o                         
   6  11   4         42.17         53.05        52.86 o                         
   7  11   4       1080.18       1056.28        77.54 o                         
   8  11   4        444.72        929.71        98.93 o                         
   9  11   4        384.70        703.41       101.00 o                         
  10  11   4         40.91         58.18       118.00 o                         
  11  11   4         28.11        104.57       165.97 o                         
  12  11   4         42.23         97.33       136.22 o                         
  13  11   4        798.89       1231.95       197.52 o                         
 -12  12   4       1037.42       1624.62       218.08 o                         
 -11  12   4        251.11        294.44       132.86 o                         
 -10  12   4          4.86       -113.77       113.77 o                         
  -9  12   4        441.59        341.08       106.71 o                         
  -8  12   4         20.48        -98.04        98.04 o                         
  -7  12   4       1700.85       1836.09       107.53 o                         
  -6  12   4        548.67        674.59        76.10 o                         
  -5  12   4       1962.64       1925.35        68.08 o                         
  -4  12   4         23.55         -1.52        66.30 o                         
  -3  12   4       1457.32       1499.23        72.23 o                         
  -2  12   4       2549.19       2640.74        77.10 o                         
  -1  12   4         69.31        108.65        61.18 o                         
   0  12   4        690.30        745.53        61.55 o                         
   1  12   4        695.91        660.59        62.65 o                         
   2  12   4       1320.79       1530.24        74.02 o                         
   3  12   4        513.84        664.51        63.93 o                         
   4  12   4       1731.35       1702.70        79.71 o                         
   5  12   4        982.69        780.25        61.89 o                         
   6  12   4       1008.85       1127.15        73.55 o                         
   7  12   4       1582.03       1490.56        87.57 o                         
   8  12   4         13.65        -25.07        86.72 o                         
   9  12   4        947.18       1019.09        93.54 o                         
  10  12   4        257.53        360.36       106.27 o                         
  11  12   4        766.72        732.07       127.32 o                         
  12  12   4         28.63        264.32       166.50 o                         
 -11  13   4        470.00        744.06       142.65 o                         
 -10  13   4       2435.40       2435.43       170.60 o                         
  -9  13   4        143.42        413.70       175.36 o                         
  -8  13   4       5560.66       5054.84       150.98 o                         
  -7  13   4         38.61         66.69        89.51 o                         
  -6  13   4       5819.77       5708.28       115.95 o                         
  -5  13   4       3100.01       2918.63        95.38 o                         
  -4  13   4       3239.24       3287.76        79.21 o                         
  -3  13   4       8683.48       8928.37       128.19 o                         
  -2  13   4        778.28        767.10        72.34 o                         
  -1  13   4      12122.10      11958.05       143.30 o                         
   0  13   4         12.02         96.79        65.16 o                         
   1  13   4       7699.71       8113.12       111.05 o                         
   2  13   4       1087.00       1333.21        82.52 o                         
   3  13   4       4492.07       4234.05       110.14 o                         
   4  13   4       1846.96       1721.93       101.11 o                         
   5  13   4       2095.57       2278.34       119.60 o                         
   6  13   4       6857.15       6778.73       153.34 o                         
   7  13   4        149.66        208.21        69.99 o                         
   8  13   4       5430.57       4810.89       177.56 o                         
   9  13   4        273.89        281.21        96.03 o                         
  10  13   4       3718.51       3553.66       187.11 o                         
  11  13   4        641.56        662.56       160.14 o                         
 -10  14   4        777.19        894.73       155.97 o                         
  -9  14   4       9779.34       9600.42       222.76 o                         
  -8  14   4        384.83        402.55       107.36 o                         
  -7  14   4      10336.08      10248.07       183.16 o                         
  -6  14   4        920.95       1021.03        93.58 o                         
  -5  14   4      10206.27       9424.55       164.31 o                         
  -4  14   4       4648.60       4526.30       101.69 o                         
  -3  14   4       4587.57       4589.45       123.48 o                         
  -2  14   4      17155.35      17402.06       240.20 o                         
  -1  14   4       1587.36       1463.02        96.70 o                         
   0  14   4      14788.45      14258.74       188.11 o                         
   1  14   4        334.18        285.33        82.49 o                         
   2  14   4      10716.88      11036.29       186.06 o                         
   3  14   4       4531.19       4424.84       144.48 o                         
   4  14   4       4806.38       4484.22       148.07 o                         
   5  14   4       5825.70       5341.25       149.86 o                         
   6  14   4        999.80        695.46       205.07 o                         
   7  14   4      12344.80      12198.65       390.41 o                         
   8  14   4        380.01        128.77       102.94 o                         
   9  14   4       6211.00       6140.46       189.55 o                         
  10  14   4       1239.99       1202.96       150.03 o                         
  -9  15   4       1829.04       1863.96       127.42 o                         
  -8  15   4       7935.09       7252.43       165.98 o                         
  -7  15   4          1.27        -23.86       107.44 o                         
  -6  15   4       9362.87       8948.16       160.53 o                         
  -5  15   4       1758.24       1726.00        98.28 o                         
  -4  15   4       8664.67       8661.19       192.35 o                         
  -3  15   4       4162.49       4301.82       131.34 o                         
  -2  15   4        534.89        478.93       100.95 o                         
  -1  15   4      17151.54      17231.63       256.91 o                         
   0  15   4        380.39        252.86       103.87 o                         
   1  15   4      21740.53      22470.94       333.12 o                         
   2  15   4       2473.73       2644.37       112.10 o                         
   3  15   4       9871.51       9516.74       196.14 o                         
   4  15   4       5490.09       4755.91       159.74 o                         
   5  15   4       2492.98       2918.76       150.28 o                         
   6  15   4      10774.96      10553.30       265.39 o                         
   7  15   4         53.97        125.44       131.20 o                         
   8  15   4       8452.76       8051.74       244.69 o                         
   9  15   4        411.01        642.26       167.69 o                         
  -8  16   4        480.60        766.93       122.17 o                         
  -7  16   4       8894.72       8885.94       259.00 o                         
  -6  16   4        123.29        188.97       104.25 o                         
  -5  16   4       5849.02       5232.22       139.85 o                         
  -4  16   4       2032.51       1873.36       114.33 o                         
  -3  16   4       2712.78       3143.38       136.95 o                         
  -2  16   4      11783.93      12651.18       257.65 o                         
  -1  16   4        291.65        149.08       134.96 o                         
   0  16   4      15366.11      14813.88       264.32 o                         
   1  16   4         18.03         24.60       110.87 o                         
   2  16   4      14709.66      15331.06       298.19 o                         
   3  16   4        286.55        152.43       130.43 o                         
   4  16   4        486.61        690.88       177.07 o                         
   5  16   4       4138.16       3928.40       159.60 o                         
   6  16   4         33.24        -11.03       151.82 o                         
   7  16   4      12397.57      12206.39       336.42 o                         
   8  16   4         95.29        254.95       183.05 o                         
  -7  17   4        816.61       1248.96       150.63 o                         
  -6  17   4       3942.69       3882.31       171.51 o                         
  -5  17   4         49.20        184.47       124.05 o                         
  -4  17   4       1914.87       2138.13       129.28 o                         
  -3  17   4       3351.11       3567.75       156.12 o                         
  -2  17   4        427.24        473.01       143.45 o                         
  -1  17   4       7393.49       7747.20       294.33 o                         
   0  17   4          2.58       -188.08       188.08 o                         
   1  17   4       7892.93       8599.89       357.36 o                         
   2  17   4        105.35         96.03       144.46 o                         
   3  17   4       1873.83       1905.12       180.76 o                         
   4  17   4       1622.68       1231.26       182.80 o                         
   5  17   4        645.37        847.75       316.89 o                         
   6  17   4       6559.65       6489.21       224.54 o                         
   7  17   4         99.79        285.48       215.96 o                         
  -5  18   4        113.60        192.48       129.21 o                         
  -4  18   4        500.58        521.76       129.25 o                         
  -3  18   4        103.36        482.52       149.16 o                         
  -2  18   4       3109.54       3404.79       286.10 o                         
  -1  18   4        332.24        403.96       206.84 o                         
   0  18   4        594.81        348.26       255.17 o                         
   1  18   4        135.72         33.86       251.61 o                         
   2  18   4        692.95        883.59       185.45 o                         
   3  18   4        377.04        738.74       189.08 o                         
   4  18   4        108.11        316.27       207.59 o                         
   5  18   4        939.22        964.49       199.07 o                         
  -1  19   4         25.60        -31.76       321.38 o                         
   0  19   4         13.10        274.45       279.31 o                         
   1  19   4        150.09        397.12       271.98 o                         
 -16   1   5        669.86        563.64       195.52 o                         
 -15   1   5        629.90        824.42       179.98 o                         
 -14   1   5        598.49       1109.57       169.76 o                         
 -13   1   5       1632.93       2012.23       144.29 o                         
 -12   1   5        418.62        480.58       100.77 o                         
 -11   1   5       4618.18       4391.79        97.14 o                         
 -10   1   5        179.48        191.18        65.76 o                         
  -9   1   5       5255.30       5146.91        88.63 o                         
  -8   1   5       2272.85       2403.85        63.04 o                         
  -7   1   5        416.37        370.03        46.62 o                         
  -6   1   5       2475.41       2614.09        61.10 o                         
  -5   1   5       3374.28       3269.11        63.51 o                         
  -4   1   5      42328.93      41838.40       649.85 o                         
  -3   1   5       1882.92       2295.24        46.44 o                         
  -2   1   5      75474.68      76829.27       858.80 o                         
  -1   1   5       4061.81       5434.31        72.58 o                         
   0   1   5      10688.85      14170.43       179.23 o                         
   1   1   5        371.87        247.67        18.98 o                         
   2   1   5       1253.04       1045.93        26.15 o                         
   3   1   5      34442.69      35101.95       302.94 o                         
   4   1   5       4197.94       4089.84        44.67 o                         
   5   1   5       8274.57       9694.73        90.78 o                         
   6   1   5         96.12        148.46        27.68 o                         
   7   1   5       4276.61       5056.44        65.27 o                         
   8   1   5       2919.90       2946.68        57.34 o                         
   9   1   5         33.33        -28.63        48.08 o                         
  10   1   5       5135.88       4870.97        85.67 o                         
  11   1   5         29.35         60.97        63.72 o                         
  12   1   5       6225.75       6765.62       119.35 o                         
  13   1   5         73.54        459.11        84.44 o                         
  14   1   5       2699.54       2579.11       112.97 o                         
  15   1   5        153.33        517.31       188.11 o                         
 -15   2   5       2297.84       2671.23       177.70 o                         
 -14   2   5       4826.79       5239.25       209.74 o                         
 -13   2   5       1800.36       2229.49       145.58 o                         
 -12   2   5       7960.25       7826.98       158.85 o                         
 -11   2   5       1160.31       1526.72        75.09 o                         
 -10   2   5      11900.78      11143.34       134.79 o                         
  -9   2   5        670.65        840.11        59.35 o                         
  -8   2   5       5466.93       4916.87        94.56 o                         
  -7   2   5      19051.05      19442.97       223.12 o                         
  -6   2   5       2440.27       2825.17        84.14 o                         
  -5   2   5      53153.10      56098.29       599.41 o                         
  -4   2   5       9063.56      10643.71       133.44 o                         
  -3   2   5      42922.96      45258.19       454.58 o                         
  -2   2   5        549.41        525.16        32.30 o                         
  -1   2   5      60130.96      61027.96       568.33 o                         
   0   2   5       1905.97       2362.34        52.94 o                         
   1   2   5      10827.94      10778.56       133.03 o                         
   2   2   5      53026.75      54057.41       571.07 o                         
   3   2   5       2100.97       3139.32        41.15 o                         
   4   2   5      39714.41      42198.61       349.49 o                         
   5   2   5       2840.56       2603.57        41.64 o                         
   6   2   5      13572.02      13889.60       125.07 o                         
   7   2   5       4093.83       3755.79        55.16 o                         
   8   2   5       2625.45       2800.53        51.27 o                         
   9   2   5      10186.24       9623.42       100.94 o                         
  10   2   5        415.05        401.16        57.58 o                         
  11   2   5      12636.51      12406.19       140.81 o                         
  12   2   5       1054.41       1526.71        99.18 o                         
  13   2   5       8312.01       8354.94       144.84 o                         
  14   2   5        933.35        891.60       109.65 o                         
  15   2   5       3428.18       3601.81       167.50 o                         
 -15   3   5       3018.08       3216.65       166.96 o                         
 -14   3   5       1856.66       2049.07       146.53 o                         
 -13   3   5      12914.74      13035.63       233.37 o                         
 -12   3   5       3549.51       4202.80       135.25 o                         
 -11   3   5      17124.60      17988.49       193.46 o                         
 -10   3   5        566.21        670.58        70.50 o                         
  -9   3   5      20227.73      19337.52       253.48 o                         
  -8   3   5       5473.34       5555.22        93.36 o                         
  -7   3   5      17415.40      17735.87       209.29 o                         
  -6   3   5      33476.34      34459.72       329.02 o                         
  -5   3   5       5123.65       5454.49        72.83 o                         
  -4   3   5      45477.40      48219.32       487.56 o                         
  -3   3   5       1357.30       1542.91        39.42 o                         
  -2   3   5      51307.25      52639.08       471.75 o                         
  -1   3   5      41224.35      43298.47       430.21 o                         
   0   3   5       6284.03       6075.72        82.26 o                         
   1   3   5      13698.79      14127.89       215.01 o                         
   2   3   5      29669.29      33547.71       456.60 o                         
   3   3   5      42028.18      45223.89       407.04 o                         
   4   3   5       8442.29       7957.04       102.10 o                         
   5   3   5      39305.98      36124.04       329.71 o                         
   6   3   5      14789.87      14242.04       192.26 o                         
   7   3   5      13853.42      13166.52       115.92 o                         
   8   3   5      15268.14      14992.47       133.97 o                         
   9   3   5       1708.26       1686.43        50.26 o                         
  10   3   5      18246.32      17006.96       185.32 o                         
  11   3   5        161.10        252.34        65.36 o                         
  12   3   5      16851.28      17238.15       238.43 o                         
  13   3   5       1594.45       1897.97       102.38 o                         
  14   3   5       7868.51       8207.26       191.60 o                         
  15   3   5       2881.39       3127.38       181.79 o                         
 -15   4   5       3800.53       4121.65       204.65 o                         
 -14   4   5      10769.62      10637.29       358.87 o                         
 -13   4   5       2044.99       2162.54       127.06 o                         
 -12   4   5      15457.13      15686.19       213.86 o                         
 -11   4   5       1193.93       1475.22        83.97 o                         
 -10   4   5      18082.98      17848.05       221.45 o                         
  -9   4   5       2023.68       2081.65        72.54 o                         
  -8   4   5      16843.20      16985.71       187.80 o                         
  -7   4   5      20671.31      20781.94       274.52 o                         
  -6   4   5      10277.06      10045.97       125.42 o                         
  -5   4   5      71968.00      72893.55       691.85 o                         
  -4   4   5        439.52        513.82        41.06 o                         
  -3   4   5      28191.25      29723.59       307.71 o                         
  -2   4   5       4760.43       5501.61        82.92 o                         
  -1   4   5      35429.08      37374.05       357.41 o                         
   0   4   5      14212.44      15491.30       158.34 o                         
   1   4   5       8184.26       7639.97        91.49 o                         
   2   4   5      83795.15      83946.98       826.12 o                         
   3   4   5       2669.48       3827.00        54.03 o                         
   4   4   5      74157.68      77160.07       808.96 o                         
   5   4   5        689.10        716.67        37.53 o                         
   6   4   5      39760.54      37715.65       368.35 o                         
   7   4   5       6420.03       6169.43       119.41 o                         
   8   4   5       5004.08       4645.10        64.45 o                         
   9   4   5      12894.43      11783.18       146.21 o                         
  10   4   5        674.63        774.04        49.14 o                         
  11   4   5      19279.38      18323.26       213.86 o                         
  12   4   5        450.88        725.68        79.68 o                         
  13   4   5       8344.88       7830.14       380.26 o                         
  14   4   5       2075.57       1898.90       194.11 o                         
  15   4   5       3856.10       4408.18       198.26 o                         
 -15   5   5       2293.40       2295.77       184.77 o                         
 -14   5   5       1539.87       2038.93       160.73 o                         
 -13   5   5      10043.71      10614.89       232.26 o                         
 -12   5   5       1635.35       1721.73       117.18 o                         
 -11   5   5      14341.88      13074.29       307.06 o                         
 -10   5   5          7.46        206.77        69.31 o                         
  -9   5   5      13923.27      14557.74       187.65 o                         
  -8   5   5       3309.34       3161.49        78.40 o                         
  -7   5   5       4245.85       3993.62        86.56 o                         
  -6   5   5      23651.80      22905.72       292.58 o                         
  -5   5   5       2612.17       2805.98        67.01 o                         
  -4   5   5      31528.25      32772.26       309.37 o                         
  -3   5   5        250.17        122.64        31.98 o                         
  -2   5   5      44569.55      44598.34       473.87 o                         
  -1   5   5       6176.11       5277.13        74.91 o                         
   0   5   5       1650.33       2329.81        45.30 o                         
   1   5   5       4567.41       5206.01        74.96 o                         
   2   5   5       2721.55       2334.40        46.54 o                         
   3   5   5      76292.08      76147.89       797.30 o                         
   4   5   5       2361.85       1743.81        38.57 o                         
   5   5   5      18809.75      18189.72       198.17 o                         
   6   5   5       2025.47       1697.71        46.54 o                         
   7   5   5      11940.31      11760.26       117.11 o                         
   8   5   5      11272.52      11541.80       131.54 o                         
   9   5   5         85.60         84.15        49.18 o                         
  10   5   5      16527.80      14742.66       164.26 o                         
  11   5   5        199.25        446.11        57.21 o                         
  12   5   5      12608.29      12674.30       239.44 o                         
  13   5   5        539.02        491.90       104.73 o                         
  14   5   5       5330.51       5041.32       228.28 o                         
  15   5   5       1583.91       1894.93       211.55 o                         
 -15   6   5        583.05        853.30       191.53 o                         
 -14   6   5       2254.82       2375.90       161.44 o                         
 -13   6   5       1360.42       1519.33       118.29 o                         
 -12   6   5       5250.87       5137.39       134.23 o                         
 -11   6   5        506.36        575.78        99.20 o                         
 -10   6   5       8529.87       8765.04       167.48 o                         
  -9   6   5        138.22         87.19        67.29 o                         
  -8   6   5       2843.47       2996.10        83.77 o                         
  -7   6   5       2554.97       2159.33        63.78 o                         
  -6   6   5       1919.67       1837.43        71.26 o                         
  -5   6   5      28088.25      26290.43       304.04 o                         
  -4   6   5        810.45        885.70        42.31 o                         
  -3   6   5       5660.15       4541.86        68.25 o                         
  -2   6   5         95.70        112.49        31.68 o                         
  -1   6   5      12779.15      14969.43       187.84 o                         
   0   6   5       2157.75       2459.94        44.20 o                         
   1   6   5       3959.50       3962.36        64.61 o                         
   2   6   5      25162.43      23993.18       248.40 o                         
   3   6   5       2520.30       1725.00        43.33 o                         
   4   6   5      12957.42      14043.28       155.22 o                         
   5   6   5       2051.18       2085.56        52.20 o                         
   6   6   5      17915.13      15872.59       169.73 o                         
   7   6   5       4743.69       4149.33        78.54 o                         
   8   6   5       2723.24       2838.12        67.00 o                         
   9   6   5       3356.15       3061.56        78.27 o                         
  10   6   5        227.39        324.63        67.39 o                         
  11   6   5       5324.79       5668.06       115.23 o                         
  12   6   5        603.45        612.17       102.40 o                         
  13   6   5       2446.98       2587.73       162.03 o                         
  14   6   5        968.73        896.36       194.32 o                         
  15   6   5       1367.77       1857.98       225.05 o                         
 -14   7   5         26.26        318.92       140.36 o                         
 -13   7   5         68.68          7.49       143.55 o                         
 -12   7   5        858.73        816.57       128.34 o                         
 -11   7   5       1085.97       1080.13       105.40 o                         
 -10   7   5          3.22         -3.67        91.45 o                         
  -9   7   5       1950.56       2175.25        83.40 o                         
  -8   7   5         21.28         -7.79        65.57 o                         
  -7   7   5        431.95        388.04        56.65 o                         
  -6   7   5      11458.46      10312.21       126.33 o                         
  -5   7   5         78.37        204.81        48.36 o                         
  -4   7   5        481.03        585.51        42.82 o                         
  -3   7   5       2418.08       1995.57        44.47 o                         
  -2   7   5       1821.73       1384.96        44.71 o                         
  -1   7   5       4366.41       3967.55        66.48 o                         
   0   7   5       3030.70       3647.27        53.29 o                         
   1   7   5        525.75        460.39        39.09 o                         
   2   7   5         62.46         68.53        46.05 o                         
   3   7   5       6159.69       6154.27       116.88 o                         
   4   7   5         67.50         18.34        36.07 o                         
   5   7   5       3149.52       3006.42        64.77 o                         
   6   7   5        347.68        109.61        44.27 o                         
   7   7   5       1624.83       1822.33        82.81 o                         
   8   7   5       1723.50       1822.92        77.96 o                         
   9   7   5         24.38        -26.98        63.51 o                         
  10   7   5       2540.22       2544.17        95.53 o                         
  11   7   5         28.52        115.39        87.40 o                         
  12   7   5       1306.20       1369.59       127.42 o                         
  13   7   5        107.76        285.22       158.80 o                         
  14   7   5        431.15        796.83       310.71 o                         
 -14   8   5         34.56        388.39       158.19 o                         
 -13   8   5         46.66        335.67       147.10 o                         
 -12   8   5       1282.16       1348.80       151.47 o                         
 -11   8   5       1068.80       1079.03       148.06 o                         
 -10   8   5        383.72        239.04       102.39 o                         
  -9   8   5         13.05        -77.76        82.70 o                         
  -8   8   5        686.74        581.22        68.77 o                         
  -7   8   5       2080.53       1870.53        66.21 o                         
  -6   8   5        315.76        256.24        57.78 o                         
  -5   8   5         75.55         99.29        43.32 o                         
  -4   8   5        265.46        328.88        44.87 o                         
  -3   8   5        760.16        850.05        41.84 o                         
  -2   8   5         10.96        -19.41        52.78 o                         
  -1   8   5       3829.25       3804.27        68.12 o                         
   0   8   5        270.22        276.80        38.39 o                         
   1   8   5       2080.91       2390.26        63.16 o                         
   2   8   5       1722.00       2159.55        99.35 o                         
   3   8   5        102.55        121.73        42.94 o                         
   4   8   5        181.90        134.03        41.70 o                         
   5   8   5          6.28         13.42        39.42 o                         
   6   8   5         62.19         93.26        47.56 o                         
   7   8   5        214.79        153.38        59.89 o                         
   8   8   5       3351.26       3142.77       103.93 o                         
   9   8   5        409.78        355.82        74.96 o                         
  10   8   5        701.39        810.30        91.79 o                         
  11   8   5        114.42         64.23       100.47 o                         
  12   8   5        279.86        384.02       127.38 o                         
  13   8   5         92.31         47.92       145.05 o                         
  14   8   5         49.43        211.24       197.82 o                         
 -14   9   5        772.15        844.03       217.38 o                         
 -13   9   5       3271.40       2931.08       147.25 o                         
 -12   9   5        760.60        999.90       125.68 o                         
 -11   9   5       5518.65       5651.98       151.76 o                         
 -10   9   5        417.37        422.53       100.73 o                         
  -9   9   5       3618.20       3098.06        97.17 o                         
  -8   9   5       1858.72       1419.91        76.84 o                         
  -7   9   5       2576.26       2890.02        79.02 o                         
  -6   9   5       3415.01       3575.93        76.72 o                         
  -5   9   5       1415.03       1089.85        55.71 o                         
  -4   9   5      14973.42      14472.38       150.59 o                         
  -3   9   5        195.64        141.49        46.26 o                         
  -2   9   5       3921.07       4628.24        92.01 o                         
  -1   9   5        363.48        537.81        50.91 o                         
   0   9   5       6687.04       6461.72        88.92 o                         
   1   9   5      15613.36      15575.33       250.74 o                         
   2   9   5        430.98        577.20        52.68 o                         
   3   9   5       5319.91       5561.33        89.90 o                         
   4   9   5         37.88        -32.02        46.87 o                         
   5   9   5       8460.42       8271.74       106.57 o                         
   6   9   5       2285.91       2048.78        64.09 o                         
   7   9   5       5152.68       4371.71        92.42 o                         
   8   9   5       2321.21       2177.91        75.82 o                         
   9   9   5       2251.35       2740.69        92.82 o                         
  10   9   5       6403.02       6565.30       129.28 o                         
  11   9   5        447.35        739.25       106.12 o                         
  12   9   5       4051.66       3990.74       139.00 o                         
  13   9   5         16.31        193.67       140.58 o                         
 -13  10   5        935.69        812.93       134.77 o                         
 -12  10   5       8512.00       8302.68       184.00 o                         
 -11  10   5        118.55        104.81       112.18 o                         
 -10  10   5       7827.64       7827.71       169.32 o                         
  -9  10   5        329.04        278.85        95.13 o                         
  -8  10   5       8632.96       8512.18       140.46 o                         
  -7  10   5       9102.64       8773.81       121.14 o                         
  -6  10   5       2653.69       2423.11        68.35 o                         
  -5  10   5      15462.77      14639.18       153.47 o                         
  -4  10   5        246.89        369.99        48.47 o                         
  -3  10   5      20643.70      21717.86       216.29 o                         
  -2  10   5        756.24        946.50        60.72 o                         
  -1  10   5      13934.99      14329.76       154.12 o                         
   0  10   5       7800.73       7351.79        95.49 o                         
   1  10   5       5833.44       6190.98        93.55 o                         
   2  10   5      24378.80      25327.12       283.29 o                         
   3  10   5         46.17        -10.68        49.45 o                         
   4  10   5      21191.31      19857.36       227.07 o                         
   5  10   5        480.60        309.64        52.06 o                         
   6  10   5      14180.79      14091.43       142.42 o                         
   7  10   5       1636.91       1534.41        66.04 o                         
   8  10   5       6561.78       6176.06       112.96 o                         
   9  10   5       8464.02       8314.16       123.19 o                         
  10  10   5         73.14        218.79        86.06 o                         
  11  10   5      10462.00       9943.41       192.97 o                         
  12  10   5        239.48        250.30       131.88 o                         
  13  10   5       5032.94       5483.63       186.38 o                         
 -13  11   5       9137.39       9454.32       265.50 o                         
 -12  11   5        727.04        630.38       186.84 o                         
 -11  11   5       9722.66       9626.34       214.78 o                         
 -10  11   5         46.06        256.96       107.49 o                         
  -9  11   5       8778.04       9104.35       215.10 o                         
  -8  11   5       6684.04       6695.04       139.03 o                         
  -7  11   5       6629.11       6501.43       149.24 o                         
  -6  11   5      17532.13      16971.96       175.17 o                         
  -5  11   5       3732.57       3747.85        79.57 o                         
  -4  11   5      35270.66      34871.02       296.35 o                         
  -3  11   5        491.17        473.68        58.98 o                         
  -2  11   5      26955.55      26661.79       259.77 o                         
  -1  11   5       1186.19       1077.79        57.89 o                         
   0  11   5       8835.99       8446.78       112.46 o                         
   1  11   5      23710.63      23124.65       222.79 o                         
   2  11   5       1264.92       1565.20        65.12 o                         
   3  11   5      23755.20      23745.18       219.97 o                         
   4  11   5         13.41        -59.60        63.43 o                         
   5  11   5      24352.04      23660.58       231.70 o                         
   6  11   5       4000.14       3625.89        75.93 o                         
   7  11   5      11385.26      10927.70       143.44 o                         
   8  11   5       8463.71       7530.14       113.97 o                         
   9  11   5        755.03        783.08        80.44 o                         
  10  11   5      16453.86      16511.90       227.48 o                         
  11  11   5         36.41        165.16       116.31 o                         
  12  11   5      12434.42      12216.14       286.57 o                         
 -12  12   5       9500.49       9912.27       253.52 o                         
 -11  12   5        389.64        177.92       164.71 o                         
 -10  12   5       4798.37       4650.85       135.33 o                         
  -9  12   5        640.66        675.95        97.07 o                         
  -8  12   5       6648.86       5855.62       126.07 o                         
  -7  12   5      12729.07      11328.34       181.13 o                         
  -6  12   5       4616.47       4820.83       103.49 o                         
  -5  12   5      22496.36      22733.12       225.64 o                         
  -4  12   5        955.22        914.21        63.55 o                         
  -3  12   5      28664.51      27663.57       253.19 o                         
  -2  12   5        298.69        262.94        61.68 o                         
  -1  12   5      15202.81      15748.55       168.15 o                         
   0  12   5       7656.49       7874.14       133.64 o                         
   1  12   5       2790.93       2816.81        78.08 o                         
   2  12   5      28228.24      28105.83       289.81 o                         
   3  12   5        386.39        463.39        62.51 o                         
   4  12   5      25934.08      25465.29       262.39 o                         
   5  12   5        178.67         56.32        78.69 o                         
   6  12   5      17945.67      17950.73       300.01 o                         
   7  12   5       4538.38       4076.82        94.25 o                         
   8  12   5       2745.21       2935.93       128.59 o                         
   9  12   5       7245.55       6712.75       137.69 o                         
  10  12   5        362.84        639.18        85.63 o                         
  11  12   5      11325.27      11286.51       310.81 o                         
  12  12   5        115.74        623.43       190.84 o                         
 -11  13   5       4395.94       5038.72       185.68 o                         
 -10  13   5          6.87        141.84       110.05 o                         
  -9  13   5       5117.59       4956.60       179.02 o                         
  -8  13   5       1269.68       1553.02       129.75 o                         
  -7  13   5       2968.39       2495.85       110.35 o                         
  -6  13   5       8119.43       7662.34       136.04 o                         
  -5  13   5        875.12        830.73        80.55 o                         
  -4  13   5      11211.92      10946.91       140.60 o                         
  -3  13   5         20.38         21.13        68.32 o                         
  -2  13   5       8620.90       8774.17       127.07 o                         
  -1  13   5       1497.28       1506.91        71.88 o                         
   0  13   5       5355.93       5548.17       100.73 o                         
   1  13   5       7103.85       7225.14       109.10 o                         
   2  13   5         61.45        102.86        77.55 o                         
   3  13   5      15903.18      15755.11       210.86 o                         
   4  13   5         95.90        106.99       100.39 o                         
   5  13   5      11368.26      11021.31       280.82 o                         
   6  13   5        562.30        530.01       113.58 o                         
   7  13   5       2809.56       3007.29       137.72 o                         
   8  13   5       2809.77       2781.54       163.03 o                         
   9  13   5        725.63       1406.74       102.49 o                         
  10  13   5       7035.70       7992.55       203.46 o                         
  11  13   5        237.96        473.60       184.57 o                         
 -10  14   5       1454.89       1873.23       133.96 o                         
  -9  14   5         28.13         11.69       118.45 o                         
  -8  14   5       1017.87       1024.39       118.96 o                         
  -7  14   5        478.64        335.28       116.05 o                         
  -6  14   5         71.20         56.09       100.32 o                         
  -5  14   5       5078.01       5599.57       121.23 o                         
  -4  14   5        409.35        284.89        85.46 o                         
  -3  14   5       3904.14       3872.61       104.01 o                         
  -2  14   5         15.45         80.59        90.64 o                         
  -1  14   5        231.18        339.92        86.78 o                         
   0  14   5        671.96        905.68        87.48 o                         
   1  14   5        102.41        168.53        84.92 o                         
   2  14   5       7168.71       7078.76       140.60 o                         
   3  14   5          5.58         62.99        90.95 o                         
   4  14   5       5772.72       6087.07       174.25 o                         
   5  14   5         32.02         15.50       106.28 o                         
   6  14   5       2273.46       2306.60       134.51 o                         
   7  14   5        132.51        -15.79       117.79 o                         
   8  14   5        401.43        403.12       119.33 o                         
   9  14   5        994.48       1238.07       241.45 o                         
  10  14   5        329.29        771.66       173.74 o                         
  -9  15   5        120.40        212.73       121.68 o                         
  -8  15   5        217.02        164.51       159.51 o                         
  -7  15   5          1.22         90.13       111.37 o                         
  -6  15   5          1.70        -50.29       100.00 o                         
  -5  15   5        238.43        254.49        95.58 o                         
  -4  15   5        207.60        284.99        89.05 o                         
  -3  15   5         37.25          4.79       112.35 o                         
  -2  15   5         43.92        144.46       102.41 o                         
  -1  15   5         24.14        124.58       107.46 o                         
   0  15   5         40.93        135.02       111.95 o                         
   1  15   5        259.18        315.44        98.54 o                         
   2  15   5         95.08         88.80       107.51 o                         
   3  15   5        170.26        350.85       106.27 o                         
   4  15   5         16.21        -68.35       122.68 o                         
   5  15   5         94.61         68.57       104.98 o                         
   6  15   5         23.63         23.92       146.68 o                         
   7  15   5          7.36         48.59       169.61 o                         
   8  15   5         25.25        250.03       200.35 o                         
   9  15   5        252.56        444.62       167.66 o                         
  -8  16   5        563.55        726.89       119.46 o                         
  -7  16   5       1216.51       1322.58       118.20 o                         
  -6  16   5        179.86        140.66       101.13 o                         
  -5  16   5       1914.28       1544.09       104.60 o                         
  -4  16   5         29.18         87.40        98.65 o                         
  -3  16   5       1654.66       1820.81       112.05 o                         
  -2  16   5        416.69        583.50       122.36 o                         
  -1  16   5       1429.61       1299.95       133.61 o                         
   0  16   5       1632.23       1382.68       128.15 o                         
   1  16   5        913.21        973.30       168.13 o                         
   2  16   5       1396.63       1427.77       173.52 o                         
   3  16   5        105.50         72.26       133.15 o                         
   4  16   5       2957.95       2944.45       168.46 o                         
   5  16   5         20.67         85.88       121.78 o                         
   6  16   5       1384.10       1405.76       161.76 o                         
   7  16   5        108.92       -111.30       238.03 o                         
   8  16   5       1181.86       1737.99       196.58 o                         
  -7  17   5        906.93        749.33       121.75 o                         
  -6  17   5       1913.49       2044.59       124.38 o                         
  -5  17   5        417.53        403.94       117.79 o                         
  -4  17   5       4275.09       4418.93       131.50 o                         
  -3  17   5        111.28        203.63       110.22 o                         
  -2  17   5       5007.48       4339.29       180.18 o                         
  -1  17   5       1641.69       1401.77       209.62 o                         
   0  17   5       2484.19       3109.68       320.93 o                         
   1  17   5       5375.57       5898.01       318.13 o                         
   2  17   5        423.71        524.84       167.36 o                         
   3  17   5       4647.72       4444.43       191.69 o                         
   4  17   5         54.51        -78.81       159.18 o                         
   5  17   5       6454.29       6174.29       233.64 o                         
   6  17   5        503.42        280.76       191.02 o                         
   7  17   5       2971.40       2599.29       281.26 o                         
  -5  18   5       3687.07       3649.15       148.53 o                         
  -4  18   5         71.40        309.55       121.09 o                         
  -3  18   5       9343.52       9969.30       224.63 o                         
  -2  18   5        296.75        490.22       208.10 o                         
  -1  18   5       3819.38       4300.40       690.73 o                         
   0  18   5       4735.48       4196.78       398.44 o                         
   1  18   5       1468.90       1472.13       263.59 o                         
   2  18   5       7202.84       6817.92       245.47 o                         
   3  18   5        329.06        620.16       221.73 o                         
   4  18   5       7382.22       7809.88       321.38 o                         
   5  18   5        546.28        639.92       189.00 o                         
   0  19   5       3393.98       4999.26       543.64 o                         
 -15   0   6      10869.46      11889.08       540.09 o                         
 -14   0   6        417.45       1166.82       290.70 o                         
 -13   0   6       7260.72       7421.46       576.66 o                         
 -12   0   6       2096.01       1972.95       175.00 o                         
 -11   0   6       7228.28       6928.25       171.84 o                         
 -10   0   6      25269.86      26816.83       350.35 o                         
  -9   0   6       3657.63       3455.95        96.94 o                         
  -8   0   6      47342.29      48981.79       626.28 o                         
  -7   0   6       1257.86       1427.36        94.06 o                         
  -6   0   6      42881.63      42558.19       664.76 o                         
  -5   0   6        148.74        176.92        55.06 o                         
  -4   0   6      18736.28      17367.24       323.50 o                         
  -3   0   6      68024.17      62096.98      1101.68 o                         
  -2   0   6       1358.83       1117.21        41.60 o                         
  -1   0   6      40405.91      45863.01       745.58 o                         
   0   0   6         87.12        483.73        31.29 o                         
   1   0   6      52816.87      50108.38       604.27 o                         
   2   0   6      18255.19      15606.41       218.52 o                         
   3   0   6      58754.31      62177.02       696.43 o                         
   4   0   6      28624.64      31331.76       361.43 o                         
   5   0   6      13593.26      13246.61       169.48 o                         
   6   0   6      57427.16      53938.48       623.08 o                         
   7   0   6        140.57        109.58        49.80 o                         
   8   0   6      31680.42      28581.44       550.56 o                         
   9   0   6        146.69        174.03        79.15 o                         
  10   0   6      14720.03      14702.07       214.83 o                         
  11   0   6       6051.11       6495.34       150.91 o                         
  12   0   6       1101.04       1170.97       110.16 o                         
  13   0   6       5989.00       6203.85       219.68 o                         
  14   0   6         73.12        291.68       141.64 o                         
  15   0   6      10940.39      11225.69       477.75 o                         
 -15   1   6         61.81        658.99       179.90 o                         
 -14   1   6       8020.58       8359.42       244.87 o                         
 -13   1   6        157.97        229.87       131.93 o                         
 -12   1   6       6908.58       7197.76       172.30 o                         
 -11   1   6       8604.45       8842.24       135.85 o                         
 -10   1   6       3098.69       2867.70        75.96 o                         
  -9   1   6      24493.99      25479.45       233.84 o                         
  -8   1   6       4965.02       5049.57        82.05 o                         
  -7   1   6      48767.21      48957.07       504.18 o                         
  -6   1   6       4288.85       4004.14        81.33 o                         
  -5   1   6      14694.62      14887.01       205.27 o                         
  -4   1   6      37221.31      39916.09       405.56 o                         
  -3   1   6      29569.56      28646.01       278.78 o                         
  -2   1   6      44027.48      42736.44       449.10 o                         
  -1   1   6       3068.42       3292.65        45.04 o                         
   0   1   6      75547.97      82781.33       914.43 o                         
   1   1   6        710.19        653.89        19.95 o                         
   2   1   6      65177.67      65118.23       637.78 o                         
   3   1   6      13872.08      13029.93       117.39 o                         
   4   1   6       7581.02       7866.16        72.83 o                         
   5   1   6      23000.83      23341.01       184.27 o                         
   6   1   6       3590.47       3629.72        45.68 o                         
   7   1   6      44144.59      42511.32       349.07 o                         
   8   1   6         61.53         60.96        41.54 o                         
   9   1   6      20167.68      18824.16       178.34 o                         
  10   1   6       2540.46       2382.68        69.09 o                         
  11   1   6       5307.25       5061.30        90.35 o                         
  12   1   6       5206.90       5208.47       118.63 o                         
  13   1   6        179.51        297.18        82.44 o                         
  14   1   6       7736.62       8157.70       184.17 o                         
  15   1   6        251.31        518.25       141.96 o                         
 -15   2   6       3876.10       4469.14       232.12 o                         
 -14   2   6         21.70        129.59       165.17 o                         
 -13   2   6       3891.37       4331.92       164.25 o                         
 -12   2   6       3145.15       3362.00       179.25 o                         
 -11   2   6       1029.51        999.15        74.96 o                         
 -10   2   6       6230.94       6101.37        92.01 o                         
  -9   2   6       3161.88       3304.77        71.76 o                         
  -8   2   6      21850.49      21494.05       209.88 o                         
  -7   2   6        362.13        398.60        53.38 o                         
  -6   2   6      10926.12      11081.57       127.92 o                         
  -5   2   6       7077.29       7534.13       110.01 o                         
  -4   2   6      17614.16      18010.76       178.75 o                         
  -3   2   6      44519.82      46213.56       446.73 o                         
  -2   2   6       6407.44       6664.12        96.38 o                         
  -1   2   6      38942.23      38874.12       335.28 o                         
   0   2   6       1008.13       1733.03        31.87 o                         
   1   2   6      25867.77      29566.80       282.07 o                         
   2   2   6       1922.06       1708.00        33.16 o                         
   3   2   6      16921.40      15684.88       143.56 o                         
   4   2   6      13467.54      13046.60       124.32 o                         
   5   2   6        689.57        530.58        23.42 o                         
   6   2   6      21506.87      21245.54       169.33 o                         
   7   2   6        336.30        349.29        33.52 o                         
   8   2   6      22168.34      21836.25       182.85 o                         
   9   2   6        318.53        401.84        45.30 o                         
  10   2   6       8469.29       8002.75       113.58 o                         
  11   2   6       3909.79       3888.30        90.74 o                         
  12   2   6       2387.83       2662.09        97.68 o                         
  13   2   6       4436.02       4438.75       116.09 o                         
  14   2   6        335.20        492.54       107.39 o                         
  15   2   6       5587.62       5995.98       254.69 o                         
 -15   3   6         25.87         12.19       151.96 o                         
 -14   3   6        974.75       1445.29       214.55 o                         
 -13   3   6        337.72        500.82       126.26 o                         
 -12   3   6       2299.45       2637.11       219.98 o                         
 -11   3   6       1703.36       1922.47        86.76 o                         
 -10   3   6         74.83        102.84        62.38 o                         
  -9   3   6        281.28        182.62        61.15 o                         
  -8   3   6       6363.11       6253.87        96.51 o                         
  -7   3   6       6728.06       5918.73        86.12 o                         
  -6   3   6        242.22        320.33        42.35 o                         
  -5   3   6        134.17        149.44        37.80 o                         
  -4   3   6       9848.39      10781.97       134.03 o                         
  -3   3   6         86.91        142.51        27.47 o                         
  -2   3   6       1277.68       1190.80        29.59 o                         
  -1   3   6        541.41        686.55        20.98 o                         
   0   3   6      11125.17      11846.04       135.50 o                         
   1   3   6        797.11        754.42        27.35 o                         
   2   3   6      18358.87      18818.52       196.74 o                         
   3   3   6        578.59        791.99        24.81 o                         
   4   3   6        567.30        490.94        25.89 o                         
   5   3   6       1446.14       1402.28        50.61 o                         
   6   3   6        920.41        625.65        33.05 o                         
   7   3   6       6114.86       6080.23        70.13 o                         
   8   3   6        119.79        135.12        38.19 o                         
   9   3   6       2182.97       2026.76        52.99 o                         
  10   3   6        874.31        794.53        53.15 o                         
  11   3   6       1387.84       1265.55        66.79 o                         
  12   3   6        653.64        764.43        82.10 o                         
  13   3   6        288.04        363.69        92.79 o                         
  14   3   6        784.66       1119.99       158.23 o                         
  15   3   6         19.40        401.26       175.32 o                         
 -15   4   6          6.43        134.90       220.23 o                         
 -14   4   6        125.35        -40.59       176.42 o                         
 -13   4   6         63.64        262.57       122.14 o                         
 -12   4   6        157.32        250.11       102.83 o                         
 -11   4   6         81.30         79.21       110.90 o                         
 -10   4   6        448.86        473.21        64.42 o                         
  -9   4   6          0.30        -60.24        60.24 o                         
  -8   4   6        160.29        118.98        52.43 o                         
  -7   4   6        259.51        387.01        52.36 o                         
  -6   4   6       1747.26       1581.40        52.49 o                         
  -5   4   6        327.11        210.22        39.29 o                         
  -4   4   6        109.36         51.36        35.96 o                         
  -3   4   6       4036.89       4578.03        67.19 o                         
  -2   4   6       8670.49       7934.16        82.22 o                         
  -1   4   6      11273.16      11951.76       110.29 o                         
   0   4   6       4674.43       4476.81        54.46 o                         
   1   4   6      10456.88       9492.56       117.79 o                         
   2   4   6        801.55        558.56        28.60 o                         
   3   4   6       4589.66       4043.93        78.57 o                         
   4   4   6       1607.14       1632.64        44.45 o                         
   5   4   6         24.42         24.30        31.01 o                         
   6   4   6        119.43        116.84        40.07 o                         
   7   4   6        278.88        380.20        37.55 o                         
   8   4   6          8.04         56.48        36.96 o                         
   9   4   6        633.81        506.15        45.99 o                         
  10   4   6        268.03        235.06        50.75 o                         
  11   4   6         32.58         83.38        56.90 o                         
  12   4   6         12.46        133.82        72.39 o                         
  13   4   6        625.92        681.93       100.22 o                         
  14   4   6         16.16        224.37       189.73 o                         
  15   4   6         53.88        390.69       190.86 o                         
 -15   5   6         24.06        433.73       169.75 o                         
 -14   5   6       3174.09       3776.44       151.97 o                         
 -13   5   6        618.40        568.90       108.94 o                         
 -12   5   6        636.77        768.21       109.98 o                         
 -11   5   6       1285.09       1210.90       106.28 o                         
 -10   5   6        954.06        852.88        74.26 o                         
  -9   5   6       9241.91       9360.70       201.86 o                         
  -8   5   6        150.95        205.28        59.19 o                         
  -7   5   6       4870.49       5520.54       103.56 o                         
  -6   5   6       2935.69       3046.91        81.64 o                         
  -5   5   6       5067.68       5399.64        90.59 o                         
  -4   5   6       7010.88       6676.39        95.52 o                         
  -3   5   6      11851.41      13405.16       140.26 o                         
  -2   5   6      16505.59      18882.85       176.26 o                         
  -1   5   6       4825.59       5096.58        61.85 o                         
   0   5   6      13809.71      14215.35       143.48 o                         
   1   5   6        236.93        340.12        29.18 o                         
   2   5   6       4863.88       4557.88        65.44 o                         
   3   5   6       1674.72       1549.70        49.48 o                         
   4   5   6      10804.83      12723.44       221.32 o                         
   5   5   6       1631.34       2199.93        51.38 o                         
   6   5   6       2365.64       2236.12        48.95 o                         
   7   5   6       4044.36       3896.21        68.00 o                         
   8   5   6       1074.90        954.64        54.60 o                         
   9   5   6       3378.32       3329.11        70.68 o                         
  10   5   6        561.34        588.57        62.55 o                         
  11   5   6       3588.76       3348.71        78.56 o                         
  12   5   6       1313.93       1175.98       110.96 o                         
  13   5   6        190.94        316.88       138.03 o                         
  14   5   6       2397.65       2317.61       188.36 o                         
  15   5   6         19.46        -54.83       228.97 o                         
 -15   6   6       4768.77       5124.95       196.07 o                         
 -14   6   6         10.56        366.24       131.39 o                         
 -13   6   6       4685.09       4356.12       200.87 o                         
 -12   6   6       1794.15       1372.89       120.79 o                         
 -11   6   6       4522.17       4655.67       149.84 o                         
 -10   6   6      12348.21      12542.17       223.88 o                         
  -9   6   6         57.82         77.03        69.53 o                         
  -8   6   6      18929.78      18685.98       199.19 o                         
  -7   6   6         47.53        166.02        54.20 o                         
  -6   6   6      29040.49      29266.28       340.39 o                         
  -5   6   6       5335.44       5303.91        90.56 o                         
  -4   6   6      14742.97      14763.27       150.08 o                         
  -3   6   6      28291.15      27796.22       244.50 o                         
  -2   6   6       4806.27       5678.31        79.74 o                         
  -1   6   6      25782.87      27279.22       269.15 o                         
   0   6   6        347.00        240.13        29.85 o                         
   1   6   6      27903.45      26898.52       282.91 o                         
   2   6   6       1294.72        912.59        37.01 o                         
   3   6   6      26738.06      28314.87       265.53 o                         
   4   6   6       6656.11       6836.55       137.98 o                         
   5   6   6       2885.23       2402.55        45.68 o                         
   6   6   6      31952.28      31688.49       306.17 o                         
   7   6   6       1832.51       1812.08        57.45 o                         
   8   6   6      25383.58      24474.85       317.08 o                         
   9   6   6       1138.68       1201.45        67.02 o                         
  10   6   6      17019.75      15710.78       163.71 o                         
  11   6   6       3650.36       3992.29        98.60 o                         
  12   6   6       4292.52       3919.97       121.18 o                         
  13   6   6       4823.22       5125.56       167.61 o                         
  14   6   6        262.03        705.90       267.71 o                         
 -14   7   6       6780.98       6978.75       188.16 o                         
 -13   7   6        633.96        586.92       131.74 o                         
 -12   7   6       5080.60       4719.42       150.00 o                         
 -11   7   6      11322.47      11685.19       190.56 o                         
 -10   7   6       9724.54       9303.51       174.38 o                         
  -9   7   6      24923.07      23946.02       239.45 o                         
  -8   7   6       3326.70       3392.70        90.63 o                         
  -7   7   6      25202.04      24874.71       257.33 o                         
  -6   7   6       1405.91       1554.55        69.58 o                         
  -5   7   6      19349.56      18692.68       188.11 o                         
  -4   7   6       8952.02       8679.90       107.31 o                         
  -3   7   6       3087.26       3177.95        52.31 o                         
  -2   7   6      45139.77      46368.18       407.21 o                         
  -1   7   6        771.12        732.05        46.29 o                         
   0   7   6      93891.52      96302.98       861.24 o                         
   1   7   6        968.55       1181.37        45.92 o                         
   2   7   6      47143.86      47011.27       508.99 o                         
   3   7   6      10328.41       9700.91       114.21 o                         
   4   7   6       9789.57       8861.14       103.07 o                         
   5   7   6      21281.54      19329.63       272.69 o                         
   6   7   6       1052.00       1014.82        55.01 o                         
   7   7   6      36472.77      36428.92       405.79 o                         
   8   7   6          7.85        128.03        59.96 o                         
   9   7   6      27600.74      26585.23       266.12 o                         
  10   7   6       1840.10       1836.81        86.43 o                         
  11   7   6       3940.95       3797.75        99.02 o                         
  12   7   6       6105.74       5994.07       154.42 o                         
  13   7   6        269.91        411.04       170.38 o                         
  14   7   6       9656.63      10176.45       419.59 o                         
 -14   8   6        161.95        382.74       157.65 o                         
 -13   8   6       5324.86       5416.90       246.91 o                         
 -12   8   6       1853.31       1787.17       145.28 o                         
 -11   8   6       6401.67       6253.27       158.93 o                         
 -10   8   6      15664.22      15466.21       232.07 o                         
  -9   8   6       4992.14       5119.11       120.93 o                         
  -8   8   6      23490.22      23128.65       249.61 o                         
  -7   8   6       1642.76       1499.55        64.30 o                         
  -6   8   6      16800.79      15740.77       181.86 o                         
  -5   8   6       1825.31       2038.39        70.50 o                         
  -4   8   6      14502.57      13548.49       140.80 o                         
  -3   8   6      18138.42      16956.15       170.39 o                         
  -2   8   6       2404.58       2505.27        64.84 o                         
  -1   8   6      55483.69      55049.48       631.47 o                         
   0   8   6         14.10        -18.01        39.45 o                         
   1   8   6      51137.18      50796.09       549.81 o                         
   2   8   6       1927.32       1793.59        59.95 o                         
   3   8   6      17667.07      17072.36       179.76 o                         
   4   8   6      20700.64      19979.10       191.02 o                         
   5   8   6       2032.99       1908.10        49.11 o                         
   6   8   6      25715.87      23791.17       226.12 o                         
   7   8   6        126.63         56.31        54.43 o                         
   8   8   6      29631.90      29051.26       308.19 o                         
   9   8   6        380.60        387.53        75.03 o                         
  10   8   6      11366.35      11276.16       175.62 o                         
  11   8   6       5194.33       4927.56       133.22 o                         
  12   8   6       2655.26       2577.64       137.81 o                         
  13   8   6       6310.31       6638.91       204.07 o                         
  14   8   6        144.48         16.60       233.09 o                         
 -14   9   6       4268.28       4118.77       197.68 o                         
 -13   9   6        157.74        135.21       152.55 o                         
 -12   9   6       4942.72       5254.52       177.87 o                         
 -11   9   6       3858.52       4098.02       168.61 o                         
 -10   9   6       3017.20       2995.39       114.93 o                         
  -9   9   6       8297.58       8122.29       140.03 o                         
  -8   9   6       2698.66       2637.35        83.63 o                         
  -7   9   6      15997.92      15305.96       161.28 o                         
  -6   9   6        213.98        331.85        56.12 o                         
  -5   9   6      11572.63      11216.83       121.11 o                         
  -4   9   6       7294.38       7176.36        99.79 o                         
  -3   9   6       5153.05       5291.35        78.63 o                         
  -2   9   6      24513.07      24078.62       240.50 o                         
  -1   9   6       1060.02       1132.62        51.98 o                         
   0   9   6      36826.00      36081.59       315.45 o                         
   1   9   6         12.32        -51.93        51.93 o                         
   2   9   6      18143.90      17333.16       204.65 o                         
   3   9   6       6723.82       6395.46       115.05 o                         
   4   9   6       5000.29       5017.42        85.00 o                         
   5   9   6      14709.54      13672.81       182.72 o                         
   6   9   6       1048.59       1219.94        56.28 o                         
   7   9   6      22259.74      22029.70       252.32 o                         
   8   9   6        111.02        178.42        72.22 o                         
   9   9   6       9752.30       9509.88       171.65 o                         
  10   9   6        973.12        785.65        85.60 o                         
  11   9   6       3011.71       3230.73       153.06 o                         
  12   9   6       3623.12       3746.98       142.60 o                         
  13   9   6        432.37        769.08       144.89 o                         
 -13  10   6       1062.90        820.68       164.16 o                         
 -12  10   6        171.15        -22.04       136.36 o                         
 -11  10   6       1988.38       2169.60       138.96 o                         
 -10  10   6       1575.21       1789.60       150.67 o                         
  -9  10   6       1003.09        684.87        91.72 o                         
  -8  10   6       7853.92       7340.67       119.71 o                         
  -7  10   6        381.12        382.48        60.79 o                         
  -6  10   6       5927.56       5927.14        90.15 o                         
  -5  10   6        257.90        263.31        52.83 o                         
  -4  10   6       2166.42       2198.86        61.08 o                         
  -3  10   6       2838.75       2972.23        63.94 o                         
  -2  10   6         81.43         63.18        49.27 o                         
  -1  10   6       4737.10       4773.56        76.24 o                         
   0  10   6        168.91        247.13        47.32 o                         
   1  10   6      11411.73      11002.98       137.35 o                         
   2  10   6        787.77        788.73        69.53 o                         
   3  10   6       1739.05       1712.24        65.81 o                         
   4  10   6       1143.24       1451.29        73.79 o                         
   5  10   6       3893.42       3830.06        73.92 o                         
   6  10   6      16632.43      16293.16       163.93 o                         
   7  10   6         44.73         44.15        56.82 o                         
   8  10   6       3292.86       3128.74        76.19 o                         
   9  10   6         17.13         71.87        76.20 o                         
  10  10   6       1546.74       1734.69        90.58 o                         
  11  10   6        657.53        691.46       124.81 o                         
  12  10   6         57.43        123.59       112.51 o                         
  13  10   6       1749.06       1915.12       164.73 o                         
 -13  11   6         63.57        -50.80       181.45 o                         
 -12  11   6         88.43        226.09       135.99 o                         
 -11  11   6         16.17         83.28       120.04 o                         
 -10  11   6        188.78        246.11       107.03 o                         
  -9  11   6         85.09        120.61        93.25 o                         
  -8  11   6         55.98        -82.58        82.58 o                         
  -7  11   6       1780.07       1892.20        85.64 o                         
  -6  11   6        490.51        364.94        60.05 o                         
  -5  11   6         71.25        -17.19        61.90 o                         
  -4  11   6       1107.45       1241.14        56.83 o                         
  -3  11   6          5.68         31.78        52.71 o                         
  -2  11   6        968.83       1036.03        59.89 o                         
  -1  11   6         36.25         64.65        52.96 o                         
   0  11   6        841.88       1028.67        56.25 o                         
   1  11   6        544.70        584.18        58.49 o                         
   2  11   6        204.18        131.96        63.04 o                         
   3  11   6         27.78          5.89        60.91 o                         
   4  11   6       1329.07       1199.93        74.36 o                         
   5  11   6       1658.97       1561.20        64.74 o                         
   6  11   6        186.58        115.82        60.17 o                         
   7  11   6        416.25        343.07        64.37 o                         
   8  11   6          1.67         86.02        66.92 o                         
   9  11   6        147.49        180.58        69.80 o                         
  10  11   6         14.29        118.64       112.85 o                         
  11  11   6         77.97        206.43       126.08 o                         
  12  11   6         52.16         59.22       154.38 o                         
 -12  12   6        715.31        834.67       162.73 o                         
 -11  12   6       1267.35       1292.61       132.24 o                         
 -10  12   6        195.52        614.21       112.67 o                         
  -9  12   6         81.35        181.30        98.25 o                         
  -8  12   6        151.41        227.94        87.24 o                         
  -7  12   6          1.75        -63.78        84.81 o                         
  -6  12   6       1121.34       1138.14        80.67 o                         
  -5  12   6        822.71        742.94        72.60 o                         
  -4  12   6        432.82        335.50        61.15 o                         
  -3  12   6        189.77        224.24        54.83 o                         
  -2  12   6         74.06         68.13        61.81 o                         
  -1  12   6       1138.71       1072.51        66.82 o                         
   0  12   6       2070.91       2019.38        71.73 o                         
   1  12   6       1668.48       1802.58        70.15 o                         
   2  12   6       1246.34       1395.04        75.19 o                         
   3  12   6       4170.85       4190.33        90.11 o                         
   4  12   6        502.71        500.14        75.90 o                         
   5  12   6        378.84        191.45        80.15 o                         
   6  12   6       1448.86       1443.59        81.00 o                         
   7  12   6        473.50        324.04        79.24 o                         
   8  12   6       1301.13       1274.58        80.31 o                         
   9  12   6         16.20        110.22        84.55 o                         
  10  12   6        295.58         86.10       116.18 o                         
  11  12   6         30.70        -58.77       164.53 o                         
  12  12   6        122.72        362.98       182.13 o                         
 -11  13   6       1327.23       1439.28       154.71 o                         
 -10  13   6        871.03       1085.15       152.80 o                         
  -9  13   6       4374.34       4397.88       133.60 o                         
  -8  13   6         45.67         61.15       104.07 o                         
  -7  13   6       5361.86       4954.54       132.63 o                         
  -6  13   6        224.99        181.13        85.58 o                         
  -5  13   6       4977.31       4834.04       103.36 o                         
  -4  13   6       2753.64       2799.94        85.62 o                         
  -3  13   6       1387.61       1402.45        68.07 o                         
  -2  13   6       3989.08       4101.80       105.21 o                         
  -1  13   6       1136.15       1092.11        72.59 o                         
   0  13   6       6368.05       6740.21       114.30 o                         
   1  13   6        657.84        607.95        71.82 o                         
   2  13   6       4556.43       4343.12       105.09 o                         
   3  13   6       2095.37       1884.13       102.43 o                         
   4  13   6       3501.66       3946.85       143.20 o                         
   5  13   6       5531.21       5536.89       146.82 o                         
   6  13   6       1217.63       1143.58        88.96 o                         
   7  13   6       6578.72       6175.93       153.09 o                         
   8  13   6         81.52        110.00        82.47 o                         
   9  13   6       3080.18       3503.12       117.59 o                         
  10  13   6        423.29        383.68       142.74 o                         
  11  13   6       1398.55       1914.91       197.55 o                         
 -10  14   6       6575.81       6308.06       177.33 o                         
  -9  14   6        899.37        937.54       118.92 o                         
  -8  14   6       7991.69       7784.62       167.12 o                         
  -7  14   6         17.08       -100.34       100.34 o                         
  -6  14   6       8989.36       8711.89       158.69 o                         
  -5  14   6       1041.21       1001.36        92.35 o                         
  -4  14   6       5970.08       5700.66       123.52 o                         
  -3  14   6       5249.84       5204.93       124.82 o                         
  -2  14   6       1578.65       1507.14       101.40 o                         
  -1  14   6      19919.52      19443.52       279.56 o                         
   0  14   6        447.67        479.90        92.03 o                         
   1  14   6       6803.97       6686.68       169.14 o                         
   2  14   6       2069.00       1894.22       107.88 o                         
   3  14   6       6560.46       7055.61       155.13 o                         
   4  14   6      10817.34      11011.32       227.04 o                         
   5  14   6       2743.02       2333.43       131.56 o                         
   6  14   6       8002.79       6908.25       182.27 o                         
   7  14   6        286.01        607.19        93.71 o                         
   8  14   6      11357.42      11791.74       198.31 o                         
   9  14   6        617.06        635.33       142.73 o                         
  10  14   6       4974.44       4907.91       233.63 o                         
  -9  15   6       9507.92       8994.23       180.30 o                         
  -8  15   6        279.79        328.02       112.33 o                         
  -7  15   6       9209.83       8694.68       168.09 o                         
  -6  15   6         18.48         53.51        95.30 o                         
  -5  15   6      10550.92      10634.10       165.90 o                         
  -4  15   6       2039.51       2326.72        96.67 o                         
  -3  15   6       2909.91       2666.40       122.12 o                         
  -2  15   6      11644.06      11132.91       189.25 o                         
  -1  15   6        613.99        751.00       119.26 o                         
   0  15   6      22053.64      22418.37       366.65 o                         
   1  15   6         95.22         91.42       105.80 o                         
   2  15   6      12070.38      11887.48       223.86 o                         
   3  15   6       3045.90       3165.07       134.31 o                         
   4  15   6       4337.97       4177.72       152.01 o                         
   5  15   6       6291.80       5940.79       182.71 o                         
   6  15   6        355.90        432.78       111.29 o                         
   7  15   6      10534.29      10427.05       425.25 o                         
   8  15   6          3.32       -278.09       278.09 o                         
   9  15   6       7920.52       8282.37       301.99 o                         
  -8  16   6       9279.01       8961.18       208.60 o                         
  -7  16   6         13.91        185.38       112.77 o                         
  -6  16   6       8057.90       8167.75       154.79 o                         
  -5  16   6        542.21        624.36       105.46 o                         
  -4  16   6       5961.56       5786.90       136.69 o                         
  -3  16   6       4218.26       4174.27       143.33 o                         
  -2  16   6       1602.58       1819.65       130.68 o                         
  -1  16   6      18190.00      18432.73       302.34 o                         
   0  16   6        633.92        799.31       157.56 o                         
   1  16   6      13778.69      13754.48       278.05 o                         
   2  16   6         50.59         -3.93       162.70 o                         
   3  16   6       2967.90       3071.76       157.30 o                         
   4  16   6       2649.95       2760.42       165.67 o                         
   5  16   6        176.79        106.21       122.87 o                         
   6  16   6      10299.62      10005.74       273.35 o                         
   7  16   6          4.14         61.00       207.59 o                         
   8  16   6       9849.47       9941.89       381.12 o                         
  -7  17   6       4671.88       4588.96       154.64 o                         
  -6  17   6         92.25        277.69       116.17 o                         
  -5  17   6       1735.22       1982.39       127.41 o                         
  -4  17   6       2077.70       2291.10       125.86 o                         
  -3  17   6        817.32        821.82       148.10 o                         
  -2  17   6       8797.85       8739.10       301.86 o                         
  -1  17   6        691.21       1173.14       362.52 o                         
   0  17   6       7187.81       7698.76       291.04 o                         
   1  17   6         46.90        -35.76       205.41 o                         
   2  17   6       5162.21       5063.19       194.43 o                         
   3  17   6        511.74        446.53       145.02 o                         
   4  17   6       2017.68       2527.34       174.20 o                         
   5  17   6       4573.56       4451.83       347.78 o                         
   6  17   6         47.53        -87.73       206.79 o                         
  -4  18   6        147.99        392.54       120.67 o                         
  -3  18   6        703.09        827.38       144.73 o                         
  -2  18   6         17.89         97.27       211.26 o                         
  -1  18   6       2335.39       2677.46       292.44 o                         
   0  18   6        321.93       -125.08       283.58 o                         
   1  18   6        705.71       1045.37       265.65 o                         
   2  18   6        284.37        266.16       183.07 o                         
   3  18   6        612.70        964.86       174.26 o                         
   4  18   6        647.85       1039.34       174.72 o                         
 -15   1   7       1176.68       1861.21       195.30 o                         
 -14   1   7        692.93        819.28       210.24 o                         
 -13   1   7        559.50        733.57       157.56 o                         
 -12   1   7       2231.90       2543.24       137.30 o                         
 -11   1   7         17.82        -35.79        80.70 o                         
 -10   1   7       5326.65       5639.66        95.82 o                         
  -9   1   7        124.58         52.24        58.37 o                         
  -8   1   7        255.52        225.36        58.70 o                         
  -7   1   7       7913.60       7720.08       106.74 o                         
  -6   1   7       1265.08       1113.59        49.45 o                         
  -5   1   7      20166.45      20740.20       241.49 o                         
  -4   1   7       1155.61       1265.60        47.83 o                         
  -3   1   7      16015.40      17945.98       204.46 o                         
  -2   1   7       8508.33      10945.67       191.85 o                         
  -1   1   7      28183.39      26615.10       285.64 o                         
   0   1   7      22730.38      20865.60       212.71 o                         
   1   1   7         63.02        190.14        15.34 o                         
   2   1   7       2919.16       4007.90        47.20 o                         
   3   1   7        901.52        510.59        23.37 o                         
   4   1   7      22157.38      21289.90       174.10 o                         
   5   1   7       2919.21       2877.51        40.03 o                         
   6   1   7       2352.56       2162.78        40.67 o                         
   7   1   7        178.16         80.10        37.90 o                         
   8   1   7       1270.10       1080.21        46.37 o                         
   9   1   7       3928.90       3967.03        70.16 o                         
  10   1   7         48.02         83.20        55.86 o                         
  11   1   7       7554.42       7336.76       117.96 o                         
  12   1   7         37.60        132.87        76.19 o                         
  13   1   7       3489.82       3713.83       124.82 o                         
  14   1   7         41.98         58.55       100.87 o                         
  15   1   7        359.42        936.78       163.69 o                         
 -15   2   7       2789.14       3465.59       209.15 o                         
 -14   2   7       1225.31       1390.74       218.46 o                         
 -13   2   7       7910.51       7977.57       203.58 o                         
 -12   2   7       1420.98       1452.05       163.26 o                         
 -11   2   7      11714.97      12346.20       161.91 o                         
 -10   2   7        444.82        434.56        67.39 o                         
  -9   2   7      12943.09      13358.60       145.27 o                         
  -8   2   7      14926.69      13850.66       143.94 o                         
  -7   2   7       3158.27       3139.78       105.62 o                         
  -6   2   7      35080.14      34827.26       348.26 o                         
  -5   2   7      10954.65      11100.07       130.31 o                         
  -4   2   7      44960.93      46410.67       548.32 o                         
  -3   2   7       9333.81      10161.02       126.24 o                         
  -2   2   7      34857.75      37902.02       456.25 o                         
  -1   2   7      17748.81      20454.16       190.58 o                         
   0   2   7      12397.66      12296.50       113.09 o                         
   1   2   7      41657.43      42157.63       398.06 o                         
   2   2   7       4738.67       4679.57        63.30 o                         
   3   2   7      22198.22      23214.01       199.78 o                         
   4   2   7        146.60        205.55        25.02 o                         
   5   2   7      40352.11      40429.31       328.74 o                         
   6   2   7       1702.49       1820.76        33.76 o                         
   7   2   7      19360.76      18096.24       146.71 o                         
   8   2   7       5863.73       5744.87        70.33 o                         
   9   2   7        810.59        841.71        50.29 o                         
  10   2   7      11172.39      10796.60       119.63 o                         
  11   2   7         22.43        113.44        68.08 o                         
  12   2   7      13455.75      12890.08       220.94 o                         
  13   2   7        145.50        189.03        91.85 o                         
  14   2   7       3776.17       3828.88       219.30 o                         
  15   2   7       1049.97       1546.00       153.56 o                         
 -15   3   7       4088.31       4692.82       371.73 o                         
 -14   3   7       6636.55       6755.08       252.67 o                         
 -13   3   7       2463.42       2630.37       176.62 o                         
 -12   3   7      17459.71      17485.70       260.27 o                         
 -11   3   7       1732.22       1829.73       145.81 o                         
 -10   3   7      13697.25      14288.60       198.66 o                         
  -9   3   7       2540.12       2607.88        72.22 o                         
  -8   3   7       9284.06       9509.91       123.48 o                         
  -7   3   7      29307.54      27778.88       251.63 o                         
  -6   3   7      14294.25      14565.23       158.63 o                         
  -5   3   7      67458.62      67397.33       676.75 o                         
  -4   3   7       4717.07       4132.91        71.80 o                         
  -3   3   7      71426.84      68107.23       633.61 o                         
  -2   3   7       3281.32       3203.17        48.70 o                         
  -1   3   7      26437.72      30562.13       266.94 o                         
   0   3   7      24241.65      27723.12       254.55 o                         
   1   3   7      33249.27      32732.24       331.35 o                         
   2   3   7      21543.33      20764.77       195.61 o                         
   3   3   7       1910.91       2173.50        41.97 o                         
   4   3   7      84519.05      86473.86       740.26 o                         
   5   3   7       5168.23       5025.56        59.87 o                         
   6   3   7      50914.25      51437.15       480.76 o                         
   7   3   7      12774.82      12681.55       138.35 o                         
   8   3   7      10497.58       9647.47       154.56 o                         
   9   3   7      14101.02      13083.33       168.83 o                         
  10   3   7       1196.21       1247.23        56.40 o                         
  11   3   7      15067.86      14562.24       275.93 o                         
  12   3   7        559.02        779.65        88.15 o                         
  13   3   7      13424.69      12805.39       446.33 o                         
  14   3   7       1012.50       1354.16       147.13 o                         
  15   3   7       3279.84       3507.37       187.42 o                         
 -15   4   7       3676.83       3887.57       207.94 o                         
 -14   4   7       3092.18       3316.74       200.77 o                         
 -13   4   7      16609.31      16564.20       317.85 o                         
 -12   4   7       1483.95       1753.29       110.41 o                         
 -11   4   7      14029.29      14077.07       238.04 o                         
 -10   4   7        438.46        442.78        65.69 o                         
  -9   4   7      18375.31      18285.79       188.64 o                         
  -8   4   7      11406.75      11079.94       130.29 o                         
  -7   4   7      16534.44      17091.29       179.18 o                         
  -6   4   7      27433.07      26442.49       251.39 o                         
  -5   4   7       2122.24       1990.12        54.28 o                         
  -4   4   7      62531.03      62027.95       563.97 o                         
  -3   4   7        452.41        741.26        35.50 o                         
  -2   4   7      62512.61      61904.54       686.25 o                         
  -1   4   7       6335.53       7325.21        85.10 o                         
   0   4   7      37201.34      36324.38       349.90 o                         
   1   4   7      66814.43      67447.91       709.64 o                         
   2   4   7       9759.14      11468.68       218.32 o                         
   3   4   7      46659.72      49302.76       602.21 o                         
   4   4   7       2906.34       2949.27        53.71 o                         
   5   4   7      68387.25      66710.92       663.26 o                         
   6   4   7       1739.22       1534.24        46.94 o                         
   7   4   7      17617.70      17301.54       173.73 o                         
   8   4   7      16443.38      16159.78       188.30 o                         
   9   4   7        367.86        321.66        48.20 o                         
  10   4   7      19282.98      18763.81       310.84 o                         
  11   4   7         23.54         74.59        55.63 o                         
  12   4   7      17303.89      16674.19       342.48 o                         
  13   4   7        941.80        766.53        92.53 o                         
  14   4   7       6839.74       7013.43       220.08 o                         
  15   4   7       3028.20       3265.30       265.65 o                         
 -15   5   7       3182.20       3441.70       195.37 o                         
 -14   5   7       4177.92       4428.41       236.62 o                         
 -13   5   7       2345.11       2775.68       129.77 o                         
 -12   5   7      12036.46      12924.07       220.53 o                         
 -11   5   7        173.66        153.28       100.49 o                         
 -10   5   7      10860.05      10016.26       136.05 o                         
  -9   5   7        183.01        196.74        67.71 o                         
  -8   5   7      10078.24       9943.39       135.27 o                         
  -7   5   7      11370.51      12028.53       154.20 o                         
  -6   5   7      16774.04      16875.38       181.95 o                         
  -5   5   7      27797.63      27160.79       313.87 o                         
  -4   5   7       1341.45       1627.65        52.00 o                         
  -3   5   7      28244.44      28673.73       272.48 o                         
  -2   5   7       1532.01       2145.96        42.03 o                         
  -1   5   7      22614.39      20847.54       199.26 o                         
   0   5   7      26732.79      26500.65       220.39 o                         
   1   5   7        867.27       1039.98        31.49 o                         
   2   5   7      44824.57      49334.03       477.74 o                         
   3   5   7       7793.79       6661.90       104.89 o                         
   4   5   7      81570.63      78875.20       894.31 o                         
   5   5   7         50.82         94.20        35.55 o                         
   6   5   7      15806.80      15745.22       160.04 o                         
   7   5   7       1015.16       1123.40        48.53 o                         
   8   5   7       6092.42       5882.70        89.17 o                         
   9   5   7      17053.12      16744.32       171.14 o                         
  10   5   7        354.20        307.38        62.84 o                         
  11   5   7      12576.83      12688.91       146.93 o                         
  12   5   7         15.09        108.80        86.07 o                         
  13   5   7       7767.89       7828.65       205.32 o                         
  14   5   7        837.01       1100.18       224.66 o                         
  15   5   7       1402.54       2497.78       248.98 o                         
 -15   6   7       1336.82       1375.63       162.05 o                         
 -14   6   7        875.25       1301.27       155.90 o                         
 -13   6   7       3373.32       3598.58       130.59 o                         
 -12   6   7        563.44        512.93       116.44 o                         
 -11   6   7       8612.90       8353.59       174.37 o                         
 -10   6   7        531.21        491.93       113.92 o                         
  -9   6   7       5399.28       5074.46       101.51 o                         
  -8   6   7        478.90        539.22        67.82 o                         
  -7   6   7       2131.85       2004.26        80.17 o                         
  -6   6   7       7149.68       7758.40       128.91 o                         
  -5   6   7       2931.90       2782.46        75.94 o                         
  -4   6   7      21172.39      20552.33       208.19 o                         
  -3   6   7       4376.98       4240.09        63.19 o                         
  -2   6   7       6476.83       6442.57        77.72 o                         
  -1   6   7        965.97       1106.16        38.17 o                         
   0   6   7      16639.07      16734.22       166.61 o                         
   1   6   7      16443.57      17338.06       183.25 o                         
   2   6   7        776.61        563.85        39.75 o                         
   3   6   7      18850.70      17202.96       189.34 o                         
   4   6   7       1134.99        947.80        44.58 o                         
   5   6   7       7416.12       6748.58       142.45 o                         
   6   6   7         53.39        128.51        40.96 o                         
   7   6   7       2274.43       2324.77        61.07 o                         
   8   6   7       4403.54       4430.03        84.16 o                         
   9   6   7        772.22        764.21        63.33 o                         
  10   6   7       6403.98       6289.27       101.56 o                         
  11   6   7        238.24        264.44        78.22 o                         
  12   6   7       4797.53       5078.72       145.08 o                         
  13   6   7        492.48        756.80       118.64 o                         
  14   6   7       2735.26       3021.91       228.41 o                         
 -14   7   7        313.26        605.07       137.53 o                         
 -13   7   7        527.19        579.09       120.51 o                         
 -12   7   7        325.65        199.81       120.17 o                         
 -11   7   7        558.71        792.44       116.29 o                         
 -10   7   7        525.30        395.46        91.97 o                         
  -9   7   7        333.17        613.35        81.65 o                         
  -8   7   7        499.29        360.60        78.15 o                         
  -7   7   7       2818.07       3037.16        79.76 o                         
  -6   7   7        625.06        743.61        67.26 o                         
  -5   7   7       3710.39       3805.67        79.27 o                         
  -4   7   7        703.02        666.99        46.89 o                         
  -3   7   7      10445.44      10452.06       140.46 o                         
  -2   7   7        105.65        145.49        34.56 o                         
  -1   7   7        357.76        400.89        33.14 o                         
   0   7   7        434.31        428.69        34.69 o                         
   1   7   7         92.92         79.88        38.08 o                         
   2   7   7       4075.20       3936.62        66.76 o                         
   3   7   7        130.76        130.41        33.25 o                         
   4   7   7        608.06        479.64        34.67 o                         
   5   7   7         25.19         65.20        36.46 o                         
   6   7   7         48.19         -7.61        47.64 o                         
   7   7   7       2090.13       2205.83        61.92 o                         
   8   7   7         75.86        100.62        61.19 o                         
   9   7   7       4600.86       4232.56        97.40 o                         
  10   7   7        140.36         10.45        80.17 o                         
  11   7   7        525.25        356.41        96.71 o                         
  12   7   7          2.61         60.88       102.09 o                         
  13   7   7        788.54       1282.23       129.62 o                         
  14   7   7         85.28        906.70       246.75 o                         
 -14   8   7         79.48        302.81       282.11 o                         
 -13   8   7        328.63        182.58       150.18 o                         
 -12   8   7          1.92        -98.28       137.79 o                         
 -11   8   7        856.95       1088.36       132.43 o                         
 -10   8   7         18.37        -63.99       120.86 o                         
  -9   8   7        379.30        396.51        91.80 o                         
  -8   8   7        277.28        264.71        72.89 o                         
  -7   8   7         12.15        -45.18        61.22 o                         
  -6   8   7       1373.39       1336.52        62.66 o                         
  -5   8   7        167.02        244.75        47.73 o                         
  -4   8   7         27.36         67.44        44.90 o                         
  -3   8   7          0.31         30.65        40.22 o                         
  -2   8   7       2028.05       1832.69        53.41 o                         
  -1   8   7       8994.03       9317.01       118.54 o                         
   0   8   7       4600.11       5495.43        77.78 o                         
   1   8   7       1731.99       1942.62        52.90 o                         
   2   8   7       6943.29       7064.55       101.15 o                         
   3   8   7       2769.45       2288.51        64.18 o                         
   4   8   7       2163.47       2002.14        53.23 o                         
   5   8   7         24.91          2.52        39.80 o                         
   6   8   7       1471.00       1226.72        54.10 o                         
   7   8   7       3889.40       3814.96        82.40 o                         
   8   8   7         19.82         54.09        63.70 o                         
   9   8   7          7.99        -72.53        72.53 o                         
  10   8   7        518.56        537.91        86.63 o                         
  11   8   7         77.82         85.79       113.32 o                         
  12   8   7        783.33        822.20       112.92 o                         
  13   8   7          4.56        342.31       140.49 o                         
  14   8   7        176.62         11.09       166.86 o                         
 -13   9   7        880.01       1134.96       160.95 o                         
 -12   9   7       3466.47       3116.61       163.71 o                         
 -11   9   7         13.89         22.95       138.97 o                         
 -10   9   7       5470.36       5651.72       150.32 o                         
  -9   9   7       1955.99       2130.12       103.73 o                         
  -8   9   7        910.50        729.56        76.68 o                         
  -7   9   7       4159.52       3975.85        82.77 o                         
  -6   9   7       2975.47       2668.88        67.19 o                         
  -5   9   7      17990.62      17708.07       224.31 o                         
  -4   9   7        125.61        129.18        47.77 o                         
  -3   9   7       5450.87       5374.52        79.27 o                         
  -2   9   7        609.51        454.78        42.54 o                         
  -1   9   7       4072.99       4205.41        64.95 o                         
   0   9   7       6414.55       6887.91        81.53 o                         
   1   9   7      10755.08      10581.63       133.86 o                         
   2   9   7      15568.20      15653.00       216.94 o                         
   3   9   7         82.45        107.75        43.02 o                         
   4   9   7      10798.06      10432.86       127.46 o                         
   5   9   7         63.38        105.75        43.51 o                         
   6   9   7       5980.58       5966.11        96.92 o                         
   7   9   7       1345.62       1222.72        82.89 o                         
   8   9   7       1603.05       1705.52        83.11 o                         
   9   9   7       4920.31       4614.69       112.07 o                         
  10   9   7       1366.29       1545.29       103.83 o                         
  11   9   7       6518.76       6375.83       208.25 o                         
  12   9   7         12.73        124.78       123.01 o                         
  13   9   7       1434.72       1396.28       181.90 o                         
 -13  10   7       6399.57       6755.16       262.59 o                         
 -12  10   7        593.20        526.99       132.42 o                         
 -11  10   7       7879.79       7658.23       187.37 o                         
 -10  10   7        268.98        290.28       109.91 o                         
  -9  10   7      11295.27      10320.48       164.39 o                         
  -8  10   7       4529.40       4551.80       118.69 o                         
  -7  10   7       7889.09       7388.16       116.41 o                         
  -6  10   7      15192.72      15617.69       153.28 o                         
  -5  10   7         48.24        110.90        53.70 o                         
  -4  10   7      25250.15      25019.22       227.42 o                         
  -3  10   7       1172.19       1274.11        54.34 o                         
  -2  10   7      24449.48      23820.18       223.25 o                         
  -1  10   7       1490.11       1348.34        51.03 o                         
   0  10   7       9542.35       9671.91       109.85 o                         
   1  10   7      14529.54      15239.21       170.99 o                         
   2  10   7       5408.00       5493.58       108.56 o                         
   3  10   7      19790.15      19058.96       245.17 o                         
   4  10   7        874.39        829.07        58.60 o                         
   5  10   7      12006.56      12300.56       165.67 o                         
   6  10   7        256.35        284.24        56.33 o                         
   7  10   7       8376.79       8275.75       123.55 o                         
   8  10   7       8240.73       7931.76       159.25 o                         
   9  10   7       1329.91       1430.90        88.62 o                         
  10  10   7      10368.39       9721.01       241.28 o                         
  11  10   7        213.73        315.57       131.42 o                         
  12  10   7       6736.67       6428.96       235.44 o                         
  13  10   7        172.61        366.05       169.71 o                         
 -12  11   7       9505.26       9450.34       327.80 o                         
 -11  11   7        141.07        435.57       122.99 o                         
 -10  11   7       8610.14       8608.06       235.86 o                         
  -9  11   7       1753.62       1717.34       109.41 o                         
  -8  11   7       6564.29       6268.03       130.27 o                         
  -7  11   7       7611.57       7940.48       130.30 o                         
  -6  11   7       5852.63       5583.41        94.19 o                         
  -5  11   7      30068.72      29389.43       267.69 o                         
  -4  11   7        351.25        376.33        55.27 o                         
  -3  11   7      38255.29      37961.41       316.01 o                         
  -2  11   7        129.97        151.51        50.45 o                         
  -1  11   7      23040.72      22567.06       209.26 o                         
   0  11   7      10143.61       9685.98       111.04 o                         
   1  11   7       3140.52       3326.39        76.37 o                         
   2  11   7      20523.16      21414.14       252.44 o                         
   3  11   7       1169.46       1378.86        66.51 o                         
   4  11   7      24825.66      25487.15       279.61 o                         
   5  11   7       1344.49       1072.92        62.73 o                         
   6  11   7      13506.39      13320.01       173.07 o                         
   7  11   7       5622.26       5026.33        97.90 o                         
   8  11   7       4088.14       4453.03       122.33 o                         
   9  11   7      12580.67      12700.26       199.74 o                         
  10  11   7        818.50        603.57        69.03 o                         
  11  11   7      12808.02      12682.01       213.74 o                         
  12  11   7        104.06        275.36       153.45 o                         
 -12  12   7        448.62        721.96       191.50 o                         
 -11  12   7      10054.17       9845.51       263.41 o                         
 -10  12   7         19.47        141.71       113.63 o                         
  -9  12   7       7429.98       7101.87       155.14 o                         
  -8  12   7       2208.72       2231.84       137.95 o                         
  -7  12   7       5835.86       5603.29       121.86 o                         
  -6  12   7      13184.41      12476.21       186.16 o                         
  -5  12   7       1805.66       1879.09        80.60 o                         
  -4  12   7      24866.75      24771.44       216.89 o                         
  -3  12   7         25.22         70.39        54.40 o                         
  -2  12   7      20750.70      20880.30       198.55 o                         
  -1  12   7       3305.38       3337.48        76.08 o                         
   0  12   7       6074.82       6373.96        93.06 o                         
   1  12   7      14206.46      14663.44       162.15 o                         
   2  12   7       2119.19       2113.19        81.99 o                         
   3  12   7      32380.36      32143.39       427.97 o                         
   4  12   7         51.79        154.49        70.20 o                         
   5  12   7      18110.29      18119.27       270.72 o                         
   6  12   7        253.99        204.89        70.72 o                         
   7  12   7       7076.15       6776.91       142.42 o                         
   8  12   7       8416.83       7781.39       219.80 o                         
   9  12   7        715.30        755.44        95.33 o                         
  10  12   7       8644.06       8518.56       172.36 o                         
  11  12   7          0.47        276.92       163.87 o                         
 -11  13   7        602.51        751.85       135.14 o                         
 -10  13   7       5349.40       5555.21       154.60 o                         
  -9  13   7        455.59        416.99       114.45 o                         
  -8  13   7       3922.24       3889.89       143.96 o                         
  -7  13   7       3130.02       3191.74       119.95 o                         
  -6  13   7       2370.77       2154.20       106.77 o                         
  -5  13   7       8826.87       8638.01       152.28 o                         
  -4  13   7       1537.71       1553.74        78.65 o                         
  -3  13   7      10131.39      10634.30       124.73 o                         
  -2  13   7        217.90         72.56        63.00 o                         
  -1  13   7       2977.40       2871.02        90.32 o                         
   0  13   7       5157.36       4760.39       100.66 o                         
   1  13   7       1186.18       1373.69        78.27 o                         
   2  13   7      13658.27      14596.10       187.19 o                         
   3  13   7        309.01        265.61        91.91 o                         
   4  13   7      16611.53      16286.85       270.04 o                         
   5  13   7         63.66        130.77        81.30 o                         
   6  13   7       7030.39       6930.40       169.88 o                         
   7  13   7       1282.84       1492.66        94.47 o                         
   8  13   7       1166.04       1093.90        83.37 o                         
   9  13   7       5008.93       4927.92       143.33 o                         
  10  13   7         82.39          4.51       159.23 o                         
  11  13   7       4905.50       5824.51       275.04 o                         
 -10  14   7        311.70        453.60       136.55 o                         
  -9  14   7        765.15        785.61       144.73 o                         
  -8  14   7        172.14        266.09       124.02 o                         
  -7  14   7        225.17        389.66       107.94 o                         
  -6  14   7       2510.77       2627.90       112.07 o                         
  -5  14   7        332.62        248.21        89.06 o                         
  -4  14   7       3962.07       3808.99       110.45 o                         
  -3  14   7       1038.58       1259.05        76.83 o                         
  -2  14   7        370.35        452.47        80.55 o                         
  -1  14   7        572.77        566.26        95.11 o                         
   0  14   7        299.97        327.64       100.69 o                         
   1  14   7       3873.40       4094.94       125.25 o                         
   2  14   7        921.78        670.48        99.72 o                         
   3  14   7       5626.07       5408.95       195.54 o                         
   4  14   7        134.16        266.23       135.37 o                         
   5  14   7       3535.83       4028.10       203.33 o                         
   6  14   7         72.57         46.59        88.36 o                         
   7  14   7         51.89         98.32       109.97 o                         
   8  14   7        680.66        715.79       107.22 o                         
   9  14   7         11.25        177.15       167.78 o                         
  10  14   7       1996.80       2643.35       225.99 o                         
  -9  15   7         39.07         39.62       135.75 o                         
  -8  15   7         95.27        309.54       127.72 o                         
  -7  15   7          2.78        182.20       108.70 o                         
  -6  15   7          1.27         -2.35       103.82 o                         
  -5  15   7         33.13         69.09        93.79 o                         
  -4  15   7         25.72         56.93        96.48 o                         
  -3  15   7         78.64        174.82        98.51 o                         
  -2  15   7       1122.50        980.31        91.14 o                         
  -1  15   7        436.54        663.58       113.62 o                         
   0  15   7        119.11        234.54       125.93 o                         
   1  15   7        223.06        180.35       116.65 o                         
   2  15   7         49.16        241.73       114.42 o                         
   3  15   7         32.34        198.91       113.40 o                         
   4  15   7         14.78        -20.83       139.68 o                         
   5  15   7        363.64        369.44       103.03 o                         
   6  15   7         11.24        -66.89       110.02 o                         
   7  15   7        306.51        437.16       153.55 o                         
   8  15   7          1.88         94.17       219.83 o                         
   9  15   7          1.26        203.27       170.97 o                         
  -8  16   7       1365.29       1662.39       140.61 o                         
  -7  16   7        166.79        296.72       117.19 o                         
  -6  16   7       1481.07       1589.19       117.86 o                         
  -5  16   7        138.77        114.97       105.51 o                         
  -4  16   7       1294.27       1291.19       120.27 o                         
  -3  16   7         36.33        125.07       107.81 o                         
  -2  16   7       1418.17       1812.13       271.13 o                         
  -1  16   7        727.37        815.06       143.76 o                         
   0  16   7        815.86        910.82       159.00 o                         
   1  16   7       1678.16       1758.90       181.25 o                         
   2  16   7        551.21        513.42       165.67 o                         
   3  16   7       2898.85       2944.02       153.46 o                         
   4  16   7         82.74         29.22       144.88 o                         
   5  16   7       1251.39       1184.07       192.52 o                         
   6  16   7        182.10        260.04       177.58 o                         
   7  16   7        601.72        613.37       212.20 o                         
   8  16   7        878.30        686.93       223.78 o                         
  -6  17   7        560.83        881.20       118.04 o                         
  -5  17   7       2370.04       2601.98       132.31 o                         
  -4  17   7        100.67        268.14       113.70 o                         
  -3  17   7       4871.22       4595.01       161.74 o                         
  -2  17   7         85.74         77.16       206.35 o                         
  -1  17   7       2437.35       3070.02       157.76 o                         
   0  17   7       3722.22       4006.23       219.38 o                         
   1  17   7        616.19        826.40       208.03 o                         
   2  17   7       6304.18       6313.21       268.72 o                         
   3  17   7        218.03        524.33       158.97 o                         
   4  17   7       5397.43       5526.91       313.12 o                         
   5  17   7        144.90        201.51       155.13 o                         
   6  17   7       4429.39       4658.83       251.04 o                         
  -4  18   7       5438.14       5521.59       180.68 o                         
  -3  18   7          9.53        121.98       162.78 o                         
  -2  18   7       8186.44       8212.07       291.29 o                         
  -1  18   7        973.27       1281.89       324.98 o                         
   0  18   7       1811.13       2115.55       293.28 o                         
   1  18   7       6215.47       5864.23       337.63 o                         
   2  18   7       1084.86       1414.53       188.75 o                         
   3  18   7       8021.70       8510.64       393.32 o                         
   4  18   7        277.33        265.31       167.51 o                         
 -15   0   8        703.62        827.56       250.03 o                         
 -14   0   8      12781.35      13360.01       755.03 o                         
 -13   0   8         33.88         -7.62       230.01 o                         
 -12   0   8       4615.46       4979.81       222.58 o                         
 -11   0   8      12785.54      12314.82       277.22 o                         
 -10   0   8      14600.80      15987.68       239.12 o                         
  -9   0   8      30229.81      28974.42       401.83 o                         
  -8   0   8       6092.29       6528.29       139.16 o                         
  -7   0   8      10013.39       9282.67       178.79 o                         
  -6   0   8        512.97        883.96        92.80 o                         
  -5   0   8      45553.70      44343.62       787.95 o                         
  -4   0   8      14950.99      14280.25       282.58 o                         
  -3   0   8       8843.79       8694.46       162.61 o                         
  -2   0   8      56201.84      56194.71       955.97 o                         
  -1   0   8        996.62       1311.30        50.55 o                         
   0   0   8      78178.45      86592.14      1036.07 o                         
   1   0   8       8363.15       7214.08       140.98 o                         
   2   0   8      92866.46      97913.99      1087.09 o                         
   3   0   8       5246.69       5261.64        87.55 o                         
   4   0   8      18934.45      20882.03       221.78 o                         
   5   0   8      35935.61      36958.50       401.48 o                         
   6   0   8       4301.09       3984.79        84.69 o                         
   7   0   8      36549.80      37774.77       481.05 o                         
   8   0   8        547.12        550.48        61.66 o                         
   9   0   8      30192.46      29331.80       385.44 o                         
  10   0   8        748.44        768.60        92.72 o                         
  11   0   8      11654.50      11455.81       227.37 o                         
  12   0   8       4775.09       5212.18       144.89 o                         
  13   0   8         86.90        -91.52       167.92 o                         
  14   0   8       8058.65       8389.81       393.13 o                         
  15   0   8         57.30        848.06       262.52 o                         
 -15   1   8       7339.35       7451.85       272.73 o                         
 -14   1   8        153.42        352.73       174.52 o                         
 -13   1   8       7659.72       7906.49       232.96 o                         
 -12   1   8       3845.51       4265.98       224.30 o                         
 -11   1   8       6544.14       7377.94       150.38 o                         
 -10   1   8      14563.98      14524.77       158.97 o                         
  -9   1   8      10358.18      10974.42       138.94 o                         
  -8   1   8      24265.83      22502.34       249.26 o                         
  -7   1   8        325.63        374.72        48.03 o                         
  -6   1   8      29503.20      29695.83       319.96 o                         
  -5   1   8       1785.27       1995.75        68.33 o                         
  -4   1   8       9773.77       9595.47       298.72 o                         
  -3   1   8      18280.28      19758.32       234.23 o                         
  -2   1   8      12699.43      12664.71       139.53 o                         
  -1   1   8      84690.69      86279.12       804.59 o                         
   0   1   8        454.12        537.03        22.71 o                         
   1   1   8      29400.32      31845.01       275.78 o                         
   2   1   8       1233.49       1503.59        28.28 o                         
   3   1   8      41045.17      43821.98       351.12 o                         
   4   1   8      15024.16      15145.80       121.40 o                         
   5   1   8       5377.02       5450.95        55.74 o                         
   6   1   8      25015.35      25124.51       207.13 o                         
   7   1   8       1891.20       1830.70        48.91 o                         
   8   1   8      37413.81      37555.52       306.77 o                         
   9   1   8       1135.25       1351.43        55.70 o                         
  10   1   8       9594.93       9222.18       109.30 o                         
  11   1   8       3360.34       3116.66        82.05 o                         
  12   1   8       2151.65       1977.12        84.82 o                         
  13   1   8       9245.23       9631.84       147.39 o                         
  14   1   8         80.06        179.34       120.38 o                         
  15   1   8       8531.63       9338.07       479.91 o                         
 -15   2   8        495.20        540.54       195.07 o                         
 -14   2   8       4659.49       4683.27       225.40 o                         
 -13   2   8        430.09        520.58       161.13 o                         
 -12   2   8       2397.29       2473.35       132.90 o                         
 -11   2   8       3551.05       3786.47       124.39 o                         
 -10   2   8        797.14        754.98        71.82 o                         
  -9   2   8      14569.84      14572.43       180.79 o                         
  -8   2   8       2918.48       2674.51        69.57 o                         
  -7   2   8      16675.10      16688.13       217.04 o                         
  -6   2   8       1783.54       1451.19        60.13 o                         
  -5   2   8      38914.92      37105.66       406.40 o                         
  -4   2   8      32729.51      32295.28       355.37 o                         
  -3   2   8       1837.52       2675.20        83.64 o                         
  -2   2   8       5532.56       7763.47       107.62 o                         
  -1   2   8       3470.85       2524.64        42.78 o                         
   0   2   8      55194.68      55568.39       497.42 o                         
   1   2   8       2856.98       2385.94        33.79 o                         
   2   2   8       7164.51       7949.80        92.71 o                         
   3   2   8       3294.94       3847.71        45.76 o                         
   4   2   8       9555.05       9103.08        81.14 o                         
   5   2   8      32078.27      32746.50       260.76 o                         
   6   2   8       2524.22       2640.65        42.85 o                         
   7   2   8      17669.06      16827.79       142.80 o                         
   8   2   8         77.76         12.17        40.24 o                         
   9   2   8      14634.32      14015.02       153.65 o                         
  10   2   8       1245.22       1027.30        58.55 o                         
  11   2   8       4188.24       4027.28        83.71 o                         
  12   2   8       3138.99       3315.01       133.83 o                         
  13   2   8         50.60        138.56        93.63 o                         
  14   2   8       5089.90       5156.86       187.98 o                         
  15   2   8         87.10        504.33       226.67 o                         
 -15   3   8        716.62        863.18       171.32 o                         
 -14   3   8        145.55        479.33       157.44 o                         
 -13   3   8       1563.64       1767.19       143.69 o                         
 -12   3   8       1008.52       1234.49       172.27 o                         
 -11   3   8         36.78          7.69        95.11 o                         
 -10   3   8       1077.40       1256.70        65.09 o                         
  -9   3   8        254.41        129.03        56.27 o                         
  -8   3   8       5511.90       5755.18        95.04 o                         
  -7   3   8       2729.58       2826.55        64.31 o                         
  -6   3   8      17868.26      18501.54       212.93 o                         
  -5   3   8        471.94        497.98        46.29 o                         
  -4   3   8       1800.95       1536.25        49.82 o                         
  -3   3   8       7199.90       7669.19       103.53 o                         
  -2   3   8       2585.17       2398.64        40.33 o                         
  -1   3   8       9262.27       9692.71        94.83 o                         
   0   3   8       2112.91       2706.91        42.64 o                         
   1   3   8       5290.76       6450.04        75.10 o                         
   2   3   8         18.12         20.42        21.72 o                         
   3   3   8       2864.61       2230.51        71.09 o                         
   4   3   8       6442.51       6502.97        70.55 o                         
   5   3   8        127.23        141.59        25.40 o                         
   6   3   8       1863.92       1635.08        40.41 o                         
   7   3   8         60.65         44.06        33.54 o                         
   8   3   8       7849.65       7364.69        99.48 o                         
   9   3   8       2108.48       1964.31        68.21 o                         
  10   3   8       1543.69       1567.36        60.68 o                         
  11   3   8        100.75         69.41        65.08 o                         
  12   3   8        306.55        324.68        86.76 o                         
  13   3   8        918.23       1064.61       100.46 o                         
  14   3   8         64.73        544.41       144.45 o                         
  15   3   8       1148.75       1576.15       236.28 o                         
 -15   4   8         29.26        222.88       180.47 o                         
 -14   4   8         16.73        219.21       157.82 o                         
 -13   4   8        103.02        370.80       118.69 o                         
 -12   4   8        126.10        290.35       117.24 o                         
 -11   4   8         24.68         10.57        91.49 o                         
 -10   4   8        219.05        199.13        67.32 o                         
  -9   4   8         17.02         18.99        61.26 o                         
  -8   4   8        839.76        741.05        61.36 o                         
  -7   4   8         20.25        -53.99        53.99 o                         
  -6   4   8          5.32        -36.79        44.63 o                         
  -5   4   8       1283.71       1759.01        54.60 o                         
  -4   4   8        295.27        261.90        39.25 o                         
  -3   4   8        117.96        407.82        33.80 o                         
  -2   4   8        143.26         92.52        25.05 o                         
  -1   4   8        356.09        314.45        26.77 o                         
   0   4   8        172.07         54.89        25.17 o                         
   1   4   8       4773.02       4618.28        75.25 o                         
   2   4   8         24.99        108.28        24.21 o                         
   3   4   8         52.77        106.96        35.49 o                         
   4   4   8       4223.82       3969.35        84.13 o                         
   5   4   8        387.68        225.93        36.52 o                         
   6   4   8       1498.46       1300.73        44.64 o                         
   7   4   8        206.04        109.71        43.36 o                         
   8   4   8        386.97        278.05        46.02 o                         
   9   4   8         12.98        178.04        58.84 o                         
  10   4   8        516.97        426.92        56.34 o                         
  11   4   8        116.89        111.85        63.08 o                         
  12   4   8        325.23        488.14        84.52 o                         
  13   4   8         47.01         80.49       135.01 o                         
  14   4   8        521.86        563.86       150.00 o                         
  15   4   8        103.76        822.40       183.96 o                         
 -15   5   8       1766.42       2158.10       304.37 o                         
 -14   5   8         48.12        582.06       133.22 o                         
 -13   5   8       1787.27       1777.28       127.53 o                         
 -12   5   8        313.04        210.55       111.21 o                         
 -11   5   8       1806.44       1860.50       123.10 o                         
 -10   5   8       2659.53       2764.90        98.72 o                         
  -9   5   8        698.12        855.93        64.93 o                         
  -8   5   8      14537.15      13830.54       160.40 o                         
  -7   5   8        540.01        580.42        58.88 o                         
  -6   5   8       5632.20       5685.88        89.83 o                         
  -5   5   8         33.31         38.20        44.00 o                         
  -4   5   8       5316.18       5316.97        85.09 o                         
  -3   5   8       2648.59       3044.64        58.32 o                         
  -2   5   8      11420.48      11927.01       121.13 o                         
  -1   5   8      11919.71      11516.52       148.37 o                         
   0   5   8       1980.51       1860.70        43.38 o                         
   1   5   8       5159.83       5299.31        72.60 o                         
   2   5   8       4553.95       5037.70        66.20 o                         
   3   5   8      15974.64      16565.89       180.24 o                         
   4   5   8        399.74        331.49        41.22 o                         
   5   5   8       7152.32       7332.44       130.10 o                         
   6   5   8       9433.56       9003.27       110.53 o                         
   7   5   8        517.51        544.07        44.23 o                         
   8   5   8       8554.16       8220.21       134.89 o                         
   9   5   8        202.33        126.06        57.43 o                         
  10   5   8       6400.78       6066.72        93.47 o                         
  11   5   8        287.02        237.23        72.86 o                         
  12   5   8        771.36        728.40        97.85 o                         
  13   5   8       1666.46       1288.78       136.39 o                         
  14   5   8        136.22        433.11       174.12 o                         
 -14   6   8       5211.56       5474.00       205.77 o                         
 -13   6   8        217.68        265.53       117.96 o                         
 -12   6   8       3102.47       2783.71       153.27 o                         
 -11   6   8       5496.40       4934.14       153.81 o                         
 -10   6   8       1563.22       1574.20       111.77 o                         
  -9   6   8      12987.17      13255.69       171.80 o                         
  -8   6   8        130.86        171.63        71.44 o                         
  -7   6   8      27409.27      28318.71       320.67 o                         
  -6   6   8       1014.63       1009.59        74.17 o                         
  -5   6   8      26723.64      28017.96       307.43 o                         
  -4   6   8       4234.53       4500.01        77.34 o                         
  -3   6   8       8667.96       8222.45        99.60 o                         
  -2   6   8      39868.88      39910.72       370.10 o                         
  -1   6   8       2386.24       2613.80        48.09 o                         
   0   6   8      13717.81      15043.27       140.43 o                         
   1   6   8        388.79        225.56        24.41 o                         
   2   6   8      46834.38      46713.57       414.85 o                         
   3   6   8      13669.77      14310.50       174.76 o                         
   4   6   8       7355.73       7711.39       127.43 o                         
   5   6   8      12862.16      12835.65       178.23 o                         
   6   6   8        237.43        475.67        53.05 o                         
   7   6   8      32384.56      32391.68       339.57 o                         
   8   6   8       1179.96       1176.29        66.04 o                         
   9   6   8      16210.79      15554.45       200.03 o                         
  10   6   8        643.89        658.75        68.32 o                         
  11   6   8       7759.49       7534.40       119.13 o                         
  12   6   8       2524.16       2393.17       100.01 o                         
  13   6   8        328.03        272.24       114.76 o                         
  14   6   8       5514.17       6083.11       221.03 o                         
 -14   7   8         20.43        116.44       129.48 o                         
 -13   7   8       6472.86       6746.27       234.88 o                         
 -12   7   8       3009.86       2961.51       138.92 o                         
 -11   7   8       7273.03       6510.84       158.28 o                         
 -10   7   8      18114.77      18324.12       260.23 o                         
  -9   7   8       6094.09       6166.94       123.14 o                         
  -8   7   8      24118.63      24804.92       291.50 o                         
  -7   7   8          6.56         54.04        69.45 o                         
  -6   7   8      28507.31      28540.09       319.18 o                         
  -5   7   8       4905.91       4466.82        92.28 o                         
  -4   7   8      14689.91      15886.35       162.03 o                         
  -3   7   8      19437.90      20098.94       219.33 o                         
  -2   7   8      13946.85      13740.42       153.70 o                         
  -1   7   8      66007.66      69992.95       526.32 o                         
   0   7   8       7194.30       7233.53        85.51 o                         
   1   7   8      34719.70      35686.20       321.97 o                         
   2   7   8       1875.15       1984.28        54.41 o                         
   3   7   8      14611.89      14624.55       160.84 o                         
   4   7   8      12229.15      12579.47       206.66 o                         
   5   7   8       2341.91       2346.31        72.78 o                         
   6   7   8      36041.99      35364.51       378.36 o                         
   7   7   8        695.05        869.60        59.73 o                         
   8   7   8      25655.00      25146.86       391.37 o                         
   9   7   8        422.55        307.92        76.00 o                         
  10   7   8       9856.94       9741.14       154.32 o                         
  11   7   8       6752.25       5974.03       201.00 o                         
  12   7   8       2106.15       2291.84       105.26 o                         
  13   7   8       7784.53       7314.48       194.19 o                         
  14   7   8        554.69        949.85       187.69 o                         
 -14   8   8       5402.95       5187.77       231.80 o                         
 -13   8   8        322.63        423.26       151.55 o                         
 -12   8   8       5895.53       6236.79       183.99 o                         
 -11   8   8       8380.52       8777.92       197.77 o                         
 -10   8   8       6022.54       5712.06       145.89 o                         
  -9   8   8      23760.02      24274.54       295.42 o                         
  -8   8   8       2627.60       2368.14        86.08 o                         
  -7   8   8      20762.81      20362.61       214.56 o                         
  -6   8   8        122.25        226.89        54.62 o                         
  -5   8   8      26896.40      26883.99       250.28 o                         
  -4   8   8      13977.58      14042.57       153.02 o                         
  -3   8   8       6898.68       6605.24        83.42 o                         
  -2   8   8      34956.57      34198.70       358.56 o                         
  -1   8   8       6199.47       6078.05        83.04 o                         
   0   8   8      40151.95      41750.90       373.09 o                         
   1   8   8         14.01         26.97        40.46 o                         
   2   8   8      24936.76      24968.49       248.65 o                         
   3   8   8       6882.53       6795.77        82.81 o                         
   4   8   8       9128.15       8700.02       140.96 o                         
   5   8   8      20662.42      20175.90       272.96 o                         
   6   8   8       3585.01       3838.57        89.27 o                         
   7   8   8      27355.39      27375.53       270.86 o                         
   8   8   8        403.01        519.63        77.68 o                         
   9   8   8      15353.90      14805.29       186.31 o                         
  10   8   8       1575.14       1537.47        96.65 o                         
  11   8   8       6996.35       6613.37       138.81 o                         
  12   8   8       6155.15       6240.73       144.60 o                         
  13   8   8        729.33        858.84       134.26 o                         
 -13   9   8       5002.74       5485.54       195.63 o                         
 -12   9   8       1063.53       1206.19       205.06 o                         
 -11   9   8       2723.28       2417.15       167.85 o                         
 -10   9   8       8170.89       7816.39       196.67 o                         
  -9   9   8       3521.58       3678.22       151.79 o                         
  -8   9   8      17094.80      17399.04       206.07 o                         
  -7   9   8       2513.54       2011.33        71.16 o                         
  -6   9   8      10734.33      10065.49       121.14 o                         
  -5   9   8       2037.74       1932.68        59.75 o                         
  -4   9   8       4354.53       4461.88        75.42 o                         
  -3   9   8      16019.13      16445.72       173.41 o                         
  -2   9   8       2780.40       2532.98        62.27 o                         
  -1   9   8      34038.34      33635.56       323.15 o                         
   0   9   8         16.30         11.39        39.99 o                         
   1   9   8      24684.72      25496.11       242.91 o                         
   2   9   8         58.69         50.56        39.30 o                         
   3   9   8      12718.96      12138.30       144.17 o                         
   4   9   8       6543.35       6038.34        91.96 o                         
   5   9   8       1384.80       1345.25        54.48 o                         
   6   9   8      13051.14      12657.79       270.37 o                         
   7   9   8        824.95       1080.09        87.06 o                         
   8   9   8      12223.89      12188.90       282.83 o                         
   9   9   8       1038.10        945.22        83.32 o                         
  10   9   8       6039.82       5551.28       135.21 o                         
  11   9   8       2036.92       1922.21       112.42 o                         
  12   9   8        787.76       1063.28       117.98 o                         
  13   9   8       4430.64       4450.16       203.70 o                         
 -13  10   8        177.47        522.75       173.65 o                         
 -12  10   8       2289.68       2328.29       197.72 o                         
 -11  10   8        485.26        498.07       122.96 o                         
 -10  10   8       1581.51       1536.64       121.37 o                         
  -9  10   8       3336.75       3558.44       134.53 o                         
  -8  10   8        123.98        193.44        85.94 o                         
  -7  10   8       7033.93       6576.21       104.11 o                         
  -6  10   8        648.34        603.52        59.63 o                         
  -5  10   8       3093.73       3085.29        70.84 o                         
  -4  10   8        438.23        482.44        53.09 o                         
  -3  10   8        664.11        697.41        52.49 o                         
  -2  10   8      16993.25      16573.74       154.29 o                         
  -1  10   8        581.06        658.69        42.58 o                         
   0  10   8       8275.06       8316.76       100.40 o                         
   1  10   8        135.56        138.30        55.28 o                         
   2  10   8       7711.85       7548.56       112.04 o                         
   3  10   8         75.12         38.19        49.31 o                         
   4  10   8       1278.84       1252.37        53.60 o                         
   5  10   8       2294.09       2415.61        69.12 o                         
   6  10   8         33.71        -44.35        44.35 o                         
   7  10   8      12446.48      12624.67       256.03 o                         
   8  10   8        468.22        374.33        80.93 o                         
   9  10   8       1873.35       1972.68        91.37 o                         
  10  10   8        148.65        106.96        80.98 o                         
  11  10   8        781.57        773.28       101.49 o                         
  12  10   8        828.40       1106.00       137.13 o                         
  13  10   8          6.27        154.44       256.27 o                         
 -12  11   8         25.60        303.41       137.87 o                         
 -11  11   8          7.09         85.15       127.80 o                         
 -10  11   8        128.76        164.23       118.01 o                         
  -9  11   8        337.98        609.99       112.40 o                         
  -8  11   8          5.44        -50.85        96.53 o                         
  -7  11   8        160.45        165.43        85.50 o                         
  -6  11   8       1131.94       1272.86        72.36 o                         
  -5  11   8         34.02         92.91        63.20 o                         
  -4  11   8        197.93        229.56        57.25 o                         
  -3  11   8          4.93         40.65        54.99 o                         
  -2  11   8         28.66         68.92        51.13 o                         
  -1  11   8       2536.76       2531.53        56.05 o                         
   0  11   8        161.85        220.20        52.08 o                         
   1  11   8        325.03        316.74        58.97 o                         
   2  11   8       1005.53        985.41        73.85 o                         
   3  11   8        245.31        253.86        57.85 o                         
   4  11   8        103.84         82.53        56.61 o                         
   5  11   8          7.12         -7.66        58.89 o                         
   6  11   8       1287.30       1029.41        82.22 o                         
   7  11   8         35.99         11.58        88.09 o                         
   8  11   8         39.71        142.89       100.05 o                         
   9  11   8        117.45        165.42       103.83 o                         
  10  11   8          4.27         -1.03        94.37 o                         
  11  11   8         18.68         49.31       187.12 o                         
  12  11   8          2.32          5.53       151.08 o                         
 -12  12   8       1914.59       2220.80       196.66 o                         
 -11  12   8        374.45        368.41       134.28 o                         
 -10  12   8          6.77         51.36       124.07 o                         
  -9  12   8        272.82        404.27       109.92 o                         
  -8  12   8         85.11        107.28       102.88 o                         
  -7  12   8       2146.98       2352.15       115.76 o                         
  -6  12   8         57.50        129.51        88.11 o                         
  -5  12   8        838.59        609.93        75.64 o                         
  -4  12   8        450.53        435.30        62.17 o                         
  -3  12   8        146.33        189.86        55.76 o                         
  -2  12   8        657.88        743.62        58.94 o                         
  -1  12   8          2.94         52.32        52.60 o                         
   0  12   8       1944.22       1702.28        65.17 o                         
   1  12   8         33.79        162.19        62.44 o                         
   2  12   8       6216.36       6143.98       103.24 o                         
   3  12   8        377.23        494.84        61.82 o                         
   4  12   8       1105.47       1083.24        74.38 o                         
   5  12   8        243.04        117.20        75.94 o                         
   6  12   8        932.13       1099.31        72.44 o                         
   7  12   8        541.58        494.85        57.97 o                         
   8  12   8          8.65        -77.02       114.76 o                         
   9  12   8        719.35        745.46       103.31 o                         
  10  12   8          4.22        232.94       128.85 o                         
  11  12   8        737.69       1012.88       158.13 o                         
 -11  13   8       3148.07       3144.97       203.77 o                         
 -10  13   8       2329.71       2246.87       173.52 o                         
  -9  13   8        698.79        567.72       117.23 o                         
  -8  13   8       4297.63       4432.78       141.98 o                         
  -7  13   8          3.03        -22.38       111.77 o                         
  -6  13   8       6687.17       6477.74       143.14 o                         
  -5  13   8        257.65        324.35        91.63 o                         
  -4  13   8       1823.31       2168.69       119.44 o                         
  -3  13   8       6065.00       6310.41       102.22 o                         
  -2  13   8       2100.12       2053.88        68.52 o                         
  -1  13   8       9573.97       9366.14       122.47 o                         
   0  13   8       3093.29       3253.00        93.85 o                         
   1  13   8       8576.49       8587.47       129.76 o                         
   2  13   8        800.47        889.76        84.31 o                         
   3  13   8       4880.70       4667.36       137.57 o                         
   4  13   8       1065.34        830.23        93.77 o                         
   5  13   8       2318.85       2426.79       140.16 o                         
   6  13   8       5837.63       5762.91       169.11 o                         
   7  13   8         22.30         63.31        67.41 o                         
   8  13   8       3020.93       2844.12       139.32 o                         
   9  13   8         94.76         99.83       147.96 o                         
  10  13   8       2484.89       2530.69       163.84 o                         
  11  13   8        878.80        969.75       168.78 o                         
 -10  14   8       1555.52       1449.01       155.45 o                         
  -9  14   8       8491.19       8698.14       200.85 o                         
  -8  14   8        490.86        419.50       125.98 o                         
  -7  14   8       7758.20       7390.13       176.90 o                         
  -6  14   8        357.70        503.40       104.80 o                         
  -5  14   8       8574.17       7955.98       155.43 o                         
  -4  14   8       4233.61       4345.70       116.27 o                         
  -3  14   8       4469.75       4452.72       105.99 o                         
  -2  14   8      16309.16      16070.31       198.45 o                         
  -1  14   8       1851.62       2022.54        86.51 o                         
   0  14   8      14847.67      15037.78       376.12 o                         
   1  14   8        234.88        200.24       103.54 o                         
   2  14   8       8230.08       7866.02       208.33 o                         
   3  14   8       2695.09       2928.56       127.13 o                         
   4  14   8       3457.60       3927.10       151.76 o                         
   5  14   8       9494.35       9116.58       299.39 o                         
   6  14   8        677.40        732.59        86.51 o                         
   7  14   8       7793.54       6986.01       313.55 o                         
   8  14   8          2.58        -24.41       140.04 o                         
   9  14   8       5913.66       6378.97       238.22 o                         
  10  14   8       1106.63       1528.96       190.72 o                         
  -9  15   8       1702.37       2034.98       154.14 o                         
  -8  15   8      11929.62      12205.12       260.33 o                         
  -7  15   8          2.01         62.31       121.37 o                         
  -6  15   8      10486.46      10160.95       193.99 o                         
  -5  15   8        740.21        729.93       103.45 o                         
  -4  15   8       9118.91       8867.01       156.29 o                         
  -3  15   8       6044.07       6250.40       126.96 o                         
  -2  15   8       2440.56       2437.93        97.17 o                         
  -1  15   8      15346.27      14996.97       217.21 o                         
   0  15   8        328.93        331.08        90.11 o                         
   1  15   8      15670.00      15790.72       323.87 o                         
   2  15   8        740.24        922.21       118.19 o                         
   3  15   8       6266.32       6947.84       169.55 o                         
   4  15   8       4906.71       4927.96       148.75 o                         
   5  15   8       1155.18       1489.26       109.61 o                         
   6  15   8      10320.20      10396.82       313.77 o                         
   7  15   8        319.03        326.52       158.55 o                         
   8  15   8       7977.69       7547.47       252.41 o                         
   9  15   8        157.18        371.71       169.46 o                         
  -8  16   8        435.19        354.74       135.80 o                         
  -7  16   8       9528.26       9431.22       234.45 o                         
  -6  16   8        275.18        229.41       124.23 o                         
  -5  16   8       5161.10       4491.65       133.57 o                         
  -4  16   8       1687.61       1704.35       117.75 o                         
  -3  16   8       5094.06       5375.20       161.99 o                         
  -2  16   8       9048.19       9619.13       180.75 o                         
  -1  16   8       1261.97       1330.29       117.81 o                         
   0  16   8       9874.82      10417.69       200.00 o                         
   1  16   8        190.09        169.67       161.81 o                         
   2  16   8       9179.65       9895.23       269.58 o                         
   3  16   8       1739.55       1901.21       111.41 o                         
   4  16   8       1245.12       1282.41       166.82 o                         
   5  16   8       6760.69       6616.06       269.86 o                         
   6  16   8        265.80        -93.41       224.51 o                         
   7  16   8      12056.74      12836.50       358.37 o                         
  -6  17   8       2682.76       2962.30       147.70 o                         
  -5  17   8        527.38        734.29       138.83 o                         
  -4  17   8        550.87        596.22       136.86 o                         
  -3  17   8       3988.15       4495.46       191.08 o                         
  -2  17   8        666.49        812.43       116.47 o                         
  -1  17   8       6702.17       6925.97       198.67 o                         
   0  17   8        207.67        228.14       184.42 o                         
   1  17   8       5404.78       5964.22       328.76 o                         
   2  17   8       1097.50       1221.08       175.35 o                         
   3  17   8       3299.61       3626.79       210.47 o                         
   4  17   8       1152.98       1415.98       261.88 o                         
   5  17   8        296.62        265.21       201.10 o                         
   6  17   8       5454.67       5990.74       353.73 o                         
  -4  18   8         16.16         12.80       143.59 o                         
  -3  18   8         28.48        -42.63       151.50 o                         
  -2  18   8       1757.49       1915.85       175.38 o                         
  -1  18   8         60.19        388.02       274.66 o                         
   0  18   8       1220.96        865.37       312.60 o                         
   1  18   8         16.93        133.99       262.10 o                         
   2  18   8        918.80       1051.34       174.16 o                         
   3  18   8        243.66        408.88       168.36 o                         
 -15   1   9        820.36        845.87       216.51 o                         
 -14   1   9        848.70        718.25       192.61 o                         
 -13   1   9        122.21        136.25       169.88 o                         
 -12   1   9         28.44         32.62       156.32 o                         
 -11   1   9        997.83        950.61       120.23 o                         
 -10   1   9       1125.53        913.38        71.30 o                         
  -9   1   9       5220.75       4943.92       100.77 o                         
  -8   1   9       2608.98       2535.89        72.49 o                         
  -7   1   9        510.56        379.88        51.45 o                         
  -6   1   9       4892.18       5246.88       105.94 o                         
  -5   1   9        447.97        288.28        59.63 o                         
  -4   1   9      15936.88      15234.39       204.55 o                         
  -3   1   9        456.60        188.81        26.34 o                         
  -2   1   9       7609.75       9157.47        94.82 o                         
  -1   1   9         53.74        103.42        17.56 o                         
   0   1   9       3256.42       2694.47        40.17 o                         
   1   1   9        507.80        333.56        17.96 o                         
   2   1   9       1106.82        812.25        24.90 o                         
   3   1   9       3141.25       2848.37        42.40 o                         
   4   1   9       1019.88       1015.73        32.31 o                         
   5   1   9       2721.07       2625.77        39.12 o                         
   6   1   9       5155.88       5782.98        70.02 o                         
   7   1   9       4539.38       4808.94        64.17 o                         
   8   1   9       2607.32       2414.95        56.98 o                         
   9   1   9       1612.65       1718.94        58.32 o                         
  10   1   9       5793.11       5519.79        89.57 o                         
  11   1   9         38.23         94.83        64.90 o                         
  12   1   9       4312.54       3950.96        96.28 o                         
  13   1   9         65.44        435.86       143.98 o                         
  14   1   9        380.88        858.34       173.14 o                         
  15   1   9        617.60       1111.78       195.34 o                         
 -15   2   9       2550.97       2894.53       283.67 o                         
 -14   2   9       5026.65       5508.15       368.89 o                         
 -13   2   9       1984.72       2886.07       270.11 o                         
 -12   2   9       6101.38       6677.60       172.30 o                         
 -11   2   9        537.32        755.77       116.62 o                         
 -10   2   9      11296.38      10820.21       139.13 o                         
  -9   2   9       2982.93       3118.35        84.00 o                         
  -8   2   9      10031.56       9979.50       118.52 o                         
  -7   2   9      14749.75      15557.49       170.01 o                         
  -6   2   9       3921.51       3796.30       104.13 o                         
  -5   2   9      10071.68       9751.65       155.43 o                         
  -4   2   9       6064.29       6564.44        84.73 o                         
  -3   2   9      23647.85      24732.89       267.70 o                         
  -2   2   9       1843.30       1809.50        40.18 o                         
  -1   2   9      16125.21      16137.41       136.69 o                         
   0   2   9      19332.08      20044.46       198.50 o                         
   1   2   9        242.38        273.75        18.35 o                         
   2   2   9      31859.93      32501.02       299.16 o                         
   3   2   9         32.40         50.84        21.73 o                         
   4   2   9      34680.45      35576.97       280.29 o                         
   5   2   9         17.98         -8.81        28.41 o                         
   6   2   9      21911.10      21103.11       177.60 o                         
   7   2   9      10811.93      10674.29       107.88 o                         
   8   2   9       3914.99       3978.24        75.51 o                         
   9   2   9       9729.83       9517.37       143.33 o                         
  10   2   9        980.09        933.36        58.74 o                         
  11   2   9      15066.39      14136.94       223.12 o                         
  12   2   9        203.72        313.18        79.30 o                         
  13   2   9       5701.22       5431.60       168.36 o                         
  14   2   9        596.34        644.83       153.26 o                         
  15   2   9       1583.93       2083.40       213.95 o                         
 -15   3   9       3384.63       3724.58       196.08 o                         
 -14   3   9       2335.74       2559.94       234.91 o                         
 -13   3   9      16749.76      16941.40       285.38 o                         
 -12   3   9       4217.53       4607.92       144.58 o                         
 -11   3   9      11462.92      11334.56       209.22 o                         
 -10   3   9        158.52        249.08        65.77 o                         
  -9   3   9       7099.24       6591.50        95.70 o                         
  -8   3   9       8268.68       8758.48       120.46 o                         
  -7   3   9      22964.35      22816.25       222.51 o                         
  -6   3   9      27567.34      26494.94       288.65 o                         
  -5   3   9        249.42        399.53        43.84 o                         
  -4   3   9      35905.33      39276.86       383.65 o                         
  -3   3   9        404.34        466.81        43.34 o                         
  -2   3   9      50094.82      49208.35       446.24 o                         
  -1   3   9      13229.16      12431.95       114.48 o                         
   0   3   9       2643.37       3219.55        37.98 o                         
   1   3   9      36637.99      40943.63       371.69 o                         
   2   3   9       5334.71       4528.33        58.29 o                         
   3   3   9      97140.91      96318.22       947.56 o                         
   4   3   9         96.75         99.03        29.62 o                         
   5   3   9      41561.92      41371.65       349.44 o                         
   6   3   9       1155.14       1192.05        42.70 o                         
   7   3   9      12779.82      12078.76       111.63 o                         
   8   3   9      11727.05      11329.10       226.88 o                         
   9   3   9       1367.89       1273.14        53.20 o                         
  10   3   9      20851.64      20705.07       274.13 o                         
  11   3   9        127.45        125.49        63.45 o                         
  12   3   9      13446.57      12403.27       357.72 o                         
  13   3   9        200.67        310.33       122.20 o                         
  14   3   9       5731.61       6267.95       213.15 o                         
  15   3   9       2246.50       2867.25       201.67 o                         
 -15   4   9       5225.39       5768.26       219.07 o                         
 -14   4   9       8556.88       9422.33       222.09 o                         
 -13   4   9       3959.84       3970.73       154.24 o                         
 -12   4   9      18209.60      18105.79       270.98 o                         
 -11   4   9       2837.74       2842.19       128.62 o                         
 -10   4   9      11487.68      11112.24       171.01 o                         
  -9   4   9        686.66        762.32        64.92 o                         
  -8   4   9      13482.93      14548.45       153.80 o                         
  -7   4   9      12637.57      12576.21       190.74 o                         
  -6   4   9       6615.50       6323.24        89.78 o                         
  -5   4   9      29996.19      28736.92       292.57 o                         
  -4   4   9        140.59        256.76        41.34 o                         
  -3   4   9      62682.34      67893.01       643.06 o                         
  -2   4   9       2934.83       3335.14        51.88 o                         
  -1   4   9      32405.03      35458.28       372.98 o                         
   0   4   9      22662.37      23055.97       218.54 o                         
   1   4   9       2407.34       1992.80        53.85 o                         
   2   4   9      57463.68      57107.73       438.43 o                         
   3   4   9        115.15        148.16        32.73 o                         
   4   4   9      45707.70      47526.14       482.56 o                         
   5   4   9       2027.83       1842.84        69.91 o                         
   6   4   9      28842.62      26377.26       349.19 o                         
   7   4   9      12203.55      11679.01       119.28 o                         
   8   4   9       1474.17       1576.75        50.72 o                         
   9   4   9      18633.33      19180.29       211.51 o                         
  10   4   9        496.37        324.01        62.04 o                         
  11   4   9      18048.66      17393.08       286.18 o                         
  12   4   9         84.90        163.83       103.83 o                         
  13   4   9       9455.38       9259.46       235.09 o                         
  14   4   9       1532.84       1739.53       183.07 o                         
 -15   5   9       2886.21       3098.67       200.34 o                         
 -14   5   9       2584.52       2704.43       156.65 o                         
 -13   5   9       8207.32       7502.66       186.32 o                         
 -12   5   9       2433.18       2673.39       127.06 o                         
 -11   5   9      14196.34      14050.35       335.84 o                         
 -10   5   9         11.41         21.14        79.60 o                         
  -9   5   9      11959.17      11731.22       139.38 o                         
  -8   5   9       1813.55       1950.61        75.18 o                         
  -7   5   9      13491.08      13688.00       156.14 o                         
  -6   5   9      21365.87      20732.94       210.65 o                         
  -5   5   9      12129.91      12049.26       137.52 o                         
  -4   5   9      50427.21      51389.62       496.06 o                         
  -3   5   9         72.92         75.95        32.76 o                         
  -2   5   9      18858.42      19943.30       188.64 o                         
  -1   5   9       4464.03       4623.22        76.17 o                         
   0   5   9       9984.72      10828.98       121.86 o                         
   1   5   9      30149.88      31072.02       343.15 o                         
   2   5   9       2534.69       2453.75        47.45 o                         
   3   5   9      50059.80      51999.85       600.07 o                         
   4   5   9       1863.88       2330.78        84.74 o                         
   5   5   9      28448.93      28481.12       382.63 o                         
   6   5   9        538.32        446.96        44.77 o                         
   7   5   9      18910.20      17979.17       191.60 o                         
   8   5   9       5940.58       5749.56        91.44 o                         
   9   5   9       1969.90       1985.83        70.58 o                         
  10   5   9      12255.21      11817.56       161.81 o                         
  11   5   9          8.27         88.79        75.20 o                         
  12   5   9      10507.46      10639.04       184.58 o                         
  13   5   9        128.82        259.10       119.42 o                         
  14   5   9       3498.70       3814.04       202.15 o                         
 -14   6   9       2499.83       2756.27       198.42 o                         
 -13   6   9       1149.95       1098.97       135.97 o                         
 -12   6   9       4421.75       4188.31       149.10 o                         
 -11   6   9        808.13        703.43       125.76 o                         
 -10   6   9       6469.23       5974.87       153.93 o                         
  -9   6   9         24.13        -71.22        77.99 o                         
  -8   6   9       4128.16       4415.29        97.03 o                         
  -7   6   9       6088.37       5703.92       106.63 o                         
  -6   6   9       1463.40       1632.03        70.65 o                         
  -5   6   9      21789.91      22044.76       238.79 o                         
  -4   6   9       5777.48       5774.38        93.82 o                         
  -3   6   9      20017.49      20458.32       217.36 o                         
  -2   6   9         21.81        -25.51        35.88 o                         
  -1   6   9       9759.72      10308.08       128.40 o                         
   0   6   9       4298.59       4230.14        64.27 o                         
   1   6   9       8846.20       9615.29       111.67 o                         
   2   6   9       9387.98       9311.99        98.37 o                         
   3   6   9       2025.63       2230.49        61.56 o                         
   4   6   9       5558.79       5577.05       102.96 o                         
   5   6   9        279.00        208.00        50.85 o                         
   6   6   9      11763.42      11516.84       164.57 o                         
   7   6   9       2689.98       2352.65        86.98 o                         
   8   6   9       5462.99       5001.36        93.24 o                         
   9   6   9       2118.86       2108.42        78.07 o                         
  10   6   9         23.90         63.49        65.06 o                         
  11   6   9       9267.80       9399.51       149.80 o                         
  12   6   9        551.30        392.14        97.63 o                         
  13   6   9       3830.87       3574.19       158.05 o                         
  14   6   9        120.38          5.88       192.39 o                         
 -14   7   9         21.21        175.16       137.89 o                         
 -13   7   9        236.95        492.77       143.20 o                         
 -12   7   9        419.76        339.16       124.89 o                         
 -11   7   9       1024.46       1044.30       127.44 o                         
 -10   7   9          7.38         37.41       111.15 o                         
  -9   7   9         42.99         83.95        89.47 o                         
  -8   7   9        552.69        734.06        78.73 o                         
  -7   7   9         24.68         -6.72        68.02 o                         
  -6   7   9       2854.43       2671.62        86.48 o                         
  -5   7   9        541.25        459.09        59.92 o                         
  -4   7   9       3004.17       3194.58        71.84 o                         
  -3   7   9       6895.21       6684.79        92.03 o                         
  -2   7   9       3791.05       3541.39        70.11 o                         
  -1   7   9       1752.03       1669.65        48.05 o                         
   0   7   9        172.28        110.82        29.23 o                         
   1   7   9        252.10        458.57        26.45 o                         
   2   7   9       6375.75       6153.07        90.49 o                         
   3   7   9       1337.17       1053.28        46.13 o                         
   4   7   9          0.33        -17.05        39.87 o                         
   5   7   9         29.03         29.77        51.63 o                         
   6   7   9        354.21        227.28        57.01 o                         
   7   7   9        573.01        520.73        75.55 o                         
   8   7   9       1699.59       1612.59        97.89 o                         
   9   7   9         11.79        114.91        72.19 o                         
  10   7   9       1504.24       1300.96        84.59 o                         
  11   7   9         54.39        -61.57        83.61 o                         
  12   7   9        902.81       1028.46       102.63 o                         
  13   7   9         15.25         58.41       116.99 o                         
  14   7   9        266.61        348.11       157.45 o                         
 -14   8   9        194.81        609.37       171.74 o                         
 -13   8   9        397.25        509.85       172.17 o                         
 -12   8   9        125.44         50.28       141.56 o                         
 -11   8   9         21.07          2.14       131.22 o                         
 -10   8   9       1293.05       1332.83       134.34 o                         
  -9   8   9         42.39         -0.01        99.61 o                         
  -8   8   9        103.54         78.54        80.79 o                         
  -7   8   9        492.38        430.81        69.80 o                         
  -6   8   9         24.07        -39.34        62.58 o                         
  -5   8   9        353.71        338.22        56.01 o                         
  -4   8   9        317.29        328.08        52.97 o                         
  -3   8   9        291.31        326.81        47.92 o                         
  -2   8   9        876.08        940.38        48.43 o                         
  -1   8   9        941.42        998.83        44.86 o                         
   0   8   9        359.09        261.03        35.62 o                         
   1   8   9         52.41        109.76        39.10 o                         
   2   8   9         23.77         71.50        40.89 o                         
   3   8   9         18.42         27.34        34.09 o                         
   4   8   9       1851.33       1859.26        72.88 o                         
   5   8   9        129.85        137.46        58.06 o                         
   6   8   9        116.03         -8.32        62.11 o                         
   7   8   9         48.52        -24.15        68.49 o                         
   8   8   9        731.36        897.88       107.22 o                         
   9   8   9        347.90        145.99        87.46 o                         
  10   8   9         72.73        202.55        90.38 o                         
  11   8   9        570.50        307.33        91.69 o                         
  12   8   9          7.24         41.82       110.09 o                         
  13   8   9        714.07        686.07       164.22 o                         
 -13   9   9       2427.08       2383.90       241.68 o                         
 -12   9   9        178.68        230.08       147.11 o                         
 -11   9   9       3531.86       3842.41       160.99 o                         
 -10   9   9        186.96        322.45       134.28 o                         
  -9   9   9       4041.70       4038.30       140.35 o                         
  -8   9   9       1248.75       1315.63        88.40 o                         
  -7   9   9       2786.40       2659.73        83.65 o                         
  -6   9   9       5690.95       6093.04        98.74 o                         
  -5   9   9        233.28        205.45        52.02 o                         
  -4   9   9       8044.07       7880.04       101.72 o                         
  -3   9   9        227.82        323.54        51.03 o                         
  -2   9   9       1960.39       2238.98        59.25 o                         
  -1   9   9       1441.34       1604.46        50.06 o                         
   0   9   9       4745.26       4943.01        72.20 o                         
   1   9   9      10695.27      11163.46       127.68 o                         
   2   9   9       6339.53       6602.73        99.08 o                         
   3   9   9      15211.50      15521.99       162.28 o                         
   4   9   9          9.06         -9.26        30.78 o                         
   5   9   9       4796.70       4240.93       161.25 o                         
   6   9   9        397.95        256.24        69.79 o                         
   7   9   9       2268.30       2128.51        90.95 o                         
   8   9   9       1373.87        902.11        93.65 o                         
   9   9   9       2983.88       2744.73       126.17 o                         
  10   9   9       4443.45       4192.40       175.16 o                         
  11   9   9         21.56         78.75       104.49 o                         
  12   9   9       2660.42       2429.20       139.48 o                         
  13   9   9         10.34       -132.21       157.33 o                         
 -13  10   9       1214.52       1446.56       174.25 o                         
 -12  10   9       8524.95       8157.91       319.95 o                         
 -11  10   9         86.86        293.93       140.54 o                         
 -10  10   9      10602.73      10277.54       196.04 o                         
  -9  10   9       1385.71       1342.01       112.38 o                         
  -8  10   9       8452.13       8028.50       150.90 o                         
  -7  10   9       5174.87       5189.79       100.00 o                         
  -6  10   9       3332.66       3275.76        76.34 o                         
  -5  10   9      14717.29      14996.40       152.53 o                         
  -4  10   9        682.34        748.18        59.86 o                         
  -3  10   9      19031.77      19655.26       182.67 o                         
  -2  10   9         55.99        137.03        50.39 o                         
  -1  10   9      12503.83      12887.03       136.50 o                         
   0  10   9       7077.26       7186.40        90.51 o                         
   1  10   9      12453.69      12253.84       147.24 o                         
   2  10   9      19997.81      19590.24       213.78 o                         
   3  10   9        413.52        620.81        58.52 o                         
   4  10   9      17329.58      16465.58       286.17 o                         
   5  10   9         80.75        288.55        55.75 o                         
   6  10   9      10988.63      10756.77       150.90 o                         
   7  10   9       3624.92       3780.53       131.66 o                         
   8  10   9       5128.57       4654.06       144.53 o                         
   9  10   9       8813.56       8916.10       175.29 o                         
  10  10   9       1146.81       1062.36       118.68 o                         
  11  10   9       6742.82       6479.10       171.92 o                         
  12  10   9         18.44        224.37       149.19 o                         
 -12  11   9        657.02        864.21       147.95 o                         
 -11  11   9       9166.76       9183.30       196.96 o                         
 -10  11   9         96.30        472.80       120.72 o                         
  -9  11   9       5423.04       5395.11       149.40 o                         
  -8  11   9       6082.24       6243.22       150.02 o                         
  -7  11   9       5195.50       4669.42       140.44 o                         
  -6  11   9      22145.87      21258.47       211.36 o                         
  -5  11   9       5754.89       5825.38       106.94 o                         
  -4  11   9      38082.42      38617.55       336.92 o                         
  -3  11   9         46.91         32.92        58.91 o                         
  -2  11   9      16972.75      17034.01       165.36 o                         
  -1  11   9       1448.44       1553.71        56.78 o                         
   0  11   9      16680.61      16894.79       173.88 o                         
   1  11   9      12549.82      12617.29       157.04 o                         
   2  11   9       1159.38       1186.48        71.72 o                         
   3  11   9      20086.62      19721.04       281.97 o                         
   4  11   9         68.07         86.03        52.23 o                         
   5  11   9      23649.56      21864.69       547.70 o                         
   6  11   9       2511.66       2148.88       111.02 o                         
   7  11   9       6004.84       5883.43       168.15 o                         
   8  11   9       7143.69       7102.77       227.46 o                         
   9  11   9       1945.90       2202.94       138.70 o                         
  10  11   9      12099.33      12109.45       335.79 o                         
  11  11   9          2.83         95.89       147.36 o                         
  12  11   9       9361.85       9404.40       204.62 o                         
 -11  12   9        423.81        392.16       135.91 o                         
 -10  12   9       7114.62       6897.73       174.58 o                         
  -9  12   9        164.96        354.85       116.55 o                         
  -8  12   9       5063.07       4845.65       220.90 o                         
  -7  12   9      11837.76      11499.61       195.83 o                         
  -6  12   9       3210.39       3180.06       114.39 o                         
  -5  12   9      26148.77      25885.80       305.10 o                         
  -4  12   9       2980.46       2754.97        76.29 o                         
  -3  12   9      20006.41      19500.63       187.29 o                         
  -2  12   9        737.49        606.86        62.75 o                         
  -1  12   9       9169.37       9459.62       113.83 o                         
   0  12   9       6572.17       6586.20        98.26 o                         
   1  12   9       3830.81       3769.57        82.99 o                         
   2  12   9      17426.76      16565.02       184.22 o                         
   3  12   9        264.49        328.30        73.23 o                         
   4  12   9      23761.58      22824.10       650.73 o                         
   5  12   9        197.14        142.54        63.47 o                         
   6  12   9       9399.42       9315.36       216.23 o                         
   7  12   9       3065.07       3025.82       119.39 o                         
   8  12   9       2508.13       2617.13       113.92 o                         
   9  12   9       7985.41       7748.95       173.02 o                         
  10  12   9         35.23          1.15       142.55 o                         
  11  12   9       9865.24      10269.44       326.80 o                         
 -11  13   9       6977.61       7000.78       304.67 o                         
 -10  13   9        121.09        425.94       133.10 o                         
  -9  13   9       4680.81       4326.46       153.50 o                         
  -8  13   9       1330.48       1195.05       120.13 o                         
  -7  13   9       1602.67       1445.69       122.48 o                         
  -6  13   9       9929.92       9466.69       187.86 o                         
  -5  13   9       3743.24       3502.13       118.38 o                         
  -4  13   9      12960.23      12731.80       228.66 o                         
  -3  13   9       1077.29       1155.48        77.14 o                         
  -2  13   9       6177.52       6302.95       110.55 o                         
  -1  13   9       2601.08       2782.96        93.48 o                         
   0  13   9       3987.78       3792.57       109.35 o                         
   1  13   9       8042.63       7674.26       134.80 o                         
   2  13   9        792.06       1155.99        90.97 o                         
   3  13   9      16117.90      15922.89       407.27 o                         
   4  13   9        113.43        118.20        82.14 o                         
   5  13   9      12520.48      11231.19       247.43 o                         
   6  13   9        454.45        264.16        83.13 o                         
   7  13   9       1910.92       2158.28       133.88 o                         
   8  13   9       3068.59       3115.87       123.40 o                         
   9  13   9       1207.36       1356.13       172.58 o                         
  10  13   9       5052.11       5250.14       231.42 o                         
 -10  14   9        655.07        633.12       145.96 o                         
  -9  14   9          8.54        150.55       147.71 o                         
  -8  14   9       1015.49       1015.11       135.04 o                         
  -7  14   9        842.25        915.01       126.52 o                         
  -6  14   9        113.67        171.17       117.61 o                         
  -5  14   9       2775.50       2678.17       122.34 o                         
  -4  14   9        308.28        206.74        92.45 o                         
  -3  14   9       3555.37       3314.21       118.68 o                         
  -2  14   9         29.83          9.20        98.04 o                         
  -1  14   9        892.80       1173.55       107.37 o                         
   0  14   9       2395.54       2494.26       134.15 o                         
   1  14   9       3041.84       3143.24       127.53 o                         
   2  14   9       4846.64       5181.29       188.63 o                         
   3  14   9        317.71        257.83       100.43 o                         
   4  14   9       2600.33       2692.20       104.78 o                         
   5  14   9         10.43         69.52        81.78 o                         
   6  14   9        921.55        997.74        92.00 o                         
   7  14   9        112.36         37.75       138.61 o                         
   8  14   9        140.30        294.96       170.13 o                         
   9  14   9       1258.73       1343.70       206.95 o                         
  -9  15   9          1.35         36.30       143.51 o                         
  -8  15   9         69.95        186.66       136.75 o                         
  -7  15   9         10.80         43.60       124.47 o                         
  -6  15   9         19.48        165.98       117.56 o                         
  -5  15   9         55.94          9.87       113.38 o                         
  -4  15   9         80.84         85.21       105.30 o                         
  -3  15   9         66.61         60.88       100.05 o                         
  -2  15   9         35.66        -24.57       116.25 o                         
  -1  15   9        129.31        233.59        98.69 o                         
   0  15   9         11.60         28.27       120.47 o                         
   1  15   9         94.23        138.94       116.12 o                         
   2  15   9        736.85        609.55       135.92 o                         
   3  15   9         44.63        115.80       127.51 o                         
   4  15   9         14.15        -48.84       131.73 o                         
   5  15   9        369.60        548.08       106.60 o                         
   6  15   9        297.41        469.37       110.97 o                         
   7  15   9         47.98        -15.53       199.79 o                         
   8  15   9         47.64        156.67       182.18 o                         
  -7  16   9        987.37       1229.42       172.32 o                         
  -6  16   9         31.34         36.55       125.13 o                         
  -5  16   9        753.29        672.81       123.47 o                         
  -4  16   9         34.24        234.15       111.83 o                         
  -3  16   9        969.03       1060.30       121.42 o                         
  -2  16   9        334.51        334.34       129.02 o                         
  -1  16   9       1266.87        719.96       150.39 o                         
   0  16   9       2386.05       2005.77       185.83 o                         
   1  16   9       1313.33       1380.03       197.52 o                         
   2  16   9       1246.72       1334.57       173.49 o                         
   3  16   9        284.27        206.35       131.68 o                         
   4  16   9        857.37        852.79       159.50 o                         
   5  16   9        337.31        560.95       125.88 o                         
   6  16   9        644.88        401.55       231.44 o                         
   7  16   9        706.56        600.62       242.11 o                         
  -6  17   9       2155.30       2095.70       154.18 o                         
  -5  17   9        151.43        415.63       138.00 o                         
  -4  17   9       4590.47       4832.43       168.00 o                         
  -3  17   9         13.99         89.40       140.43 o                         
  -2  17   9       4564.98       4301.54       292.84 o                         
  -1  17   9        981.34       1077.54       184.66 o                         
   0  17   9       2575.21       2953.07       244.45 o                         
   1  17   9       4043.03       4331.09       304.30 o                         
   2  17   9        775.19        845.39       173.77 o                         
   3  17   9       4693.53       3725.10       197.30 o                         
   4  17   9          8.65        167.21       196.58 o                         
   5  17   9       5335.49       6029.20       282.55 o                         
  -3  18   9       7311.35       7624.26       213.34 o                         
  -2  18   9         21.68        152.22       174.29 o                         
  -1  18   9       5890.60       5894.74       251.87 o                         
   0  18   9       2506.70       2218.26       308.46 o                         
   1  18   9       1709.71       1560.27       243.13 o                         
   2  18   9       6665.16       6464.99       353.11 o                         
   3  18   9        795.97       1330.31       213.67 o                         
 -15   0  10       8470.93       8823.35       625.46 o                         
 -14   0  10        135.59        522.17       265.41 o                         
 -13   0  10       7259.34       7153.87       376.73 o                         
 -12   0  10       7418.80       6908.50       333.56 o                         
 -11   0  10      10137.70       9274.26       244.63 o                         
 -10   0  10      20520.78      21748.47       329.51 o                         
  -9   0  10       7607.04       7689.46       179.31 o                         
  -8   0  10      31350.59      31438.69       719.77 o                         
  -7   0  10       2608.38       2569.24        93.65 o                         
  -6   0  10      45031.84      44395.16       800.33 o                         
  -5   0  10       3622.58       2775.93       115.46 o                         
  -4   0  10      34251.88      36069.19       651.27 o                         
  -3   0  10      19793.88      19500.99       409.13 o                         
  -2   0  10      18671.38      18582.20       244.19 o                         
  -1   0  10      60642.39      61520.50       747.97 o                         
   0   0  10        335.36        441.65        33.42 o                         
   1   0  10     112273.16     114199.89      1494.41 o                         
   2   0  10       9539.22       8995.60       117.45 o                         
   3   0  10      54723.23      55659.59       626.19 o                         
   4   0  10      29419.59      31208.18       395.56 o                         
   5   0  10       5509.54       5164.45        89.55 o                         
   6   0  10      45681.75      46424.56       502.23 o                         
   7   0  10       1141.44       1236.69        69.61 o                         
   8   0  10      47515.26      45493.02       538.09 o                         
   9   0  10       1951.27       2024.31        89.62 o                         
  10   0  10      14407.51      14598.15       204.79 o                         
  11   0  10       8909.23       9102.79       170.78 o                         
  12   0  10       2460.89       2074.59       111.57 o                         
  13   0  10       9235.37       8867.74       357.26 o                         
  14   0  10        319.92        506.60       218.90 o                         
  15   0  10       6430.73       7025.59       467.41 o                         
 -15   1  10        704.98       1285.37       199.56 o                         
 -14   1  10       8635.89       9359.75       284.21 o                         
 -13   1  10         30.67        250.51       172.28 o                         
 -12   1  10       8510.41       8895.44       230.53 o                         
 -11   1  10      11270.15      11290.80       223.41 o                         
 -10   1  10       8221.07       7878.28       119.90 o                         
  -9   1  10      14902.44      15101.04       183.25 o                         
  -8   1  10       3545.15       3698.39        81.79 o                         
  -7   1  10      21785.75      20862.52       294.04 o                         
  -6   1  10        323.19        340.50        67.38 o                         
  -5   1  10      18893.53      19522.55       297.29 o                         
  -4   1  10       7940.29       7849.28       111.95 o                         
  -3   1  10      16959.37      15970.47       162.12 o                         
  -2   1  10      63971.95      62697.29       500.77 o                         
  -1   1  10        598.98        766.85        19.41 o                         
   0   1  10     123479.16     132107.47      1073.13 o                         
   1   1  10       1706.43       1958.12        30.26 o                         
   2   1  10      38249.64      37876.85       294.72 o                         
   3   1  10       2625.66       2749.30        43.56 o                         
   4   1  10      17366.45      16070.21       146.88 o                         
   5   1  10      26953.20      27346.63       223.54 o                         
   6   1  10       1532.32       1560.74        43.15 o                         
   7   1  10      31790.87      32372.00       274.30 o                         
   8   1  10         41.34         13.39        45.16 o                         
   9   1  10      24182.23      23782.22       209.95 o                         
  10   1  10       1822.12       2036.95        67.92 o                         
  11   1  10       5510.99       5115.30       108.59 o                         
  12   1  10       9281.03       8673.32       198.51 o                         
  13   1  10        992.79       1111.77        98.41 o                         
  14   1  10       7160.36       8168.87       245.34 o                         
  15   1  10          4.61        -12.38       248.51 o                         
 -15   2  10       2637.90       3333.22       268.47 o                         
 -14   2  10        106.49        125.59       201.23 o                         
 -13   2  10       3994.07       4458.23       184.64 o                         
 -12   2  10       4253.76       4113.93       169.61 o                         
 -11   2  10       3785.30       3869.51       165.33 o                         
 -10   2  10       3479.26       3436.45        89.81 o                         
  -9   2  10        782.48        883.58        70.46 o                         
  -8   2  10      17064.37      16995.29       185.61 o                         
  -7   2  10        338.33        345.95        53.57 o                         
  -6   2  10      16470.36      16741.08       196.62 o                         
  -5   2  10        801.97        912.15        50.32 o                         
  -4   2  10      13869.74      12940.88       142.97 o                         
  -3   2  10      53486.27      51183.47       488.24 o                         
  -2   2  10        153.75        361.85        32.84 o                         
  -1   2  10      10309.04      11682.08       121.83 o                         
   0   2  10      11493.77      10784.73       109.90 o                         
   1   2  10      32379.32      32539.78       246.40 o                         
   2   2  10        122.79        137.77        27.41 o                         
   3   2  10        313.97        316.33        24.86 o                         
   4   2  10      12847.70      13117.17       107.84 o                         
   5   2  10       5247.77       5039.16        56.97 o                         
   6   2  10      12980.00      12868.90       113.45 o                         
   7   2  10        445.91        398.14        38.61 o                         
   8   2  10      14982.53      14551.80       161.36 o                         
   9   2  10        665.43        566.31        51.59 o                         
  10   2  10       5467.72       5710.21       128.92 o                         
  11   2  10       2792.71       2752.46       111.01 o                         
  12   2  10        427.15        591.94        76.33 o                         
  13   2  10       4964.04       4669.68       175.74 o                         
  14   2  10        142.20        378.92       179.54 o                         
  15   2  10       3586.40       4038.74       288.74 o                         
 -15   3  10        454.91        389.57       173.80 o                         
 -14   3  10        215.32        117.05       161.22 o                         
 -13   3  10         77.01        192.76       150.91 o                         
 -12   3  10        480.80        353.60       123.97 o                         
 -11   3  10       4746.35       4461.60       145.54 o                         
 -10   3  10         61.86         95.64        72.32 o                         
  -9   3  10        911.67        739.15        60.37 o                         
  -8   3  10        825.57        817.98        65.68 o                         
  -7   3  10       6263.59       5802.37        87.61 o                         
  -6   3  10         45.58         17.12        43.67 o                         
  -5   3  10       3106.04       3364.61        79.66 o                         
  -4   3  10       5799.78       6533.50        88.09 o                         
  -3   3  10        778.87        736.12        37.19 o                         
  -2   3  10       8187.80       7918.06        88.31 o                         
  -1   3  10       1701.91       1761.38        34.91 o                         
   0   3  10       6311.18       5951.80        63.96 o                         
   1   3  10        801.20       1005.77        26.55 o                         
   2   3  10       1833.37       2036.43        36.83 o                         
   3   3  10       5293.76       5730.77        80.62 o                         
   4   3  10        463.39        394.30        33.55 o                         
   5   3  10       5918.08       5181.97        85.78 o                         
   6   3  10        452.45        461.37        30.22 o                         
   7   3  10       3795.37       3848.50        54.58 o                         
   8   3  10        223.77        153.09        46.03 o                         
   9   3  10       5937.85       5509.93       108.54 o                         
  10   3  10         19.08         48.49        62.95 o                         
  11   3  10        203.55        225.06        70.92 o                         
  12   3  10        152.41        110.16        86.69 o                         
  13   3  10         16.20        249.21       185.87 o                         
  14   3  10       1335.50       1701.82       257.30 o                         
 -15   4  10         15.41        299.04       283.94 o                         
 -14   4  10        239.07        477.66       151.95 o                         
 -13   4  10         66.75         97.32       141.30 o                         
 -12   4  10         58.05        168.99       126.18 o                         
 -11   4  10        488.44        549.88       107.12 o                         
 -10   4  10         10.09         10.91        72.86 o                         
  -9   4  10        303.67        359.09        65.55 o                         
  -8   4  10       1505.21       1796.49        68.75 o                         
  -7   4  10         81.20         88.04        51.49 o                         
  -6   4  10       1330.28       1361.98        60.20 o                         
  -5   4  10        843.59        934.88        47.62 o                         
  -4   4  10          9.34        -36.02        44.02 o                         
  -3   4  10        575.86        314.53        33.78 o                         
  -2   4  10       1458.66       1970.22        39.73 o                         
  -1   4  10       1080.58       1627.72        36.03 o                         
   0   4  10        631.40        510.85        27.74 o                         
   1   4  10       2377.38       2428.29        51.20 o                         
   2   4  10        974.64       1258.29        38.08 o                         
   3   4  10         16.73         23.77        33.13 o                         
   4   4  10        354.13        520.65        41.65 o                         
   5   4  10         77.26         64.98        38.91 o                         
   6   4  10       2264.21       2241.04        55.72 o                         
   7   4  10        977.49       1029.07        59.08 o                         
   8   4  10        217.95        210.21        44.09 o                         
   9   4  10         30.21        -31.83        51.51 o                         
  10   4  10        176.94        121.38        63.38 o                         
  11   4  10        132.33        130.72        78.96 o                         
  12   4  10        174.41        246.75       107.42 o                         
  13   4  10        172.69        286.17       137.76 o                         
  14   4  10        172.02        206.99       177.86 o                         
 -14   5  10       1463.24       1930.35       155.28 o                         
 -13   5  10        927.23        632.43       155.85 o                         
 -12   5  10       2420.66       2462.26       169.56 o                         
 -11   5  10       1656.20       1580.26       116.58 o                         
 -10   5  10       2183.43       1906.24        93.58 o                         
  -9   5  10       7366.16       7614.08       121.75 o                         
  -8   5  10        149.46        197.69        67.42 o                         
  -7   5  10       8329.13       8401.21       121.17 o                         
  -6   5  10        108.09         92.98        47.34 o                         
  -5   5  10       6736.75       6870.96        92.03 o                         
  -4   5  10       5929.44       5556.37        82.79 o                         
  -3   5  10       3965.14       4052.82        60.32 o                         
  -2   5  10      13426.81      13780.02       135.15 o                         
  -1   5  10        178.79        105.18        37.72 o                         
   0   5  10      17438.60      17761.91       177.26 o                         
   1   5  10          3.24          7.03        36.73 o                         
   2   5  10       6230.57       6373.36        73.06 o                         
   3   5  10        110.06        166.08        34.27 o                         
   4   5  10        780.33        677.35        50.45 o                         
   5   5  10      10268.96      10587.09       186.68 o                         
   6   5  10       2472.91       2447.68        81.28 o                         
   7   5  10      13523.62      13191.60       158.93 o                         
   8   5  10        762.67        737.68        60.81 o                         
   9   5  10       3865.99       3684.66       105.98 o                         
  10   5  10        220.06        227.75        62.71 o                         
  11   5  10       2948.24       2844.64       122.90 o                         
  12   5  10        721.16        824.06       112.66 o                         
  13   5  10        241.12        278.58       135.09 o                         
  14   5  10       3649.10       3490.31       201.15 o                         
 -14   6  10         50.07        433.76       138.40 o                         
 -13   6  10       4134.48       4106.01       152.55 o                         
 -12   6  10       3273.68       3251.00       135.96 o                         
 -11   6  10       3528.64       3286.56       140.25 o                         
 -10   6  10       9428.25       9355.95       203.21 o                         
  -9   6  10       1756.15       1827.69        96.66 o                         
  -8   6  10      11180.03      10860.32       150.60 o                         
  -7   6  10         68.76        169.66        67.45 o                         
  -6   6  10      27175.64      26935.69       306.78 o                         
  -5   6  10      11201.59      11321.03       151.68 o                         
  -4   6  10       4814.59       4841.92        78.66 o                         
  -3   6  10       6501.61       6475.60        99.13 o                         
  -2   6  10       5868.68       5678.97        75.10 o                         
  -1   6  10      45154.20      46113.30       471.26 o                         
   0   6  10        104.09        120.84        34.81 o                         
   1   6  10      25297.26      26017.97       277.49 o                         
   2   6  10        848.57       1001.12        36.74 o                         
   3   6  10      14755.54      15143.32       222.19 o                         
   4   6  10      10641.57      10489.55       136.77 o                         
   5   6  10       1090.76        999.39        73.13 o                         
   6   6  10      17043.83      16247.96       239.08 o                         
   7   6  10         62.97        -49.90        84.71 o                         
   8   6  10      14312.79      13657.53       189.73 o                         
   9   6  10         49.08          1.73        68.66 o                         
  10   6  10       4903.03       4911.95       104.83 o                         
  11   6  10       3010.85       3467.92       105.08 o                         
  12   6  10       1217.27       1176.57       106.08 o                         
  13   6  10       5152.24       5187.86       298.48 o                         
  14   6  10        190.74        462.01       155.44 o                         
 -14   7  10       6794.64       6963.34       263.89 o                         
 -13   7  10        432.25        806.55       144.01 o                         
 -12   7  10       4623.18       4600.27       158.60 o                         
 -11   7  10       6473.44       6007.86       196.21 o                         
 -10   7  10       6963.03       6842.35       179.26 o                         
  -9   7  10      24891.21      24805.93       299.99 o                         
  -8   7  10        991.66       1149.03        77.87 o                         
  -7   7  10      15637.29      15729.57       224.62 o                         
  -6   7  10        715.08        818.61        68.79 o                         
  -5   7  10      16215.25      16093.95       212.42 o                         
  -4   7  10       9717.99       9892.76       122.98 o                         
  -3   7  10      17109.12      17690.85       186.05 o                         
  -2   7  10      31145.49      30211.79       293.64 o                         
  -1   7  10        438.72        542.98        51.13 o                         
   0   7  10      39021.63      39344.12       421.78 o                         
   1   7  10        998.57       1087.18        41.66 o                         
   2   7  10      32405.06      31846.32       279.37 o                         
   3   7  10       7578.65       7279.80       116.59 o                         
   4   7  10       5849.22       5717.91       100.96 o                         
   5   7  10      24468.05      23803.05       278.14 o                         
   6   7  10       1493.84       1568.45        72.47 o                         
   7   7  10      34396.97      33542.02       392.69 o                         
   8   7  10         77.69        103.18        90.13 o                         
   9   7  10      14511.97      14110.07       224.96 o                         
  10   7  10       1833.27       1918.91        97.14 o                         
  11   7  10       5223.08       4894.10       108.82 o                         
  12   7  10       6730.84       6502.51       144.19 o                         
  13   7  10       1970.11       2324.68       155.15 o                         
 -13   8  10       4824.79       4792.91       185.56 o                         
 -12   8  10       2207.89       2660.36       159.53 o                         
 -11   8  10       4944.39       5438.65       247.20 o                         
 -10   8  10      14261.47      14498.12       291.88 o                         
  -9   8  10       4730.24       4986.25       142.77 o                         
  -8   8  10      23602.56      22745.55       277.92 o                         
  -7   8  10        799.45        803.30        73.23 o                         
  -6   8  10      15460.52      15160.23       179.23 o                         
  -5   8  10       4202.66       4199.07        78.98 o                         
  -4   8  10      17715.17      18109.34       188.42 o                         
  -3   8  10      26401.06      25996.02       255.25 o                         
  -2   8  10       6446.72       7040.73       106.79 o                         
  -1   8  10      27257.68      27718.56       258.41 o                         
   0   8  10        571.59        534.97        37.55 o                         
   1   8  10      46598.64      46758.28       395.90 o                         
   2   8  10       1750.74       1747.99        47.59 o                         
   3   8  10      17722.35      18002.78       182.52 o                         
   4   8  10      12453.12      12262.17       141.75 o                         
   5   8  10       6760.10       6692.66       107.93 o                         
   6   8  10      24122.88      23839.32       268.29 o                         
   7   8  10        612.91        573.82        74.77 o                         
   8   8  10      24680.53      24090.30       355.44 o                         
   9   8  10        247.97        272.61       108.44 o                         
  10   8  10      11501.81      11267.38       278.84 o                         
  11   8  10       3791.81       3614.81       107.02 o                         
  12   8  10       2024.06       2254.64       121.47 o                         
  13   8  10       5902.75       5716.96       186.40 o                         
 -13   9  10        179.03        517.06       161.43 o                         
 -12   9  10       4299.84       4451.00       241.34 o                         
 -11   9  10       2479.25       2528.87       193.52 o                         
 -10   9  10       3784.24       3592.63       159.29 o                         
  -9   9  10       9121.83       8341.18       180.07 o                         
  -8   9  10       3260.69       3323.74       128.67 o                         
  -7   9  10      13334.49      13521.99       157.89 o                         
  -6   9  10        307.97        212.80        63.35 o                         
  -5   9  10       1529.74       1647.70        60.52 o                         
  -4   9  10      11394.81      10834.51       122.97 o                         
  -3   9  10       6820.84       7126.90        99.87 o                         
  -2   9  10      29263.55      29505.19       289.47 o                         
  -1   9  10       5158.40       4965.76        73.18 o                         
   0   9  10      30270.35      29564.45       244.02 o                         
   1   9  10        160.24        216.09        39.45 o                         
   2   9  10      13467.63      14026.11       150.09 o                         
   3   9  10        590.55        576.74        41.37 o                         
   4   9  10       6339.11       5686.41       168.94 o                         
   5   9  10       9349.49       9547.78       139.19 o                         
   6   9  10       1113.10       1230.87        74.94 o                         
   7   9  10      13466.07      14004.57       208.44 o                         
   8   9  10        299.29        289.10        98.47 o                         
   9   9  10      13521.87      12646.65       218.49 o                         
  10   9  10        899.33        583.71       103.31 o                         
  11   9  10       2648.57       3134.52       143.10 o                         
  12   9  10       2423.94       2454.99       144.61 o                         
  13   9  10        125.99         62.37       156.89 o                         
 -13  10  10       1615.25       1166.95       206.90 o                         
 -12  10  10        296.89        144.00       130.43 o                         
 -11  10  10       1085.25       1078.53       131.70 o                         
 -10  10  10       3160.10       3109.99       137.21 o                         
  -9  10  10        408.20        280.40       109.55 o                         
  -8  10  10       4691.94       4436.74       131.53 o                         
  -7  10  10       1824.91       1870.13        87.59 o                         
  -6  10  10       5507.13       5820.31        97.88 o                         
  -5  10  10        200.29        175.31        57.81 o                         
  -4  10  10       2858.92       2528.42        72.38 o                         
  -3  10  10       4809.15       4557.15        81.03 o                         
  -2  10  10        904.99        912.67        54.79 o                         
  -1  10  10      11837.45      12109.69       125.43 o                         
   0  10  10       1022.34       1030.76        45.47 o                         
   1  10  10       4076.66       3762.84        74.75 o                         
   2  10  10        145.87        141.35        54.58 o                         
   3  10  10       1510.27       1376.51        51.75 o                         
   4  10  10       4809.50       4538.86        90.46 o                         
   5  10  10       4100.09       3779.92       157.01 o                         
   6  10  10       5882.26       6146.71       151.99 o                         
   7  10  10         22.83         57.93        82.47 o                         
   8  10  10       5216.83       5361.93       244.43 o                         
   9  10  10         19.16         49.99       106.68 o                         
  10  10  10       2505.83       2652.17       131.94 o                         
  11  10  10         64.71        283.27       156.35 o                         
  12  10  10        269.47        408.71       152.29 o                         
 -12  11  10         42.20        268.24       136.33 o                         
 -11  11  10          9.60         26.26       134.33 o                         
 -10  11  10          7.03       -123.38       123.38 o                         
  -9  11  10        249.35         78.11       115.59 o                         
  -8  11  10         91.60        105.09       106.38 o                         
  -7  11  10       1963.52       1822.47       110.39 o                         
  -6  11  10        902.28        874.09        75.89 o                         
  -5  11  10        118.42         27.72        65.17 o                         
  -4  11  10         46.76         99.00        62.18 o                         
  -3  11  10         43.46         34.77        60.70 o                         
  -2  11  10       1230.25       1314.61        55.57 o                         
  -1  11  10        279.73        136.75        52.04 o                         
   0  11  10        495.74        419.42        52.52 o                         
   1  11  10         11.32          3.39        66.50 o                         
   2  11  10         88.44         30.53        66.89 o                         
   3  11  10        185.60        221.58        62.36 o                         
   4  11  10        585.00        352.47        52.41 o                         
   5  11  10        113.51        111.03        77.75 o                         
   6  11  10         43.66        126.77        81.62 o                         
   7  11  10        178.07        227.62       109.04 o                         
   8  11  10        136.91        265.51       143.92 o                         
   9  11  10        343.92        447.97       116.58 o                         
  10  11  10          6.81       -134.08       134.08 o                         
  11  11  10         15.81        -19.07       142.55 o                         
  12  11  10         95.36        236.73       143.56 o                         
 -11  12  10        482.97        860.09       140.28 o                         
 -10  12  10        452.67        555.20       130.01 o                         
  -9  12  10         39.45         67.38       119.23 o                         
  -8  12  10       1028.61        988.25       118.55 o                         
  -7  12  10         78.65        180.03       104.34 o                         
  -6  12  10       4351.03       4301.95       125.24 o                         
  -5  12  10        567.24        544.22        88.28 o                         
  -4  12  10         66.33        152.18        70.14 o                         
  -3  12  10        375.73        494.77        68.98 o                         
  -2  12  10        651.12        899.33        63.13 o                         
  -1  12  10       2396.16       2619.58        69.58 o                         
   0  12  10          1.04        -38.90        61.07 o                         
   1  12  10       2207.79       2301.60        77.92 o                         
   2  12  10         21.40         93.12        75.04 o                         
   3  12  10       4991.69       4905.31       137.14 o                         
   4  12  10       1080.03       1140.43       114.78 o                         
   5  12  10         60.75        117.39        95.34 o                         
   6  12  10        774.71        768.80        92.37 o                         
   7  12  10        172.48        409.04       118.07 o                         
   8  12  10       1297.38       1434.78       117.05 o                         
   9  12  10         88.29        362.54       166.32 o                         
  10  12  10       1301.73       1135.33       151.31 o                         
  11  12  10          6.05         27.19       159.17 o                         
 -10  13  10       1909.44       1980.95       144.85 o                         
  -9  13  10       4583.29       4837.08       158.52 o                         
  -8  13  10        169.49        137.36       124.91 o                         
  -7  13  10       2290.76       2007.29       128.91 o                         
  -6  13  10         54.28         44.73       112.11 o                         
  -5  13  10       5799.18       6038.13       141.34 o                         
  -4  13  10       2552.69       2689.27       103.73 o                         
  -3  13  10       1028.24        956.59        74.46 o                         
  -2  13  10       9025.79       9055.56       140.15 o                         
  -1  13  10        680.77        709.58        81.46 o                         
   0  13  10       8472.89       8623.74       150.63 o                         
   1  13  10          9.70        128.13        80.49 o                         
   2  13  10       8840.55       8641.96       279.31 o                         
   3  13  10       3167.85       2694.40       148.25 o                         
   4  13  10       4822.22       4901.71       239.69 o                         
   5  13  10       3169.78       2375.77       243.49 o                         
   6  13  10       1846.82       1648.97       119.47 o                         
   7  13  10       4517.89       4563.98       161.02 o                         
   8  13  10        122.10         24.05       137.08 o                         
   9  13  10       2624.21       2942.07       210.09 o                         
  10  13  10        253.17        397.79       167.19 o                         
 -10  14  10       6330.18       6835.58       243.42 o                         
  -9  14  10       1445.20       1323.11       153.77 o                         
  -8  14  10       9767.82       9837.34       227.97 o                         
  -7  14  10        209.56        283.73       123.73 o                         
  -6  14  10       7260.65       7056.13       220.37 o                         
  -5  14  10       2102.27       1946.78       118.38 o                         
  -4  14  10       4881.19       4609.01       143.22 o                         
  -3  14  10       9788.36       9867.90       155.59 o                         
  -2  14  10       4312.70       3984.90       114.42 o                         
  -1  14  10      11058.55      10902.28       223.60 o                         
   0  14  10        308.01        443.54       120.68 o                         
   1  14  10       7636.03       7621.47       278.72 o                         
   2  14  10        361.60        434.70       107.06 o                         
   3  14  10       9522.60       9211.93       223.55 o                         
   4  14  10       5847.58       5515.58       162.91 o                         
   5  14  10       1956.26       1988.42       236.03 o                         
   6  14  10       8874.48       9237.41       245.22 o                         
   7  14  10        660.65        723.60       137.57 o                         
   8  14  10       6682.89       6955.09       236.56 o                         
   9  14  10         29.67        128.87       195.85 o                         
  -8  15  10        469.26        643.14       139.35 o                         
  -7  15  10      12085.08      12218.65       278.17 o                         
  -6  15  10        139.47        351.36       119.65 o                         
  -5  15  10       7167.15       7169.42       206.89 o                         
  -4  15  10       4078.12       3915.14       134.60 o                         
  -3  15  10       4767.39       4276.53       125.69 o                         
  -2  15  10       9593.15       9475.86       199.53 o                         
  -1  15  10       1969.96       2269.61       110.28 o                         
   0  15  10      13324.91      13486.61       242.92 o                         
   1  15  10         51.32        124.26       131.66 o                         
   2  15  10      10957.47      11246.23       242.16 o
[truncated: 435,214 more chars]
